# Supplementary material for: Towards the identification of essential genes using targeted genome sequencing and comparative analysis
Source: BMC Genomics. 2006 Oct 19;7:265. doi: 10.1186/1471-2164-7-265 (PMC1624830; doi:10.1186/1471-2164-7-265)
Supplement: Additional File 5 — List of organisms used to calculate phyletic retention. A list of organisms used in the calculation of phyletic retention is shown. KEGG three letter codes are used to represent the organisms, unless otherwise noted. [file 1471-2164-7-265-S5.xls]

## Sheet: Sheet1
Eukaryotic Genomes			KEGG 3 Letter Codes For Prokaryotic Genomes					KEGG 3 Letter Code For 27 Non-parasitic Gamma proteobacteris
Ashbya gossypii (Eremothecium gossypii)			aae					aci
Arabidopsis thaliana (thale cress)			aci					cbu
Candida albicans			afu					hdu
Caenorhabditis elegans (nematode)			ama					hin
Cryptosporidium hominis			ana					lpf
Cyanidioschyzon merolae			ape					msu
Cryptococcus neoformans JEC21			atu					mca
Cryptosporidium parvum			bab					pmu
Dictyostelium discoideum			ban					ppr
Drosophila melanogaster (fruit fly)			bba					plu
Danio rerio (zebrafish)			bbr					pae
Encephalitozoon cuniculi			bbu					ppu
Entamoeba histolytica			bce					pst
Giardia lamblia			bcl					stt
Homo sapiens			bfl					stm
Mus musculus (mouse)			bfr					son
Neospora crassa			bfs					sfl
Oryza sativa japonica (Japanese rice)			bga					vch
Plasmodium falciparum			bha					vpa
Rattus norvegicus (rat)			bhe					vvy
Saccharomyces cerevisiae			bja					xac
Schizosaccharomyces pombe			bli					xcc
Tetrahymena thermophila			blo					xfa
Plasmodium vivax			bma					ype
			bme					yps
			bms					ftu
			bpa					ilo
			bpe
			bps
			bqu
			bsu
			bth
			btk
			buc
			cac
			cbu
			cca
			ccr
			cdi
			cef
			cgl
			cje
			cmu
			cpe
			cpn
			ctc
			cte
			ctr
			cvi
			det
			dps
			dra
			dvu
			eba
			eca
			eco
			efa
			erg
			eru
			erw
			fnu
			ftu
			gka
			gox
			gsu
			gvi
			hal
			hdu
			hhe
			hin
			hma
			hpy
			ilo
			lac
			lil
			lin
			ljo
			lla
			lmo
			lpl
			lpn
			lxx
			mac
			mbo
			mca
			mfl
			mga
			mge
			mhy
			mja
			mka
			mle
			mlo
			mma
			mmo
			mmp
			mmy
			mpa
			mpe
			mpn
			mpu
			msu
			mth
			mtu
			neq
			neu
			nfa
			ngo
			nme
			oih
			pab
			pac
			pae
			pai
			pcu
			pfu
			pgi
			pho
			plu
			pma
			pmm
			pmu
			poy
			ppr
			ppu
			pst
			pto
			rba
			rco
			rpa
			rpr
			rso
			rty
			sac
			sag
			sco
			sep
			ser
			sfl
			sil
			sma
			sme
			smu
			son
			spn
			spt
			spy
			sso
			sth
			stm
			sto
			sty
			syc
			syn
			tac
			tde
			tel
			tko
			tma
			tpa
			tte
			tth
			tvo
			twh
			uur
			vch
			vfi
			vpa
			vvu
			wbm
			wbr
			wol
			wsu
			xac
			xcc
			xfa
			xoo
			ype
			yps
			zmo
