# Supplementary material for: Towards the identification of essential genes using targeted genome sequencing and comparative analysis
Source: BMC Genomics. 2006 Oct 19;7:265. doi: 10.1186/1471-2164-7-265 (PMC1624830; doi:10.1186/1471-2164-7-265)
Supplement: Additional File 3 — Feature matrices for S. cerevisiae. A raw data feature matrix, as well as an entropy discretized feature matrix are included. [file 1471-2164-7-265-S3.xls]

## Sheet: raw data
orf_id	Essential	orf_size	upstream_size	downstream_size	upstream_conservation	downstream_conservation	recombination	paralagous_count	phyletic_retention	promoter_count(Harbison_et_al)	DIP_degree	MW	PI	CAI	Codon_bias	ALA	ARG	ASN	ASP	CYS	GLN	GLU	GLY	HIS	ILE	LEU	LYS	MET	PHE	PRO	SER	THR	TRP	TYR	VAL	FOP_score	Gravy_score	aromaticity_score	num places loc	actin	ambiguous	bud	bud neck	cell periphery	cytoplasm	endosome	ER	ER to Golgi	Golgi
YAL001C	1	3573	1090	62	0	0.274194	0.78	0	2	0	1	132107	10.16	0.121	-0.019	52	64	66	79	7	37	73	59	16	87	97	125	17	42	30	97	75	15	35	87	0.409	-0.511552	0.07931	2	0	0	0	0	0	1	0	0	0	0
YAL002W	0	3531	839	62	0.678188	0.274194	0.88	0	2	74	3	144961	5.74	0.134	0.055	50	41	75	69	26	53	80	45	30	102	161	79	15	59	47	129	67	14	50	82	0.446	-0.090346	0.096546	1	0	0	0	0	0	0	1	0	0	0
YAL003W	1	987	742	839	0.665768	0.632	1.14	0	4	68	3	22627	4.13	0.763	0.741	32	2	6	22	1	9	22	6	3	12	12	18	4	10	6	15	8	3	3	12	0.849	-0.416505	0.07767	1	0	0	0	0	0	0	0	0	0	0
YAL005C	0	1929	742	1157	0.646	0.489	1.35	12	4	0	7	69767	4.82	0.709	0.76	60	26	32	49	3	23	51	50	5	40	48	53	8	30	27	40	45	1	10	41	0.858	-0.426013	0.063863	1	0	0	0	0	0	1	0	0	0	0
YAL007C	0	648	1157	187	0.576	0.256684	0.97	1	3	0	25	24063	4.83	0.235	0.23	16	6	14	12	2	5	13	8	1	22	22	14	3	11	4	19	16	2	9	16	0.557	0.147907	0.102326	1	0	0	0	0	0	0	0	1	0	0
YAL009W	0	780	188	280	0.632979	0.539286	0.82	0	2	13	5	30113	10.84	0.111	0.03	16	24	10	12	2	11	13	11	5	21	19	17	3	17	7	25	14	6	8	18	0.424	-0.32085	0.119691	1	0	0	0	0	0	0	0	0	0	0
YAL011W	0	1878	215	106	0.195349	0.273585	1.02	0	1	11	3	72514	9.95	0.148	0.085	37	40	28	40	3	32	69	18	9	28	46	85	19	14	29	47	31	6	14	30	0.462	-1.10736	0.0544	1	0	0	0	0	0	0	0	0	0	0
YAL012W	0	1185	441	215	0.739229	0.195349	1.96	4	2	39	5	42542	6.52	0.42	0.548	41	13	22	21	0	15	21	28	14	24	40	22	3	14	17	29	28	2	10	30	0.728	-0.144416	0.06599	1	0	0	0	0	0	1	0	0	0	0
YAL013W	0	1089	250	441	0.552	0.739229	1.99	0	1	15	2	48671	4.47	0.107	0.082	25	21	24	34	8	23	55	10	12	21	37	28	9	8	19	28	25	2	17	14	0.465	-0.995	0.064286	1	0	0	0	0	0	0	0	0	0	0
YAL014C	0	768	250	149	0.552	0	1.32	0	2	0	2	29048	4.49	0.1	0.034	6	12	20	23	2	22	17	7	4	12	42	13	4	5	11	22	10	0	5	18	0.418	-0.507451	0.039216	2	0	0	0	0	0	1	0	0	0	0
YAL015C	0	1200	149	116	0	0.525862	1.12	1	1	0	11	45577	8.06	0.12	0.077	15	17	14	21	5	22	30	19	5	28	42	36	12	6	23	26	24	10	11	33	0.456	-0.349373	0.067669	2	0	0	0	0	0	1	0	0	0	0
YAL016W	0	1908	386	116	0.318653	0.525862	0.84	0	4	25	12	70906	4.38	0.177	0.115	53	23	35	53	7	27	39	17	4	47	91	35	9	27	21	50	29	7	12	49	0.47	0.085512	0.072441	2	0	0	0	0	0	1	0	0	0	0
YAL017W	0	4071	683	11	0.279649	0	0.92	4	2	56	3	152329	5.56	0.126	0.012	60	52	85	96	12	40	96	60	35	89	142	102	25	61	73	147	75	8	32	66	0.414	-0.471534	0.074484	1	0	0	0	0	0	1	0	0	0	0
YAL018C	0	978	683	249	0.25	0.285141	0.92	0	1	0	7	37050	9.42	0.154	0.097	19	6	19	5	1	12	13	21	7	27	40	15	10	34	16	22	15	2	20	21	0.466	0.440923	0.172308	1	0	0	0	0	0	0	0	0	0	0
YAL019W	0	3396	303	249	0.372937	0.285141	1.02	9	3	28	5	128506	5.13	0.163	0.081	66	50	82	104	7	46	85	38	22	64	103	102	22	39	50	95	63	6	32	55	0.461	-0.766844	0.068081	1	0	0	0	0	0	0	0	0	0	0
YAL020C	0	1002	303	254	0.372937	0.767717	1.68	0	3	0	0	36481	6.7	0.059	-0.082	17	19	15	19	12	22	14	42	11	10	22	10	6	10	14	18	17	9	9	37	0.346	-0.318318	0.084084	1	0	0	0	0	0	0	0	0	0	0
YAL021C	0	2514	254	415	0.767717	0.248193	1.37	0	5	0	21	94669	6.84	0.137	0.117	51	25	74	50	9	61	35	44	26	34	92	52	22	40	46	55	51	10	26	34	0.473	-0.559976	0.0908	1	0	0	0	0	0	1	0	0	0	0
YAL022C	0	1554	415	325	0.248193	0.652308	1.52	0	1	0	5	58317	4.79	0.119	0.078	26	18	23	25	4	12	32	29	9	44	51	20	19	40	16	48	36	8	15	42	0.461	0.262669	0.121857	1	0	0	0	0	0	0	0	0	0	0
YAL023C	0	2280	325	399	0.652308	0.466165	1.11	5	3	0	0	86869	7.68	0.24	0.337	45	33	37	36	11	22	30	50	21	39	79	34	24	51	35	67	37	27	34	47	0.599	-0.052437	0.147563	1	0	0	0	0	0	0	0	1	0	0
YAL024C	0	4308	399	419	0.466165	0.181384	1	0	1	0	4	163149	6.43	0.123	-0.008	55	67	117	91	9	56	99	28	30	101	136	106	27	48	60	191	88	12	38	76	0.41	-0.603136	0.068293	1	0	0	0	0	0	1	0	0	0	0
YAL025C	1	921	419	527	0.181384	0.643264	1.08	0	4	0	1	35694	5.07	0.219	0.202	21	20	14	22	6	15	44	11	7	10	18	32	6	5	7	23	11	6	10	18	0.534	-1.18497	0.068627	1	0	0	0	0	0	0	0	0	0	0
YAL026C	0	4068	527	157	0.624	0.579618	0.92	5	5	0	3	153843	5.34	0.188	0.14	86	59	80	84	13	47	89	77	27	109	127	79	28	79	44	99	83	18	53	74	0.497	-0.212546	0.110701	2	0	0	0	0	0	0	0	0	0	0
YAL027W	0	786	200	157	0	0.579618	0.89	0	1	6	5	29769	10.12	0.112	-0.018	15	12	17	14	2	12	14	6	8	26	30	24	4	9	14	17	14	1	6	16	0.406	-0.255173	0.061303	1	0	0	0	0	0	0	0	0	0	0
YAL028W	0	1587	629	200	0.00158983	0	1.29	0	0	49	3	58749	9.43	0.113	-0.009	31	21	23	35	4	21	28	18	24	21	46	49	13	18	30	85	19	2	12	28	0.392	-0.6875	0.060606	1	0	0	0	0	0	0	0	0	0	0
YAL029C	0	4416	629	102	0.002	0.0196078	0.94	4	3	0	16	169342	7.63	0.15	0.094	78	65	98	69	15	68	115	63	26	120	159	120	33	69	44	104	74	15	58	78	0.472	-0.328076	0.096533	5	0	1	1	1	1	1	0	0	0	0
YAL030W	0	467	254	102	0.322835	0.0196078	1.01	1	1	23	1	13201	8.42	0.132	0.077	11	9	5	8	1	4	8	4	2	10	9	8	5	3	4	9	4	1	2	10	0.45	-0.219658	0.051282	1	0	0	0	0	0	0	0	0	0	0
YAL031C	0	2283	254	274	0.322835	0.10219	0.94	0	1	0	2	86635	10.51	0.123	0.062	38	42	50	27	10	28	41	15	18	51	87	66	13	24	47	93	42	10	23	35	0.436	-0.455921	0.075	1	0	0	0	0	0	1	0	0	0	0
YAL032C	1	1140	274	107	0.10219	0.336449	1.22	0	4	0	11	42482	9.93	0.139	0.139	35	24	27	22	1	19	29	16	8	15	29	34	7	9	20	31	17	2	10	24	0.481	-0.826121	0.055409	1	0	0	0	0	0	0	0	0	0	0
YAL033W	1	522	754	107	0.289125	0.336449	1.49	0	3	57	0	19573	7.83	0.093	-0.008	6	10	12	13	4	4	10	7	4	20	17	14	5	6	4	20	5	0	3	9	0.417	-0.242775	0.052023	2	0	0	0	0	0	1	0	0	0	0
YAL034C	0	1242	754	122	0.334	0.729508	1.09	1	2	0	5	47068	10.71	0.125	0.073	21	28	40	20	3	15	13	16	7	17	40	32	8	12	34	51	15	5	22	14	0.43	-0.835351	0.094431	1	0	0	0	0	0	0	0	0	0	0
YAL034W-A	1	870	282	122	0.567376	0.729508	1.14	0	2	0	4	33243	4.96	0.109	-0.055	11	15	16	25	2	9	30	9	1	17	43	32	6	6	7	18	15	0	8	19	0.375	-0.529066	0.048443	1	0	0	0	0	0	0	0	0	0	0
YAL035W	0	3009	274	282	0.565693	0.567376	1.08	0	5	27	17	112268	5.55	0.355	0.416	84	44	33	61	7	50	123	54	12	48	92	122	17	20	36	63	47	6	18	65	0.654	-0.740918	0.043912	1	0	0	0	0	0	1	0	0	0	0
YAL036C	0	1110	274	219	0.565693	0.726027	1.85	1	5	0	9	40701	8.49	0.239	0.244	23	20	13	24	4	11	22	28	7	31	39	29	6	10	14	26	21	2	9	30	0.548	-0.131707	0.056911	1	0	0	0	0	0	1	0	0	0	0
YAL037W	0	804	501	219	0.0938124	0.726027	1.59	0	0	47	0	30457	8.04	0.094	-0.07	11	10	17	14	5	18	11	9	2	22	31	17	7	14	8	24	21	1	11	14	0.378	-0.122846	0.097378	1	0	0	0	0	0	0	0	0	0	0
YAL038W	1	1503	2260	137	0.441	0	3.02	1	4	183	2	54544	7.66	0.893	0.882	43	24	26	32	7	10	28	34	7	37	35	37	11	15	25	27	38	1	15	48	0.93	-0.148	0.062	1	0	0	0	0	0	1	0	0	0	0
YAL040C	0	1743	1195	373	0.78	0.190349	1.44	0	1	0	8	64990	9.78	0.205	0.236	42	22	42	24	11	24	16	7	12	32	71	34	12	31	28	92	43	5	21	11	0.536	-0.261035	0.098276	1	0	0	0	0	0	0	0	0	0	0
YAL041W	1	2565	276	373	0.304348	0.190349	1.04	0	3	19	21	96939	8.69	0.128	0.048	37	34	70	36	7	40	54	17	25	62	84	62	22	41	31	127	46	6	18	35	0.442	-0.477635	0.076112	2	0	0	0	0	0	1	0	0	0	0
YAL042W	0	1248	263	276	0.193916	0.304348	1.67	0	4	6	3	46235	6.81	0.118	0.096	24	21	27	27	10	19	20	37	16	20	35	21	9	22	17	26	22	4	11	27	0.46	-0.399759	0.089157	1	0	0	0	0	0	0	0	0	0	0
YAL043C	1	2358	263	232	0.193916	0.366379	1.52	0	3	0	6	88472	6.17	0.13	0.133	38	29	40	48	4	40	51	26	12	46	104	61	21	29	36	92	47	7	18	36	0.478	-0.362548	0.06879	1	0	0	0	0	0	0	0	0	0	0
YAL046C	0	357	132	171	0.166667	0.812865	1.49	0	2	0	0	13356	10.72	0.113	0.141	3	6	3	4	2	8	5	8	3	8	12	12	6	2	5	12	9	3	1	6	0.486	-0.426271	0.050847	1	0	0	0	0	0	0	0	0	0	0
YAL047C	0	1869	171	199	0.812865	0	1.11	0	1	0	17	72104	4.81	0.143	0.053	19	23	58	40	0	39	69	10	14	53	79	53	10	19	15	65	27	3	11	15	0.453	-0.777813	0.053055	1	0	0	0	0	0	0	0	0	0	0
YAL049C	0	741	205	104	0.0536585	0.307692	1.1	0	3	0	2	27089	6.24	0.172	0.08	25	6	9	18	4	5	14	19	9	19	17	20	3	17	11	15	8	2	8	17	0.461	-0.081301	0.109756	1	0	0	0	0	0	1	0	0	0	0
YAL051W	0	3189	313	104	0.699681	0.307692	1.05	1	1	20	0	118862	6.82	0.143	0.057	47	47	76	55	18	29	65	45	26	80	114	65	33	57	49	107	54	7	31	42	0.441	-0.268004	0.090735	1	0	0	0	0	0	0	0	0	0	0
YAL053W	0	2352	876	313	0.372146	0.699681	1.28	3	1	84	5	87462	7.78	0.166	0.187	63	27	56	37	9	30	23	30	5	52	85	35	15	62	27	72	56	9	27	63	0.518	0.229119	0.12516	6	0	1	1	1	1	0	0	0	0	0
YAL054C	0	2142	876	161	0.524	0.521739	1.41	1	4	0	3	79140	6.6	0.255	0.311	56	30	23	48	7	22	38	50	20	44	58	47	8	26	40	51	47	12	31	55	0.589	-0.27195	0.096774	2	0	0	0	0	0	1	0	0	0	0
YAL055W	0	543	373	161	0.152815	0.521739	1.31	0	1	18	1	19877	8.33	0.087	-0.119	11	10	6	14	5	4	9	12	2	14	10	16	4	5	8	17	10	2	5	16	0.345	-0.298333	0.066667	1	0	0	0	0	0	0	0	0	0	0
YAL056W	0	2544	286	373	0.160839	0.152815	1.25	1	0	20	2	98611	7.41	0.113	-0.013	35	41	57	57	12	24	45	61	22	58	74	60	26	39	51	95	38	8	32	45	0.396	-0.459091	0.089773	2	0	0	0	0	0	1	0	0	0	0
YAL058W	0	1509	316	286	0.0379747	0.160839	1.09	0	2	14	2	56967	5.04	0.109	0.028	26	19	31	25	6	18	41	30	13	39	47	27	13	17	36	30	28	14	14	28	0.425	-0.344821	0.089641	1	0	0	0	0	0	0	0	1	0	0
YAL059W	0	639	205	316	0.0878049	0.0379747	1.37	0	1	11	8	23935	10.42	0.174	0.15	20	15	14	14	0	7	19	7	0	11	21	28	3	5	5	18	11	2	2	10	0.488	-0.830189	0.042453	1	0	0	0	0	0	0	0	0	0	0
YAL060W	0	1149	453	205	0	0.0878049	1.43	4	0	45	1	41538	6.64	0.224	0.258	25	8	10	21	11	10	25	36	17	28	27	31	11	14	19	26	16	5	6	36	0.566	-0.049738	0.065445	1	0	0	0	0	0	1	0	0	0	0
YAL061W	0	1254	507	453	0	0	2.29	4	0	40	0	46098	6.04	0.144	0.152	36	22	17	25	14	6	34	37	18	32	32	23	10	12	18	17	21	5	12	26	0.495	-0.235252	0.069544	2	0	0	0	0	0	1	0	0	0	0
YAL062W	0	1374	3598	507	0.003	0	1.79	1	2	257	2	49627	5.23	0.156	0.165	40	16	21	21	6	18	34	46	4	30	27	31	10	21	14	37	23	6	15	37	0.506	-0.193217	0.091904	1	0	0	0	0	0	0	0	0	0	0
YAL067C	0	1782	3029	4528	0.11	0	0.86	2	1	0	1	68842	8.05	0.184	0.135	34	23	32	30	8	18	29	30	9	46	57	39	11	35	16	48	31	22	35	40	0.495	-0.062732	0.155143	1	0	0	0	0	0	0	0	0	0	0
YAL068C	0	363	310	1806	0.267742	0.125	1.3	19	0	0	0	12850	5.04	0.628	0.696	19	4	3	5	0	4	5	6	2	8	8	3	4	3	5	9	13	1	7	11	0.817	0.254167	0.091667	1	0	0	0	0	0	0	0	0	0	0
YAR002C-A	0	660	280	188	0.228571	0.191489	1.19	2	2	0	6	24723	7.42	0.325	0.345	19	8	5	15	5	14	12	14	6	15	22	19	4	11	2	12	11	4	6	15	0.616	-0.130594	0.09589	1	0	0	0	0	0	0	0	0	0	0
YAR002W	0	1620	1090	188	0	0.191489	0.71	0	2	70	6	59039	10.16	0.143	0.067	40	21	46	19	0	18	41	20	6	23	25	52	6	23	35	87	31	0	15	31	0.447	-0.832653	0.070501	1	0	0	0	0	0	0	0	0	0	0
YAR003W	0	1281	280	468	0.228571	0.0683761	0.85	0	3	19	8	48654	4.52	0.129	0.052	20	17	20	29	10	15	38	18	12	34	42	19	5	14	18	38	24	11	15	27	0.446	-0.288498	0.093897	1	0	0	0	0	0	0	0	0	0	0
YAR007C	1	1866	345	468	0.284058	0.0683761	0.84	0	5	0	11	70347	6.13	0.206	0.187	47	33	55	42	5	32	37	31	9	41	48	39	10	32	21	45	36	7	20	31	0.523	-0.558937	0.095008	1	0	0	0	0	0	0	0	0	0	0
YAR008W	1	828	345	6964	0.284058	0.172	0.71	0	3	32	1	31313	7.75	0.121	0.018	14	16	10	22	1	11	15	20	7	24	34	21	6	13	8	19	12	4	7	11	0.411	-0.281818	0.087273	1	0	0	0	0	0	0	0	0	0	0
YAR014C	0	2109	503	6964	0.482	0.481	0.97	0	2	0	14	79062	4.26	0.12	-0.039	34	30	50	83	3	25	64	33	16	26	44	44	14	22	31	100	31	4	21	32	0.388	-1.06747	0.066478	2	0	0	0	0	0	1	0	0	0	0
YAR015W	0	921	503	100	0.481113	0	1.02	0	3	42	0	34603	5.8	0.23	0.292	19	12	9	21	1	9	26	19	6	22	29	29	3	11	13	20	19	5	12	21	0.584	-0.395425	0.091503	2	0	0	0	0	0	1	0	0	0	0
YAR018C	0	1308	510	100	0.124	0	0.79	1	3	0	12	51203	8.65	0.138	0.064	13	26	17	19	6	28	37	23	14	30	38	35	10	14	20	29	17	4	30	25	0.454	-0.665977	0.110345	1	0	0	0	0	0	0	0	0	0	0
YAR019C	1	2925	1720	510	0.174	0.121569	1	12	2	0	5	110283	7.97	0.138	0.071	51	34	65	57	14	27	42	29	23	82	111	69	17	51	43	103	60	11	33	52	0.455	-0.113655	0.097536	2	0	1	0	0	0	0	0	0	0	0
YAR020C	0	168	2257	1720	0.426	0.316	1.07	0	0	0	1	5674	4.76	0.482	0.494	12	2	1	2	0	1	3	3	1	3	5	1	1	1	0	6	4	0	3	6	0.685	0.558182	0.072727	1	0	0	0	0	0	0	0	0	0	0
YAR023C	0	540	3945	2257	0	0	1.06	5	0	0	2	20621	7.83	0.103	-0.032	12	5	8	5	4	10	9	7	4	16	15	10	4	10	10	10	13	7	7	13	0.405	0.073743	0.134078	1	0	0	0	0	0	0	0	0	0	0
YAR027W	0	708	3945	414	0.234	0	1.04	7	0	188	33	27116	6.1	0.128	-0.001	13	6	12	8	4	5	19	7	8	25	25	15	5	14	13	15	13	4	10	14	0.425	0.093617	0.119149	1	0	1	0	0	0	0	0	0	0	0
YAR028W	0	705	414	724	0	0	1.12	6	0	30	10	26458	5.01	0.122	0.028	17	4	10	11	3	7	16	8	6	18	20	14	11	11	10	23	14	3	12	16	0.436	0.010684	0.111111	1	0	1	0	0	0	0	0	0	0	0
YAR029W	0	225	724	290	0	0	1.09	0	0	40	0	8910	4.55	0.116	-0.087	2	4	5	3	3	3	10	3	2	3	5	3	1	8	4	4	5	1	4	1	0.375	-0.782432	0.175676	1	0	0	0	0	0	0	0	0	0	0
YAR031W	0	897	290	374	0	0	1.01	6	0	0	5	35073	8.08	0.107	-0.085	17	13	11	14	5	11	22	10	7	17	25	25	6	25	11	24	16	5	18	16	0.369	-0.329195	0.161074	1	0	0	0	0	0	0	0	0	0	0
YAR042W	0	3567	201	7214	0	0.002	1.57	3	3	10	0	135069	5.34	0.176	0.143	71	52	88	96	8	47	89	54	35	56	111	90	22	36	52	96	70	21	35	59	0.493	-0.757576	0.077441	1	0	0	0	0	0	0	0	0	0	0
YAR050W	0	4614	7214	12181	0.039	0	1.03	5	0	460	0	160667	3.93	0.259	0.384	71	25	51	43	16	33	85	94	5	96	53	19	29	36	90	200	432	25	29	105	0.647	-0.16311	0.058556	1	0	0	0	0	0	0	0	0	0	0
YBL001C	0	315	1473	264	0.02	0.378788	0.76	0	1	0	4	11518	6.67	0.243	0.209	5	4	0	9	2	3	6	8	5	11	6	9	3	2	4	7	8	1	2	9	0.55	-0.201923	0.048077	2	0	0	0	0	0	1	0	0	0	0
YBL002W	0	396	699	264	0.130186	0.378788	1.04	1	2	48	34	14237	10.89	0.563	0.61	17	6	3	3	0	4	8	4	2	8	6	19	2	2	5	19	11	0	5	7	0.767	-0.620611	0.053435	1	0	0	0	0	0	0	0	0	0	0
YBL003C	0	399	699	276	0.18	0.398551	0.97	1	3	0	6	13989	11.43	0.544	0.608	19	10	8	3	0	6	5	14	3	7	17	11	1	1	5	8	5	0	3	6	0.748	-0.315909	0.030303	1	0	0	0	0	0	0	0	0	0	0
YBL004W	1	7482	7235	276	0.444	0.398551	0.97	0	4	93	18	287557	7.03	0.146	0.067	115	121	138	139	19	84	173	71	55	189	331	179	52	132	70	232	137	22	92	142	0.448	-0.168993	0.098676	2	0	0	0	0	0	1	0	0	0	0
YBL005W	0	2931	340	7235	0.352941	0.004	1.04	2	0	24	1	112570	6.55	0.148	0.06	44	39	61	52	19	45	60	23	21	71	108	63	17	55	41	98	64	9	45	41	0.451	-0.308299	0.11168	2	0	0	0	0	0	1	0	0	0	0
YBL006C	0	438	340	326	0.352941	0.662577	1.64	0	1	0	1	19792	9.32	0.057	-0.141	16	11	3	6	4	12	12	13	10	5	17	12	2	6	4	23	5	0	5	14	0.298	-0.436111	0.061111	1	0	0	0	0	0	0	0	0	0	0
YBL007C	0	3735	326	456	0.662577	0.0614035	1.16	0	2	0	33	135847	5.69	0.189	0.201	91	49	76	66	5	83	74	97	12	47	80	77	46	49	88	104	106	11	23	60	0.519	-0.654421	0.06672	2	1	0	0	0	0	1	0	0	0	0
YBL008W	0	2523	4	456	0	0.0614035	0.85	0	5	0	8	93889	7.13	0.128	0.013	39	40	46	63	13	21	46	48	20	65	79	66	11	28	41	83	49	16	14	52	0.416	-0.38381	0.069048	2	0	0	0	0	0	1	0	0	0	0
YBL009W	0	2031	244	184	0.290984	0.195652	0.75	1	2	21	1	76372	10.12	0.141	0.059	21	30	44	37	11	34	26	25	23	33	79	57	10	28	21	102	42	7	16	30	0.437	-0.545414	0.075444	1	0	0	0	0	0	0	0	0	0	0
YBL010C	0	843	244	289	0.290984	0.235294	0.8	0	0	0	1	32639	4.84	0.122	0.009	7	16	19	25	4	16	27	8	6	13	32	22	4	12	9	22	17	2	6	13	0.42	-0.856071	0.071429	1	0	0	0	0	0	0	0	0	0	0
YBL011W	0	2280	299	289	0.421405	0.235294	0.97	1	3	16	0	85694	7.27	0.166	0.147	50	38	33	36	9	21	63	38	19	55	65	59	19	38	37	64	37	4	24	50	0.496	-0.295389	0.086957	1	0	0	0	0	0	0	0	1	0	0
YBL014C	1	2685	307	3361	0.0618893	0.116	0.83	0	1	0	1	102033	4.87	0.12	-0.019	33	43	54	76	6	50	56	33	20	72	83	51	11	41	41	96	41	14	20	53	0.405	-0.484564	0.083893	2	0	0	0	0	0	1	0	0	0	0
YBL016W	0	1062	867	609	0.119954	0.382	2.12	12	1	42	14	40772	7.11	0.11	0.054	20	21	14	21	6	12	24	14	12	32	35	22	9	18	24	21	16	3	14	15	0.44	-0.287818	0.09915	2	0	0	0	0	0	1	0	0	0	0
YBL017C	0	4740	867	369	0	0	0.95	2	3	0	3	177776	4.59	0.163	0.061	72	54	92	131	37	42	115	112	24	98	108	109	28	99	57	131	112	17	62	79	0.457	-0.477707	0.11273	2	0	0	0	0	0	0	1	0	0	0
YBL018C	1	477	369	82	0	0.0243902	0.87	0	1	0	0	15512	4.55	0.175	0.111	5	6	3	14	2	6	10	5	3	8	13	9	3	6	1	14	8	4	5	8	0.484	-0.467669	0.112782	1	0	0	0	0	0	0	0	0	0	0
YBL019W	0	1563	227	82	0	0.0243902	0.8	0	5	14	1	59445	9.81	0.122	0.014	18	34	33	35	11	18	27	30	8	42	44	45	11	26	22	45	25	5	15	26	0.421	-0.490962	0.088462	2	0	0	0	0	0	1	0	0	0	0
YBL020W	1	1725	306	227	0.424837	0	0.92	0	4	17	0	66210	9.94	0.139	0.101	28	22	30	17	7	21	24	26	7	57	81	33	10	55	13	48	32	9	23	31	0.47	0.406446	0.151568	1	0	0	0	0	0	0	0	0	0	0
YBL021C	0	435	306	384	0.424837	0.320312	0.99	0	4	0	5	16154	4.6	0.091	0.005	11	6	10	8	3	10	15	5	2	7	13	9	4	2	5	15	7	1	4	7	0.41	-0.702778	0.048611	2	0	0	0	0	0	1	0	0	0	0
YBL023C	1	2607	347	331	0.472622	0.223565	0.85	5	5	0	14	98779	4.87	0.175	0.15	52	77	43	69	9	32	86	46	17	55	73	38	18	25	36	68	36	3	26	59	0.489	-0.637327	0.062212	2	0	0	0	0	0	1	0	0	0	0
YBL024W	0	2055	615	331	0.0747967	0.223565	0.81	1	5	34	4	77878	7.32	0.27	0.277	45	36	48	40	14	21	58	30	18	31	59	61	12	30	34	39	37	12	10	49	0.573	-0.580409	0.076023	1	0	0	0	0	0	0	0	0	0	0
YBL025W	0	438	442	615	0.237557	0.048	0.93	0	1	23	2	16505	4.95	0.099	-0.128	8	6	8	11	3	4	13	8	5	16	10	10	1	5	6	6	7	1	6	11	0.364	-0.311724	0.082759	1	0	0	0	0	0	0	0	0	0	0
YBL026W	1	416	1246	442	0.098	0.237557	1.05	0	5	76	57	11163	8.4	0.169	0.169	1	6	7	7	1	4	6	3	1	5	11	8	3	6	1	5	7	0	3	10	0.522	-0.293684	0.094737	2	0	0	0	0	0	1	0	0	0	0
YBL027W	0	954	584	1246	0.0976027	0.294	1.08	1	5	44	0	21704	11.93	0.708	0.753	26	28	8	7	0	7	12	9	7	7	16	23	1	1	2	9	6	2	4	14	0.844	-0.950794	0.037037	1	0	0	0	0	0	1	0	0	0	0
YBL028C	0	321	584	253	0.03	0.304348	1.02	0	2	0	0	12401	10.97	0.261	0.178	7	9	2	8	0	5	8	4	3	3	8	22	3	3	1	10	4	1	1	4	0.51	-1.36981	0.04717	2	0	0	0	0	0	0	0	0	0	0
YBL029W	0	1131	1361	253	0.779	0.304348	1	0	1	133	1	42604	6.39	0.117	-0.007	15	18	51	17	4	9	26	7	5	21	35	22	6	14	24	56	21	1	16	8	0.401	-0.843085	0.082447	2	0	0	0	0	0	1	0	0	0	0
YBL031W	0	1017	369	325	0.842818	0.818462	1.06	0	1	23	1	38015	11.19	0.131	0.1	12	24	32	15	0	15	12	11	12	18	21	29	8	11	17	54	28	1	5	13	0.465	-0.997929	0.050296	1	0	0	0	0	0	0	0	0	0	0
YBL032W	0	1146	490	369	0.189796	0.842818	1.85	0	1	42	15	41683	5.97	0.191	0.215	31	18	26	20	2	7	35	24	8	39	25	30	3	13	16	34	22	0	6	22	0.542	-0.397375	0.049869	1	0	0	0	0	0	1	0	0	0	0
YBL033C	0	1038	490	266	0.189796	0.195489	1.57	0	2	0	0	38332	6.3	0.112	0.042	22	25	20	26	7	14	22	31	11	20	35	16	6	6	13	21	22	3	10	15	0.417	-0.59971	0.055072	2	0	0	0	0	0	1	0	0	0	0
YBL034C	1	4542	266	237	0.195489	0.459916	0.99	0	2	0	6	174176	6.25	0.148	0.039	59	44	140	91	14	58	102	28	26	112	170	131	44	83	55	154	90	9	47	56	0.445	-0.444679	0.09187	2	0	1	0	0	0	0	0	0	0	0
YBL035C	1	2118	237	272	0.459916	0.158088	0.91	0	5	0	1	78774	7.04	0.145	0.094	32	27	41	37	4	35	44	36	14	48	63	51	9	36	47	71	47	2	20	41	0.465	-0.437872	0.08227	1	0	0	0	0	0	0	0	0	0	0
YBL036C	0	774	272	160	0.158088	0.3625	0.96	0	4	0	5	29123	6.38	0.236	0.217	17	10	17	16	4	9	23	13	5	21	22	26	4	10	7	17	11	3	6	16	0.548	-0.453696	0.07393	2	0	0	0	0	0	1	0	0	0	0
YBL037W	0	3078	323	160	0.427245	0.3625	0.94	0	3	21	4	115010	8.97	0.135	0.059	53	41	63	49	12	43	52	38	11	92	125	72	18	39	38	104	78	7	33	57	0.445	-0.088585	0.077073	2	0	0	0	1	1	0	0	0	0	0
YBL039C	0	1740	458	416	0.181223	0.240385	0.86	1	4	0	12	64710	5.93	0.309	0.352	30	21	20	35	8	15	48	48	20	40	55	45	17	19	23	30	35	6	18	46	0.619	-0.239378	0.074266	1	0	0	0	0	0	1	0	0	0	0
YBL040C	1	757	524	139	0.318	0.467626	1.08	0	5	0	8	25762	10.62	0.182	0.199	11	8	6	6	0	5	5	10	8	21	33	15	7	18	4	15	17	5	15	10	0.527	0.410959	0.173516	1	0	0	0	0	0	0	0	1	0	0
YBL041W	1	726	986	139	0.165314	0.467626	1.28	0	4	81	1	26871	5.99	0.166	0.145	19	11	15	18	2	6	15	21	6	16	15	17	3	13	8	16	10	1	13	16	0.498	-0.436929	0.112033	1	0	0	0	0	0	0	0	0	0	0
YBL042C	0	1920	986	879	0.186	0.00455063	0.93	5	1	0	2	72164	7.47	0.168	0.174	49	21	35	30	11	11	24	41	5	58	56	34	10	43	22	52	40	20	36	41	0.516	0.190923	0.15493	2	0	0	1	0	1	0	0	0	0	0
YBL043W	0	774	321	879	0.246106	0.002	1.39	0	1	17	2	28562	4.09	0.173	0.104	19	7	18	29	3	6	24	8	8	9	17	12	2	7	10	31	22	0	13	12	0.478	-0.89144	0.077821	1	0	0	0	0	0	0	0	0	0	0
YBL044W	0	369	481	321	0.399168	0.246106	1.27	0	0	32	3	13850	10.99	0.102	0.081	5	14	4	4	5	4	6	10	6	6	9	9	3	4	6	12	7	1	2	5	0.432	-0.748361	0.057377	1	0	0	0	0	0	0	0	0	0	0
YBL046W	0	1326	383	393	0.383812	0.402036	1.13	0	1	33	2	50655	4.09	0.129	-0.078	11	17	35	61	6	12	47	21	7	22	31	32	16	18	15	36	23	3	11	17	0.384	-1.0356	0.072562	1	0	0	0	0	0	0	0	0	0	0
YBL047C	0	4146	383	650	0.383812	0.209231	1.03	0	3	0	9	150782	4.44	0.197	0.192	125	38	111	81	3	107	111	51	21	53	117	71	20	46	81	148	106	8	14	69	0.517	-0.684938	0.04924	1	0	0	0	0	0	0	0	0	0	0
YBL049W	0	417	708	650	0.484463	0.18	0.9	0	3	73	12	16085	9.71	0.157	0.134	1	9	8	6	7	7	5	8	5	9	11	11	3	4	3	16	6	2	9	8	0.496	-0.556522	0.108696	1	0	0	0	0	0	0	0	0	0	0
YBL050W	1	995	365	708	0.410959	0.68	1.23	0	4	28	7	32802	4.8	0.159	0.06	30	10	15	24	7	15	24	17	3	14	30	27	4	15	3	25	6	3	11	9	0.439	-0.513014	0.099315	1	0	0	0	0	0	0	0	0	0	0
YBL051C	0	2007	365	878	0.410959	0.485194	0.87	0	2	0	1	73775	6.21	0.187	0.194	43	21	86	24	1	67	30	27	16	39	59	22	15	15	38	90	36	1	21	17	0.52	-0.795659	0.055389	1	0	0	0	0	0	1	0	0	0	0
YBL052C	0	2496	878	212	0.2	0	1.02	0	2	0	2	97582	6.4	0.132	-0.007	24	55	66	59	11	24	75	30	17	58	66	69	12	37	31	67	49	12	35	34	0.418	-0.853309	0.101083	1	0	0	0	0	0	0	0	0	0	0
YBL054W	0	1578	759	212	0.246377	0	1.04	1	0	57	1	59225	10.14	0.142	0.1	24	28	44	26	3	17	31	15	28	30	34	42	9	16	35	72	37	4	10	20	0.469	-0.940381	0.057143	2	0	0	0	0	0	1	0	0	0	0
YBL055C	0	1257	759	404	0.234	0.314356	1.61	0	4	0	0	47390	6.72	0.125	0.017	28	14	18	26	9	18	26	18	11	22	43	34	9	20	16	40	20	4	19	23	0.417	-0.337081	0.102871	1	0	0	0	0	0	1	0	0	0	0
YBL056W	0	1407	317	404	0.179811	0.314356	0.97	2	2	19	5	51389	4.29	0.177	0.078	27	15	25	48	14	14	37	33	12	31	42	26	13	19	10	51	23	3	5	20	0.458	-0.410256	0.057692	2	0	0	0	0	0	1	0	0	0	0
YBL058W	0	1272	192	92	0.255208	0.0217391	1.2	0	3	10	5	46987	4.72	0.144	0.096	28	25	29	32	2	25	35	33	6	11	28	23	7	17	24	38	25	3	12	20	0.453	-0.960993	0.07565	2	0	0	0	0	0	1	0	0	0	0
YBL059W	0	651	54	192	0	0.255208	0.99	0	0	5	2	22278	10.87	0.089	-0.058	9	14	11	8	4	9	7	7	4	14	15	16	8	12	4	15	20	3	2	11	0.385	-0.310881	0.088083	1	0	0	0	0	0	0	0	0	0	0
YBL060W	0	2064	525	129	0.32	0	0.99	0	1	41	0	78767	6.38	0.143	0.062	30	24	55	36	8	20	55	24	15	44	66	58	18	31	19	77	39	11	24	33	0.454	-0.510626	0.09607	2	0	0	0	1	0	1	0	0	0	0
YBL061C	0	2091	525	94	0.336	0.595745	0.92	1	4	0	5	77066	10.08	0.113	-0.01	59	30	49	34	4	36	38	43	16	22	65	60	17	22	25	80	36	5	26	29	0.386	-0.684627	0.076149	3	0	0	0	1	0	1	0	0	0	0
YBL063W	0	3336	729	94	0.222222	0.595745	1.02	1	4	58	1	125793	6.85	0.143	0.039	41	41	117	60	16	69	75	36	27	98	112	86	20	33	29	116	73	1	23	38	0.449	-0.625472	0.051305	1	0	0	0	0	0	0	0	0	0	0
YBL066C	0	3174	255	1022	0.109804	0.314	1.1	0	1	0	1	127991	7.57	0.142	0.084	62	45	94	59	16	57	48	44	34	57	113	62	22	45	77	128	94	10	31	50	0.452	-0.521864	0.074913	1	0	0	0	0	0	0	0	0	0	0
YBL067C	0	2067	1022	421	0.25	0.152019	0.86	1	0	0	0	83864	6.17	0.145	0.035	28	28	61	49	16	23	55	38	15	41	59	65	11	33	39	85	39	3	23	36	0.435	-0.706024	0.078983	1	0	1	0	0	0	0	0	0	0	0
YBL068W	0	984	383	421	0.313316	0.152019	1.03	3	1	21	0	35846	6.35	0.199	0.188	32	15	16	24	5	11	17	16	10	29	32	20	7	9	12	23	18	0	7	24	0.519	-0.060245	0.04893	1	0	0	0	0	0	1	0	0	0	0
YBL069W	0	1290	514	383	0.182879	0.313316	0.99	1	0	2	0	48348	8.57	0.169	0.109	24	12	24	27	5	12	22	29	11	31	34	41	11	15	21	30	16	5	24	35	0.482	-0.299301	0.102564	2	0	0	0	0	0	1	0	0	0	0
YBL072C	0	603	332	733	0.144578	0.261937	1.25	1	5	0	3	22489	11.42	0.747	0.776	23	22	8	3	2	7	14	16	4	11	10	22	1	7	4	17	12	3	6	8	0.862	-0.8295	0.08	1	0	0	0	0	0	1	0	0	0	0
YBL074C	1	1068	733	273	0.212	0.399267	0.88	0	2	0	3	41688	4.77	0.143	0.016	12	11	25	28	3	16	29	17	12	25	25	24	16	19	13	25	13	4	22	16	0.442	-0.63662	0.126761	2	0	0	0	0	0	1	0	0	0	0
YBL075C	0	1950	273	237	0.399267	0.248945	1.15	12	4	0	3	70546	4.89	0.177	0.155	59	34	32	51	2	20	49	53	6	39	46	46	9	27	25	44	54	1	13	39	0.496	-0.489368	0.063174	1	0	0	0	0	0	1	0	0	0	0
YBL076C	1	3219	237	312	0.248945	0.721154	1.47	2	4	0	8	122982	5.94	0.342	0.352	56	46	46	78	9	24	79	57	20	67	99	93	18	53	45	71	58	22	47	84	0.62	-0.340392	0.113806	1	0	0	0	0	0	1	0	0	0	0
YBL078C	0	354	312	610	0.721154	0.203279	0.97	0	3	0	8	13627	9.92	0.15	0.106	8	8	3	7	1	2	10	4	1	10	6	13	3	8	8	6	6	0	6	7	0.482	-0.477778	0.119658	1	0	0	0	0	0	0	0	0	0	0
YBL079W	0	4509	563	610	0.145648	0.18	0.95	1	5	31	3	169473	6.04	0.151	0.078	83	53	97	80	13	60	93	66	27	132	144	98	28	85	56	153	87	10	55	82	0.463	-0.188549	0.099867	1	0	0	0	0	0	0	0	0	0	0
YBL081W	0	1107	738	97	0.504065	0	1.19	0	1	59	1	40767	9.49	0.166	0.241	16	7	63	9	0	22	4	9	15	11	24	8	11	9	27	74	25	3	22	9	0.548	-0.964946	0.092391	1	0	0	0	0	0	0	0	0	0	0
YBL082C	0	1377	738	305	0.298	0.714754	1.45	0	3	0	0	52860	9.29	0.107	0.11	32	18	16	14	10	19	13	16	13	28	74	20	21	25	22	31	19	13	22	32	0.453	0.429039	0.131004	2	0	0	0	0	0	1	0	0	0	0
YBL084C	1	2277	305	350	0.714754	0.0171429	1.1	0	5	0	11	85436	8.86	0.116	-0.02	51	22	84	28	16	39	30	23	20	45	86	50	16	27	31	83	42	5	36	24	0.395	-0.434697	0.08971	2	0	0	0	0	0	1	0	0	0	0
YBL085W	0	2943	1273	350	0.119	0.0171429	0.93	2	2	97	11	109294	9.89	0.132	0.045	50	44	62	46	4	42	69	40	26	44	65	88	15	38	55	154	70	6	26	36	0.432	-0.893061	0.071429	4	0	0	1	1	1	1	0	0	0	0
YBL086C	0	1401	1273	463	0.184	0.265659	0.97	0	2	0	2	51996	9.84	0.115	0.015	18	17	46	25	2	15	24	30	12	22	39	40	7	14	23	49	46	7	14	16	0.418	-0.850429	0.075107	1	0	0	0	0	1	0	0	0	0	0
YBL087C	0	918	463	438	0.265659	0.271689	1.02	1	5	0	6	14473	11.11	0.624	0.679	15	10	8	5	2	2	4	17	0	7	9	11	6	3	7	10	3	2	2	14	0.798	-0.077372	0.051095	1	0	0	0	0	0	0	0	0	0	0
YBL088C	0	8364	438	65	0.271689	0.0769231	0.95	3	3	0	3	321565	6.9	0.123	-0.009	120	109	170	149	48	112	179	98	47	206	357	207	59	158	84	251	140	41	109	143	0.406	-0.164873	0.110513	1	0	0	0	0	0	0	0	0	0	0
YBL089W	0	1380	215	65	0	0.0769231	0.89	3	3	3	3	50891	9.12	0.098	-0.022	26	18	22	10	10	13	13	29	12	51	55	15	12	33	21	44	24	1	17	33	0.392	0.572985	0.111111	1	0	0	0	0	0	0	0	0	0	0
YBL091C	0	1266	196	498	0.234694	0.572289	0.85	0	5	0	1	47502	6.3	0.211	0.214	29	21	22	32	4	14	35	31	14	22	31	37	10	12	17	19	24	2	18	27	0.538	-0.702851	0.076009	2	0	0	0	0	0	1	0	0	0	0
YBL092W	1	393	1059	194	0.415	0.793814	1.2	0	5	93	0	14771	11.83	0.818	0.842	12	11	7	3	0	2	4	7	8	8	9	19	2	4	5	8	8	1	3	9	0.906	-0.678462	0.061538	1	0	0	0	0	0	0	0	0	0	0
YBL093C	0	663	1059	166	0.352	0.463855	1.9	0	2	0	11	24857	6.29	0.104	0.031	11	13	15	18	1	20	9	14	3	9	14	12	6	8	13	24	12	2	9	7	0.42	-1.00091	0.086364	1	0	0	0	0	0	0	0	0	0	0
YBL095W	0	813	181	166	0.585635	0.463855	1.26	0	2	3	1	30545	7.92	0.121	0.045	16	11	11	12	4	8	19	20	11	16	34	21	5	16	14	13	11	5	5	18	0.423	-0.115556	0.096296	1	0	0	0	0	0	0	0	0	0	0
YBL097W	1	2187	383	181	0.274151	0.585635	0.87	0	4	32	1	86230	4.41	0.147	0.008	32	35	65	89	5	26	67	34	16	44	55	56	16	35	14	57	51	6	14	37	0.433	-0.890716	0.072944	1	0	0	0	0	0	0	0	0	0	0
YBL098W	0	1383	454	383	0.920705	0.274151	0.91	0	2	25	1	52429	8.52	0.165	0.097	28	26	17	32	7	12	26	28	13	37	48	37	16	24	15	35	23	3	17	16	0.463	-0.282391	0.095652	1	0	0	0	0	0	0	0	0	0	0
YBL101C	0	3354	127	200	0.299213	0.45	0.77	1	1	0	1	123608	6.88	0.124	0.033	54	60	86	65	7	33	67	56	24	62	85	65	18	38	76	147	75	3	35	61	0.421	-0.651388	0.068039	1	0	0	0	0	0	1	0	0	0	0
YBL102W	0	648	562	200	0.245552	0.45	0.8	0	4	44	3	24274	8.98	0.099	0.086	19	13	8	6	5	11	7	10	1	6	30	5	7	20	9	19	16	4	6	13	0.426	0.289302	0.139535	1	0	0	0	0	0	0	0	0	0	0
YBL103C	0	1461	562	975	0.274	0.242051	0.75	0	2	0	3	54139	5.73	0.147	0.079	25	22	40	26	0	23	37	27	18	23	45	24	14	13	27	65	27	1	16	13	0.444	-0.824486	0.061728	2	0	0	0	0	0	1	0	0	0	0
YBL104C	0	2778	975	620	0.472	0.3	0.9	0	3	0	5	117635	6	0.142	0.064	59	64	85	75	23	29	62	60	19	72	85	57	23	33	36	97	55	19	40	45	0.445	-0.559345	0.088632	1	0	0	0	0	0	1	0	0	0	0
YBL105C	1	3456	620	361	0.132	0.288089	0.78	10	3	0	6	131518	7.08	0.171	0.095	63	55	58	72	23	72	87	55	30	71	98	99	25	49	50	86	73	13	29	43	0.47	-0.681408	0.079062	4	0	1	1	1	0	1	0	0	0	0
YBL106C	0	3033	361	295	0.288089	0.00338983	0.93	1	2	0	11	111677	9.15	0.123	0.041	60	41	52	46	14	30	47	65	22	92	86	67	20	47	47	95	75	8	31	65	0.437	-0.078713	0.085149	1	0	0	0	0	0	0	0	0	0	0
YBL107C	0	591	295	2227	0.00338983	0.375	1.16	0	1	0	1	22966	6.97	0.104	-0.067	10	14	19	12	6	12	18	5	1	13	14	16	2	8	7	9	17	3	5	5	0.387	-0.978061	0.081633	1	0	0	0	0	0	1	0	0	0	0
YBR001C	0	2343	424	1473	0.448113	0	0.68	1	4	0	1	89679	6.44	0.123	0.023	47	46	42	47	7	21	58	50	18	39	74	49	17	34	39	51	43	12	48	38	0.413	-0.543974	0.120513	2	0	0	0	0	0	1	0	0	0	0
YBR002C	1	861	240	424	0.625	0.448113	0.77	1	5	0	0	32693	7.79	0.109	0.003	16	22	10	15	5	3	27	18	7	20	30	21	7	14	8	21	16	4	6	16	0.4	-0.315385	0.083916	1	0	0	0	0	0	0	0	1	0	0
YBR003W	0	1422	240	135	0.625	0.340741	0.95	0	4	14	2	52559	9.39	0.14	0.091	35	28	21	27	5	13	28	24	15	34	57	34	8	17	27	43	22	2	8	25	0.445	-0.2537	0.057082	1	0	0	0	0	0	0	0	0	0	0
YBR005W	0	642	238	462	0.378151	0.512987	1.02	1	1	17	0	23886	6.69	0.074	-0.028	17	16	11	9	1	12	14	12	5	9	13	5	2	6	16	18	15	3	11	18	0.375	-0.570892	0.093897	1	0	1	0	0	0	0	0	0	0	0
YBR006W	0	1494	462	301	0.512987	0	0.94	7	3	28	1	54189	6.61	0.195	0.201	42	15	23	19	11	9	36	39	7	30	41	37	9	24	26	33	35	4	17	40	0.525	-0.052918	0.090543	1	0	0	0	0	0	1	0	0	0	0
YBR007C	0	2211	1546	301	0.56	0	0.85	0	2	0	0	82408	10.01	0.122	-0.012	39	37	57	40	10	22	43	30	17	29	64	69	15	25	43	100	58	4	22	12	0.391	-0.91413	0.069293	1	0	1	0	0	0	0	0	0	0	0
YBR008C	0	1647	1160	1546	0	0	1.01	5	1	0	1	61628	6.31	0.156	0.118	42	24	19	19	15	10	26	38	8	36	63	16	15	42	29	34	31	10	29	42	0.465	0.410219	0.14781	2	0	0	0	0	1	0	0	0	0	0
YBR009C	0	312	646	1160	0.644	0.149	1.48	1	5	0	74	11368	11.95	0.734	0.767	6	14	1	3	0	2	4	16	2	7	9	11	1	2	1	6	6	0	4	8	0.853	-0.503884	0.058252	1	0	0	0	0	0	0	0	0	0	0
YBR010W	0	411	646	370	0.54644	0.686486	1.41	1	5	53	17	15356	12	0.622	0.659	16	17	1	4	0	8	7	7	2	7	13	16	1	5	5	10	9	0	2	6	0.785	-0.677941	0.051471	1	0	0	0	0	0	0	0	0	0	0
YBR011C	1	864	7516	370	0.292	0.686486	1.3	1	5	0	15	32299	5.33	0.621	0.647	22	6	16	24	1	7	19	16	6	27	17	29	3	11	20	13	19	6	11	14	0.799	-0.51777	0.097561	2	0	0	0	0	0	1	0	0	0	0
YBR013C	0	390	845	7516	0.418	0.887	1.02	0	0	0	1	14481	7.15	0.1	-0.071	9	3	15	3	5	5	5	5	2	11	16	5	3	5	3	12	9	0	9	4	0.373	0.028682	0.108527	1	0	0	0	0	0	0	0	0	0	0
YBR014C	0	612	373	845	0.00536193	0.336095	1.03	1	2	0	5	22565	5.91	0.154	0.07	13	7	15	12	1	6	15	10	7	11	14	14	3	8	6	19	16	1	6	19	0.462	-0.436946	0.073892	1	0	0	0	0	0	0	0	0	0	0
YBR015C	0	1794	743	373	0.198	0.00536193	1.03	1	1	0	1	67773	6.18	0.17	0.131	34	17	35	48	7	9	34	35	11	29	60	57	10	34	25	43	36	4	36	33	0.489	-0.417085	0.123953	1	0	0	0	0	0	0	0	0	0	1
YBR016W	0	387	743	313	0.286676	0.233227	1.41	0	0	63	0	14617	7.25	0.106	0.074	7	3	11	2	5	33	3	14	3	1	4	2	3	1	10	6	3	0	15	2	0.456	-1.47422	0.125	1	0	0	0	0	1	0	0	0	0	0
YBR017C	0	2757	723	313	0.008	0.233227	0.81	0	4	0	47	103680	4.34	0.144	0.041	56	23	57	70	16	37	64	35	19	76	111	44	28	47	37	68	46	12	21	51	0.438	-0.030719	0.087146	2	0	0	0	0	0	1	0	0	0	0
YBR018C	0	1101	725	723	0.106	0.0055325	1.04	0	2	0	7	42385	7.57	0.222	0.164	21	19	23	18	6	19	24	12	13	16	38	23	6	18	23	30	15	7	15	20	0.499	-0.540164	0.10929	1	0	0	0	0	0	0	0	0	0	0
YBR019C	0	2100	668	725	0.138	0.0758621	1.01	0	2	0	2	78195	5.84	0.186	0.142	44	28	48	40	10	21	44	54	14	44	57	43	9	30	31	42	45	6	39	50	0.496	-0.338341	0.107296	1	0	0	0	0	0	0	0	0	0	0
YBR020W	0	1587	668	835	0.103293	0.11	0.97	1	1	57	2	57944	6.71	0.194	0.177	47	16	29	24	14	12	34	32	11	24	48	38	10	26	26	45	24	3	20	45	0.507	-0.089015	0.092803	1	0	0	0	0	0	0	0	0	0	0
YBR021W	0	1902	835	393	0.246707	0.328244	0.85	5	1	55	2	71735	7.86	0.186	0.182	51	21	29	22	16	15	24	37	11	46	54	29	15	49	26	64	25	22	33	44	0.513	0.235229	0.164297	1	0	0	0	0	0	0	0	0	0	0
YBR022W	0	534	393	156	0.328244	0.307692	1	0	0	25	0	19938	7.64	0.117	-0.013	6	5	9	7	6	4	13	16	3	13	19	16	3	6	6	17	8	2	12	6	0.401	-0.329944	0.112994	1	0	0	0	0	0	0	0	0	0	0
YBR023C	0	3498	1519	156	0.384	0.307692	1.1	0	3	0	5	131600	6.68	0.167	0.114	59	46	59	84	22	35	54	62	23	73	102	83	30	56	55	105	73	23	41	80	0.478	-0.267039	0.103004	1	0	0	0	0	0	0	0	0	0	0
YBR025C	0	1185	1011	330	0.326	0.481818	1.38	1	5	0	5	44174	7.42	0.567	0.592	30	19	14	24	6	13	33	25	7	35	35	38	8	14	18	21	16	3	10	25	0.76	-0.288579	0.068528	1	0	0	0	0	0	1	0	0	0	0
YBR028C	0	1578	366	405	0.202186	0.303704	0.98	11	2	0	2	59591	7.87	0.149	0.055	26	22	36	33	5	13	34	28	14	34	53	46	9	20	22	50	30	4	25	21	0.441	-0.567048	0.093333	1	0	0	0	0	0	1	0	0	0	0
YBR029C	1	1374	549	366	0.122	0.202186	0.9	0	5	0	1	51822	8.64	0.169	0.148	24	10	20	15	12	9	19	24	12	40	54	33	7	45	16	30	38	5	15	29	0.506	0.387527	0.142232	1	0	0	0	0	0	0	0	0	0	0
YBR030W	0	1659	549	215	0.111111	0.0837209	0.93	0	1	47	0	62593	4.37	0.153	0.059	32	15	30	48	9	13	59	25	15	32	61	39	9	25	19	52	20	9	14	26	0.446	-0.475906	0.086957	1	0	0	0	0	0	0	0	0	0	0
YBR031W	0	1089	215	689	0.0837209	0.222	1.12	1	4	12	0	39092	11.4	0.803	0.84	45	25	16	7	1	12	16	28	10	15	28	32	3	8	17	25	28	6	6	34	0.901	-0.305801	0.055249	1	0	0	0	0	0	1	0	0	0	0
YBR033W	0	2760	689	226	0.174165	0.699115	0.99	1	0	6	1	103396	8.63	0.116	-0.003	41	46	69	39	25	36	56	47	15	65	84	67	21	43	42	99	47	4	28	45	0.407	-0.388575	0.08161	1	0	0	0	0	0	0	0	0	0	0
YBR034C	0	1047	292	226	0.304795	0.699115	1.03	0	4	0	9	39786	5.23	0.267	0.282	14	10	18	29	3	7	24	21	12	25	30	28	10	18	13	25	19	4	16	22	0.587	-0.377874	0.109195	2	0	0	0	0	0	1	0	0	0	0
YBR035C	0	687	2125	292	0.45	0.304795	1.1	0	3	0	1	26908	7.62	0.241	0.327	13	21	9	15	1	9	22	9	4	14	15	16	1	13	14	12	17	7	6	10	0.6	-0.866667	0.114035	1	0	0	0	0	0	0	0	0	0	0
YBR036C	0	1233	250	2125	0.508	0.28	0.8	0	0	0	40	45442	7.25	0.142	0.163	24	11	25	14	7	11	15	24	4	36	49	18	15	23	17	41	26	8	12	30	0.501	0.383414	0.104878	2	0	0	0	0	0	0	0	1	0	0
YBR038W	1	2892	445	786	0.11236	0.122	0.9	1	2	35	5	109881	8.98	0.172	0.141	66	49	50	48	12	36	50	45	21	53	89	61	24	57	43	89	50	17	43	60	0.486	-0.260748	0.121495	1	0	0	0	0	0	0	0	0	0	0
YBR040W	0	897	457	401	0.380744	0	1.25	0	2	33	1	33775	10.3	0.132	0.029	15	9	20	9	4	6	6	8	3	28	38	18	10	18	10	37	17	5	14	23	0.428	0.42349	0.124161	1	0	0	0	0	0	0	0	0	0	0
YBR041W	0	1872	401	280	0	0.532143	0.88	0	2	27	1	77140	8.47	0.194	0.15	38	30	30	36	9	27	35	38	15	44	69	47	14	42	27	38	41	13	34	42	0.498	-0.173393	0.133034	1	0	0	0	0	0	0	0	0	0	0
YBR042C	0	1194	266	280	0.203008	0.532143	0.86	1	2	0	1	45515	10.15	0.133	0.04	18	15	18	15	4	10	21	21	9	40	49	35	4	20	16	34	20	9	18	21	0.435	-0.007809	0.118388	1	0	0	0	0	0	0	0	0	0	0
YBR043C	0	2070	391	266	0.429668	0.203008	0.83	0	1	0	3	77300	7.76	0.124	0.07	47	35	33	30	6	24	35	42	10	47	75	31	19	28	31	66	41	12	33	44	0.436	-0.06328	0.105951	1	0	0	0	0	1	0	0	0	0	0
YBR045C	0	1722	414	2310	0.42029	0.405	0.79	0	1	0	5	65837	5.02	0.14	-0.042	18	33	36	54	9	16	52	15	13	26	40	49	7	28	22	75	42	2	17	19	0.394	-1.03543	0.082024	1	0	0	0	0	0	0	0	0	0	0
YBR046C	0	1005	321	414	0.327103	0.42029	1	0	3	0	0	37018	9.46	0.156	0.138	25	9	12	15	2	10	23	27	2	25	32	34	3	13	14	23	17	1	22	25	0.491	-0.153593	0.107784	2	0	0	0	0	0	1	0	0	0	0
YBR048W	0	982	470	573	0.0574468	0.448	0.95	1	4	37	1	17749	11.55	0.733	0.786	10	12	7	2	2	6	4	9	5	10	5	20	2	8	8	9	13	1	6	17	0.876	-0.457051	0.096154	1	0	0	0	0	0	1	0	0	0	0
YBR049C	1	2433	364	573	0.667582	0.390925	0.97	0	1	0	4	91874	4.83	0.199	0.078	59	36	86	94	6	53	55	26	29	35	57	63	17	9	16	79	30	11	16	33	0.464	-1.19506	0.044444	1	0	0	0	0	0	0	0	0	0	0
YBR050C	0	1017	520	364	0.26	0.667582	1.01	0	0	0	3	38747	8.14	0.138	0.029	18	20	32	27	7	10	18	7	9	20	26	28	6	14	14	35	19	4	8	16	0.433	-0.758876	0.076923	1	0	0	0	0	0	0	0	0	0	0
YBR052C	0	633	322	520	0	0.25	1.03	2	0	0	0	22921	5.03	0.149	0.086	19	4	7	12	3	3	16	23	4	15	15	17	4	8	7	13	11	4	11	14	0.46	-0.15	0.109524	1	0	0	0	0	0	0	0	0	0	0
YBR053C	0	1077	2349	322	0	0	1.23	0	2	0	0	40295	4.77	0.167	0.084	11	8	19	26	9	8	26	25	9	26	33	26	4	20	20	31	16	7	11	23	0.467	-0.269274	0.106145	1	0	0	0	0	0	0	0	0	0	0
YBR054W	0	1035	2349	466	0.845	0.349785	1.35	2	0	161	13	38719	9.94	0.457	0.555	27	9	11	14	5	7	15	22	6	29	30	31	11	22	18	21	20	8	14	24	0.738	0.145349	0.127907	2	0	0	1	0	1	0	0	0	0	0
YBR055C	1	2700	577	466	0.204	0.349785	1.02	0	4	0	33	104228	8.04	0.127	-0.012	59	53	54	59	11	46	67	27	11	50	113	77	17	33	36	58	43	17	29	39	0.392	-0.540935	0.087875	2	0	0	0	0	0	1	0	0	0	0
YBR056W	0	1506	577	1870	0.176776	0	1.06	0	2	28	1	57822	6.43	0.202	0.085	27	15	23	41	4	18	32	37	18	35	33	48	8	24	19	35	17	20	21	26	0.471	-0.615968	0.129741	1	0	0	0	0	0	1	0	0	0	0
YBR057C	0	1101	378	737	0.402116	0.0488467	1.06	0	1	0	8	41433	5.84	0.123	-0.004	27	10	49	11	1	18	34	10	11	12	34	25	20	9	14	37	21	1	12	10	0.406	-0.867213	0.060109	1	0	0	0	0	0	1	0	0	0	0
YBR058C	0	2346	306	378	0.232026	0.402116	0.81	0	5	0	10	88629	4.95	0.162	0.06	33	22	72	50	27	37	56	33	16	44	74	55	15	30	42	62	34	11	24	44	0.453	-0.523304	0.083227	2	0	0	0	0	0	1	0	0	0	0
YBR059C	0	3327	464	294	0.497845	0.346939	0.95	0	1	0	11	123989	7.73	0.146	0.096	63	57	87	52	6	97	69	59	26	51	81	64	31	34	46	137	60	1	36	51	0.462	-0.829693	0.064079	3	0	0	0	1	1	1	0	0	0	0
YBR060C	1	1863	2272	464	0.318	0.497845	0.96	0	4	0	3	71238	10.24	0.14	0.065	25	31	47	29	3	27	43	22	11	35	54	62	17	29	34	52	46	4	19	30	0.452	-0.706613	0.083871	2	0	0	0	0	0	1	0	0	0	0
YBR061C	0	933	256	2272	0.214844	0.799	0.82	0	4	0	16	34700	7.84	0.143	0.033	19	15	10	26	8	14	12	16	6	12	35	25	5	15	17	32	14	3	9	17	0.411	-0.38871	0.087097	1	0	0	0	0	0	1	0	0	0	0
YBR062C	0	348	647	256	0.436	0.214844	0.83	0	3	0	0	20596	4.53	0.145	0.069	6	9	8	11	7	12	20	12	6	6	20	7	5	4	6	15	11	3	6	6	0.442	-0.738333	0.072222	1	0	0	0	0	0	0	0	0	0	0
YBR063C	0	1215	399	647	0.00250627	0.33694	0.89	0	0	0	1	46444	6.55	0.131	-0.005	10	24	29	25	5	8	29	16	4	40	32	28	10	21	12	41	32	3	14	21	0.425	-0.376485	0.094059	1	0	0	0	0	0	0	0	0	0	0
YBR065C	0	1095	358	399	0	0.00250627	0.9	0	4	0	6	40924	10.24	0.107	-0.044	16	15	28	17	10	9	20	16	6	31	40	43	6	13	16	34	23	4	4	13	0.387	-0.411539	0.057692	1	0	0	0	0	0	0	0	0	0	0
YBR066C	0	663	1402	358	0.788	0	1.25	1	0	0	2	25009	10.61	0.124	-0.006	8	14	17	10	8	7	8	12	10	16	13	24	5	10	9	22	20	1	4	2	0.416	-0.867273	0.068182	2	0	0	0	0	0	1	0	0	0	0
YBR067C	0	633	1125	1402	0.118	0.423	1.43	0	1	0	3	20727	4.02	0.45	0.577	42	2	4	8	0	5	10	8	1	9	15	5	2	5	7	49	17	1	5	15	0.734	0.260952	0.052381	1	0	0	0	0	0	0	0	1	0	0
YBR068C	0	1830	883	1125	0.08	0.297	1.1	16	1	0	5	67670	8.11	0.157	0.138	50	22	26	23	10	16	25	49	11	52	54	30	17	45	19	55	29	9	29	38	0.487	0.239409	0.136289	2	0	0	0	0	1	0	0	0	0	0
YBR069C	0	1860	787	883	0	0.209513	0.97	16	2	0	21	68757	7.67	0.151	0.132	46	23	26	22	14	19	29	43	13	47	60	30	12	40	23	60	25	11	24	52	0.482	0.245234	0.121163	2	0	0	1	0	1	0	0	0	0	0
YBR070C	1	714	476	787	0.62395	0	1.42	0	4	0	1	27035	10.49	0.101	0.041	11	11	5	6	4	7	10	16	7	20	33	19	5	14	7	17	12	4	10	19	0.425	0.310126	0.118143	1	0	1	0	0	0	0	0	0	0	0
YBR071W	0	636	476	983	0.62395	0.64	1.23	0	0	39	0	23548	8.43	0.139	0.137	11	11	11	16	1	7	12	5	7	9	20	18	7	8	4	42	18	0	3	1	0.48	-0.866825	0.052133	1	0	0	0	0	0	1	0	0	0	0
YBR072W	0	645	983	183	0.462869	0	1.75	0	2	75	6	23879	5.22	0.338	0.398	11	8	18	21	0	5	12	15	3	9	16	20	1	11	14	16	7	2	7	18	0.645	-0.687851	0.093458	1	0	1	0	0	0	0	0	0	0	0
YBR073W	0	2775	192	297	0.416667	0.158249	1.08	7	1	7	1	104152	9.85	0.135	0.047	39	46	55	55	17	35	48	49	12	59	101	85	23	37	41	79	69	6	24	44	0.434	-0.42381	0.072511	1	0	0	0	0	0	0	0	0	0	0
YBR074W	0	2931	297	1157	0.158249	0	0.83	0	3	17	2	111067	6.52	0.125	0.024	46	39	57	52	9	36	51	45	26	67	113	51	17	56	35	105	61	13	44	53	0.421	-0.169365	0.115779	1	0	0	0	0	0	0	0	0	0	0
YBR076W	0	1020	1157	410	0.246	0	1.22	0	0	55	1	40178	8.96	0.145	0.001	12	17	25	16	13	13	21	12	13	27	26	32	6	19	11	25	16	4	22	9	0.432	-0.632448	0.132743	1	0	0	0	0	0	0	0	0	0	0
YBR077C	0	489	830	410	0.65	0	1.42	0	1	0	4	18354	4.77	0.142	0.102	5	2	13	10	2	3	12	7	4	12	19	12	7	6	5	17	10	1	7	8	0.481	-0.241358	0.08642	1	0	0	0	0	0	0	0	0	0	0
YBR078W	0	1737	830	522	0.771084	0.298	1.35	3	2	84	1	48236	4.76	0.553	0.682	43	4	39	19	6	16	11	30	0	34	45	21	5	23	6	91	40	1	5	29	0.81	0.18141	0.061966	1	0	0	0	0	0	0	0	0	0	0
YBR079C	1	2895	336	522	0.0803571	0.285441	0.9	0	4	0	6	110343	6.24	0.355	0.4	92	59	30	55	1	42	113	26	18	54	88	96	19	27	36	64	51	6	31	56	0.643	-0.669813	0.06639	1	0	0	0	0	0	1	0	0	0	0
YBR080C	1	2277	362	336	0.31768	0.0803571	0.96	9	5	0	2	84055	8.08	0.193	0.173	50	40	55	48	5	24	42	53	9	60	71	52	19	39	32	55	40	3	14	47	0.508	-0.241953	0.073879	2	0	0	0	0	0	0	0	0	0	1
YBR081C	0	3999	1376	362	0	0.31768	1.02	0	3	0	17	152616	4.57	0.154	0.014	58	46	104	125	6	57	139	49	22	74	128	129	28	47	39	108	80	8	34	51	0.431	-0.905405	0.066817	1	0	0	0	0	0	0	0	0	0	0
YBR082C	0	542	1999	1376	0.446	0.27	1.11	5	4	0	1	16456	6.5	0.313	0.337	12	4	5	12	3	2	5	6	4	11	13	11	2	5	15	14	9	3	7	5	0.601	-0.314865	0.101351	2	0	0	0	0	0	1	0	0	0	0
YBR083W	0	1461	1999	424	0.445	0.382075	0.97	0	2	152	4	55157	7.71	0.121	0.049	24	18	37	20	3	24	40	18	13	34	34	42	5	17	25	61	28	3	22	18	0.448	-0.804938	0.08642	2	0	0	0	0	0	1	0	0	0	0
YBR084C-A	0	1076	721	204	0.258	0.612745	1.09	1	5	0	0	21704	11.93	0.686	0.71	26	28	8	7	0	7	12	9	7	7	16	23	1	1	2	9	6	2	4	14	0.817	-0.950794	0.037037	1	0	0	0	0	0	1	0	0	0	0
YBR086C	0	2841	723	1036	0.36	0.285	1	0	3	0	3	105853	9.73	0.176	0.106	63	17	65	38	8	33	43	31	27	68	86	81	10	55	48	108	64	11	33	57	0.479	-0.211311	0.104651	1	0	0	0	0	1	0	0	0	0	0
YBR087W	1	1065	723	160	0.307054	0.30625	0.97	1	4	48	4	39941	8.16	0.152	0.063	20	20	21	19	9	9	22	10	7	32	48	25	10	8	14	34	15	2	8	21	0.439	-0.057062	0.050847	1	0	0	0	0	0	0	0	0	0	0
YBR088C	1	777	423	160	0.130024	0.30625	0.88	0	5	0	8	28916	4.26	0.256	0.248	13	8	6	27	4	9	19	12	2	24	32	18	6	17	8	24	12	0	4	13	0.56	0.000387	0.081395	1	0	0	0	0	0	0	0	0	0	0
YBR090C	0	726	96	566	0	0.349823	0.9	0	0	0	1	14307	11.81	0.08	0.008	5	12	5	1	2	9	4	8	0	4	14	8	2	10	10	5	9	4	3	7	0.379	-0.346721	0.139344	2	0	0	0	0	0	1	0	0	0	0
YBR092C	0	1404	446	213	0.29148	0	0.86	4	1	0	0	52776	4.27	0.354	0.396	35	15	30	42	8	16	25	31	6	19	39	21	10	28	14	30	36	7	30	25	0.644	-0.373233	0.139186	1	0	0	0	0	0	0	0	0	0	0
YBR093C	0	1404	1084	446	0.06	0.29148	1.02	4	1	0	1	52858	4.48	0.46	0.499	31	14	31	41	10	16	22	28	9	21	35	23	7	27	13	37	37	7	31	27	0.709	-0.406852	0.139186	1	0	0	0	0	0	0	0	0	0	0
YBR094W	0	2262	1084	108	0.057	0.037037	1.11	0	3	88	3	86438	4.66	0.176	0.102	37	21	57	62	8	20	56	29	17	56	68	55	14	37	37	52	38	13	31	45	0.483	-0.425896	0.10757	1	0	0	0	0	0	1	0	0	0	0
YBR095C	0	1293	322	108	0	0.037037	0.88	0	1	0	0	48629	4.65	0.146	0.099	18	27	41	27	0	15	45	19	5	39	42	23	7	11	15	42	23	1	9	21	0.472	-0.626279	0.048837	1	0	0	0	0	0	0	0	0	0	0
YBR096W	0	693	322	237	0	0	1.25	0	1	21	1	27092	8.48	0.209	0.198	8	7	11	7	9	4	16	9	3	14	24	22	5	18	8	19	13	3	19	11	0.536	-0.133913	0.173913	1	0	0	0	0	0	0	0	1	0	0
YBR098W	0	2076	199	230	0	0.204348	0.88	0	1	9	5	78763	7.53	0.108	-0.06	35	33	47	50	7	34	50	24	13	48	58	67	12	26	28	74	29	3	22	31	0.382	-0.734298	0.073806	1	0	0	0	0	0	0	0	0	0	0
YBR101C	0	873	368	230	0	0.204348	0.9	0	4	0	11	32604	4.76	0.158	0.109	20	9	23	23	2	9	22	12	4	22	42	24	8	9	10	20	9	2	6	14	0.468	-0.242414	0.058621	1	0	0	0	0	0	1	0	0	0	0
YBR102C	1	2262	385	368	0.127273	0	0.9	0	2	0	12	85537	8	0.132	0.019	34	43	66	53	6	37	46	22	11	45	83	58	20	27	31	81	38	4	12	36	0.416	-0.626826	0.057105	4	0	1	1	1	1	0	0	0	0	0
YBR103W	0	1608	385	350	0.127273	0.354286	0.83	0	3	27	19	59161	4.66	0.108	-0.004	27	15	34	38	5	19	37	42	14	38	52	30	7	15	13	55	27	12	15	40	0.409	-0.289906	0.078505	1	0	0	0	0	0	0	0	0	0	0
YBR105C	0	1089	688	224	0.666	0.446429	1.43	1	1	0	2	41245	6.74	0.125	0.048	19	12	22	20	4	24	20	14	11	13	30	24	5	20	24	36	24	3	18	19	0.438	-0.656077	0.11326	2	0	0	0	0	0	1	0	0	0	0
YBR106W	0	567	688	568	0.636628	0.132	2.08	0	3	64	56	21137	10	0.529	0.67	12	8	7	8	1	6	11	14	3	19	12	16	16	5	9	13	10	1	8	9	0.807	-0.166489	0.074468	1	0	0	0	0	0	0	0	1	0	0
YBR107C	0	738	291	568	0.206186	0.116197	1.57	0	0	0	9	28066	4.97	0.12	0.094	11	11	13	11	3	10	20	13	3	21	25	13	9	9	10	17	16	4	11	15	0.47	-0.165714	0.097959	2	0	0	0	0	0	0	0	0	0	0
YBR108W	0	2547	291	549	0.206186	0.676	1.28	0	1	15	2	103834	10.07	0.112	0.062	49	39	59	37	1	105	51	60	19	26	44	65	15	20	131	103	45	1	29	48	0.43	-1.15829	0.052798	1	0	0	0	0	0	0	0	0	0	0
YBR109C	1	444	509	549	0.15	0.681239	0.95	1	4	0	65	16135	4.01	0.22	0.164	12	3	9	12	0	6	18	8	2	8	18	8	5	8	1	18	4	0	0	7	0.5	-0.294558	0.054422	3	0	0	1	1	1	0	0	0	0	0
YBR110W	1	1350	509	956	0.147348	0	0.98	0	4	41	32	51929	9.31	0.141	0.034	17	16	16	25	7	15	20	22	11	40	58	38	12	22	21	31	17	8	24	29	0.431	0.03519	0.120267	1	0	0	0	0	0	0	0	1	0	0
YBR111C	0	696	265	956	0.188679	0.00209205	0.93	0	3	0	0	26087	6.31	0.247	0.247	10	12	9	16	4	10	19	16	3	18	19	21	6	8	11	12	13	2	5	17	0.561	-0.429004	0.064935	2	0	0	0	0	0	1	0	0	0	0
YBR112C	0	2901	1477	432	0.898	0.708333	1.09	0	4	0	9	107201	4.76	0.162	0.186	122	28	50	34	5	166	68	29	22	33	71	32	15	11	67	69	59	10	32	43	0.512	-0.838302	0.054865	1	0	0	0	0	0	0	0	0	0	0
YBR114W	0	2373	1477	127	0.298	0.015748	1.08	1	3	117	9	91430	8.27	0.163	0.103	33	49	51	55	16	36	53	32	19	51	72	67	18	34	28	50	50	9	22	45	0.477	-0.599367	0.082278	2	0	0	0	0	0	1	0	0	0	0
YBR115C	0	4179	465	127	0.165591	0.015748	0.83	0	4	0	2	155344	5.8	0.212	0.195	91	61	80	97	14	42	75	90	26	81	142	86	21	61	74	95	86	18	51	101	0.518	-0.256753	0.093391	1	0	0	0	0	0	1	0	0	0	0
YBR117C	0	2046	1233	465	0.292	0.165591	1.04	1	3	0	3	75029	6.07	0.168	0.211	53	28	26	41	3	27	41	61	18	35	57	40	12	30	34	59	34	9	29	44	0.523	-0.351101	0.099853	2	0	0	0	0	0	1	0	0	0	0
YBR118W	0	1377	1233	290	0.271	0.344828	1.35	2	4	93	6	50032	9.72	0.876	0.881	37	18	16	24	7	12	31	42	11	30	24	49	8	17	23	21	28	6	8	46	0.93	-0.299782	0.067686	1	0	0	0	0	0	1	0	0	0	0
YBR119W	0	986	290	111	0.344828	0.279279	1.14	0	1	12	18	34378	10.96	0.113	0.026	16	22	23	10	1	18	20	9	3	15	40	35	8	8	11	20	17	0	7	15	0.41	-0.672483	0.050336	1	0	0	0	0	0	0	0	0	0	0
YBR123C	1	1950	507	238	0	0	1.03	0	4	0	8	73553	5.11	0.135	0.001	30	19	35	55	3	19	50	31	10	43	52	67	16	31	41	51	27	5	21	43	0.42	-0.546071	0.087827	1	0	0	0	0	0	0	0	0	0	0
YBR125C	0	1182	524	507	0.454	0	1.43	2	1	0	2	44175	7.37	0.129	0.083	17	19	31	22	7	14	20	33	15	26	33	22	6	21	9	30	26	3	15	24	0.464	-0.392621	0.099237	1	0	0	0	0	0	1	0	0	0	0
YBR126C	0	1488	876	524	0	0.437023	1.76	0	4	0	25	56147	6.02	0.187	0.228	23	15	30	24	4	18	35	31	15	30	46	32	8	24	19	39	26	10	21	45	0.549	-0.223636	0.111111	1	0	0	0	0	0	1	0	0	0	0
YBR127C	0	1554	258	876	0	0	2.17	2	5	0	8	57749	4.79	0.39	0.474	36	33	23	36	1	16	44	37	7	42	42	26	12	20	27	33	31	1	19	31	0.687	-0.378336	0.077369	1	0	0	0	0	0	0	0	0	0	0
YBR128C	0	1035	237	258	0.00421941	0	1.48	0	1	0	4	40453	9.96	0.104	-0.05	11	18	27	20	9	15	14	8	10	31	41	31	15	11	17	18	11	5	13	19	0.389	-0.282267	0.084302	1	0	0	0	0	0	0	0	0	0	0
YBR129C	0	987	252	237	0.43254	0.00421941	1.22	0	1	0	1	37739	8.22	0.141	-0.006	18	13	21	25	4	11	20	14	13	23	25	34	7	16	11	29	18	6	9	11	0.419	-0.710671	0.094512	1	0	0	0	0	0	1	0	0	0	0
YBR130C	0	1278	293	252	0.215017	0.43254	0.97	0	1	0	7	47416	9.46	0.149	0.052	15	12	50	22	1	21	29	9	8	15	51	43	9	5	13	69	26	1	8	18	0.436	-0.908	0.032941	4	0	1	1	0	1	1	0	0	0	0
YBR131W	0	2115	293	374	0.215017	0.00534759	1.07	0	1	23	3	80732	4.99	0.129	0.023	22	26	70	45	10	28	44	31	12	50	73	41	9	42	20	79	36	13	24	29	0.431	-0.457386	0.112216	1	0	0	0	0	0	0	1	0	0	0
YBR132C	0	1791	361	374	0.66205	0.00534759	1.59	16	1	0	1	67261	7.16	0.142	0.081	42	24	25	25	14	14	28	39	11	52	57	28	11	42	26	45	29	11	31	42	0.456	0.231544	0.14094	1	0	0	0	0	0	0	0	1	0	0
YBR133C	0	2484	566	361	0.454	0.66205	1.32	0	4	0	10	95152	6.32	0.127	0.069	32	36	52	47	12	36	54	25	24	56	98	50	14	34	49	81	37	14	31	45	0.447	-0.368198	0.095526	2	0	0	0	1	0	1	0	0	0	0
YBR135W	1	453	566	361	0.45053	0.207756	1.19	0	3	12	21	17795	6.42	0.144	0.154	10	9	4	7	1	24	11	5	9	7	12	4	4	4	8	9	6	2	9	5	0.5	-0.988	0.1	2	0	0	0	0	0	1	0	0	0	0
YBR136W	1	7107	361	269	0.207756	0.171004	0.87	3	5	22	12	273339	8.37	0.136	0.034	109	105	142	140	34	96	132	85	48	183	304	186	45	120	71	198	127	32	97	114	0.431	-0.222171	0.105152	1	0	0	0	0	0	0	0	0	0	0
YBR137W	0	540	269	178	0.171004	0	0.91	0	1	22	6	20484	5.21	0.157	0.067	11	8	6	13	4	4	16	9	4	7	20	15	4	12	6	14	9	1	7	9	0.443	-0.381006	0.111732	1	0	0	0	0	0	1	0	0	0	0
YBR138C	0	1575	327	178	0.452599	0	1.04	0	1	0	3	60458	7.92	0.13	-0.014	10	27	58	29	7	22	42	9	9	36	51	46	8	15	28	67	19	4	15	22	0.408	-0.869657	0.064885	1	0	0	0	0	0	1	0	0	0	0
YBR139W	0	1527	327	159	0.452599	0	0.93	1	2	28	2	57638	5.02	0.15	0.066	27	19	32	34	11	16	27	37	12	27	50	24	12	29	26	41	24	9	29	22	0.441	-0.328346	0.13189	1	0	0	0	0	0	0	0	0	0	0
YBR140C	1	9279	396	159	0.133838	0	0.91	3	3	0	3	350976	6.54	0.14	0.049	148	115	216	172	40	83	172	93	70	236	375	195	69	173	115	349	176	23	108	164	0.438	-0.122736	0.098318	1	0	0	0	0	0	1	0	0	0	0
YBR141C	0	1014	278	396	0.100719	0.133838	0.86	0	2	0	2	38539	10.5	0.112	0.051	8	24	24	15	9	17	16	22	9	25	39	30	8	12	9	32	10	1	10	17	0.433	-0.467952	0.068249	1	0	0	0	0	0	0	0	0	0	0
YBR142W	1	2322	278	230	0.100719	0.526087	0.9	12	3	15	20	87047	8.74	0.182	0.111	31	35	47	60	5	32	51	36	15	57	81	81	11	23	30	74	42	5	12	45	0.478	-0.582924	0.051746	2	0	0	0	0	0	0	0	0	0	0
YBR143C	1	1314	1579	230	0.002	0.526087	1.06	0	5	0	15	49005	4.77	0.334	0.331	29	13	22	32	4	15	39	31	4	27	41	41	6	23	10	25	24	2	17	32	0.611	-0.340046	0.09611	1	0	0	0	0	0	1	0	0	0	0
YBR145W	0	1056	1579	442	0	0.0633484	1.1	6	0	87	3	37648	6.34	0.253	0.304	31	9	14	15	10	10	22	40	10	26	21	22	5	13	16	19	15	5	12	36	0.589	0.044159	0.08547	2	0	0	0	0	0	1	0	0	0	0
YBR147W	0	891	478	410	0.165272	0.14878	0.92	1	0	39	0	33496	5.22	0.113	0.034	16	7	16	10	6	11	16	16	1	33	42	16	8	19	14	23	7	5	12	18	0.428	0.476689	0.121622	1	0	0	0	0	0	0	0	0	0	0
YBR148W	0	1830	410	281	0.14878	0.256228	1.08	0	0	34	0	70174	7.12	0.173	0.075	17	23	61	43	6	26	56	21	12	28	62	74	11	26	14	58	35	3	11	22	0.466	-0.996552	0.065681	1	0	0	0	0	0	0	0	0	0	0
YBR149W	0	1035	281	187	0.256228	0.00534759	0.92	5	0	13	3	38883	5.87	0.204	0.234	21	13	17	19	3	7	29	19	10	24	40	26	5	12	21	20	19	4	14	21	0.543	-0.289535	0.087209	2	0	0	0	0	0	1	0	0	0	0
YBR150C	0	3285	534	187	0.258	0.00534759	0.88	1	0	0	0	126902	5.15	0.14	-0.025	46	54	86	99	19	27	78	28	29	57	112	81	25	62	35	94	61	7	41	53	0.402	-0.598994	0.100548	2	0	0	0	0	0	1	0	0	0	0
YBR151W	0	951	534	397	0.241573	0	1	0	1	31	0	35759	7.16	0.148	0.05	19	15	16	21	9	11	22	14	9	23	26	27	3	12	16	23	16	5	7	22	0.445	-0.412342	0.075949	2	0	0	0	0	0	1	0	0	0	0
YBR152W	1	876	397	208	0	0	0.84	0	1	22	9	33772	5.49	0.153	0.051	13	19	24	27	1	15	34	10	6	9	19	34	6	6	8	30	13	2	7	8	0.445	-1.53849	0.051546	1	0	0	0	0	0	0	0	0	0	0
YBR153W	1	735	208	167	0	0.293413	0.84	0	2	13	0	27116	6.78	0.087	-0.05	10	10	12	15	4	10	11	16	6	20	23	14	5	7	17	16	20	5	4	19	0.38	-0.17459	0.065574	1	0	0	0	0	0	0	0	0	0	0
YBR154C	1	648	761	167	0.002	0.293413	0.96	0	5	0	2	25079	9.82	0.257	0.301	10	17	8	8	3	9	20	8	4	15	15	17	9	10	12	15	11	2	7	15	0.588	-0.502325	0.088372	1	0	0	0	0	0	0	0	0	0	0
YBR155W	1	1158	761	175	0.00131406	0	0.96	0	4	50	11	44112	5.62	0.183	0.15	26	16	21	19	5	14	48	18	3	19	37	46	10	16	19	20	16	2	12	18	0.499	-0.715325	0.077922	1	0	0	0	0	0	1	0	0	0	0
YBR156C	0	2097	788	175	0.628	0	0.98	0	1	0	3	79185	10.73	0.126	0.003	32	42	50	38	0	25	44	16	17	47	45	86	12	16	49	86	47	5	12	29	0.414	-1.0106	0.047278	2	0	0	0	0	0	0	0	0	0	0
YBR157C	0	321	2238	788	0.168	0.673858	1.15	0	1	0	1	28772	10.22	0.128	0.037	7	16	14	11	2	9	18	14	9	13	16	22	3	15	12	47	14	0	8	5	0.425	-0.963137	0.090196	1	0	0	0	0	0	0	0	0	0	0
YBR158W	0	1650	2238	486	0.694	0	0.93	0	2	176	4	62686	9.67	0.129	0.014	26	33	35	25	12	20	35	17	15	31	65	43	10	22	30	50	27	8	9	36	0.407	-0.371949	0.071038	2	0	0	0	0	0	1	0	0	0	0
YBR159W	0	1044	486	349	0	0.163324	0.97	0	3	37	85	38708	10.28	0.231	0.277	24	17	14	8	5	16	21	22	5	30	38	26	7	16	10	29	23	3	10	23	0.57	0.027666	0.083573	1	0	0	0	0	0	0	0	1	0	0
YBR160W	1	897	349	660	0.163324	0.26	0.85	10	5	21	212	34061	8.5	0.168	0.151	17	20	8	23	4	10	16	21	7	23	36	22	5	12	17	15	7	4	13	18	0.484	-0.238591	0.097315	2	0	0	0	0	0	1	0	0	0	0
YBR161W	0	1131	660	438	0.236364	0.388128	0.93	1	2	58	4	44382	9.86	0.134	0.016	11	17	20	24	5	9	15	17	12	32	33	33	7	24	20	27	25	10	23	12	0.432	-0.440957	0.151596	1	0	0	0	0	0	0	0	0	0	0
YBR162C	0	1368	660	438	0.49	0.388128	0.99	1	2	0	6	47994	4.33	0.381	0.45	39	8	21	29	12	18	22	41	8	19	23	17	8	19	12	74	32	5	17	31	0.672	-0.252747	0.09011	1	0	0	0	0	0	0	0	0	0	0
YBR162W-A	0	198	660	294	0.371212	0.217687	1.04	0	0	58	3	7365	11.16	0.16	0.188	4	3	4	0	0	3	3	6	0	4	9	10	1	2	2	2	4	1	3	4	0.508	-0.286154	0.092308	1	0	0	0	0	0	0	0	1	0	0
YBR163W	0	1758	294	394	0.217687	0.170051	1.16	0	1	28	0	67569	7.24	0.134	-0.039	19	20	53	41	7	19	28	25	23	38	67	46	11	35	24	44	34	6	22	23	0.394	-0.48735	0.107692	1	0	0	0	0	0	0	0	0	0	0
YBR164C	0	552	425	394	0.0258824	0.170051	1.02	4	3	0	0	20434	4.64	0.18	0.157	12	6	7	12	1	7	14	13	1	13	24	13	4	5	3	15	11	5	5	12	0.494	-0.086339	0.081967	2	0	0	0	0	0	0	0	0	0	0
YBR165W	0	834	425	156	0.0258824	0.326923	0.93	0	1	20	0	32197	8.9	0.119	-0.002	8	12	24	18	5	9	8	10	14	15	28	19	8	11	13	28	16	4	16	11	0.411	-0.61083	0.111913	1	0	0	0	0	0	0	0	0	0	0
YBR166C	0	1359	267	156	0	0.326923	1.02	0	2	0	2	50923	6.57	0.145	0.033	29	9	20	23	7	17	29	25	13	37	43	37	8	20	15	42	22	8	20	28	0.438	-0.145354	0.106195	1	0	0	0	0	0	1	0	0	0	0
YBR167C	1	423	480	267	0.139583	0	0.77	0	1	0	0	15814	10.12	0.159	0.109	7	4	4	9	1	6	9	6	6	8	11	20	3	3	2	9	14	0	4	14	0.496	-0.537143	0.05	1	0	0	0	0	0	0	0	0	0	0
YBR168W	0	1242	480	302	0.139583	0.0761589	0.9	0	2	33	0	48578	9.14	0.117	0	11	20	22	19	5	13	24	17	9	39	57	29	7	26	17	30	26	13	15	14	0.41	-0.104116	0.130751	1	0	1	0	0	0	0	0	0	0	0
YBR169C	0	2082	347	302	0.216138	0.0761589	0.82	13	2	0	4	77620	5.38	0.192	0.134	54	33	37	55	4	17	55	34	9	41	54	63	10	28	31	43	48	4	21	52	0.492	-0.499856	0.076479	1	0	0	0	0	0	1	0	0	0	0
YBR170C	0	1743	277	347	0.119134	0.216138	0.82	0	5	0	6	65782	5.57	0.129	0.041	25	22	30	34	10	27	47	39	18	36	48	40	16	25	24	52	25	7	22	33	0.438	-0.500345	0.093103	2	0	0	0	0	0	1	0	0	0	0
YBR171W	0	621	277	165	0.119134	0.351515	0.82	0	3	10	3	24231	7.27	0.172	0.103	9	10	12	6	3	9	25	6	2	15	21	21	4	12	5	15	7	3	7	14	0.482	-0.404854	0.106796	1	0	0	0	0	0	0	0	1	0	0
YBR172C	0	2223	353	165	0.379603	0.351515	0.84	2	3	0	2	81396	9.54	0.157	0.117	40	20	42	36	2	40	50	39	12	32	57	73	15	23	37	102	67	11	9	33	0.476	-0.752568	0.058108	1	0	0	0	0	0	1	0	0	0	0
YBR173C	0	447	235	353	0.00425532	0.379603	0.83	0	3	0	1	16760	4.87	0.159	0.138	4	8	7	11	1	13	10	8	3	9	12	7	6	3	8	13	12	2	2	9	0.493	-0.690541	0.047297	2	0	0	0	0	0	1	0	0	0	0
YBR175W	0	948	235	364	0.00425532	0.0549451	0.85	0	2	14	11	34753	5.93	0.089	-0.061	12	9	14	21	12	10	10	24	11	23	33	13	7	13	11	34	20	7	8	23	0.372	0.072381	0.088889	2	0	0	0	0	0	1	0	0	0	0
YBR176W	0	939	364	148	0.0549451	0.00675676	0.99	0	2	21	9	34465	8.12	0.144	0.079	16	7	12	15	7	13	15	23	5	21	26	26	14	13	8	29	24	3	10	25	0.464	-0.036859	0.083333	1	0	0	0	0	0	0	0	0	0	0
YBR177C	0	1356	384	148	0.481771	0.00675676	0.92	2	1	0	0	51255	7.83	0.166	0.11	29	24	23	29	5	12	26	27	10	20	42	32	7	26	26	31	28	9	17	28	0.464	-0.418625	0.115299	1	0	0	0	0	0	0	0	1	0	0
YBR180W	0	1719	626	252	0.0670927	0.40873	0.81	5	1	71	2	63406	9.21	0.121	0.052	43	21	23	20	8	15	20	44	12	49	59	28	16	41	30	50	30	10	20	33	0.429	0.260839	0.124126	1	0	0	0	0	0	0	0	0	0	0
YBR181C	0	1063	731	252	0.142	0.40873	1.11	1	5	0	0	26996	11.22	0.846	0.854	18	28	7	12	1	12	17	17	2	12	20	28	2	9	9	9	10	0	5	18	0.91	-0.771186	0.059322	1	0	0	0	0	0	1	0	0	0	0
YBR182C	0	1359	496	731	0.330645	0.0971272	1.13	0	2	0	0	49414	10.23	0.112	0.033	28	22	42	21	6	18	13	27	18	19	32	27	10	16	33	60	20	0	13	27	0.414	-0.627655	0.064159	1	0	0	0	0	0	0	0	0	0	0
YBR183W	0	951	559	297	0.194991	0.043771	1.21	1	0	46	27	36419	8.35	0.116	0.069	16	11	11	7	5	6	17	21	9	28	38	16	6	15	12	22	16	13	20	27	0.448	0.317088	0.151899	1	0	0	0	0	0	0	0	0	0	0
YBR184W	0	1572	297	188	0.043771	0	0.85	0	0	10	2	60642	8.7	0.121	-0.033	25	30	43	28	14	21	35	15	12	39	46	44	9	20	16	48	29	5	24	20	0.401	-0.627342	0.09369	1	0	0	0	0	0	0	0	0	0	0
YBR186W	0	1808	593	273	0.0607083	0	0.83	0	3	55	0	63460	5.76	0.102	-0.036	21	25	32	36	11	20	41	33	11	51	65	41	7	29	11	55	33	2	12	28	0.395	-0.213652	0.076241	1	0	0	0	0	0	0	0	0	0	0
YBR187W	0	843	273	208	0	0.139423	0.93	0	4	17	2	30340	5.21	0.162	0.156	36	8	3	13	1	6	16	20	5	25	29	14	17	17	2	26	15	2	7	18	0.49	0.544643	0.092857	1	0	0	0	0	0	0	0	0	0	0
YBR188C	0	423	400	208	0.12	0.139423	0.87	0	0	0	5	15970	6.06	0.095	-0.157	5	8	10	10	1	12	13	7	1	11	11	14	2	2	6	9	8	0	3	7	0.333	-0.991429	0.035714	1	0	0	0	0	0	0	0	0	0	0
YBR189W	0	1001	400	761	0.12	0.09	1.19	1	4	27	0	22298	10.9	0.81	0.844	20	24	4	10	0	5	17	10	4	9	20	17	2	7	9	12	7	0	6	12	0.902	-0.653846	0.066667	1	0	0	0	0	0	1	0	0	0	0
YBR191W	0	871	761	511	0.0919842	0.342	1.23	1	5	24	0	18242	11.2	0.691	0.73	11	14	7	3	1	9	8	12	6	8	8	17	4	5	6	9	7	0	8	17	0.84	-0.61375	0.08125	1	0	0	0	0	0	1	0	0	0	0
YBR193C	1	672	284	296	0.0105634	0.0878378	0.78	0	2	0	15	25268	5.25	0.14	0.129	8	11	9	12	0	13	19	8	5	6	25	13	4	9	10	25	23	3	4	16	0.477	-0.576233	0.071749	1	0	1	0	0	0	0	0	0	0	0
YBR194W	0	372	284	204	0.0105634	0	0.76	0	0	11	1	14234	11	0.127	0.103	4	13	12	5	0	6	10	8	3	5	10	13	1	2	7	9	5	1	3	6	0.455	-1.33171	0.04878	1	0	0	0	0	0	0	0	0	0	0
YBR195C	0	1269	353	204	0.589235	0	0.79	1	1	0	8	47364	5.42	0.131	0.015	23	13	31	32	7	14	22	21	18	28	36	22	9	15	17	48	29	12	8	17	0.421	-0.501659	0.082938	2	0	0	0	0	0	1	0	0	0	0
YBR196C	1	1665	123	353	0.227642	0.589235	1.24	0	5	0	0	61299	6.43	0.681	0.729	48	10	37	25	0	20	35	41	18	30	47	40	10	34	16	38	42	9	16	38	0.841	-0.225632	0.106498	1	0	0	0	0	0	1	0	0	0	0
YBR197C	0	654	270	572	0.181481	0	0.9	0	0	0	2	24203	9.82	0.105	0.018	12	14	13	18	1	12	11	8	6	7	16	19	6	2	14	24	16	1	3	14	0.41	-0.985714	0.02765	2	0	0	0	0	0	1	0	0	0	0
YBR198C	1	2397	385	270	0.124675	0.181481	1.18	1	5	0	29	88967	7.39	0.129	0.005	45	33	58	56	9	35	41	52	18	43	65	63	12	30	41	78	44	9	26	40	0.409	-0.651003	0.081454	1	0	0	0	0	0	0	0	0	0	0
YBR199W	0	1395	385	568	0.124675	0	1.18	8	1	26	2	54556	4.56	0.133	-0.015	19	17	31	36	8	15	41	17	11	24	40	29	11	24	22	34	21	9	32	23	0.412	-0.625	0.140086	1	0	0	0	0	0	0	0	0	0	0
YBR200W	0	1656	568	455	0	0.147253	0.96	0	3	37	15	61605	9.18	0.156	0.062	29	19	33	37	4	24	30	32	7	33	43	54	6	23	21	60	35	5	22	34	0.452	-0.56588	0.090744	4	0	1	1	1	1	0	0	0	0	0
YBR201W	0	636	429	1559	0.158508	0.34	1.27	0	1	21	3	24391	8.35	0.102	0.017	8	8	13	10	3	3	6	13	3	21	26	10	9	13	8	14	7	5	14	17	0.421	0.4109	0.151659	1	0	0	0	0	0	0	0	0	0	0
YBR202W	1	2538	1559	858	0.257	0.666	1.18	5	5	96	5	94874	5	0.173	0.149	54	46	45	65	12	41	55	38	10	53	89	51	25	29	36	60	54	1	24	57	0.493	-0.328521	0.063905	2	0	0	0	0	0	1	0	0	0	0
YBR203W	0	2775	858	311	0.545455	0.21865	1.03	0	0	68	2	104503	10.45	0.159	0.104	37	64	66	57	11	20	37	42	23	47	86	75	18	28	30	142	52	10	37	42	0.459	-0.686796	0.081169	1	0	0	0	0	0	0	0	0	0	0
YBR204C	0	1128	240	311	0.1125	0.21865	0.97	0	1	0	0	43316	6.36	0.125	-0.002	18	14	22	24	9	18	26	18	10	23	40	30	6	23	15	19	14	8	10	28	0.416	-0.2656	0.109333	1	0	0	0	0	0	0	0	0	0	0
YBR205W	0	1215	240	309	0.1125	0.262136	1.21	8	0	18	12	47482	9.15	0.186	0.162	12	20	15	30	7	8	18	22	14	27	29	36	9	34	20	35	18	11	19	20	0.513	-0.427228	0.158416	1	0	0	0	0	0	0	0	0	0	0
YBR207W	0	1398	309	159	0.262136	0.761006	1.19	1	1	18	9	51494	6.03	0.145	0.142	28	14	21	21	7	14	25	34	6	38	51	27	9	26	13	56	21	7	19	28	0.488	0.095269	0.111828	1	0	0	0	0	0	0	0	0	0	0
YBR208C	0	5508	3339	159	0.408	0.761006	0.76	2	2	0	4	201830	5.39	0.194	0.199	127	74	82	97	31	60	127	144	23	127	156	117	26	72	102	144	95	22	65	144	0.522	-0.176839	0.086649	1	0	0	0	0	0	1	0	0	0	0
YBR210W	0	429	3339	179	0.098	0.195531	1.2	1	0	136	0	16347	8.04	0.105	0.016	9	5	9	5	5	2	5	7	1	12	25	7	2	14	2	8	6	1	9	8	0.41	0.694366	0.169014	1	0	0	0	0	0	0	0	0	0	0
YBR211C	1	975	753	179	0.238	0.195531	1.29	0	1	0	6	37461	4.57	0.126	-0.023	10	18	28	40	1	19	18	6	5	25	39	22	5	11	13	28	14	1	8	13	0.403	-0.743519	0.061728	1	0	0	0	0	0	0	0	0	0	0
YBR213W	0	825	463	222	0.427646	0.644144	1.55	0	2	31	2	31917	6.26	0.106	0.083	11	19	11	26	8	12	17	15	6	20	35	20	5	13	13	11	8	3	10	11	0.451	-0.422263	0.094891	1	0	0	0	0	0	0	0	0	0	0
YBR214W	0	1584	222	447	0.644144	0.0425056	2.14	1	2	20	1	57187	9.45	0.144	0.189	36	20	32	16	6	24	24	22	14	31	51	28	13	13	44	68	41	3	9	32	0.507	-0.281025	0.047438	1	0	0	0	0	0	1	0	0	0	0
YBR215W	0	1872	447	258	0.0425056	0	1.1	0	2	32	1	67516	10.05	0.15	0.038	39	15	55	35	0	14	44	29	8	35	42	78	10	10	35	88	55	1	9	21	0.435	-0.934029	0.032103	1	0	0	0	0	0	0	0	0	0	0
YBR216C	0	2025	231	258	0.199134	0	0.88	1	1	0	3	77740	5.35	0.141	0.027	26	22	33	44	14	25	52	20	6	45	84	63	9	35	21	49	43	4	32	47	0.436	-0.212166	0.105341	1	0	0	0	0	0	1	0	0	0	0
YBR217W	0	561	231	314	0.199134	0.194268	0.93	0	3	20	57	21106	6.77	0.112	0.025	7	9	12	7	3	16	15	7	3	15	13	12	6	7	5	27	9	1	4	8	0.436	-0.618817	0.064516	1	0	0	0	0	0	0	0	0	0	0
YBR218C	0	3543	249	314	0.164659	0.194268	1.1	1	3	0	0	130166	6.47	0.308	0.389	102	65	46	75	12	48	75	90	30	73	109	69	25	43	55	65	62	8	32	96	0.631	-0.213898	0.070339	1	0	0	0	0	0	1	0	0	0	0
YBR219C	0	805	1849	249	0.826	0.164659	1.72	0	0	0	0	14787	10.37	0.089	-0.037	3	7	7	1	4	4	2	9	3	12	15	4	4	9	3	8	13	3	9	7	0.392	0.351181	0.165354	1	0	0	0	0	0	0	0	0	0	0
YBR220C	0	1683	475	745	0.446316	0.315436	1.59	0	3	0	0	63009	9.85	0.107	0.032	25	20	22	22	10	15	13	46	9	52	64	31	13	38	20	46	37	12	28	37	0.426	0.324464	0.139286	1	0	0	0	0	0	0	0	0	0	0
YBR222C	0	1632	311	77	0.305466	0.0519481	1.43	0	3	0	1	60488	9.98	0.197	0.243	35	22	35	24	5	13	25	32	12	29	43	40	14	35	35	36	41	2	18	47	0.552	-0.171271	0.101289	1	0	0	0	0	0	1	0	0	0	0
YBR223C	0	1635	329	311	0.151976	0.305466	1.31	0	3	0	2	62333	8.14	0.108	0.018	32	29	28	25	12	18	39	21	12	30	46	40	15	30	26	47	40	7	20	27	0.42	-0.431066	0.104779	2	0	0	0	0	0	1	0	0	0	0
YBR225W	0	2703	329	242	0.151976	0	0.9	0	1	0	3	101235	8.27	0.141	0.052	49	39	62	58	8	28	49	34	28	55	77	72	13	40	53	121	49	10	26	29	0.436	-0.667667	0.084444	1	0	1	0	0	0	0	0	0	0	0
YBR228W	0	915	178	129	0.0674157	0	0.83	0	4	12	2	35856	9.31	0.114	-0.013	13	20	16	14	11	15	23	15	13	17	24	29	9	17	10	9	13	5	9	22	0.414	-0.53125	0.101974	1	0	0	0	0	0	0	0	0	0	0
YBR229C	0	2865	327	129	0.220183	0	1.29	0	4	0	1	110265	6.11	0.167	0.107	44	34	64	61	6	26	56	42	35	77	76	57	24	64	50	73	58	20	39	48	0.485	-0.335849	0.128931	1	0	0	0	0	0	0	0	0	0	0
YBR230C	0	502	2128	327	0.822	0.220183	2.15	0	1	0	1	14609	8.94	0.177	0.232	15	3	11	6	5	3	4	7	6	3	16	12	1	4	3	13	6	0	7	9	0.534	-0.224627	0.08209	1	0	0	0	0	0	0	0	0	0	0
YBR231C	0	912	337	2128	0.367953	0.41	1.96	0	3	0	3	34343	4.85	0.114	0.096	21	22	10	24	0	20	38	20	4	11	27	26	1	5	10	28	10	3	9	14	0.452	-1.11683	0.056106	1	0	0	0	0	0	0	0	0	0	0
YBR233W	0	1242	337	307	0.367953	0.00325733	1.15	0	3	20	2	45782	7.69	0.132	0.094	24	22	28	22	4	16	23	20	15	40	34	23	9	11	23	39	27	0	8	25	0.468	-0.334625	0.046005	1	0	0	0	0	0	1	0	0	0	0
YBR234C	1	1155	308	176	0.448052	0.142045	0.84	0	3	0	16	42475	7.03	0.197	0.184	27	13	21	21	10	10	19	26	11	24	26	25	3	14	14	42	20	10	15	33	0.52	-0.220573	0.101562	1	1	0	0	0	0	0	0	0	0	0
YBR235W	0	3363	308	119	0.448052	0.453782	0.89	0	3	28	2	123997	8.64	0.124	0.06	64	44	52	49	16	48	39	75	17	83	127	56	27	62	57	99	82	15	31	77	0.435	0.106429	0.096429	1	0	1	0	0	0	0	0	0	0	0
YBR236C	1	1311	275	119	0.0181818	0.453782	0.83	0	5	0	3	50341	8.06	0.159	0.078	22	29	21	23	5	19	39	27	6	29	27	35	9	22	21	34	17	4	23	24	0.459	-0.677752	0.112385	1	0	0	0	0	0	0	0	0	0	0
YBR237W	1	2550	275	588	0.0181818	0.806	0.95	6	3	26	0	96358	8.16	0.131	0.037	37	41	35	52	9	35	83	44	14	58	78	98	17	34	28	74	49	3	15	45	0.438	-0.640872	0.061249	1	0	0	0	0	0	0	0	0	0	0
YBR238C	0	2196	1051	588	0.596	0.835034	1.2	1	1	0	3	83761	7.52	0.24	0.225	48	29	76	36	8	35	32	25	37	45	61	37	21	32	37	59	39	9	32	33	0.546	-0.553078	0.099863	2	0	0	0	0	0	1	0	0	0	0
YBR239C	0	1590	546	1051	0.054	0.413	1.18	1	1	0	2	60310	8.41	0.132	0.101	22	27	45	21	17	17	31	14	13	40	44	35	15	18	34	55	32	5	19	25	0.473	-0.455576	0.079395	2	0	0	0	0	0	1	0	0	0	0
YBR240C	0	1353	746	546	0.63	0.0531136	2.27	0	1	0	0	51822	8.48	0.1	-0.002	19	25	28	26	19	24	18	13	9	28	45	31	12	18	17	43	30	9	14	22	0.41	-0.373333	0.091111	1	0	0	0	0	0	0	0	0	0	0
YBR241C	0	1467	614	746	0.112	0.422252	2.5	16	3	0	0	53525	7.17	0.108	0.108	44	16	16	12	8	19	19	42	9	41	51	14	12	25	19	42	31	11	24	33	0.46	0.366598	0.122951	1	0	0	0	0	0	0	0	0	0	0
YBR242W	0	717	614	60	0.175896	0.533333	1.3	1	1	26	2	27576	6.89	0.146	0.083	13	12	9	16	5	9	20	9	4	19	18	23	5	6	7	14	16	4	12	17	0.476	-0.480672	0.092437	2	0	0	0	0	0	1	0	0	0	0
YBR243C	1	1347	734	60	0.22	0.533333	1.19	0	4	0	3	50367	8.4	0.133	0.063	29	16	18	18	10	5	13	32	10	41	65	21	15	31	25	24	17	8	19	31	0.431	0.58817	0.129464	1	0	0	0	0	0	0	0	0	0	0
YBR244W	0	489	734	133	0.149864	0	1.02	2	1	61	1	18406	8.82	0.198	0.145	3	1	8	9	4	11	10	13	0	7	15	22	2	13	5	14	6	1	7	11	0.509	-0.441975	0.12963	2	0	0	0	0	0	1	0	0	0	0
YBR245C	0	3390	51	133	0	0	1.02	9	2	0	20	131101	6.61	0.192	0.125	58	61	61	82	9	46	108	51	22	63	124	119	20	47	41	69	49	13	39	47	0.483	-0.742073	0.087688	1	0	0	0	0	0	0	0	0	0	0
YBR246W	0	1164	51	249	0	0.192771	0.89	0	4	0	1	43308	5.16	0.121	-0.049	21	14	22	34	14	15	15	23	11	28	36	21	9	17	11	34	23	6	11	22	0.387	-0.202067	0.087855	1	0	0	0	0	0	0	0	0	0	0
YBR247C	1	1452	351	249	0.242165	0.192771	0.85	0	4	0	33	55136	4.66	0.195	0.146	39	24	21	42	2	19	49	20	9	27	43	38	7	23	18	34	22	4	17	25	0.496	-0.633126	0.091097	3	0	0	0	0	0	1	0	0	0	0
YBR248C	0	1659	416	351	0.322115	0.242165	0.9	0	2	0	1	61068	5.24	0.16	0.139	37	20	30	34	9	16	43	50	9	33	44	43	6	24	25	34	22	4	25	44	0.491	-0.339674	0.096014	2	0	0	0	0	0	1	0	0	0	0
YBR249C	0	1113	1038	416	0.578	0.322115	1.3	1	2	0	5	39749	6.93	0.527	0.608	37	17	24	20	5	14	22	35	8	25	31	23	8	9	15	21	22	2	7	25	0.764	-0.265135	0.048649	2	0	0	0	0	0	1	0	0	0	0
YBR250W	0	1572	1038	785	0.32	0.146	1.05	0	1	104	2	59919	7.45	0.145	0.042	16	18	25	26	6	16	38	15	8	40	56	46	9	31	21	66	39	1	25	21	0.442	-0.340153	0.108987	1	0	0	0	0	0	0	0	0	0	0
YBR252W	1	444	297	215	0.0942761	0.0697674	1.06	0	5	21	5	15307	7.53	0.183	0.245	16	7	3	11	0	7	4	17	1	11	7	8	3	4	4	12	12	0	4	16	0.549	-0.005442	0.054422	2	0	0	0	0	0	1	0	0	0	0
YBR253W	1	366	215	100	0.0697674	0	1.22	0	1	10	26	13863	4.42	0.097	-0.039	7	4	9	7	1	8	13	1	1	9	14	8	5	3	1	7	13	1	1	8	0.409	-0.334711	0.041322	1	0	0	0	0	0	0	0	0	0	0
YBR254C	1	528	192	100	0	0	0.95	0	3	0	13	19700	7.06	0.1	-0.057	9	7	17	10	1	7	7	14	5	12	13	9	5	10	9	13	7	1	9	10	0.379	-0.413714	0.114286	1	0	0	0	0	0	0	0	0	0	0
YBR255W	0	2085	192	77	0	0.584416	0.91	0	1	16	1	79027	10.49	0.111	-0.01	22	47	50	30	1	27	45	37	26	48	57	53	15	13	26	76	59	10	19	33	0.404	-0.788761	0.060519	1	0	0	0	0	0	0	0	0	0	0
YBR256C	1	717	782	311	0.012	0	0.89	0	2	0	0	26196	4.9	0.161	0.182	6	7	17	14	4	11	15	22	4	28	14	14	5	9	5	18	16	1	6	22	0.543	-0.094118	0.067227	1	0	1	0	0	0	0	0	0	0	0
YBR257W	1	840	782	9	0.00767263	0.111111	1.03	0	4	58	0	32881	10	0.126	-0.033	8	16	18	22	6	14	15	10	2	23	34	34	5	12	8	15	14	2	13	8	0.401	-0.612903	0.096774	1	0	0	0	0	0	0	0	0	0	0
YBR258C	0	429	224	9	0.00446429	0.111111	0.82	0	1	0	1	16429	4.84	0.144	0.085	5	6	11	10	0	6	19	8	1	4	16	17	4	4	2	12	5	1	5	6	0.46	-1.07465	0.070423	1	0	0	0	0	0	0	0	0	0	0
YBR259W	0	2067	224	185	0.00446429	0.394595	1.02	0	0	6	0	80426	9.62	0.131	0.004	33	31	39	39	6	29	41	20	14	57	75	61	12	43	19	64	30	10	34	31	0.42	-0.312064	0.126453	1	0	1	0	0	0	0	0	0	0	0
YBR260C	0	2001	192	185	0.489583	0.394595	0.98	0	2	0	6	74618	8.56	0.153	0.126	40	22	43	37	5	28	40	19	16	43	67	59	20	22	36	75	43	4	15	32	0.483	-0.465616	0.061562	4	0	1	1	1	0	1	0	0	0	0
YBR261C	0	699	189	192	0.47619	0.489583	1.47	0	4	0	0	26068	4.96	0.126	0.107	15	10	8	20	3	9	15	18	5	13	19	16	8	6	13	8	12	5	8	21	0.47	-0.334914	0.081897	1	0	0	0	0	0	1	0	0	0	0
YBR264C	0	600	212	33	0	0.454545	1.39	6	0	0	6	21834	7.3	0.068	-0.133	14	5	9	9	4	9	13	14	3	18	16	17	3	6	5	17	14	2	6	15	0.345	-0.113066	0.070352	1	0	0	0	0	0	1	0	0	0	0
YBR265W	1	963	212	296	0	0.148649	1.42	0	4	16	3	35986	6.26	0.15	0.153	25	14	12	15	10	13	23	21	6	22	36	20	6	16	12	17	18	4	12	18	0.494	-0.050312	0.1	1	0	0	0	0	0	0	0	1	0	0
YBR267W	0	1182	296	276	0.148649	0.130435	1.85	1	4	11	4	45834	5.9	0.167	0.197	19	23	20	24	7	23	46	15	11	13	34	37	9	14	15	27	19	3	14	20	0.528	-0.978626	0.07888	1	0	0	0	0	0	1	0	0	0	0
YBR270C	0	1638	453	184	0.189845	0	1.01	1	1	0	19	61301	9.49	0.102	-0.033	23	27	44	27	3	18	28	28	15	36	47	34	8	26	20	74	33	5	20	29	0.389	-0.492294	0.093578	1	0	0	0	0	0	0	0	0	0	0
YBR271W	0	1260	453	249	0.189845	0.0562249	0.94	0	3	51	2	47976	4.7	0.095	-0.081	16	15	26	29	7	12	38	17	9	28	60	29	4	11	21	27	20	9	13	28	0.357	-0.290215	0.078759	1	0	0	0	0	0	1	0	0	0	0
YBR272C	0	1443	257	249	0.00389105	0.0562249	1	0	1	0	20	55542	4.55	0.139	0.043	22	22	28	34	6	9	47	13	4	32	67	33	9	23	14	32	23	3	22	37	0.436	-0.133333	0.1	1	0	0	0	0	0	1	0	0	0	0
YBR273C	0	1311	222	257	0.00900901	0.00389105	0.97	1	1	0	1	50030	6.3	0.144	0.104	21	34	20	34	4	16	41	18	14	17	41	32	4	13	19	38	29	7	7	27	0.461	-0.865367	0.061927	1	0	0	0	0	0	0	0	1	0	0
YBR274W	0	1584	222	178	0.00900901	0	0.82	6	4	15	17	60016	6.21	0.152	0.064	22	20	34	36	10	22	30	28	13	36	64	37	10	26	25	37	24	8	15	30	0.446	-0.264896	0.092979	1	0	0	0	0	0	1	0	0	0	0
YBR275C	0	5751	514	178	0.124	0	0.99	0	2	0	0	217959	6.53	0.123	-0.019	63	79	151	107	19	77	145	68	42	154	208	152	41	69	89	186	97	13	45	111	0.405	-0.437161	0.066284	1	0	0	0	0	0	0	0	0	0	0
YBR276C	0	2424	250	514	0.352	0.120623	0.84	0	1	0	1	91684	7.07	0.116	0.004	31	34	64	41	24	35	41	38	25	52	97	44	16	39	34	64	50	10	22	46	0.411	-0.22342	0.08798	1	0	0	0	0	0	0	0	0	0	0
YBR278W	0	606	250	357	0.352	0	0.86	0	0	10	9	22665	4.35	0.118	0.011	12	7	10	17	2	8	30	4	4	8	19	18	2	6	7	22	6	0	2	17	0.422	-0.758209	0.039801	2	0	0	0	0	0	1	0	0	0	0
YBR279W	0	1338	357	189	0	0.201058	0.93	0	2	18	5	51800	4.63	0.184	0.106	16	23	24	51	0	17	51	14	7	26	39	49	12	10	21	25	24	3	12	21	0.484	-1.07596	0.05618	1	0	0	0	0	0	0	0	0	0	0
YBR280C	0	1914	272	189	0.106618	0.201058	0.73	0	2	0	4	70495	6.24	0.124	0.037	36	27	47	34	11	18	36	53	18	38	44	31	9	30	30	65	44	11	23	32	0.428	-0.468289	0.100471	1	0	0	0	0	0	0	0	0	0	0
YBR281C	0	2637	633	272	0.19	0.106618	0.99	0	1	0	3	98070	5.3	0.174	0.132	36	25	57	47	11	41	54	57	20	73	92	51	8	35	29	93	53	16	27	53	0.492	-0.223121	0.088838	2	0	0	0	0	0	1	0	0	0	0
YBR283C	0	1473	823	262	0.468	0.229008	0.91	1	1	0	19	53311	8.18	0.27	0.329	36	13	20	15	4	22	18	42	4	56	60	22	5	35	22	27	31	2	14	42	0.602	0.62	0.104082	1	0	0	0	0	0	0	0	1	0	0
YBR284W	0	2394	823	289	0.331713	0.564014	0.89	2	0	76	3	92903	6.69	0.112	-0.022	30	32	56	42	13	34	48	28	23	46	92	49	18	51	36	69	39	14	38	39	0.397	-0.336387	0.129235	1	0	0	0	0	0	0	0	0	0	0
YBR285W	0	435	289	265	0.564014	0.241509	1.06	0	0	24	2	16833	7.95	0.165	0.035	4	10	14	12	3	3	10	4	4	11	10	13	3	8	4	15	7	0	5	4	0.447	-0.897917	0.090278	1	0	0	0	0	0	0	0	0	0	0
YBR286W	0	1692	265	257	0.241509	0.505837	0.96	0	1	18	3	60137	5.04	0.344	0.397	45	10	40	38	4	17	35	35	16	33	40	40	8	28	26	31	24	4	30	33	0.65	-0.415829	0.115456	1	0	1	0	0	0	0	0	0	0	0
YBR287W	0	1284	257	157	0.505837	0.579618	0.82	0	2	20	0	47506	4.64	0.188	0.226	26	10	25	13	3	19	24	20	4	43	56	14	11	26	22	43	18	8	9	33	0.539	0.440047	0.100703	1	0	0	0	0	0	0	0	1	0	0
YBR288C	0	1452	203	157	0.571429	0.579618	0.91	0	1	0	5	54879	6.67	0.123	-0.046	15	18	33	30	7	24	27	27	10	36	50	35	7	22	15	44	26	4	20	33	0.392	-0.323603	0.095238	2	0	0	0	0	0	0	0	0	0	0
YBR289W	0	2718	203	206	0.571429	0.121359	0.95	0	3	11	12	102556	8.5	0.119	0.076	43	45	57	42	4	151	37	39	18	61	71	37	14	18	81	64	58	5	24	36	0.455	-0.907956	0.051934	1	0	0	0	0	0	0	0	0	0	0
YBR290W	0	966	206	116	0.121359	0.0172414	0.8	0	2	11	36	35763	4.52	0.106	-0.047	16	11	22	22	1	19	25	28	8	24	27	15	7	14	10	26	21	2	11	12	0.388	-0.547041	0.084112	2	0	0	0	0	0	0	0	1	0	0
YBR293W	0	1425	2432	804	0.134	0.1	1.07	1	1	146	6	51676	10.53	0.087	0.005	27	16	21	9	8	13	7	39	3	49	74	20	10	33	14	58	31	6	14	22	0.391	0.653586	0.111814	1	0	0	0	0	0	0	0	0	0	0
YBR294W	0	2580	804	1033	0.0621891	0	0.71	2	2	50	0	95950	6.77	0.13	0.039	58	31	41	43	14	18	43	46	15	63	75	50	11	46	39	81	57	16	38	74	0.434	0.033877	0.116414	1	0	0	0	0	0	0	0	0	0	0
YBR295W	0	3651	1033	298	0	0	0.82	1	0	53	2	131838	7.42	0.146	0.124	75	55	51	54	42	31	76	88	28	95	96	77	19	39	34	136	81	6	24	109	0.484	-0.029359	0.056743	1	0	0	0	0	0	0	0	0	0	0
YBR296C	0	1725	1600	298	0.136	0	0.93	0	1	0	1	62653	6.41	0.254	0.333	55	16	26	24	5	15	20	46	7	53	53	24	15	27	18	48	38	18	19	47	0.603	0.373345	0.111498	1	0	0	0	0	0	0	0	1	0	0
YBR297W	0	1407	280	701	0.0964286	0	0.93	3	0	23	0	54193	7.45	0.124	0.003	25	25	18	34	18	14	23	15	13	27	54	33	11	24	18	39	19	7	23	28	0.407	-0.186752	0.115385	1	0	0	0	0	0	0	0	0	0	0
YBR298C	0	1845	559	701	0.07	0	0.72	5	0	0	18	68262	5.55	0.164	0.162	56	21	25	26	18	18	36	49	3	40	62	36	18	34	21	44	32	16	26	33	0.495	0.095114	0.123778	1	0	0	0	0	0	0	0	0	0	0
YBR299W	0	1755	94	1951	0.0638298	0	0.74	6	0	3	1	68142	5.51	0.227	0.193	25	26	29	45	5	17	43	37	14	35	38	46	8	42	28	44	33	20	26	23	0.531	-0.669692	0.150685	1	0	0	0	0	0	0	0	0	0	0
YBR301W	0	363	1951	920	0.009	0.048	1.38	19	0	116	1	12847	5.04	0.657	0.726	18	4	3	5	0	4	5	6	2	9	8	3	3	3	5	10	13	1	7	11	0.836	0.254167	0.091667	1	0	0	0	0	0	0	0	0	0	0
YCL001W	0	567	239	597	0	0.072	0.89	0	4	15	0	22270	8.63	0.237	0.187	6	9	8	8	2	6	10	9	4	14	27	11	10	15	8	13	8	4	10	6	0.511	0.055319	0.154255	1	0	0	0	0	0	0	0	0	0	0
YCL002C	0	832	239	172	0	0.255814	0.75	0	0	0	0	29018	9.13	0.095	-0.08	8	8	10	5	10	8	4	13	4	24	37	11	7	21	8	26	8	4	19	16	0.358	0.670916	0.175299	1	0	0	0	0	0	0	0	0	0	0
YCL004W	1	1566	313	172	0.166134	0.255814	0.75	0	4	25	0	59370	10.5	0.125	0.029	29	26	32	22	5	24	19	24	8	33	64	42	5	26	26	49	34	7	25	21	0.415	-0.330134	0.111324	1	0	0	0	0	0	0	0	0	0	0
YCL005W	0	771	654	313	0.87156	0.166134	0.88	0	0	4	1	29023	8.07	0.095	-0.044	12	14	16	14	5	9	6	10	5	23	24	8	7	16	16	20	21	5	6	19	0.385	0.103125	0.105469	1	0	0	0	0	0	0	0	0	0	0
YCL008C	0	891	120	415	0	0.922892	1.42	0	2	0	5	43330	5.53	0.101	0.061	22	15	22	25	2	26	17	10	15	28	40	12	13	10	37	30	24	5	8	24	0.439	-0.311948	0.05974	1	0	0	0	0	0	0	0	0	0	0
YCL010C	0	780	268	212	0.705224	0.245283	1.53	0	2	0	2	29381	5.23	0.104	0.038	13	18	17	15	3	8	26	17	3	8	24	17	5	7	15	14	16	3	9	21	0.418	-0.695367	0.073359	1	0	0	0	0	0	0	0	0	0	0
YCL011C	0	1284	212	879	0.245283	0.541524	1.54	1	1	0	13	48728	6.16	0.168	0.125	19	50	31	38	6	12	33	44	5	17	23	17	9	25	16	27	17	2	14	22	0.466	-0.961124	0.096019	1	0	0	0	0	0	0	0	0	0	0
YCL014W	0	4911	517	879	0.284333	0.706	0.76	0	1	30	10	184717	6.07	0.141	0.026	72	59	109	117	17	48	128	56	28	102	140	163	15	72	89	176	99	8	47	91	0.433	-0.651345	0.077628	1	0	0	0	1	0	0	0	0	0	0
YCL016C	0	1143	517	350	0.26	0.222857	0.85	0	4	0	5	44073	6.45	0.119	0.082	13	17	13	25	4	15	30	15	11	27	43	32	11	20	19	28	19	6	10	22	0.46	-0.341842	0.094737	1	0	0	0	0	0	0	0	0	0	0
YCL024W	0	3114	1242	1344	0.154	0.26	0.97	20	0	87	6	116473	9.4	0.114	0.001	43	54	73	68	4	31	71	50	20	72	115	94	10	30	52	112	61	6	25	46	0.404	-0.629605	0.058824	4	0	1	1	1	1	0	0	0	0	0
YCL025C	0	1788	1242	845	0.302	0.247337	1.2	16	0	0	36	64865	7.43	0.245	0.326	61	20	21	20	10	21	24	55	12	49	57	24	15	38	20	47	32	10	23	36	0.593	0.30605	0.119328	1	0	0	0	0	0	0	0	1	0	0
YCL027W	0	1539	435	63	0.147126	0	1.12	0	1	49	30	57779	9.7	0.105	-0.005	19	21	32	24	8	21	25	19	10	35	41	41	11	11	31	62	49	7	23	22	0.411	-0.603711	0.080078	1	0	0	0	0	0	0	0	0	0	0
YCL028W	0	1218	228	435	0.131579	0.147126	1.38	0	1	13	4	42580	6.63	0.185	0.28	30	6	50	8	0	77	8	61	7	4	18	7	14	14	3	67	10	0	16	5	0.563	-1.13728	0.074074	2	0	0	0	0	0	1	0	0	0	0
YCL029C	0	1323	228	265	0.131579	0.422642	1.53	0	1	0	6	51092	5.81	0.133	0.088	22	25	24	28	4	44	44	16	15	19	39	33	12	16	19	31	23	3	8	15	0.464	-1.03659	0.061364	2	0	0	0	0	0	0	0	0	0	0
YCL030C	0	2400	265	365	0.422642	0.189041	3.61	0	2	0	5	87721	5.04	0.269	0.314	65	24	34	45	11	36	67	52	13	44	82	63	14	27	35	57	33	3	22	72	0.591	-0.188235	0.065081	1	0	0	0	0	0	1	0	0	0	0
YCL031C	1	894	365	193	0.189041	0.357513	1.54	0	4	0	1	34470	9.55	0.159	0.027	16	10	22	18	3	11	21	7	11	15	28	35	7	18	11	23	14	2	9	16	0.438	-0.638721	0.097643	2	0	0	0	0	0	0	0	0	0	0
YCL032W	0	1041	158	193	0.5	0.357513	1.43	0	2	9	30	38970	5.22	0.12	0.095	12	18	23	30	7	20	20	14	7	18	33	22	10	7	17	36	22	4	5	21	0.464	-0.663295	0.046243	1	0	0	0	0	0	1	0	0	0	0
YCL033C	0	507	158	53	0.5	0.415094	1.85	0	3	0	0	19279	9.39	0.12	0.136	11	13	12	9	7	3	8	10	6	4	15	12	4	4	8	11	9	5	7	10	0.472	-0.648214	0.095238	1	0	0	0	0	0	0	0	0	0	0
YCL034W	0	1065	484	53	0.0454545	0.415094	1.92	0	2	49	2	39872	5.25	0.097	0.034	26	25	21	29	1	18	22	20	6	24	34	17	5	9	8	42	17	1	19	10	0.417	-0.682768	0.081921	2	0	0	0	0	0	1	0	0	0	0
YCL035C	0	333	484	114	0.0454545	0	1.49	1	2	0	2	12380	4.83	0.194	0.272	8	3	8	5	2	5	12	6	3	9	14	8	2	2	4	3	5	0	4	7	0.574	-0.248182	0.054545	2	0	0	0	0	0	1	0	0	0	0
YCL036W	0	1701	347	114	0.806916	0	1.47	1	2	19	1	64913	8.76	0.095	-0.007	33	38	24	32	12	21	40	35	15	26	52	44	16	22	19	38	30	10	21	38	0.396	-0.488693	0.09364	1	0	0	0	0	0	0	0	0	0	0
YCL037C	0	1305	347	846	0.806916	0.787234	1.17	1	3	0	6	48060	9.7	0.285	0.367	37	15	39	13	0	32	33	19	17	14	22	35	7	13	30	48	27	4	8	21	0.624	-1.02235	0.057604	1	0	0	0	0	0	1	0	0	0	0
YCL038C	0	1587	846	58	0.64	0	1.11	0	2	0	5	58843	8.59	0.121	0.069	29	15	20	22	5	16	14	35	6	45	63	25	13	40	16	62	24	13	18	47	0.444	0.498864	0.13447	1	0	0	0	0	0	0	0	0	0	0
YCL039W	0	2238	304	58	0.108553	0	1.19	0	3	14	12	84516	6.11	0.132	0.092	34	26	42	50	11	37	35	29	23	48	79	42	15	34	34	80	50	11	27	38	0.465	-0.335839	0.096644	2	0	0	0	0	0	1	0	0	0	0
YCL040W	0	1503	616	304	0.350649	0.108553	1.75	3	2	0	7	55377	6.14	0.158	0.208	31	22	15	32	7	19	33	38	15	27	59	32	14	19	22	33	36	2	13	31	0.521	-0.22	0.068	2	0	0	0	0	0	1	0	0	0	0
YCL042W	0	360	362	1701	0.212707	0.928	1.25	0	0	0	0	13360	11.35	0.06	-0.002	7	10	5	2	2	1	3	4	3	4	10	7	2	0	15	14	18	5	4	3	0.366	-0.752101	0.07563	1	0	0	0	0	0	0	0	0	0	0
YCL043C	1	1569	362	288	0.212707	0.184028	1.13	1	5	0	4	58227	4.22	0.404	0.481	54	7	25	45	6	19	48	24	11	25	46	35	9	30	22	35	15	4	22	40	0.695	-0.248276	0.10728	1	0	0	0	0	0	0	0	0	0	0
YCL045C	0	2283	205	185	0.57561	0.0810811	0.86	0	3	0	1	87181	5.06	0.165	0.064	25	20	51	57	6	26	44	28	20	59	85	52	13	39	33	56	55	15	24	52	0.46	-0.225	0.102632	1	0	0	0	0	0	0	0	1	0	0
YCL047C	0	777	185	104	0.0810811	0.548077	0.71	0	2	0	0	29673	8	0.112	-0.041	12	10	11	16	6	13	14	10	8	14	34	22	6	17	12	21	7	1	9	15	0.378	-0.201938	0.104651	1	0	0	0	0	0	0	0	0	0	0
YCL048W	0	1392	1440	104	0.665	0.548077	1	3	1	111	0	52007	6.27	0.168	0.139	17	15	44	23	7	18	30	26	9	47	56	32	7	25	15	37	22	2	7	24	0.5	-0.123974	0.073434	1	0	0	0	0	0	0	0	0	0	0
YCL049C	0	939	1440	984	0.232	0.118902	0.94	0	1	0	1	35651	4.52	0.143	0.101	18	12	17	23	5	12	21	10	3	13	20	17	7	13	14	36	19	10	15	27	0.475	-0.448397	0.121795	1	0	0	0	0	0	0	0	0	0	0
YCL050C	0	966	984	219	0.234	0	1.01	1	1	0	2	36492	4.77	0.331	0.372	14	5	18	19	6	11	29	14	8	17	36	26	10	17	23	21	23	2	11	11	0.631	-0.44891	0.093458	2	0	0	0	0	0	1	0	0	0	0
YCL051W	0	1752	471	219	0.397028	0	0.79	0	1	40	4	64791	8.09	0.121	0.022	37	35	48	39	8	26	30	25	15	24	40	37	15	19	44	75	28	1	15	22	0.407	-0.874786	0.060034	1	0	0	0	0	0	0	0	0	0	0
YCL052C	1	1251	471	168	0.397028	0.166667	0.79	0	2	0	5	47923	5.44	0.132	0.012	10	24	21	30	5	11	32	22	10	25	45	26	8	20	20	33	28	5	16	25	0.414	-0.46226	0.098558	1	0	0	0	0	0	0	0	1	0	0
YCL054W	1	2526	2512	168	0.199	0.166667	0.89	0	5	177	7	96484	8.2	0.253	0.213	53	46	43	73	6	29	82	43	13	52	61	112	25	26	25	46	37	8	17	44	0.543	-0.88918	0.060642	1	0	0	0	0	0	0	0	0	0	0
YCL055W	0	1008	569	2512	0.233743	0.418	0.85	0	2	44	5	38672	8.61	0.167	0.135	12	16	25	18	5	18	18	14	12	27	27	24	7	15	22	20	23	6	9	17	0.5	-0.55403	0.089552	2	0	0	0	0	0	1	0	0	0	0
YCL056C	0	435	569	18	0.196	0.0555556	0.81	0	0	0	4	16593	10.3	0.094	-0.107	5	6	8	7	5	2	5	7	2	15	21	17	2	5	1	10	4	4	5	13	0.355	0.272222	0.097222	1	0	0	0	0	0	0	0	0	0	0
YCL059C	1	951	143	322	0.776224	0	0.8	0	5	0	34	37159	10.18	0.215	0.197	18	23	16	18	4	11	31	9	4	19	25	40	10	13	18	11	14	4	8	20	0.53	-0.762658	0.079114	2	0	0	0	0	0	1	0	0	0	0
YCL061C	0	3291	322	254	0	0.287402	0.72	0	1	0	1	124325	5.03	0.144	-0.008	47	45	82	101	1	52	111	46	26	73	82	119	15	28	40	99	65	1	20	43	0.421	-1.07673	0.044708	1	0	0	0	0	0	0	0	0	0	0
YCL063W	0	1272	409	254	0.577017	0.287402	0.79	0	0	49	7	47843	8.6	0.122	0.031	20	29	31	23	5	28	28	10	8	22	37	26	8	18	25	58	26	1	5	15	0.418	-0.808038	0.056738	1	0	0	0	0	0	0	0	0	0	0
YCL064C	0	1083	409	1988	0.577017	0	0.76	0	2	0	0	39301	9.01	0.159	0.124	27	12	20	17	8	15	16	28	6	35	23	29	7	15	14	27	20	2	10	29	0.493	-0.049167	0.075	1	0	0	0	0	0	0	0	0	0	0
YCL069W	0	1377	1379	420	0.314	0	0.74	2	0	0	2	50225	9.83	0.123	0.075	30	12	20	15	7	13	10	42	6	43	58	24	14	39	14	34	28	5	12	32	0.446	0.610699	0.122271	1	0	0	0	0	0	0	0	0	0	0
YCR002C	0	969	271	3355	0.143911	0.03	0.9	3	3	0	12	37025	5.55	0.169	0.104	16	22	18	18	1	13	29	14	8	30	30	16	4	16	9	24	24	2	10	18	0.478	-0.380435	0.086957	2	0	0	0	1	1	0	0	0	0	0
YCR004C	0	744	627	403	0.218	0.384615	0.96	2	0	0	1	26350	8.34	0.199	0.253	31	5	4	9	3	6	18	24	4	12	20	24	3	9	13	16	22	4	8	12	0.546	-0.22834	0.08502	2	0	0	0	0	0	1	0	0	0	0
YCR005C	0	1383	3682	627	0.742	0.331738	0.95	2	1	0	5	51413	6.34	0.186	0.146	32	18	18	28	0	17	30	32	13	21	53	32	8	16	22	42	18	6	22	32	0.48	-0.333044	0.095652	1	0	0	0	0	0	1	0	0	0	0
YCR007C	0	720	1739	3682	0	0	1.01	6	0	0	4	27564	5.03	0.134	0.001	14	7	15	14	3	8	15	6	4	16	20	15	5	18	11	21	11	3	13	20	0.424	-0.101674	0.142259	1	0	0	0	0	0	0	0	0	0	0
YCR008W	0	1812	1739	463	0.6	0.257019	0.89	8	2	106	1	66665	9.89	0.146	0.049	41	29	39	25	16	17	32	37	18	31	37	52	19	18	33	69	36	4	20	30	0.433	-0.593035	0.069652	1	0	0	0	0	0	0	0	0	0	0
YCR009C	0	798	730	463	0.078	0.257019	0.95	0	3	0	6	30250	6.57	0.21	0.178	21	14	9	23	3	16	19	13	2	16	28	27	3	10	7	14	13	1	12	14	0.513	-0.551698	0.086792	2	1	0	0	0	0	1	0	0	0	0
YCR010C	0	852	599	730	0.524	0.242466	0.92	2	2	0	4	30726	4.88	0.212	0.286	30	7	17	10	3	6	11	30	4	14	33	7	5	23	12	16	17	5	14	19	0.56	0.351237	0.14841	1	0	0	0	0	0	0	0	0	0	0
YCR011C	0	3150	872	599	0.39	0.460768	1.01	5	2	0	5	117230	4.87	0.14	0.046	42	39	64	65	33	29	61	73	10	82	123	59	17	63	38	88	58	5	39	61	0.436	-0.000858	0.102002	1	0	0	0	0	0	0	0	1	0	0
YCR012W	1	1251	872	188	0.595183	0.861702	1.17	0	5	70	4	44738	7.77	0.815	0.843	43	13	14	26	1	8	29	37	8	23	41	42	4	19	17	26	18	2	7	38	0.905	-0.10601	0.067308	2	0	0	0	0	0	1	0	0	0	0
YCR014C	0	1749	283	188	0.151943	0.861702	0.97	0	3	0	2	67527	7.95	0.149	0.031	24	30	32	37	16	21	52	33	7	42	57	64	9	33	13	40	24	9	18	21	0.436	-0.570103	0.103093	1	0	0	0	0	0	0	0	0	0	0
YCR015C	0	954	1463	283	0.364	0.151943	0.8	0	2	0	1	36278	7.33	0.157	0.023	6	9	20	23	9	10	18	18	7	28	29	32	5	16	10	30	17	5	11	14	0.443	-0.414827	0.100946	1	0	0	0	0	0	0	0	0	0	0
YCR016W	0	873	1463	266	0.261	0	0.79	0	2	13	2	33593	8.32	0.164	0.065	6	8	17	19	1	15	36	15	3	18	27	48	2	9	8	25	10	5	5	13	0.466	-1.08138	0.065517	2	0	0	0	0	0	0	0	0	0	0
YCR017C	0	2862	603	266	0.082	0	0.96	0	3	0	0	107882	6.22	0.155	0.122	63	31	34	41	9	25	41	66	25	73	107	34	24	65	41	70	63	23	54	64	0.476	0.250577	0.149003	1	0	0	0	0	0	0	0	1	0	0
YCR019W	0	1092	3933	83	0.008	0	0.75	0	1	185	0	40783	6.19	0.11	-0.026	15	17	19	30	8	8	17	29	7	32	31	25	7	22	12	33	20	5	11	15	0.399	-0.271901	0.104683	1	0	0	0	0	0	0	0	0	0	0
YCR020C-A	0	267	223	170	0	0.464706	0.98	0	1	0	4	9724	5.09	0.14	0.064	4	5	4	6	0	2	5	4	1	7	13	4	7	1	2	8	4	0	0	11	0.432	0.404545	0.011364	1	0	0	0	0	0	0	0	0	0	0
YCR021C	0	999	1430	550	0.286	0.129091	1.22	2	0	0	7	37044	4.96	0.23	0.255	29	11	10	15	8	8	18	25	8	22	37	10	7	25	13	21	20	9	12	24	0.551	0.355422	0.138554	1	0	1	0	0	0	0	0	0	0	0
YCR023C	0	1836	370	1430	0.154054	0.174	0.77	0	1	0	1	69217	7.34	0.133	0.035	32	30	29	27	10	24	25	36	16	49	55	21	16	41	31	56	32	11	24	46	0.428	0.069722	0.124386	1	0	1	0	0	0	0	0	0	0	0
YCR024C-A	0	123	1043	79	0.948	0.506329	1.25	0	0	0	8	4501	12.09	0.672	0.783	4	4	0	0	1	3	0	4	0	7	5	1	1	2	1	0	2	1	1	3	0.868	1.0275	0.1	2	0	0	0	0	1	0	0	0	0	0
YCR026C	0	2229	1030	1043	0.012	0.752	0.74	0	3	0	0	84733	4.32	0.118	-0.024	26	21	52	69	2	18	56	43	22	52	54	37	18	42	42	60	44	14	30	40	0.41	-0.533288	0.115903	1	0	0	0	0	0	0	0	0	0	0
YCR027C	0	630	2886	1030	0.176	0	0.94	0	2	0	1	23338	5.92	0.091	-0.045	12	11	12	11	5	6	16	13	2	17	22	14	5	7	4	16	16	1	6	13	0.384	-0.164593	0.066986	1	0	0	0	0	0	1	0	0	0	0
YCR028C	0	1539	525	2886	0	0	0.78	2	2	0	6	58256	7.2	0.13	0.074	35	25	25	23	9	15	23	31	10	37	47	20	20	37	17	45	21	16	16	40	0.447	0.178125	0.134766	1	0	0	0	0	0	0	0	0	0	0
YCR030C	0	2613	1061	385	0.074	0.103896	0.99	0	2	0	6	96137	9.17	0.167	0.164	55	40	62	34	3	46	56	33	17	48	73	55	9	31	60	116	66	7	17	42	0.498	-0.618736	0.063218	3	0	0	0	1	1	0	0	0	0	0
YCR031C	0	721	1299	1061	0.264	0.251	0.9	1	4	0	0	14537	11.43	0.805	0.785	17	15	3	8	1	4	4	15	2	6	6	9	3	3	5	9	11	0	2	14	0.866	-0.373723	0.036496	1	0	0	0	0	0	0	0	0	0	0
YCR032W	0	6504	1299	465	0.19	0.55914	0.86	0	3	95	0	250870	6.41	0.121	-0.026	82	76	167	116	32	74	143	78	42	197	245	159	42	141	58	189	99	29	86	112	0.409	-0.156345	0.118136	1	0	0	0	0	0	0	0	0	0	0
YCR033W	0	3681	465	422	0.55914	0.549763	0.9	0	2	0	7	138396	9.95	0.12	-0.001	67	74	92	59	4	39	101	44	35	59	78	108	17	34	91	145	79	8	37	55	0.403	-0.997961	0.064437	1	0	0	0	0	0	0	0	0	0	0
YCR034W	0	1044	422	198	0.549763	0.262626	0.84	2	3	42	66	40002	10.35	0.239	0.243	19	14	12	7	5	12	9	18	13	24	43	17	5	26	19	18	24	7	22	33	0.549	0.358501	0.158501	1	0	0	0	0	0	0	0	1	0	0
YCR035C	1	1185	278	198	0	0.262626	0.96	0	1	0	3	44011	4.71	0.147	0.119	27	23	19	26	5	7	37	18	5	36	40	22	8	9	14	32	29	2	11	24	0.479	-0.233756	0.055838	2	0	0	0	0	0	0	0	0	0	0
YCR036W	0	1002	278	115	0	0	0.83	0	3	25	0	36924	5.04	0.16	0.174	18	12	17	18	4	13	28	29	6	26	30	23	6	14	13	18	22	2	10	24	0.517	-0.243544	0.078078	2	0	0	0	0	0	1	0	0	0	0
YCR037C	0	2772	435	115	0.305747	0	0.79	2	1	0	0	102539	6.24	0.168	0.161	58	25	41	46	11	27	53	56	13	77	106	65	25	54	36	85	58	12	22	53	0.502	0.089274	0.095341	1	0	1	0	0	0	0	0	0	0	0
YCR043C	0	384	232	863	0.280172	0.196987	1.24	0	1	0	0	14779	5.17	0.169	0.061	3	2	3	12	5	2	5	9	4	8	12	10	3	9	5	10	5	4	9	7	0.458	-0.129134	0.173228	1	0	0	0	0	0	0	0	0	0	1
YCR044C	0	1074	184	232	0.0217391	0.280172	1.25	0	4	0	2	42541	6.85	0.137	0.108	20	18	12	18	12	13	16	12	11	31	37	13	10	33	10	20	20	11	22	18	0.482	0.197199	0.184874	1	0	0	0	0	0	0	0	1	0	0
YCR045C	0	1476	303	184	0.151815	0.0217391	1.35	2	1	0	0	55068	5.15	0.119	0.09	35	20	35	28	4	16	35	33	10	32	39	28	8	27	21	37	24	6	20	33	0.463	-0.326273	0.107943	1	0	0	0	0	0	0	0	0	0	0
YCR047C	0	828	383	294	0.27154	0	1.76	0	5	0	2	30742	9.69	0.075	0.022	18	17	10	19	4	14	16	24	4	12	29	25	8	12	11	21	10	2	7	12	0.4	-0.543273	0.076364	2	0	0	0	0	0	1	0	0	0	0
YCR048W	0	1833	383	309	0.27154	0.23301	1.95	1	0	33	2	71613	8.27	0.114	0.089	33	27	22	22	12	22	34	19	15	30	57	35	21	59	23	46	44	16	27	46	0.466	0.035738	0.167213	1	0	0	0	0	0	0	0	1	0	0
YCR051W	0	669	309	254	0.23301	0.125984	2.08	0	2	20	0	24694	4.34	0.141	0.152	16	14	13	21	1	8	25	22	6	12	17	9	8	3	6	9	9	1	7	15	0.493	-0.708108	0.04955	2	0	0	0	0	0	1	0	0	0	0
YCR052W	1	1452	254	251	0.125984	0.219124	1.51	1	0	14	2	54165	4.53	0.13	0.095	22	19	37	45	1	23	33	26	9	21	55	30	8	8	25	38	36	3	19	25	0.46	-0.744306	0.062112	1	0	0	0	0	0	0	0	0	0	0
YCR053W	0	1545	251	134	0.219124	0.619403	1.27	0	3	15	3	57474	5.39	0.404	0.457	41	16	29	32	2	19	36	28	6	36	46	43	7	30	19	40	31	4	18	31	0.682	-0.28035	0.101167	2	0	0	0	0	0	1	0	0	0	0
YCR054C	1	1692	389	134	0.419023	0.619403	1.04	0	3	0	2	65205	4.67	0.155	0.05	23	23	42	40	14	23	44	17	9	47	70	34	11	34	19	35	27	4	19	28	0.449	-0.197513	0.101243	1	0	0	0	0	0	1	0	0	0	0
YCR057C	1	2772	225	389	0.355556	0.419023	1.1	0	5	0	27	103982	4.79	0.162	0.112	58	44	54	75	8	34	61	53	18	55	75	52	13	60	25	86	52	14	22	64	0.478	-0.359263	0.104009	1	0	0	0	0	0	0	0	0	0	0
YCR059C	0	777	168	225	0.380952	0.355556	1.1	0	4	0	3	29017	4.36	0.147	0.152	21	10	4	24	2	11	22	13	10	13	18	10	9	12	11	18	16	4	7	23	0.502	-0.285271	0.089147	2	0	0	0	0	0	1	0	0	0	0
YCR060W	0	336	168	828	0.380952	0	1.79	0	1	5	1	12511	6.51	0.076	0.009	9	5	3	3	2	14	9	8	2	5	10	6	3	2	4	7	4	0	7	8	0.407	-0.489189	0.081081	2	0	0	0	0	0	1	0	0	0	0
YCR061W	0	1896	828	859	0	0.058	1.96	0	2	62	20	70921	6.06	0.12	0.135	46	24	30	30	8	14	23	32	17	35	74	16	22	49	29	55	55	13	21	38	0.477	0.214104	0.131537	1	0	0	0	0	0	0	0	0	0	0
YCR063W	0	474	859	518	0.152503	0.458	1.45	0	5	34	3	18447	10.19	0.13	0.109	10	13	4	8	9	9	10	6	4	10	13	20	2	3	5	9	9	3	7	3	0.474	-0.852229	0.082803	1	0	0	0	0	0	0	0	0	0	0
YCR065W	0	1695	518	495	0.442085	0.406061	0.76	0	3	52	2	63647	7.36	0.138	0.086	22	25	40	31	4	24	38	26	20	30	53	42	9	19	41	66	34	5	17	18	0.453	-0.803369	0.072695	2	0	0	0	0	0	1	0	0	0	0
YCR066W	0	1464	495	161	0.406061	0.347826	0.82	0	5	30	3	55230	7.55	0.146	0.063	15	25	31	31	12	22	34	18	11	22	46	41	16	17	26	61	29	4	8	18	0.441	-0.755852	0.059548	1	0	0	0	0	0	0	0	0	0	0
YCR067C	0	3198	891	161	0.004	0.347826	0.89	0	0	0	1	114078	4.45	0.134	0.085	68	25	65	56	2	21	71	36	17	76	77	45	16	44	49	195	102	2	19	79	0.462	-0.175775	0.061033	1	0	0	0	0	0	0	0	1	0	0
YCR068W	0	1563	891	278	0.00224467	0.0899281	1.52	0	3	61	3	58435	5.33	0.121	0.092	31	27	19	29	18	9	38	38	15	23	43	22	13	20	26	40	41	12	23	33	0.455	-0.305769	0.105769	1	0	0	0	0	0	0	0	0	0	0
YCR069W	0	957	278	91	0.0899281	0.43956	1.17	1	1	24	0	35780	6.9	0.181	0.109	18	9	13	20	4	8	18	20	11	18	30	26	7	14	17	19	25	1	18	22	0.477	-0.294025	0.103774	1	0	0	0	0	0	0	0	0	0	0
YCR072C	1	1548	236	261	0.317797	0.318008	0.94	2	4	0	6	57025	9.25	0.169	0.158	27	23	19	36	12	15	15	37	17	28	39	41	10	10	26	55	39	16	13	37	0.497	-0.425437	0.075728	1	0	0	0	0	0	0	0	0	0	0
YCR073C	0	3996	379	236	0.358839	0.317797	0.97	6	1	0	1	152716	7.74	0.129	0.068	71	64	85	78	14	50	85	68	22	83	151	101	49	62	43	93	68	19	50	75	0.447	-0.303231	0.098422	1	0	0	0	0	0	0	0	0	0	0
YCR075C	0	783	159	122	0.0251572	0.319672	1.24	0	2	0	3	30116	8.93	0.088	-0.033	10	10	12	12	5	10	2	15	6	20	33	9	12	17	8	24	14	10	14	17	0.382	0.336154	0.157692	1	0	0	0	0	0	0	0	0	0	0
YCR076C	0	753	192	90	0.619792	0.377778	1.5	0	1	0	4	26756	4.73	0.084	-0.01	11	10	8	15	2	9	16	32	3	9	17	12	7	10	25	24	15	3	7	15	0.375	-0.518	0.08	1	0	0	0	0	0	0	0	0	0	0
YCR077C	0	2391	216	192	0.666667	0.619792	1.45	0	3	0	20	88495	8.02	0.181	0.217	50	37	47	40	0	60	44	51	11	55	76	47	25	30	54	76	37	4	21	31	0.527	-0.489824	0.069095	1	0	0	0	0	0	1	0	0	0	0
YCR079W	0	1329	216	197	0.666667	0.299492	1.75	0	2	18	11	49420	7	0.088	-0.005	28	22	29	33	9	16	20	33	10	25	48	29	7	21	18	35	23	7	12	17	0.393	-0.415837	0.090498	1	0	0	0	0	0	0	0	0	0	0
YCR081W	0	4284	197	228	0.299492	0.0131579	0.96	0	4	17	5	166859	6.47	0.155	0.042	42	35	104	86	22	63	85	28	40	143	163	115	37	89	45	117	73	18	55	67	0.458	-0.166924	0.113525	1	0	0	0	0	0	1	0	0	0	0
YCR082W	0	387	228	308	0.0131579	0	1.03	0	1	18	4	15117	4.6	0.159	0.117	7	5	9	13	1	11	9	3	3	10	16	9	1	7	2	3	7	2	4	6	0.496	-0.510156	0.101562	2	0	0	0	0	0	1	0	0	0	0
YCR084C	0	2142	939	349	0.638	0.899713	0.94	1	2	0	15	78307	5.47	0.181	0.195	51	27	44	43	7	61	36	34	14	27	60	36	8	13	36	70	72	6	20	48	0.521	-0.62791	0.054698	1	0	0	0	0	0	0	0	0	0	0
YCR086W	0	573	939	41	0.423855	0	1.16	0	1	63	21	21751	4.92	0.087	-0.062	8	3	10	13	1	15	16	6	2	8	22	20	2	6	4	20	10	1	10	13	0.385	-0.636316	0.089474	1	0	0	0	0	0	0	0	0	0	0
YCR088W	0	1779	600	587	0.0933333	0.216	0.96	0	3	42	23	65576	4.41	0.238	0.259	56	17	30	47	1	20	75	22	4	28	31	59	5	17	66	51	22	8	11	22	0.558	-1.04206	0.060811	1	1	0	0	0	0	0	0	0	0	0
YCR089W	0	4830	587	51	0.223169	0.176471	0.93	0	0	34	0	166034	4.62	0.132	0.124	90	12	50	32	25	56	57	47	13	80	100	42	15	42	77	425	291	12	40	103	0.48	-0.091485	0.058421	1	0	0	0	0	0	0	0	0	0	0
YCR090C	0	549	1540	51	0	0.176471	0.93	0	3	0	0	20703	4.59	0.164	0.008	8	4	7	15	8	3	17	6	2	9	17	18	5	11	4	20	11	2	5	10	0.429	-0.332967	0.098901	2	0	0	0	0	0	1	0	0	0	0
YCR091W	0	2163	1540	197	0.051	0.192893	0.87	14	0	121	1	81493	8.62	0.129	0.032	33	38	52	40	15	22	45	31	21	43	63	58	16	35	42	80	42	4	18	22	0.424	-0.653195	0.079167	1	0	0	0	0	0	0	0	0	0	0
YCR092C	0	3144	209	197	0.497608	0.192893	0.89	5	3	0	5	119752	7.41	0.117	-0.035	47	49	62	64	11	34	74	40	30	81	118	87	25	45	33	88	55	5	33	66	0.394	-0.309647	0.079274	2	0	0	0	0	0	1	0	0	0	0
YCR093W	1	6327	209	318	0.497608	0	0.92	0	5	35	25	240277	6.4	0.169	0.131	124	84	125	111	13	130	127	58	34	163	275	134	44	115	87	159	124	19	48	134	0.487	-0.089279	0.086338	1	0	0	0	0	0	1	0	0	0	0
YCR094W	0	1176	318	232	0	0.137931	0.86	2	5	12	2	44982	7.73	0.13	-0.003	17	14	22	24	6	15	22	19	8	33	33	33	7	22	24	25	28	6	18	15	0.421	-0.421483	0.117647	1	0	0	0	0	0	0	0	0	0	0
YCR095C	0	1089	3920	232	0	0.137931	0.98	0	1	0	3	41647	8.78	0.108	-0.061	16	18	32	20	4	10	28	16	6	27	37	34	3	18	11	26	20	4	12	20	0.383	-0.510497	0.093923	1	0	0	0	0	0	1	0	0	0	0
YCR098C	0	1557	2226	2727	0	0.142	0.73	0	2	0	7	57321	8.64	0.193	0.195	36	20	24	18	9	7	25	48	4	49	38	30	17	32	13	37	37	10	22	42	0.53	0.267568	0.123552	1	0	0	0	0	0	0	0	0	0	0
YCR099C	0	468	1182	2226	0.444	0.342	0.85	0	0	0	6	17959	4.74	0.156	0.007	8	7	6	16	10	3	16	6	2	13	11	17	5	7	5	9	5	1	5	3	0.436	-0.611613	0.083871	1	0	0	0	0	0	0	0	0	0	0
YCR100C	0	951	260	2665	0.134615	0.646	0.87	0	0	0	2	35257	4.72	0.12	-0.014	14	12	21	24	2	11	15	24	7	29	26	13	2	18	12	34	22	5	12	13	0.408	-0.312658	0.110759	1	0	0	0	0	0	0	0	0	0	0
YCR101C	0	549	1330	260	0	0.134615	0.88	0	0	0	3	21125	4.51	0.105	-0.066	8	8	9	13	3	1	15	8	3	17	18	9	2	12	10	12	12	6	7	9	0.379	-0.128571	0.137363	1	0	0	0	0	0	0	0	0	0	0
YCR102C	0	1107	2333	1330	0.072	0.123	1.45	2	1	0	0	40121	6.72	0.2	0.235	31	12	20	20	3	13	22	32	8	28	32	27	1	12	20	17	18	3	14	35	0.547	-0.124728	0.078804	1	0	0	0	0	0	0	0	0	0	0
YCR105W	0	1086	894	802	0.0402685	0.008	0.95	1	0	74	0	39348	7.3	0.187	0.192	21	11	11	18	10	8	23	39	14	29	28	29	9	13	16	29	8	5	9	31	0.522	-0.055956	0.074792	1	0	0	0	0	0	0	0	0	0	0
YCR106W	0	2499	802	433	0.00498753	0.159353	0.89	1	0	49	1	95689	5.81	0.123	-0.005	44	33	49	43	21	40	60	26	18	51	108	53	26	43	24	79	28	9	31	46	0.403	-0.156491	0.09976	1	0	0	0	0	0	0	0	0	0	0
YCR107W	0	1092	433	1015	0.159353	0.108	0.86	4	0	38	3	40911	6.81	0.145	0.067	29	18	21	21	2	11	25	25	6	29	26	26	8	17	9	34	14	8	14	20	0.45	-0.352893	0.107438	1	0	0	0	0	0	0	0	0	0	0
YDL001W	0	1293	405	943	0.706173	0	0.75	0	4	25	2	49931	5.46	0.14	0.053	17	26	19	30	3	22	39	16	13	32	43	28	10	14	17	35	19	4	17	26	0.445	-0.559302	0.081395	1	0	0	0	0	0	1	0	0	0	0
YDL002C	0	612	405	583	0.706173	0.178388	0.97	0	4	0	15	23857	8.06	0.103	0.006	6	17	14	14	2	7	26	8	1	7	23	24	5	2	8	15	6	1	8	9	0.401	-1.19557	0.054187	1	0	0	0	0	0	0	0	0	0	0
YDL003W	1	1701	1171	583	0.113	0.208	0.89	0	3	77	7	63290	4.35	0.136	0.043	31	27	41	42	2	22	58	29	5	40	47	31	13	21	24	47	52	5	6	23	0.44	-0.646113	0.056537	2	0	0	0	0	0	1	0	0	0	0
YDL005C	0	1296	719	259	0	0.243243	0.76	0	1	0	26	47717	4.2	0.168	0.1	18	8	90	32	1	26	34	24	2	13	31	27	9	13	9	42	30	1	6	15	0.485	-1.26288	0.046404	1	0	0	0	0	0	0	0	0	0	0
YDL007W	1	1314	4052	548	0.251	0.002	0.83	7	5	197	1	48828	5.9	0.155	0.1	20	20	14	28	4	17	42	32	6	31	47	44	14	10	23	28	23	0	10	24	0.463	-0.49405	0.045767	1	0	0	0	0	0	0	0	0	0	0
YDL008W	1	498	471	4052	0.029724	0.258	0.83	0	3	13	10	18865	4.58	0.189	0.111	7	9	9	16	9	8	13	9	7	12	9	6	3	8	9	8	7	3	2	11	0.491	-0.510909	0.078788	1	0	0	0	0	0	0	0	0	0	0
YDL010W	0	696	812	471	0.0935961	0.029724	0.95	1	1	55	0	25783	6.32	0.109	0.042	10	7	17	8	1	10	21	15	3	18	23	20	5	8	7	24	13	1	7	13	0.44	-0.412121	0.069264	1	0	0	0	0	0	0	0	0	0	0
YDL012C	0	410	812	181	0.056	0.480663	0.94	0	0	0	7	12175	4.7	0.133	0.132	8	2	3	3	5	27	2	6	1	1	6	1	2	1	12	11	2	0	13	1	0.476	-1.14299	0.130841	1	0	0	0	0	1	0	0	0	0	0
YDL013W	0	1860	719	181	0.350487	0.480663	0.96	0	1	45	11	71070	6.66	0.112	0.013	38	73	36	50	10	26	53	30	12	35	48	25	10	23	26	47	40	3	10	24	0.399	-0.903554	0.058158	1	0	0	0	0	0	0	0	0	0	0
YDL014W	1	984	429	719	0.622378	0.418	1	0	5	34	31	34465	11.03	0.492	0.596	25	35	5	12	3	6	20	62	7	18	16	18	8	10	16	24	6	1	8	27	0.742	-0.412232	0.058104	1	0	0	0	0	0	0	0	0	0	0
YDL015C	1	933	429	269	0.622378	0.156134	0.93	0	4	0	33	36768	10.38	0.24	0.222	13	12	15	12	3	8	10	14	9	19	36	25	4	34	12	23	14	9	19	19	0.542	0.039355	0.2	1	0	0	0	0	0	0	0	1	0	0
YDL017W	1	1524	698	269	0.117479	0.156134	0.83	0	4	37	31	58320	5.72	0.13	-0.005	23	22	29	35	9	18	36	30	12	32	50	37	13	24	23	33	24	7	25	25	0.409	-0.455029	0.110454	2	0	0	0	0	0	1	0	0	0	0
YDL018C	0	678	698	1318	0.038	0.088	0.85	0	1	0	0	26511	6.84	0.141	0.076	11	17	13	14	7	12	18	10	7	20	15	13	3	17	5	14	9	1	10	9	0.471	-0.520444	0.124444	1	0	0	0	0	0	0	0	1	0	0
YDL019C	0	3852	1318	954	0.294	0.324948	0	2	2	0	0	145795	6.81	0.148	0.063	75	59	73	90	6	51	103	62	33	61	122	123	15	37	59	103	78	23	37	73	0.444	-0.747077	0.075604	1	0	0	0	0	0	0	0	0	0	0
YDL020C	0	1596	954	224	0.62	0.40625	0.9	0	2	0	0	60152	5.14	0.141	0.01	25	21	51	40	6	22	39	15	18	30	35	34	7	21	22	65	41	2	18	19	0.429	-0.911299	0.077213	2	0	0	0	0	0	1	0	0	0	0
YDL021W	0	936	952	224	0.257353	0.40625	0.92	2	0	76	0	36073	6.53	0.172	0.094	8	17	22	19	5	16	28	18	6	23	31	27	6	11	15	19	10	3	12	15	0.47	-0.697106	0.083601	2	0	0	0	0	0	1	0	0	0	0
YDL022W	0	1176	1967	952	0.695	0.292	1.23	1	3	159	1	42869	5.26	0.46	0.567	32	13	19	17	10	13	33	34	12	27	32	22	6	15	14	24	17	6	10	35	0.744	-0.074424	0.079284	1	0	0	0	0	0	0	0	0	0	0
YDL024C	0	1407	1967	1244	0	0.15	0.88	4	0	0	1	53076	5.28	0.124	0	31	20	35	26	10	12	28	27	8	27	42	23	6	27	17	46	28	7	29	19	0.407	-0.360043	0.134615	1	0	0	0	0	0	0	0	0	0	0
YDL025C	0	1863	1244	386	0.234	0.145078	0.85	6	1	0	5	69615	8.38	0.154	0.088	22	25	41	38	7	18	33	32	37	27	53	50	12	19	37	70	38	3	19	39	0.46	-0.714677	0.066129	1	0	1	0	0	0	0	0	0	0	0
YDL027C	0	1263	386	403	0.145078	0.129032	0.89	0	0	0	0	48312	10.73	0.119	-0.007	14	17	23	12	3	12	20	16	5	33	41	45	9	40	19	49	25	3	13	21	0.412	-0.145952	0.133333	1	0	0	0	0	0	0	0	0	0	0
YDL028C	1	2295	403	358	0.129032	0.329609	0.73	1	3	0	1	86827	9.59	0.113	-0.019	32	49	67	49	5	25	46	33	20	54	63	56	19	26	35	86	39	3	24	33	0.398	-0.728534	0.069372	1	0	0	0	1	0	0	0	0	0	0
YDL029W	1	1299	210	358	0.228571	0.329609	0.66	3	3	17	48	44073	5.59	0.209	0.222	22	25	10	26	3	13	28	28	7	20	39	21	13	16	23	28	17	5	14	33	0.525	-0.250384	0.089514	1	0	0	0	0	0	0	0	0	0	0
YDL030W	1	1593	332	210	0.159639	0.228571	1.04	0	5	11	9	63029	6.41	0.134	0.046	20	36	26	31	7	25	61	18	12	27	58	49	11	27	20	38	17	4	26	17	0.435	-0.844528	0.107547	1	0	0	0	0	0	0	0	0	0	0
YDL031W	1	2988	304	332	0.256579	0.159639	0.88	4	3	14	8	113157	10.09	0.192	0.159	72	59	57	71	2	43	74	52	13	47	93	111	24	42	39	70	44	6	27	49	0.496	-0.743216	0.075377	1	0	0	0	0	0	0	0	0	0	0
YDL035C	0	2886	601	270	0.07	0	1.08	0	2	0	2	110708	7.08	0.122	-0.043	45	36	125	58	11	26	49	41	17	72	86	68	18	55	42	80	45	21	37	29	0.395	-0.584183	0.117586	1	0	0	0	0	0	0	0	0	0	0
YDL037C	0	987	1925	519	0.182	0	0.77	0	0	0	1	34796	4.58	0.231	0.23	8	2	10	19	4	15	2	11	4	13	9	11	3	10	8	88	76	7	13	15	0.56	-0.53628	0.091463	1	0	0	0	0	0	0	0	0	0	0
YDL038C	0	1752	519	891	0	0.124579	0.81	0	0	0	0	58522	3.96	0.193	0.241	38	13	17	37	0	15	8	14	5	33	22	4	4	5	33	161	110	0	7	57	0.549	-0.12247	0.020583	1	0	0	0	0	0	0	0	0	0	0
YDL039C	0	348	2267	547	0	0.0438757	0.83	0	0	0	0	11692	5.5	0.156	0.131	17	0	6	2	0	2	4	4	3	11	6	3	3	3	2	25	15	1	2	6	0.486	0.287826	0.052174	1	0	0	0	0	0	0	0	0	0	0
YDL040C	0	2565	547	428	0.048	0.429907	0.85	0	4	0	4	98904	9.45	0.197	0.165	61	37	47	59	8	36	60	34	12	44	99	96	16	41	29	58	29	8	47	33	0.504	-0.577869	0.112412	1	0	0	0	0	0	1	0	0	0	0
YDL042C	0	1689	428	276	0.429907	0.0108696	0.88	2	1	0	13	63261	8.58	0.148	0.062	29	19	35	34	11	17	26	27	17	41	53	49	13	22	35	42	30	3	22	37	0.451	-0.299644	0.08363	1	0	0	0	0	0	0	0	0	0	0
YDL043C	1	801	276	390	0.0108696	0	0.86	0	5	0	15	29921	8.18	0.153	0.057	10	9	21	14	4	15	21	20	5	16	20	28	4	10	9	23	8	2	8	19	0.454	-0.681955	0.075188	1	0	0	0	0	0	0	0	0	0	0
YDL045C	1	921	358	152	0.167598	0.289474	0.88	0	3	0	2	35546	5.05	0.135	0.079	15	15	17	16	5	14	23	15	7	24	30	13	5	20	15	27	14	7	15	9	0.456	-0.352941	0.137255	1	0	0	0	0	0	1	0	0	0	0
YDL046W	0	522	532	486	0.432331	0.00411523	0.94	0	2	32	2	19063	4.18	0.228	0.3	10	5	10	9	4	3	18	12	1	16	19	8	1	6	15	5	10	0	7	14	0.587	0.022544	0.075145	1	0	0	0	0	0	0	0	0	0	0
YDL047W	0	936	1557	532	0.719	0.46	1.1	5	3	120	31	35537	5.17	0.133	0.14	16	14	14	18	10	13	23	22	9	15	29	15	8	16	13	15	15	6	14	26	0.492	-0.203537	0.115756	2	0	0	0	0	0	1	0	0	0	0
YDL048C	0	1473	1557	864	0.706	0.234954	1.22	0	0	0	0	54366	9.47	0.141	0.105	21	20	34	23	13	16	16	14	26	20	39	34	6	18	43	76	38	2	13	18	0.463	-0.718163	0.067347	3	0	0	0	0	0	1	0	0	0	0
YDL049C	0	807	864	288	0.406	0.3125	1.11	1	0	0	3	29753	9.77	0.121	0.08	26	11	14	12	3	10	7	13	4	15	16	14	8	10	13	15	36	4	15	22	0.461	-0.132463	0.108209	1	0	0	0	0	0	0	0	0	0	0
YDL051W	0	828	368	288	0.445652	0.3125	0.95	0	4	19	9	32104	9.02	0.25	0.246	15	20	19	15	2	12	33	8	4	11	19	31	3	18	12	22	10	1	5	15	0.557	-1.02473	0.087273	1	0	0	0	0	0	0	0	0	0	0
YDL052C	0	912	368	415	0.445652	0.33253	0.97	0	5	0	10	33887	10.41	0.213	0.242	18	11	14	10	5	9	13	20	7	21	30	29	10	13	15	19	18	3	11	27	0.552	-0.00198	0.089109	1	0	0	0	0	0	0	0	1	0	0
YDL053C	0	558	415	413	0.33253	0	1.22	0	1	0	1	19881	11.15	0.127	0.047	20	8	11	5	1	14	4	10	2	3	9	21	3	2	10	24	22	2	5	9	0.422	-0.923784	0.048649	2	0	0	0	0	0	1	0	0	0	0
YDL054C	0	1461	413	3065	0	0.227	1.04	0	1	0	16	53565	9.67	0.094	0.018	27	13	15	12	7	14	9	29	10	35	77	18	11	26	19	67	32	9	22	34	0.395	0.539712	0.117284	1	0	0	0	0	0	0	0	0	0	0
YDL055C	1	1086	3065	295	0.82	0.637288	1.1	0	5	0	1	39566	6.29	0.6	0.684	18	10	19	19	3	5	25	30	6	30	34	30	6	12	22	17	23	3	10	39	0.815	0.003047	0.069252	1	0	0	0	0	0	1	0	0	0	0
YDL056W	0	2502	456	295	0.214912	0.637288	1.05	0	2	34	3	93907	10.08	0.132	0.039	43	40	62	39	1	59	49	32	22	58	66	63	20	25	43	86	60	3	21	41	0.437	-0.693998	0.058824	1	0	0	0	0	0	0	0	0	0	0
YDL057W	0	987	396	456	0	0.214912	0.85	0	1	14	0	36686	7.43	0.104	0.019	24	18	15	16	9	12	18	23	11	19	35	16	6	9	15	28	15	4	17	18	0.403	-0.266768	0.091463	1	0	0	0	0	0	0	0	0	0	0
YDL058W	1	5373	711	396	0.0140647	0	0.93	13	4	56	2	206450	4.7	0.172	0.094	85	60	114	112	9	89	256	36	22	116	216	204	26	50	28	158	100	7	34	68	0.477	-0.808547	0.050838	1	0	0	0	0	0	0	0	0	0	0
YDL059C	0	717	711	251	0.01	0.302789	1.02	0	1	0	10	26630	9.1	0.107	-0.025	16	8	19	11	3	8	15	18	4	18	17	22	2	6	6	17	20	3	14	11	0.408	-0.57437	0.096639	2	0	0	0	0	0	1	0	0	0	0
YDL060W	1	2367	820	251	0.164634	0.302789	0.74	0	5	58	12	90747	5.55	0.182	0.138	42	44	38	59	5	31	73	43	18	48	65	67	15	42	35	51	30	9	25	48	0.493	-0.630965	0.096447	2	0	0	0	0	0	1	0	0	0	0
YDL061C	0	171	820	493	0.118	0.460446	0.7	1	2	0	1	6728	10.8	0.76	0.815	2	8	3	2	4	2	2	4	4	2	2	4	1	4	1	4	1	1	2	3	0.889	-0.903571	0.125	1	0	0	0	0	0	1	0	0	0	0
YDL063C	0	1863	493	201	0.460446	0.447761	0.78	0	2	0	2	70164	4.93	0.121	0.005	25	20	53	35	8	32	41	23	9	60	81	37	12	26	20	60	26	6	13	33	0.419	-0.127903	0.072581	2	0	0	0	0	0	1	0	0	0	0
YDL064W	1	584	185	201	0.383784	0.447761	0.93	2	4	11	7	17911	9.98	0.17	0.075	10	6	7	8	2	9	9	10	2	6	12	17	2	5	16	11	4	5	8	8	0.44	-0.79172	0.11465	2	0	0	0	0	0	1	0	0	0	0
YDL065C	0	1053	185	127	0.383784	0.511811	0.85	0	2	0	8	39655	4.1	0.151	-0.001	13	6	36	37	2	18	48	20	5	13	31	31	13	8	10	23	12	1	6	17	0.426	-1.10486	0.042857	1	0	0	0	0	0	1	0	0	0	0
YDL070W	0	1917	577	179	0.488735	0.692737	1.15	1	1	18	6	72512	6.04	0.162	0.051	27	26	57	49	3	17	50	20	16	39	58	60	16	21	32	74	29	2	19	23	0.444	-0.838715	0.065831	2	0	0	0	0	0	1	0	0	0	0
YDL072C	0	612	577	268	0.41	0	1.37	0	4	0	2	22902	7.19	0.176	0.181	15	10	7	12	2	8	12	6	1	19	27	14	4	12	6	18	9	0	6	15	0.513	0.219212	0.08867	1	0	0	0	0	0	0	0	1	0	0
YDL073W	0	2955	463	268	0.224622	0	0.76	0	1	31	0	113890	7.9	0.135	-0.005	31	39	82	52	16	34	65	30	23	81	107	82	20	57	27	96	53	14	28	47	0.42	-0.346138	0.10061	1	0	0	0	0	0	0	0	0	0	0
YDL074C	0	2103	463	1058	0.224622	0.431	0.85	0	4	0	13	80691	6.38	0.141	0.011	39	37	43	49	13	29	78	10	13	46	80	82	8	21	6	69	43	2	11	21	0.425	-0.805	0.048571	1	0	0	0	0	0	0	0	0	0	0
YDL075W	0	763	673	1058	0.105498	0.728	1.06	1	1	53	1	12953	10.8	0.737	0.748	10	11	4	5	0	2	10	6	3	4	11	13	2	3	4	4	4	1	3	13	0.845	-0.515929	0.061947	1	0	0	0	0	0	0	0	0	0	0
YDL076C	0	885	673	547	0.002	0.0822669	1.15	0	2	0	4	33811	6.52	0.118	0.003	9	15	25	17	2	14	19	16	8	18	26	17	2	12	19	26	18	3	17	11	0.412	-0.790136	0.108844	1	0	0	0	0	0	0	0	0	0	0
YDL077C	0	3150	547	582	0.09	0.0549828	0.93	0	3	0	4	122880	7.04	0.156	0.039	32	47	64	71	17	35	73	30	30	80	123	91	22	48	32	86	58	13	50	47	0.443	-0.439561	0.105815	1	0	1	0	0	0	0	0	0	0	0
YDL078C	0	1032	582	608	0.064	0.217105	1.08	2	1	0	1	37186	10	0.154	0.187	23	11	17	15	1	11	20	28	6	23	38	31	7	13	15	28	16	0	7	33	0.512	-0.023032	0.058309	2	0	0	0	0	0	1	0	0	0	0
YDL079C	0	1798	608	479	0.262	0.311065	1.27	7	1	0	0	57819	8.04	0.143	0.043	17	23	29	34	9	16	33	18	18	37	44	47	10	19	23	33	29	1	23	38	0.451	-0.477645	0.085828	1	0	0	0	0	0	0	0	0	0	0
YDL080C	0	1830	479	519	0.311065	0.26975	1.3	4	0	0	3	68366	6.33	0.103	0.02	36	22	36	27	11	29	34	38	13	43	59	31	15	29	33	42	37	9	23	42	0.421	-0.118062	0.100164	1	0	0	0	0	0	0	0	0	0	0
YDL081C	0	321	519	413	0.256	0.585956	1.4	0	3	0	2	10908	3.61	0.714	0.717	20	0	5	8	0	1	15	10	0	5	11	5	2	4	2	8	3	1	1	5	0.825	-0.024528	0.056604	1	0	0	0	0	0	1	0	0	0	0
YDL082W	0	965	634	413	0.285489	0.585956	1.23	1	4	53	0	22554	11.79	0.652	0.698	32	26	9	6	0	9	14	8	4	10	11	20	1	8	9	6	8	1	3	14	0.812	-0.734171	0.060302	1	0	0	0	0	0	1	0	0	0	0
YDL083C	0	864	634	348	0.212	0.571839	1.21	1	5	0	0	15847	11.08	0.764	0.779	12	10	3	5	0	6	6	12	3	8	11	17	1	6	6	11	6	0	6	14	0.866	-0.344056	0.083916	1	0	0	0	0	0	1	0	0	0	0
YDL084W	1	1341	388	348	0.610825	0.571839	1.08	12	4	39	4	50309	5.29	0.374	0.37	35	25	20	30	6	20	41	25	11	31	39	31	6	21	15	23	24	0	13	30	0.63	-0.406502	0.076233	1	0	0	0	0	0	0	0	0	0	0
YDL086W	0	822	413	229	0.273608	0.270742	2.07	0	1	15	2	30837	6.31	0.179	0.232	14	16	9	19	7	13	15	23	8	17	27	13	4	19	12	12	18	0	11	16	0.543	-0.217582	0.10989	1	0	0	0	0	0	0	0	0	0	0
YDL087C	1	786	413	210	0.273608	0.238095	1.33	0	5	0	23	30195	9.91	0.091	-0.028	12	22	9	13	6	19	20	15	8	11	27	21	10	8	6	15	14	0	8	17	0.382	-0.637165	0.061303	1	0	0	0	0	0	0	0	0	0	0
YDL088C	0	1587	210	142	0.238095	0	1.06	1	1	0	3	58793	8.04	0.139	0.062	21	21	79	27	3	33	20	30	13	32	30	27	8	23	28	63	36	5	11	18	0.454	-0.929167	0.073864	1	0	0	0	0	0	0	0	0	0	0
YDL089W	0	1455	490	142	0.122449	0	0.8	0	2	44	9	56886	9.79	0.145	0.059	18	25	37	26	3	19	28	16	11	31	51	38	10	35	18	51	18	7	25	17	0.445	-0.509711	0.13843	2	0	1	0	0	0	0	0	0	0	0
YDL090C	0	1296	490	274	0.122449	0.0145985	0.9	1	4	0	1	48189	6.35	0.123	0.06	29	21	19	26	15	14	26	32	10	27	45	25	8	14	19	34	20	7	19	21	0.433	-0.260093	0.092807	1	0	0	0	0	0	1	0	0	0	0
YDL091C	0	1368	274	170	0.0145985	0.264706	0.83	0	3	0	1	52943	6.32	0.138	0.065	17	35	32	27	3	35	35	19	11	27	54	20	8	17	17	42	16	3	18	19	0.437	-0.704396	0.083516	1	0	0	0	0	0	0	0	0	0	0
YDL092W	1	441	640	170	0	0.264706	0.88	0	1	51	2	16430	10.51	0.145	0.03	7	5	8	7	2	4	9	8	4	6	9	23	3	6	5	17	9	1	4	9	0.437	-0.829452	0.075342	1	0	0	0	0	0	0	0	1	0	0
YDL093W	0	2232	396	640	0.510101	0	0.73	6	1	4	0	84775	7.84	0.155	0.105	50	23	43	21	15	17	37	43	24	53	74	38	12	57	29	58	35	18	40	56	0.473	0.162315	0.154778	1	0	0	0	0	0	0	0	0	0	0
YDL095W	0	2454	363	396	0.573003	0.510101	0.94	6	2	27	1	92675	6.68	0.227	0.268	56	27	30	36	9	25	45	51	25	43	84	44	22	52	36	68	43	20	40	61	0.561	-0.002448	0.137087	1	0	0	0	0	0	0	0	1	0	0
YDL097C	1	1305	363	225	0.573003	0.00888889	1.05	0	5	0	8	49773	6.22	0.154	0.103	30	13	19	28	6	21	35	13	10	21	57	43	10	16	7	36	21	1	23	24	0.47	-0.379493	0.092166	2	0	0	0	0	0	1	0	0	0	0
YDL098C	1	585	225	136	0.00888889	0	1.07	0	3	0	4	22679	8.73	0.121	-0.083	9	11	10	16	3	6	15	6	5	10	18	23	4	11	4	16	12	1	7	7	0.37	-0.797938	0.097938	1	0	0	0	0	0	0	0	0	0	0
YDL099W	0	1026	242	136	0.280992	0	0.93	0	1	19	4	38294	4.36	0.143	-0.003	20	9	33	25	0	22	51	15	1	14	19	37	7	6	8	25	30	3	0	16	0.432	-1.29179	0.026393	2	0	0	0	0	0	0	0	0	0	0
YDL100C	0	1065	242	263	0.280992	0.323194	0.91	0	3	0	32	39353	4.7	0.322	0.369	18	9	23	25	7	17	25	27	7	22	39	24	13	17	11	23	23	2	6	16	0.628	-0.30339	0.070621	1	0	0	0	0	0	0	0	1	0	0
YDL101C	0	1542	263	141	0.323194	0.163121	0.85	11	2	0	29	58632	7.88	0.148	0.075	19	23	32	35	8	31	31	22	11	36	51	45	4	23	20	46	26	4	16	30	0.461	-0.541715	0.083821	1	0	0	0	0	0	0	0	0	0	0
YDL102W	1	3294	290	141	0.127586	0.163121	0.95	0	5	15	2	124590	7.96	0.176	0.106	58	56	62	71	20	40	63	59	19	79	95	84	26	44	44	79	60	9	49	80	0.476	-0.326253	0.092981	1	0	0	0	0	0	0	0	0	0	0
YDL103C	1	1434	290	271	0.127586	0.0701107	0.81	0	5	0	0	53476	7.42	0.177	0.154	28	16	25	28	7	18	36	36	8	28	49	48	7	21	21	35	19	5	17	25	0.497	-0.457023	0.090147	2	0	0	0	0	0	1	0	0	0	0
YDL104C	0	1224	271	55	0.0701107	0.527273	1.01	0	3	0	1	45543	7.67	0.114	0.009	21	25	19	26	8	13	21	30	10	34	46	23	10	19	18	32	21	6	5	20	0.402	-0.152088	0.07371	1	0	0	0	0	0	0	0	0	0	0
YDL105W	1	1209	487	55	0.215606	0.527273	1	0	4	39	3	46121	10.1	0.149	0.069	19	27	27	27	1	21	27	16	12	28	30	36	11	18	12	43	24	2	7	14	0.455	-0.841294	0.067164	1	0	0	0	0	0	0	0	0	0	0
YDL106C	0	1680	487	245	0.215606	0.371429	0.94	0	4	0	2	63390	4.76	0.148	0.008	25	23	78	54	3	34	24	15	17	31	46	26	9	26	26	56	40	4	8	14	0.425	-0.971735	0.067979	1	0	0	0	0	0	0	0	0	0	0
YDL108W	1	1002	496	221	0	0	1	8	4	24	7	35247	6.87	0.115	0.008	19	16	12	19	4	9	19	13	7	22	30	20	13	14	20	16	16	5	13	19	0.41	-0.198039	0.104575	1	0	0	0	0	0	0	0	0	0	0
YDL109C	0	1944	496	293	0	0.450512	0.95	2	2	0	0	72855	8.18	0.128	0.05	39	23	31	38	9	20	34	35	17	49	60	53	14	22	33	58	33	10	29	40	0.44	-0.279289	0.094281	1	0	0	0	0	0	0	0	0	0	0
YDL110C	0	453	293	401	0.450512	0.0872818	1.19	0	1	0	3	16771	4.42	0.143	0.182	10	8	13	16	1	4	15	9	3	12	10	10	4	2	3	11	6	0	4	9	0.527	-0.771333	0.04	2	0	0	0	0	0	1	0	0	0	0
YDL111C	1	798	401	87	0.0872818	0.494253	1.46	0	2	0	5	29055	5.19	0.116	0.009	15	7	14	19	1	5	13	10	7	20	32	16	4	10	14	36	8	1	7	26	0.408	0.076603	0.067925	3	0	0	0	0	0	1	0	0	0	0
YDL112W	0	4311	359	87	0.284123	0.494253	0.97	0	3	36	4	165046	5.99	0.147	0.045	63	42	78	90	23	48	93	51	31	113	192	115	26	76	37	123	81	19	59	76	0.442	-0.108844	0.107242	1	0	0	0	0	0	1	0	0	0	0
YDL113C	0	1923	359	102	0.284123	0.5	0.84	1	1	0	7	72546	6.98	0.141	0.067	27	28	55	28	2	22	62	31	16	38	61	58	13	17	25	72	33	2	24	26	0.45	-0.806406	0.067188	1	0	0	0	0	0	0	1	0	0	0
YDL114W	0	927	886	102	0.306998	0.5	1.02	1	2	59	3	34294	10.28	0.099	-0.02	22	13	22	11	4	6	13	16	11	34	29	23	8	13	15	26	19	1	9	13	0.401	-0.076299	0.074675	1	0	0	0	0	0	0	0	0	0	0
YDL115C	0	723	886	248	0.544	0	1.1	0	1	0	1	40640	4.43	0.133	-0.068	13	21	19	46	0	13	38	18	10	24	24	27	2	14	11	34	10	1	12	16	0.383	-1.0779	0.076487	2	0	0	0	0	0	1	0	0	0	0
YDL116W	0	2181	327	248	0	0	0.99	0	4	17	15	83634	4.58	0.15	0.092	36	27	44	42	7	30	72	21	15	64	97	42	11	28	24	60	32	9	28	37	0.467	-0.219559	0.089532	1	0	0	0	0	0	0	0	0	0	0
YDL117W	0	2658	968	327	0.147727	0	0.79	0	2	63	1	100620	9.64	0.136	0.045	47	43	61	39	11	24	58	39	19	58	73	72	20	37	57	97	38	13	37	42	0.432	-0.536045	0.098305	2	0	0	0	1	0	1	0	0	0	0
YDL119C	0	924	968	241	0.048	0	0.95	0	3	0	0	34203	10.76	0.093	-0.015	22	17	15	6	2	7	12	19	3	15	41	19	8	16	13	30	31	3	14	14	0.372	-0.027687	0.107492	1	0	0	0	0	0	0	0	0	0	0
YDL121C	0	450	340	151	0.00294118	0.284768	0.92	0	0	0	1	16947	8.91	0.151	0.066	9	6	7	13	0	2	12	10	2	9	18	20	1	9	3	11	7	0	6	4	0.446	-0.615436	0.100671	1	0	0	0	0	0	0	0	1	0	0
YDL122W	0	2430	711	151	0.413502	0.284768	0.99	0	1	36	0	92768	4.63	0.189	0.115	32	33	60	57	9	32	93	41	19	49	71	62	12	32	31	65	36	6	29	40	0.487	-0.783189	0.082818	1	0	0	0	0	0	1	0	0	0	0
YDL123W	0	423	220	711	0.268182	0.304	0.97	0	1	19	1	15673	6.45	0.117	0.136	8	6	8	4	6	9	4	6	2	4	15	1	2	7	16	13	6	1	10	12	0.467	-0.022143	0.128571	1	0	0	0	0	0	0	0	0	0	0
YDL124W	0	939	652	220	0.0874233	0.268182	1.61	5	1	58	1	35560	6.1	0.197	0.198	21	8	14	16	1	18	24	15	5	21	32	28	4	14	16	21	16	4	16	18	0.53	-0.379487	0.108974	2	0	0	0	0	0	1	0	0	0	0
YDL125C	0	588	652	354	0.114	0.485876	1.39	0	5	0	2	17679	6.95	0.231	0.269	16	2	3	11	2	4	10	7	8	14	18	17	4	6	10	7	9	1	5	4	0.569	-0.193671	0.075949	2	0	0	0	0	0	1	0	0	0	0
YDL126C	1	2508	354	389	0.485876	0.174807	1.09	21	5	0	13	91995	4.66	0.307	0.34	81	51	42	69	4	20	73	59	11	51	69	49	23	28	41	40	39	3	18	64	0.602	-0.366467	0.058683	2	0	0	0	0	0	1	0	0	0	0
YDL127W	0	840	1039	389	0.325	0.174807	1.02	2	0	81	1	35207	10.52	0.13	0.092	14	17	24	13	3	6	16	4	6	28	32	29	5	10	15	38	25	3	10	10	0.467	-0.469805	0.074675	1	0	0	0	0	0	0	0	0	0	0
YDL128W	0	1236	752	1039	0.256649	0.054	1.08	0	3	46	4	44646	5.54	0.163	0.166	39	7	18	14	3	12	16	26	11	34	63	12	12	26	13	31	28	4	9	33	0.494	0.705353	0.094891	1	0	0	0	0	0	0	0	1	0	0
YDL129W	0	876	496	752	0.506048	0.186	1.25	0	1	36	1	32916	10.28	0.097	0.008	16	23	18	11	0	5	31	10	4	6	33	28	3	5	20	32	22	2	7	15	0.385	-0.95189	0.04811	2	0	0	0	0	0	1	0	0	0	0
YDL130W	0	622	474	496	0.240506	0.506048	1.27	0	2	44	5	10667	3.68	0.713	0.764	24	0	4	11	0	0	11	12	1	6	8	5	2	5	1	7	3	1	1	4	0.854	0.049057	0.066038	1	0	0	0	0	0	1	0	0	0	0
YDL131W	0	1323	641	455	0.117005	0.0021978	1.56	1	2	41	1	48594	6.25	0.329	0.383	35	20	27	37	8	8	24	27	12	38	32	33	6	17	15	27	26	1	12	35	0.642	-0.233182	0.068182	1	0	0	0	0	0	0	0	0	0	0
YDL132W	1	2448	563	641	0.490231	0.132	1	1	3	42	30	93943	8.78	0.158	0.094	52	33	48	45	6	31	59	30	20	63	84	77	22	38	30	54	46	8	34	35	0.471	-0.409325	0.09816	2	0	0	0	0	0	1	0	0	0	0
YDL133W	0	1314	625	563	0.192	0.426	0.97	0	1	49	1	49580	9.14	0.133	0.042	25	22	31	21	6	18	26	21	7	30	44	32	4	17	17	44	24	8	17	23	0.431	-0.42357	0.09611	1	0	0	0	0	0	0	0	0	0	0
YDL134C	0	1110	952	373	0.17	0.412869	0.9	5	4	0	3	41938	4.46	0.146	0.08	15	16	23	33	9	18	23	23	12	18	30	12	11	16	21	24	17	5	15	28	0.459	-0.452033	0.097561	2	0	0	0	0	0	1	0	0	0	0
YDL135C	0	609	373	312	0.412869	0.467949	0.99	0	3	0	1	23138	5.89	0.2	0.121	11	5	11	14	0	6	20	8	3	13	17	26	1	8	8	14	11	2	9	15	0.497	-0.644555	0.094059	2	0	0	0	0	0	1	0	0	0	0
YDL136W	0	768	525	312	0.48381	0.467949	0.9	1	5	37	0	13909	11.36	0.759	0.82	13	11	1	2	1	11	8	2	0	5	13	22	1	2	4	6	6	0	4	8	0.891	-0.79	0.05	1	0	0	0	0	0	1	0	0	0	0
YDL137W	0	546	885	525	0.181921	0.494	1.06	5	4	78	5	20657	7.46	0.387	0.5	9	12	13	7	1	6	14	15	2	12	19	9	6	7	3	12	11	5	6	12	0.7	-0.274033	0.099448	2	0	0	0	0	0	0	0	0	0	0
YDL138W	0	2292	1304	885	0.057	0.242	0.83	6	1	94	8	83159	5.95	0.119	0.07	57	24	58	31	9	24	30	55	13	71	59	26	14	35	35	81	44	8	33	56	0.452	0.069987	0.099607	1	0	0	0	0	0	0	0	0	0	0
YDL139C	1	672	1304	813	0	0.473555	1.4	0	1	0	0	25754	6.65	0.14	-0.02	9	13	14	25	1	1	23	9	7	18	15	32	4	1	5	18	11	2	6	9	0.419	-1.18655	0.040359	2	0	0	0	0	0	1	0	0	0	0
YDL140C	1	5202	813	248	0.522	0.366935	0.75	3	5	0	14	191610	5.41	0.209	0.192	98	83	71	102	21	66	117	115	35	97	143	93	44	58	124	163	115	13	58	117	0.514	-0.398384	0.074437	1	0	0	0	0	0	0	0	0	0	0
YDL141W	1	2073	468	248	0.034188	0.366935	0.97	0	3	30	0	76362	6.9	0.131	0.069	42	22	49	28	9	26	34	51	15	32	71	36	14	34	40	51	46	5	32	53	0.441	-0.165362	0.102899	2	0	0	0	0	0	1	0	0	0	0
YDL143W	1	1587	263	136	0.368821	0.132353	1.32	7	5	23	2	57603	7.92	0.225	0.292	45	31	25	31	7	14	38	30	8	54	50	40	11	10	15	47	27	1	4	40	0.579	-0.093371	0.028409	1	0	0	0	0	0	0	0	0	0	0
YDL144C	0	1071	263	485	0.368821	0.663918	1.86	0	1	0	1	39782	6.72	0.118	0.111	24	19	16	17	5	12	27	25	8	33	32	22	6	11	12	23	18	4	12	30	0.477	-0.096348	0.075843	2	0	0	0	0	0	1	0	0	0	0
YDL145C	1	3606	485	345	0.663918	0.0753623	0.93	0	4	0	30	135606	5.88	0.237	0.228	91	55	55	75	11	52	86	62	30	82	112	79	19	52	51	81	67	19	38	84	0.543	-0.294588	0.090758	2	0	0	0	0	0	0	0	0	0	1
YDL146W	0	1476	488	345	0.32582	0.0753623	0.84	0	2	44	2	56549	5.8	0.159	0.108	18	19	34	31	9	16	29	11	7	34	67	34	18	21	23	45	27	2	23	23	0.471	-0.20611	0.093686	5	0	1	1	1	1	1	0	0	0	0
YDL147W	1	1338	337	488	0.299703	0.32582	0.88	0	5	18	12	51768	6.05	0.172	0.087	20	15	24	25	2	24	45	10	11	35	61	46	8	8	9	33	19	5	18	27	0.47	-0.448989	0.069663	1	0	0	0	0	0	0	0	0	0	0
YDL148C	1	2433	337	235	0.299703	0.0765957	0.87	0	4	0	6	94301	7.42	0.214	0.145	47	50	45	62	3	40	87	31	13	52	72	98	20	35	26	46	32	2	20	29	0.501	-0.927531	0.07037	1	0	0	0	0	0	0	0	0	0	0
YDL149W	0	2994	313	235	0.29393	0.0765957	0.85	0	3	21	3	115402	5.86	0.129	0.005	32	42	94	63	8	35	68	50	23	59	99	68	16	64	38	77	53	11	46	51	0.421	-0.545537	0.121364	1	0	0	0	0	0	0	0	0	0	0
YDL150W	1	1269	324	313	0.219136	0.29393	1.11	0	3	7	0	46667	9.4	0.139	0.116	30	26	21	27	0	13	48	32	6	15	31	52	8	12	16	39	15	1	2	28	0.467	-0.944076	0.035545	1	0	0	0	0	0	0	0	0	0	0
YDL153C	1	1833	324	146	0.219136	0	0.84	0	4	0	14	70259	4.42	0.22	0.146	37	32	35	65	1	24	93	35	8	24	43	65	11	19	11	41	24	3	19	20	0.503	-1.29934	0.067213	1	0	0	0	0	0	0	0	0	0	0
YDL154W	0	2706	277	146	0.234657	0	1.04	3	1	18	9	102208	4.98	0.123	0.015	39	43	52	60	19	34	69	51	17	83	105	54	17	40	15	70	58	8	24	43	0.425	-0.194562	0.079911	1	0	0	0	0	0	0	0	0	0	0
YDL155W	0	1284	286	277	0.594406	0.234657	1.62	5	0	20	6	49475	5.1	0.13	0.056	31	26	23	28	5	15	39	10	16	28	44	19	7	10	18	38	17	8	22	23	0.437	-0.518267	0.093677	2	0	0	0	0	0	1	0	0	0	0
YDL156W	0	1569	329	286	0.243161	0.594406	1.17	0	2	38	4	59155	7.26	0.131	0.062	27	30	30	42	4	15	35	29	9	33	46	46	8	22	23	42	36	6	14	25	0.445	-0.646169	0.08046	2	0	0	0	0	0	1	0	0	0	0
YDL157C	0	357	329	203	0.243161	0.0541872	1.11	0	1	0	1	13563	10.16	0.216	0.197	5	5	7	2	2	4	10	11	1	3	9	13	4	8	6	8	6	4	4	6	0.518	-0.622034	0.135593	1	0	0	0	0	0	0	0	0	0	0
YDL159W	0	1548	167	203	0.0359281	0.0541872	1.18	6	1	23	5	57708	9.92	0.12	0.016	16	24	38	26	7	25	26	30	15	47	50	42	7	12	23	54	26	3	14	30	0.424	-0.451845	0.056311	1	0	0	0	0	0	1	0	0	0	0
YDL160C	0	1521	251	801	0	0.533084	1.19	18	4	0	18	57544	7.97	0.21	0.191	29	23	28	23	7	41	28	24	15	36	49	30	13	25	34	24	35	2	14	26	0.523	-0.38419	0.081028	1	0	0	0	0	0	1	0	0	0	0
YDL161W	0	1365	459	287	0.213508	0.25784	0.98	0	2	2	4	52352	5.66	0.14	0.113	22	29	30	28	2	69	31	26	5	19	38	24	10	14	15	34	24	2	17	15	0.475	-1.10066	0.072687	1	1	0	0	0	0	0	0	0	0	0
YDL165W	1	576	247	121	0.0688259	0.31405	1.1	0	4	7	16	22362	5.74	0.131	0.082	7	11	5	12	2	10	13	7	4	6	23	10	6	14	12	16	13	4	7	9	0.442	-0.405759	0.13089	1	0	0	0	0	0	1	0	0	0	0
YDL166C	1	594	247	294	0.0688259	0.234694	1	0	4	0	3	22723	4.35	0.146	0.023	6	10	11	23	4	5	20	11	6	10	15	12	5	4	7	14	5	3	9	17	0.434	-0.747716	0.081218	2	0	0	0	0	0	1	0	0	0	0
YDL167C	0	2160	294	230	0.234694	0.63913	1.1	0	3	0	3	79299	6.85	0.136	0.032	37	27	124	33	15	20	29	43	21	43	41	29	13	27	37	77	41	9	16	37	0.436	-0.708345	0.072323	1	0	0	0	0	0	1	0	0	0	0
YDL168W	0	1161	868	230	0.0760369	0.63913	1.31	0	3	40	0	41042	6.74	0.243	0.237	38	11	9	25	15	10	22	43	9	27	22	33	6	16	12	17	29	2	8	32	0.553	-0.048964	0.067358	1	0	0	0	0	0	1	0	0	0	0
YDL169C	0	672	868	159	0.13	0	1.61	0	1	0	0	25732	6.41	0.102	-0.118	11	14	11	22	1	11	16	10	7	11	9	20	4	7	5	24	13	3	10	14	0.356	-1.06457	0.089686	1	0	0	0	0	0	0	0	0	0	0
YDL170W	0	1587	677	159	0.669129	0	1.64	0	1	57	0	61223	6.68	0.13	0.022	22	19	31	32	13	24	37	18	13	52	67	45	12	25	15	41	17	4	22	19	0.434	-0.210985	0.096591	1	0	0	0	0	0	0	0	0	0	0
YDL171C	0	6438	677	124	0.7	0	1.06	0	3	0	5	238100	6.55	0.287	0.318	152	102	112	139	38	64	138	164	48	144	207	152	44	73	89	137	114	25	64	139	0.592	-0.288578	0.075524	1	0	1	0	0	0	0	0	0	0	0
YDL173W	0	888	601	124	0.397671	0	1.18	0	1	42	0	31886	10.3	0.164	0.132	19	12	41	19	0	7	14	27	6	19	12	30	5	11	13	29	15	0	3	13	0.493	-0.958305	0.047458	1	0	0	0	0	0	1	0	0	0	0
YDL175C	0	1035	307	260	0	0.288462	0.92	1	3	0	13	39343	9.02	0.131	0.001	13	24	31	21	15	12	18	17	15	14	13	29	3	7	23	39	13	2	20	15	0.413	-1.18081	0.084302	1	0	0	0	0	0	0	0	0	0	0
YDL176W	0	2127	375	260	0.469333	0.288462	0.78	0	1	17	0	81464	6.65	0.112	-0.045	22	44	43	57	21	18	34	37	15	55	60	41	19	46	25	61	44	6	27	33	0.391	-0.341384	0.111582	1	0	1	0	0	0	0	0	0	0	0
YDL177C	0	513	375	94	0.469333	0.0638298	0.91	0	1	0	0	19058	10.66	0.14	0.108	10	9	16	3	5	11	9	11	5	8	15	17	3	4	5	14	8	3	2	12	0.47	-0.605882	0.052941	1	0	0	0	0	0	0	0	0	0	0
YDL179W	0	915	751	316	0.126498	0.14557	1.05	2	2	45	1	34798	10.44	0.115	0.05	11	19	26	11	3	13	13	8	9	24	31	16	7	12	18	32	22	4	8	17	0.437	-0.371053	0.078947	1	0	0	0	0	0	0	0	0	0	0
YDL180W	0	1644	459	751	0.572985	0.142	0.95	0	1	34	1	62287	5.2	0.108	-0.02	17	19	43	33	9	19	20	27	14	48	59	17	14	37	24	56	32	6	25	28	0.404	-0.022486	0.124314	1	0	0	0	0	0	0	0	0	0	0
YDL181W	0	258	455	459	0.358242	0.572985	1.49	0	2	40	8	9870	10.86	0.13	0.115	5	11	1	4	0	6	9	5	1	2	8	8	2	4	2	9	4	0	1	3	0.446	-1.11059	0.058824	1	0	0	0	0	0	0	0	0	0	0
YDL182W	0	1287	1603	455	0.063	0.358242	1.79	1	1	114	0	47098	7.25	0.321	0.381	42	19	25	34	8	8	22	25	11	37	31	36	6	16	15	24	22	1	12	34	0.639	-0.184112	0.067757	1	0	0	0	0	0	0	0	0	0	0
YDL183C	0	963	1603	386	0.148	0.261658	1.39	0	1	0	0	37047	10.45	0.104	-0.028	10	12	12	9	2	13	22	11	6	24	45	39	4	7	18	30	19	4	19	14	0.388	-0.412813	0.09375	1	0	0	0	0	0	0	0	0	0	0
YDL184C	0	78	386	404	0.261658	0.80198	1.09	0	0	0	0	3337	0	0.417	0.621	2	10	0	0	0	0	0	0	0	0	1	7	1	0	0	1	1	1	0	1	0.739	-2.448	0.04	1	0	0	0	0	0	1	0	0	0	0
YDL185W	0	3216	337	404	0.94362	0.80198	0.96	0	5	28	22	118636	6.08	0.305	0.357	80	55	38	61	12	27	81	83	20	63	87	71	23	41	45	87	64	10	43	80	0.615	-0.293931	0.087768	1	0	0	0	0	0	0	0	0	0	0
YDL186W	0	834	617	337	0.353323	0.94362	0.86	0	1	43	3	32197	5.49	0.122	0.075	11	23	13	18	4	24	23	10	8	11	14	9	5	16	15	32	14	4	7	16	0.451	-0.936101	0.097473	1	0	0	0	0	0	0	0	0	0	0
YDL188C	0	1134	617	275	0.372	0.12	0.9	5	5	0	5	43047	4.48	0.16	0.098	13	17	22	38	9	17	24	25	13	19	29	15	12	17	21	23	19	5	15	24	0.472	-0.574536	0.098143	2	0	0	0	0	0	1	0	0	0	0
YDL189W	0	1374	623	275	0.451043	0.12	0.73	0	2	31	2	51957	8.18	0.121	0.015	13	26	48	24	4	27	27	29	6	21	24	27	12	14	30	59	22	3	28	13	0.416	-1.11182	0.098468	2	0	0	0	0	0	1	0	0	0	0
YDL190C	0	2886	623	189	0.424	0.544974	0.93	0	5	0	8	109904	5.55	0.177	0.102	59	42	57	61	10	34	71	35	18	65	108	69	18	67	44	72	45	1	35	50	0.469	-0.260354	0.10718	2	0	0	0	0	0	1	0	0	0	0
YDL191W	0	854	797	189	0.429109	0.544974	1.03	1	5	72	0	13909	11.36	0.798	0.848	13	11	1	2	1	11	8	2	0	5	13	22	1	2	4	6	6	0	4	8	0.908	-0.79	0.05	1	0	0	0	0	0	1	0	0	0	0
YDL192W	0	546	521	797	0.614203	0.518	1.03	5	1	36	15	20529	7.46	0.524	0.601	11	12	12	7	1	5	14	15	2	11	19	9	6	8	3	12	12	5	5	12	0.759	-0.221547	0.099448	3	0	0	0	0	0	0	0	0	0	0
YDL193W	1	1128	437	521	0.217391	0.598	0.78	0	3	35	9	42557	6.94	0.199	0.175	18	15	22	23	4	12	27	24	8	30	37	33	8	12	22	18	15	3	17	27	0.516	-0.346933	0.085333	1	0	0	0	0	0	0	0	1	0	0
YDL194W	0	2655	550	437	0.485455	0.217391	0.75	1	1	32	0	96718	5.13	0.13	0.066	57	34	57	47	7	32	42	64	14	66	69	34	20	48	35	101	64	7	28	58	0.447	-0.122172	0.093891	1	0	0	0	0	0	0	0	0	0	0
YDL195W	1	3822	713	550	0.26087	0.484	1.39	0	5	34	9	138702	5.53	0.204	0.223	107	27	100	59	7	57	75	53	22	60	110	82	20	43	111	142	93	19	25	61	0.532	-0.506363	0.068342	1	0	0	0	0	0	0	0	0	1	0
YDL197C	0	1578	713	365	0.012	0.30137	1.29	0	0	0	0	59347	9.72	0.123	0.045	33	23	29	26	4	33	43	12	16	21	68	56	7	6	23	56	29	0	15	25	0.425	-0.762667	0.04	1	0	0	0	0	0	0	0	0	0	0
YDL199C	0	2064	295	168	0.244068	0	0.95	0	0	0	5	77501	9.77	0.104	0.002	32	31	37	32	6	31	18	36	14	59	85	30	14	45	30	84	32	10	25	36	0.4	0.083115	0.116448	1	0	0	0	0	0	0	0	0	0	0
YDL200C	0	621	168	79	0	0	0.87	0	2	0	18	23579	9.74	0.128	-0.003	9	9	14	6	4	5	18	15	5	9	27	22	4	11	6	10	12	2	7	11	0.4	-0.397087	0.097087	1	0	0	0	0	0	0	0	0	0	0
YDL201W	0	861	336	79	0.104167	0	0.87	0	4	21	1	33391	9.86	0.19	0.14	14	16	16	14	4	11	24	15	9	16	23	31	9	14	15	13	11	3	12	16	0.496	-0.69056	0.101399	1	0	0	0	0	0	0	0	0	0	0
YDL203C	0	1872	521	295	0.4	0.352542	0.84	1	1	0	5	69370	8.43	0.118	0.033	50	18	43	27	11	30	35	38	7	29	56	51	13	22	44	58	27	7	35	22	0.416	-0.542536	0.102729	1	0	1	0	0	0	0	0	0	0	0
YDL204W	0	1182	859	295	0.636787	0.352542	0.88	0	1	72	2	44359	10.04	0.184	0.205	20	21	33	21	0	13	23	18	12	25	33	30	7	15	19	35	31	1	13	23	0.532	-0.621374	0.073791	1	0	0	0	0	0	0	0	1	0	0
YDL205C	1	984	859	297	0.704	0.521886	0.99	0	3	0	0	36674	6.33	0.184	0.221	16	15	7	25	8	10	25	25	8	25	39	30	12	7	13	18	16	1	10	17	0.535	-0.280122	0.055046	2	0	0	0	0	0	1	0	0	0	0
YDL206W	0	2289	311	297	0.0418006	0.521886	0.85	0	2	15	3	85982	6.14	0.11	-0.041	26	30	45	43	13	20	28	36	15	82	103	30	11	40	23	74	58	9	29	47	0.389	0.258793	0.102362	1	0	0	0	0	0	0	0	0	0	0
YDL207W	1	1617	265	311	0.535849	0.0418006	0.94	0	3	15	5	62073	9.58	0.113	-0.032	38	30	34	18	5	33	56	14	10	35	57	53	10	21	25	34	27	8	6	24	0.388	-0.632528	0.065056	1	0	0	0	0	0	0	0	0	0	0
YDL208W	1	522	234	265	0.153846	0.535849	1.02	0	5	21	19	17122	10.52	0.425	0.443	13	4	7	7	1	2	13	9	3	7	9	29	2	4	9	11	4	0	3	19	0.675	-0.572436	0.044872	1	0	0	0	0	0	0	0	0	0	0
YDL209C	1	1020	234	221	0.153846	0.312217	1.01	0	2	0	6	38430	7.97	0.114	-0.014	18	19	23	24	6	11	25	25	5	14	34	32	7	18	14	25	12	5	7	15	0.388	-0.663422	0.088496	1	0	0	0	0	0	0	0	0	0	0
YDL210W	0	1716	3857	221	0.421	0.312217	0.9	1	2	285	7	61872	6.61	0.223	0.253	58	12	19	25	14	18	16	54	5	59	53	27	14	32	18	48	26	14	24	35	0.554	0.473555	0.122592	1	0	0	0	0	0	0	0	0	0	0
YDL211C	0	1119	3857	235	0.102	0.102128	0.78	0	0	0	1	40752	5.28	0.113	0.04	13	16	24	13	2	13	22	18	7	31	22	10	2	16	14	59	51	0	15	24	0.446	-0.313172	0.083333	1	0	0	0	0	0	0	0	0	0	0
YDL212W	1	633	459	235	0.122004	0.102128	0.9	0	2	25	38	23512	8.07	0.239	0.219	15	4	14	7	5	8	11	14	5	14	22	16	6	12	6	13	11	3	8	16	0.542	0.073809	0.109524	1	0	0	0	0	0	0	0	1	0	0
YDL213C	0	678	459	743	0.122004	0.0188425	0.85	0	2	0	58	25216	10.86	0.189	0.127	15	17	13	15	0	12	18	21	3	11	17	38	3	6	8	8	12	0	0	8	0.477	-1.22711	0.026667	1	0	0	0	0	0	0	0	0	0	0
YDL214C	0	2100	743	527	0.028	0.595825	0.73	8	0	0	1	78938	6.69	0.134	0.041	31	36	46	45	13	15	45	30	18	53	50	47	13	27	22	85	48	5	28	42	0.443	-0.468669	0.085837	1	0	0	0	0	0	0	0	0	0	0
YDL215C	0	3279	527	275	0.628	0	0.87	0	2	0	3	124331	5.52	0.208	0.163	47	38	83	78	10	39	66	57	23	86	117	80	14	66	39	89	49	7	43	61	0.513	-0.303755	0.106227	1	0	0	0	0	0	1	0	0	0	0
YDL216C	0	1368	275	390	0	0	0.81	0	2	0	2	52386	5.75	0.11	-0.064	14	29	34	35	7	19	33	19	10	26	39	29	15	16	8	49	31	2	18	22	0.379	-0.72967	0.079121	1	0	0	0	0	0	1	0	0	0	0
YDL218W	0	954	727	536	0.209078	0.108	1.18	0	0	45	0	34449	7.98	0.14	0.142	36	17	22	12	6	10	11	25	6	12	27	8	8	11	10	26	31	3	18	18	0.474	-0.176656	0.100946	1	0	0	0	0	0	0	0	0	0	0
YDL219W	0	524	223	727	0	0.106	1.07	0	4	18	2	16745	7.55	0.198	0.136	7	3	4	10	1	5	12	9	3	12	17	19	6	5	2	16	5	1	2	11	0.497	-0.18	0.053333	1	0	0	0	0	0	1	0	0	0	0
YDL220C	1	2775	223	442	0	0.468326	1.12	0	1	0	9	104903	6.55	0.103	-0.025	48	45	49	58	20	43	59	31	21	64	89	62	14	51	47	97	48	4	28	46	0.395	-0.385931	0.089827	2	0	0	0	0	0	1	0	0	0	0
YDL223C	0	3141	466	918	0.497854	0.228758	0.73	0	0	0	0	113616	6.36	0.187	0.12	67	33	84	83	0	44	61	75	47	30	23	83	17	18	56	141	103	3	37	41	0.485	-1.27342	0.055449	1	0	0	0	0	0	1	0	0	0	0
YDL224C	0	1950	918	296	0.37	0.483108	0.74	1	2	0	2	70690	6.95	0.122	0.042	31	23	61	21	6	36	34	37	20	26	58	27	9	29	48	100	35	2	12	34	0.418	-0.568567	0.066256	1	0	0	0	0	0	1	0	0	0	0
YDL225W	0	1656	271	296	0.634686	0.483108	0.87	4	1	18	15	62629	5.31	0.19	0.184	26	32	41	29	2	25	55	24	9	36	49	38	10	21	25	54	34	1	16	24	0.519	-0.736298	0.068966	2	0	0	0	1	1	0	0	0	0	0
YDL226C	0	1059	271	3083	0.634686	0.01	1.23	1	5	0	16	39296	5.78	0.149	0.104	27	15	22	21	6	22	29	25	7	8	23	28	4	20	19	31	22	6	6	11	0.462	-0.92358	0.090909	1	0	0	0	0	0	1	0	0	0	0
YDL227C	0	1761	3083	364	0.136	0.326923	0.91	0	0	0	0	66089	9.82	0.122	0.041	32	41	25	27	21	19	38	50	15	38	42	52	11	20	24	33	31	6	22	39	0.431	-0.470819	0.081911	1	0	0	0	0	0	0	0	0	0	0
YDL229W	0	1842	357	364	0.565826	0.326923	1.12	12	3	34	2	66601	5.18	0.82	0.833	62	29	22	38	3	24	50	42	5	35	51	47	10	26	20	43	45	1	9	51	0.9	-0.244209	0.058728	1	0	0	0	0	0	1	0	0	0	0
YDL231C	0	3378	455	269	0.147253	0.0966543	0.98	0	2	0	1	129724	9.59	0.141	0.086	67	66	53	50	18	38	61	47	30	89	119	69	18	73	43	112	53	25	42	52	0.455	-0.164622	0.124444	1	0	0	0	0	0	0	0	0	0	0
YDL232W	0	111	313	269	0.0511182	0.0966543	0.8	0	1	23	3	3985	4.41	0.462	0.551	2	0	2	2	0	1	1	1	1	5	3	1	4	1	1	4	3	0	1	3	0.75	0.661111	0.055556	1	0	0	0	0	0	0	0	1	0	0
YDL233W	0	1377	319	313	0.322884	0.0511182	1.12	0	1	25	3	51320	9.03	0.119	0.046	25	18	33	19	2	28	20	22	6	26	29	24	17	27	42	38	33	3	15	31	0.436	-0.39345	0.098253	2	0	0	0	0	0	1	0	0	0	0
YDL234C	0	2241	319	319	0.322884	0.401254	0.9	0	3	0	0	87305	4.88	0.153	0.087	22	28	59	50	9	43	55	25	14	39	93	48	18	45	28	61	35	19	21	34	0.463	-0.483914	0.113941	1	0	0	0	0	0	1	0	0	0	0
YDL235C	1	504	319	180	0.401254	0.3	0.92	0	2	0	3	19168	4.41	0.201	0.181	8	6	13	15	1	10	13	7	2	21	19	11	4	7	2	12	8	2	3	3	0.534	-0.349102	0.071856	2	0	0	0	0	0	1	0	0	0	0
YDL236W	0	939	466	180	0.10515	0.3	0.75	0	3	31	0	34624	6.3	0.196	0.22	16	10	15	21	5	12	15	28	3	17	36	24	6	18	11	23	19	2	13	18	0.533	-0.179167	0.105769	2	0	0	0	0	0	1	0	0	0	0
YDL237W	0	1173	202	466	0	0.10515	0.85	0	1	29	2	44383	5.23	0.151	0.074	21	13	20	32	6	8	21	20	10	24	52	27	7	19	15	36	16	7	18	18	0.444	-0.20641	0.112821	1	0	0	0	0	0	0	0	0	0	0
YDL238C	0	1470	202	209	0	0.325359	1.18	0	2	0	1	55203	5.92	0.126	0.028	21	20	24	35	11	24	29	29	14	25	45	32	9	22	17	33	38	6	14	41	0.432	-0.342127	0.08589	2	0	1	0	0	0	1	0	0	0	0
YDL239C	0	2373	209	526	0.325359	0.220532	0.87	0	0	0	36	91739	9.21	0.131	-0.01	26	35	59	37	4	48	82	25	18	49	92	91	11	32	21	74	34	5	17	30	0.411	-0.823797	0.068354	1	0	0	0	0	0	0	0	0	0	0
YDL240W	0	3054	1816	526	0.182	0.232	0.77	0	4	136	2	116659	8.18	0.139	0.023	44	41	63	50	30	40	65	34	23	70	106	87	26	43	42	85	68	8	42	50	0.43	-0.360669	0.091445	3	0	0	0	1	1	1	0	0	0	0
YDL241W	0	372	2068	1816	0	0	1.14	0	0	136	1	13494	7.3	0.096	-0.07	9	1	8	2	4	3	7	11	3	6	8	8	2	9	5	8	16	0	8	5	0.38	-0.179675	0.138211	1	0	0	0	0	0	0	0	0	0	0
YDL243C	0	990	2068	350	0.23	0.00571429	0.93	3	0	0	1	36977	6.8	0.16	0.09	26	12	13	18	2	12	24	25	9	23	22	27	10	12	9	26	16	8	13	22	0.466	-0.36231	0.100304	1	0	0	0	0	0	0	0	0	0	0
YDR001C	0	2256	569	943	0.348	0	0.91	1	2	0	4	85879	7.82	0.168	0.136	51	44	37	43	6	26	50	51	16	37	65	50	17	36	39	46	48	12	42	35	0.481	-0.543808	0.11984	1	0	0	0	0	0	1	0	0	0	0
YDR002W	1	606	569	471	0.314587	0.309979	0.82	0	5	54	6	22953	5.96	0.489	0.517	19	8	6	16	3	1	28	8	3	8	7	33	4	11	10	9	10	2	3	12	0.723	-0.989055	0.079602	1	0	0	0	0	0	0	0	0	0	0
YDR003W	0	633	471	27	0.309979	0	0.81	1	0	35	1	24211	5.06	0.098	-0.026	13	18	17	14	1	9	16	9	3	11	13	6	3	13	14	17	12	4	6	11	0.384	-0.744286	0.109524	2	0	0	0	0	0	1	0	0	0	0
YDR004W	0	1383	296	252	0.0810811	0	0.79	0	2	21	1	52247	6.61	0.104	-0.013	20	23	25	25	5	23	31	25	9	32	50	29	10	16	16	44	25	4	20	28	0.399	-0.355217	0.086957	2	0	0	0	0	0	1	0	0	0	0
YDR005C	0	1268	438	252	0.358447	0	0.91	0	4	0	4	44732	4.99	0.119	-0.05	14	19	44	25	5	14	27	16	3	21	30	24	3	18	16	62	19	4	18	13	0.381	-0.857468	0.101266	2	0	0	0	0	0	1	0	0	0	0
YDR006C	0	2706	594	438	0.602	0.358447	0.84	0	2	0	2	101081	9.84	0.147	0.088	47	47	84	49	9	39	37	28	21	64	87	56	16	30	59	105	58	7	22	36	0.456	-0.557603	0.065483	1	0	0	0	0	0	0	0	0	0	0
YDR007W	0	675	594	917	0.506734	0	1.1	0	1	56	3	24144	5.16	0.121	0.045	14	7	13	15	4	7	12	21	3	14	23	15	2	8	11	20	7	3	4	21	0.425	-0.084375	0.066964	2	0	0	0	0	0	1	0	0	0	0
YDR009W	0	1563	917	922	0.0523446	0	0.97	1	1	62	2	58129	6.94	0.137	0.036	45	25	30	29	12	16	30	28	13	26	45	31	10	30	23	38	32	3	20	34	0.424	-0.244615	0.101923	1	0	0	0	0	0	1	0	0	0	0
YDR011W	0	4506	922	1428	0	0.1	0.93	13	2	44	0	168765	7.57	0.18	0.151	112	60	61	66	26	51	85	103	28	99	129	93	46	92	50	134	81	17	80	88	0.496	-0.086809	0.125916	1	0	0	0	0	1	0	0	0	0	0
YDR013W	1	627	215	262	0.0372093	0.0725191	0.89	0	4	11	1	24203	4.89	0.131	-0.021	6	11	13	19	4	17	12	9	2	12	29	14	6	6	3	13	8	1	10	13	0.398	-0.454327	0.081731	1	0	0	0	0	0	0	0	0	0	0
YDR014W	0	1944	262	2483	0.0725191	0	0.87	0	1	19	0	74721	5.66	0.124	-0.044	20	26	53	53	3	18	47	20	13	55	72	60	19	35	17	70	29	3	18	16	0.395	-0.560742	0.086553	1	0	0	0	0	0	0	0	0	0	0
YDR016C	1	285	356	2483	0	0.227	0.69	0	1	0	9	10516	4.04	0.101	0.008	3	2	7	6	0	5	10	4	0	8	11	5	3	2	2	13	7	1	2	3	0.422	-0.457447	0.053191	1	0	0	0	0	0	0	0	0	0	0
YDR017C	0	3153	402	356	0.447761	0	0.8	0	3	0	2	119549	6.78	0.144	0.016	45	54	84	76	16	41	75	45	38	54	85	84	20	37	44	112	58	8	30	44	0.422	-0.866286	0.071429	1	0	0	0	0	0	1	0	0	0	0
YDR018C	0	1191	302	402	0.13245	0.447761	0.98	1	2	0	1	45938	10.37	0.139	0.066	20	17	25	13	7	17	16	19	8	28	48	33	9	28	14	27	19	7	19	22	0.447	-0.064141	0.136364	1	0	0	0	0	0	0	0	0	0	0
YDR020C	0	699	359	380	0.00835655	0.176316	0.79	0	1	0	3	26595	4.65	0.137	0.03	12	11	21	22	2	9	16	11	4	26	21	15	6	5	5	12	10	1	11	12	0.449	-0.447414	0.073276	2	0	0	0	0	0	1	0	0	0	0
YDR021W	1	1200	359	68	0.00835655	0.0882353	0.82	9	4	26	3	45213	9.68	0.166	0.083	21	19	17	29	5	24	20	22	4	34	36	39	13	17	8	27	22	3	9	30	0.47	-0.250627	0.072682	2	0	0	0	0	0	0	0	0	0	0
YDR022C	0	591	845	68	0.162	0.0882353	0.8	0	1	0	5	22191	3.87	0.137	-0.008	5	6	18	25	1	8	18	6	2	11	22	9	4	5	4	23	9	0	7	13	0.417	-0.672449	0.061224	1	0	0	0	0	0	0	0	0	0	0
YDR023W	1	1389	845	618	0.145562	0.142	0.84	1	5	60	4	53309	5.98	0.392	0.424	24	17	23	24	8	21	51	26	9	26	41	50	6	20	19	29	13	6	21	28	0.664	-0.652814	0.101732	1	0	0	0	0	0	1	0	0	0	0
YDR025W	0	810	618	231	0.160194	0.419913	0.95	1	4	10	0	17749	11.55	0.705	0.797	10	12	7	2	2	6	4	9	5	10	5	20	2	8	8	9	13	1	6	17	0.882	-0.457051	0.096154	1	0	0	0	0	0	1	0	0	0	0
YDR026C	0	1713	380	231	0.0789474	0.419913	0.88	0	3	0	2	66352	10.07	0.155	0.076	28	45	31	42	7	14	48	24	11	33	41	66	16	10	19	48	31	11	20	25	0.455	-0.996491	0.07193	1	0	0	0	0	0	0	0	0	0	0
YDR027C	0	2670	516	380	0.096	0.0789474	0.84	0	3	0	6	101519	6.3	0.116	-0.024	40	47	62	57	10	35	65	32	20	74	95	62	18	36	26	95	46	6	26	37	0.399	-0.454668	0.07649	2	0	0	0	0	0	0	0	0	0	0
YDR028C	0	3045	873	516	0.416	0.0930233	0.65	0	2	0	3	112615	4.76	0.146	0.018	56	39	106	102	3	35	67	42	33	36	59	69	16	17	43	149	47	8	33	54	0.423	-1.10819	0.057199	1	0	0	0	0	0	1	0	0	0	0
YDR030C	0	1521	224	873	0.0491071	0.379152	0.72	0	3	0	4	58230	6.89	0.123	0.009	12	31	44	36	10	25	30	31	8	31	42	33	15	20	12	48	26	8	18	26	0.42	-0.683202	0.090909	1	0	0	0	0	0	0	0	0	0	0
YDR031W	0	354	224	246	0.0491071	0.0203252	1.02	0	2	14	1	13866	5.38	0.136	-0.043	2	6	10	9	8	5	11	5	1	12	9	12	5	2	5	7	3	0	2	7	0.414	-0.524793	0.033058	2	0	0	0	0	0	1	0	0	0	0
YDR032C	0	597	3451	246	0.182	0.0203252	1.25	2	1	0	3	20966	5.61	0.367	0.517	24	4	5	7	1	5	13	26	6	12	13	10	3	10	10	10	16	4	7	12	0.707	-0.031818	0.106061	1	0	0	0	0	0	0	0	0	0	0
YDR033W	0	963	3451	627	0.897	0.848	1.04	2	1	261	0	36190	9.85	0.508	0.597	24	9	12	11	10	7	7	21	6	29	24	23	10	28	19	20	22	9	13	16	0.764	0.25125	0.15625	2	0	0	1	0	1	0	0	0	0	0
YDR034C	0	2373	8406	627	0.448	0.679426	0.88	0	1	0	59	89396	6.92	0.13	0.01	31	29	73	51	14	28	45	34	16	44	84	63	15	33	31	84	44	7	26	38	0.417	-0.543924	0.083544	2	0	0	0	0	0	1	0	0	0	0
YDR035W	0	1113	346	282	0.115607	0.241135	1.15	1	1	23	0	41070	7.35	0.287	0.328	23	20	19	28	8	12	25	33	7	29	35	33	8	12	14	22	17	3	7	15	0.599	-0.473784	0.059459	2	0	0	0	0	0	1	0	0	0	0
YDR036C	0	1503	726	282	0.188	0.241135	1.43	0	3	0	11	56288	8.4	0.203	0.207	34	21	33	21	8	20	31	22	6	27	46	36	15	26	24	40	41	4	17	28	0.53	-0.3176	0.094	1	0	0	0	0	0	0	0	0	0	0
YDR037W	1	1776	726	206	0.267218	0.26699	1.56	1	5	64	6	67958	6.04	0.422	0.468	37	35	21	41	9	26	55	33	16	28	52	48	20	30	33	23	29	2	20	33	0.684	-0.601692	0.087986	1	0	0	0	0	0	0	0	0	0	0
YDR042C	0	603	1471	186	0.302	0.263441	1.21	0	0	0	2	23249	10.83	0.111	0.004	7	9	17	5	0	11	7	6	2	13	27	16	3	16	6	23	13	3	8	8	0.407	-0.2205	0.135	1	0	0	0	0	0	0	0	0	0	0
YDR043C	0	696	3272	1471	0.55	0.116	1.32	1	1	0	2	26743	9.01	0.106	-0.061	7	15	20	10	7	13	15	9	9	9	17	17	4	7	10	25	16	1	12	8	0.376	-1.02554	0.08658	2	0	0	0	0	0	1	0	0	0	0
YDR045C	1	333	451	349	0.181818	0.186246	1.35	0	5	0	0	12513	4.7	0.144	0.038	3	5	6	8	8	4	7	9	1	5	7	6	3	5	6	7	7	2	6	5	0.438	-0.497273	0.118182	1	0	0	0	0	0	0	0	0	0	0
YDR046C	0	1815	1283	451	0.296	0.181818	1.75	16	1	0	8	67364	8.17	0.156	0.155	45	25	29	20	9	13	29	48	11	44	52	28	21	43	20	53	27	10	27	50	0.496	0.227483	0.13245	1	0	0	0	0	0	0	0	0	0	0
YDR047W	1	1089	1283	305	0.099	0	1.82	0	3	104	0	41349	7.06	0.16	0.154	20	21	10	20	6	16	26	29	6	25	31	24	14	21	21	16	11	8	10	27	0.494	-0.179834	0.107735	2	0	0	0	0	0	1	0	0	0	0
YDR049W	0	1899	305	573	0	0	1.03	0	3	8	2	72733	9.64	0.144	0.095	38	36	45	36	5	33	57	26	13	34	63	68	15	22	18	51	30	5	16	21	0.464	-0.857595	0.068038	1	0	0	0	0	0	1	0	0	0	0
YDR050C	1	747	583	573	0.472	0.113438	1.45	0	5	0	1	26795	5.86	0.817	0.82	25	8	12	15	2	7	17	22	3	15	19	21	1	11	7	16	12	3	6	26	0.893	-0.105242	0.080645	2	0	0	0	0	0	1	0	0	0	0
YDR051C	0	1005	450	583	0.38	0.404803	1.41	0	0	0	3	39172	7.34	0.161	0.113	10	30	21	23	5	10	27	20	12	16	24	19	7	16	12	19	18	4	15	26	0.477	-0.742814	0.10479	2	0	0	0	0	0	1	0	0	0	0
YDR052C	1	2115	814	450	0.636	0.38	1.15	0	4	0	7	80689	10.11	0.137	0.027	46	38	53	42	6	28	50	19	19	31	61	77	10	23	27	52	62	7	20	33	0.429	-0.873011	0.071023	2	0	0	0	0	0	1	0	0	0	0
YDR054C	1	888	1199	814	0.39	0.536855	1.03	0	1	0	9	34064	3.97	0.189	0.093	11	13	17	48	1	11	25	8	6	19	14	15	8	13	19	28	8	3	11	17	0.482	-0.963729	0.091525	2	0	0	0	0	0	1	0	0	0	0
YDR055W	0	1335	1199	161	0.511	0.416149	0.96	3	0	97	0	45776	9.91	0.267	0.352	36	1	36	17	4	14	8	30	3	33	47	33	4	18	5	87	40	1	3	24	0.613	0.074324	0.04955	1	0	0	0	0	0	0	0	1	0	0
YDR056C	0	618	286	161	0.174825	0.416149	1.04	0	1	0	1	22769	4.56	0.152	0.042	16	4	8	18	3	10	14	11	0	9	20	20	5	6	6	13	15	2	8	17	0.439	-0.329756	0.078049	1	0	0	0	0	0	0	0	1	0	0
YDR057W	0	1629	286	167	0.174825	0	0.95	0	3	14	0	61257	4.33	0.117	-0.022	26	19	46	37	9	20	50	30	8	47	48	27	13	21	15	42	31	5	19	29	0.412	-0.376199	0.083026	1	0	0	0	0	0	0	0	0	0	0
YDR058C	0	981	530	167	0.328	0	0.9	0	1	0	0	37500	8.41	0.136	-0.014	10	10	24	24	8	7	13	16	7	25	29	32	8	16	13	24	18	6	15	21	0.42	-0.322699	0.113497	1	0	0	0	0	0	0	0	0	0	0
YDR059C	0	537	877	530	0.132	0.309434	1.07	6	1	0	0	16280	6.76	0.186	0.137	12	2	5	12	3	3	4	7	3	10	13	13	2	5	14	16	8	3	7	6	0.483	-0.285135	0.101351	2	0	0	0	0	0	1	0	0	0	0
YDR060W	1	3078	877	437	0.157355	0	0.94	0	4	67	28	116675	4.72	0.2	0.133	56	31	65	96	2	45	97	37	17	52	96	108	11	46	28	100	51	5	31	51	0.498	-0.807024	0.08	1	0	0	0	0	0	0	0	0	0	0
YDR062W	1	1686	690	504	0.188406	0	0.86	2	4	46	16	63110	8.05	0.217	0.222	31	34	19	33	14	17	29	41	12	39	58	33	14	24	30	40	29	4	26	34	0.53	-0.16738	0.096257	1	0	0	0	0	0	0	0	1	0	0
YDR063W	0	450	504	345	0	0.0782609	1.12	0	3	34	3	17130	4.3	0.156	0.084	6	6	4	10	2	4	21	5	0	11	15	12	4	4	7	11	12	2	5	8	0.469	-0.498658	0.073826	2	0	0	0	0	0	1	0	0	0	0
YDR064W	1	995	345	234	0.0782609	0.286325	0.93	0	5	22	0	17029	11.24	0.776	0.833	15	14	6	4	0	3	7	8	4	13	14	13	3	2	7	14	5	2	7	10	0.897	-0.294702	0.072848	1	0	0	0	0	0	0	0	0	0	0
YDR065W	0	1098	234	123	0.286325	0	0.72	0	1	14	0	42829	10.64	0.135	0.038	16	15	21	9	6	17	23	13	10	21	48	52	6	15	16	26	13	5	19	14	0.429	-0.559726	0.106849	1	0	0	0	0	0	0	0	0	0	0
YDR066C	0	591	292	123	0	0	0.86	1	0	0	1	22541	4.78	0.086	-0.148	6	7	7	10	6	8	17	7	6	14	23	9	8	8	6	20	13	0	11	10	0.33	-0.146939	0.096939	1	0	0	0	0	0	1	0	0	0	0
YDR067C	0	675	247	292	0.0769231	0	0.9	0	1	0	0	26024	9.53	0.129	0.017	7	13	13	11	6	3	15	3	5	18	20	21	5	9	12	19	14	2	9	19	0.433	-0.282143	0.089286	1	0	0	0	0	0	1	0	0	0	0
YDR068W	0	933	247	293	0.0769231	0.12628	0.85	0	3	15	2	35964	4.3	0.181	0.028	13	6	21	38	2	9	46	9	5	16	19	40	4	10	3	26	16	5	7	15	0.462	-1.22839	0.070968	1	0	0	0	0	0	1	0	0	0	0
YDR069C	0	2781	378	293	0.444444	0.12628	0.98	3	4	0	6	105191	8.14	0.154	0.051	33	27	78	49	20	42	43	32	29	79	91	73	18	42	43	106	50	6	33	32	0.451	-0.42527	0.087473	2	0	1	0	0	0	0	1	0	0	0
YDR071C	0	576	358	447	0.0363128	0.082774	1.23	0	3	0	2	21947	5.71	0.244	0.285	7	6	11	5	2	7	23	9	6	26	19	16	5	6	9	13	7	1	6	7	0.595	-0.257068	0.068063	1	0	0	0	0	0	1	0	0	0	0
YDR072C	0	1584	1093	358	0.062	0.0363128	1.28	1	0	0	1	60873	7.92	0.135	0.062	29	18	31	25	5	13	16	26	19	42	54	24	11	56	27	41	29	14	19	28	0.448	0.146679	0.16888	1	0	1	0	0	0	0	0	0	0	0
YDR073W	0	510	1093	944	0.031	0.196	2.1	0	1	82	3	18667	8.43	0.066	-0.143	18	6	31	3	1	17	6	3	2	14	20	4	2	2	7	10	11	1	3	8	0.325	-0.381657	0.035503	1	0	0	0	0	0	0	0	0	0	0
YDR074W	0	2691	944	572	0.375	0.084	1.21	2	2	73	6	102976	8.19	0.236	0.238	44	43	50	59	11	45	53	41	18	44	88	74	18	33	37	67	54	21	33	63	0.55	-0.516406	0.097098	1	0	0	0	0	0	1	0	0	0	0
YDR075W	0	927	572	385	0.0734266	0	1.22	5	1	32	3	35264	4.77	0.133	0.043	12	17	15	24	9	10	22	23	7	19	32	14	8	15	9	14	16	4	14	24	0.436	-0.196753	0.107143	2	0	0	0	0	0	1	0	0	0	0
YDR076W	0	1221	385	1104	0	0.11	1.12	0	2	30	0	46349	6.77	0.11	-0.03	11	24	31	24	7	16	29	24	6	39	36	27	7	25	10	38	20	3	8	21	0.404	-0.355911	0.08867	2	0	0	0	0	0	1	0	0	0	0
YDR078C	0	672	194	388	0.175258	0.221649	0.97	0	1	0	4	26122	4.6	0.123	-0.1	9	6	13	22	5	3	17	3	9	18	27	15	3	17	4	19	7	3	8	15	0.373	-0.085202	0.125561	1	0	0	0	0	0	0	0	0	0	0
YDR080W	0	2979	196	317	0	0.0189274	1.07	0	3	9	6	113411	4.61	0.152	0.002	34	31	62	95	12	30	70	44	22	95	97	75	17	49	31	87	53	12	31	45	0.43	-0.384173	0.092742	2	0	0	0	0	0	0	0	0	0	0
YDR081C	1	2778	359	317	0.532033	0.0189274	1.01	0	3	0	0	103943	6.4	0.13	-0.008	55	31	106	50	10	36	52	29	19	55	86	60	19	31	46	111	46	16	25	42	0.404	-0.587892	0.077838	1	0	0	0	0	0	0	0	0	0	0
YDR082W	1	1485	359	147	0.532033	0.142857	0.98	0	1	28	3	57510	5.46	0.121	-0.01	10	18	23	30	8	29	36	24	11	31	62	35	12	22	14	41	27	8	25	28	0.409	-0.352227	0.111336	1	0	0	0	0	0	0	0	0	0	0
YDR083W	0	1152	147	179	0.142857	0.134078	0.76	0	5	2	0	44729	9.99	0.194	0.132	22	22	22	20	4	17	43	16	5	22	28	54	9	22	16	17	16	4	6	18	0.497	-0.891645	0.083551	2	0	0	0	0	0	0	0	0	0	0
YDR084C	0	600	283	179	0.300353	0.134078	0.9	0	4	0	7	23148	8.88	0.119	0.04	10	8	13	9	4	9	3	9	2	13	23	8	4	18	10	15	11	8	9	13	0.428	0.179397	0.175879	3	0	0	0	0	0	0	0	0	0	0
YDR085C	0	1863	777	283	0.268	0.300353	1.06	0	1	0	4	71363	9.23	0.131	0.015	17	40	47	45	7	17	42	25	17	31	47	56	14	23	30	69	40	4	23	26	0.42	-0.950968	0.080645	1	0	0	0	0	0	0	0	0	0	0
YDR086C	1	243	299	777	0.284281	0.263835	1.14	0	3	0	2	8944	10.26	0.441	0.551	7	3	2	1	1	3	8	6	1	10	4	11	1	3	3	2	2	0	3	9	0.747	0.00875	0.075	1	0	0	0	0	0	0	0	1	0	0
YDR087C	1	837	190	299	0.342105	0.284281	1.36	0	4	0	5	33202	5.03	0.157	0.074	12	16	16	23	1	9	31	9	3	15	31	29	4	14	7	17	10	9	10	12	0.457	-0.795324	0.118705	2	0	0	0	0	0	0	0	0	0	0
YDR088C	1	1149	2466	190	0.17	0.342105	1.32	0	3	0	4	44636	9.54	0.159	0.042	14	27	28	33	3	17	37	22	9	16	28	50	8	4	11	25	18	5	15	12	0.439	-1.4212	0.062827	1	0	0	0	0	0	0	0	0	0	0
YDR089W	0	2610	2466	344	0	0.247093	1.09	0	1	185	0	98711	5.24	0.131	0.012	31	39	65	62	14	32	54	29	16	76	107	54	12	43	28	101	42	5	22	37	0.419	-0.281358	0.080552	1	0	1	0	0	0	0	0	0	0	0
YDR090C	0	933	709	344	0.266	0.247093	0.93	0	1	0	0	34630	5.74	0.155	0.127	24	11	10	18	8	9	11	20	4	33	27	14	10	20	14	25	10	8	10	24	0.486	0.411613	0.122581	1	0	0	0	0	1	0	0	0	0	0
YDR091C	1	1827	1341	709	0.202	0.396333	1.1	0	4	0	3	68340	8.82	0.369	0.389	35	33	26	37	14	28	35	36	9	55	58	51	10	29	34	37	24	1	16	40	0.64	-0.197369	0.075658	1	0	0	0	0	0	1	0	0	0	0
YDR092W	0	730	1341	676	0.026	0.222	1.28	4	3	115	4	17468	5.15	0.128	0.058	12	7	7	11	1	5	13	5	2	11	17	13	2	3	15	6	7	3	6	7	0.432	-0.529412	0.078431	1	0	0	0	0	0	1	0	0	0	0
YDR093W	0	4839	676	1018	0.164201	0.634	1.18	4	3	41	2	182617	6.07	0.153	0.099	88	95	93	107	27	51	106	98	23	98	153	99	30	79	57	122	94	21	57	114	0.464	-0.321464	0.097395	3	0	1	1	0	1	0	0	0	0	0
YDR096W	0	2685	1018	285	0.554	0.45614	1.16	2	0	43	0	99480	7.49	0.149	0.065	31	30	124	40	13	37	39	43	20	50	72	49	19	38	57	120	52	7	24	29	0.448	-0.735123	0.077181	1	0	0	0	0	0	0	0	0	0	0
YDR097C	0	3729	340	285	0.0676471	0.45614	0.96	3	4	0	22	140079	5.63	0.152	0.06	78	53	64	93	14	46	90	63	20	75	105	107	38	56	43	114	82	12	34	55	0.447	-0.540258	0.082126	1	0	0	0	0	0	0	0	0	0	0
YDR098C	0	858	8571	340	0.18	0.0676471	1.12	1	4	0	4	32481	4.37	0.177	0.138	17	8	16	16	5	15	32	12	7	17	23	15	5	19	12	27	13	2	10	14	0.5	-0.471579	0.108772	2	0	0	0	0	0	1	0	0	0	0
YDR099W	0	822	8571	584	0.199	0.452	0.91	1	5	182	26	31061	4.65	0.385	0.422	23	12	7	14	1	28	31	8	5	14	24	17	5	5	7	31	16	2	12	11	0.658	-0.792308	0.069597	2	0	0	0	0	0	1	0	0	0	0
YDR100W	0	432	584	241	0.386986	0.33195	1.32	0	2	45	7	15881	4.17	0.136	0.089	10	3	6	9	1	2	3	10	1	19	17	3	3	16	6	14	3	0	8	9	0.464	0.861538	0.167832	1	0	0	0	0	0	0	0	0	0	0
YDR101C	0	1782	882	241	0.226	0.33195	1.09	0	3	0	15	65212	7.17	0.238	0.267	35	23	23	31	9	27	34	38	15	38	68	40	9	12	27	51	52	6	15	40	0.561	-0.23086	0.055649	1	0	0	0	0	0	0	0	0	0	0
YDR103W	0	2754	882	69	0.157596	0.115942	0.92	0	1	29	11	102726	5.19	0.135	0.035	36	41	72	63	16	28	56	33	20	68	93	50	10	41	51	112	58	6	20	43	0.43	-0.422901	0.073064	2	0	0	0	0	0	1	0	0	0	0
YDR104C	0	3738	438	69	0.0730594	0.115942	0.79	0	2	0	0	145180	9.89	0.126	0.025	48	90	68	70	18	46	86	49	34	91	112	100	19	52	50	112	75	19	53	53	0.426	-0.647149	0.099598	1	0	0	0	0	0	0	0	0	0	0
YDR105C	0	1422	233	438	0.0343348	0.0730594	0.81	0	3	0	1	52230	5.23	0.108	0.025	36	12	23	17	13	14	16	31	6	32	50	13	13	25	13	47	39	13	22	38	0.418	0.376956	0.12685	1	0	0	0	0	0	0	0	0	0	0
YDR107C	0	2019	234	1157	0.487179	0.204	1.05	2	2	0	4	76346	7.46	0.129	0.044	32	22	26	27	11	15	28	44	15	50	78	33	14	54	28	59	36	14	34	52	0.432	0.296726	0.151786	1	0	0	0	0	0	0	0	0	0	0
YDR108W	0	2097	234	154	0.487179	0	0.92	0	2	22	4	80494	6.38	0.127	0.001	37	31	44	44	12	24	46	19	17	40	81	49	21	37	25	68	36	9	26	32	0.407	-0.350716	0.103152	1	0	0	0	0	0	1	0	0	0	0
YDR109C	0	2148	434	154	0.239631	0	1	1	2	0	0	79160	6.75	0.119	0.05	49	36	37	35	18	28	50	53	12	44	59	45	18	30	25	65	39	8	18	46	0.433	-0.286993	0.078322	1	0	0	0	0	0	0	0	0	0	0
YDR110W	0	1701	434	438	0.239631	0.10274	0.99	0	1	38	11	65318	6.12	0.129	-0.015	21	34	31	40	9	22	49	31	13	27	53	45	12	23	24	43	32	3	27	27	0.399	-0.757421	0.09364	1	0	0	0	0	0	0	0	0	0	0
YDR111C	0	1524	731	438	0.12	0.10274	1.11	1	2	0	2	56769	5.61	0.158	0.161	32	23	18	29	8	26	37	35	10	36	52	32	9	22	28	32	31	3	18	26	0.499	-0.300592	0.084813	2	0	0	0	0	0	1	0	0	0	0
YDR113C	1	1122	557	731	0.156	0.199726	1.03	0	1	0	5	41838	4.69	0.131	0.027	16	14	30	33	1	24	35	21	5	13	45	35	4	7	21	33	16	0	9	11	0.415	-1.07131	0.042895	1	0	0	0	0	0	0	0	0	0	0
YDR117C	0	1698	238	364	0.172269	0.043956	0.91	0	3	0	0	63991	9.65	0.176	0.112	24	13	30	30	6	20	40	26	15	42	51	69	10	30	23	47	37	3	14	35	0.491	-0.418053	0.083186	1	0	0	0	0	0	0	0	0	0	0
YDR118W	1	1959	238	386	0.172269	0.313472	0.84	0	1	23	9	75255	5.64	0.114	-0.066	27	30	41	52	8	19	39	27	12	60	72	48	6	36	22	51	27	6	32	37	0.381	-0.248466	0.113497	2	0	0	0	0	0	1	0	0	0	0
YDR119W	0	2307	386	1015	0.313472	0.486	1.17	0	1	36	3	85682	8.23	0.123	0.043	38	26	33	30	17	28	31	40	15	60	93	43	21	48	33	94	39	9	22	48	0.427	0.185547	0.102865	1	0	0	0	0	0	0	0	0	0	0
YDR120C	0	1713	323	1015	0.102167	0.452	1.15	0	5	0	4	64052	9.79	0.155	0.105	38	26	43	23	11	15	39	34	13	31	46	54	13	19	31	41	30	5	23	35	0.469	-0.535965	0.082456	2	0	0	0	0	0	0	0	0	0	0
YDR121W	0	591	323	524	0.102167	0.21	0.98	0	2	12	5	21997	4.71	0.125	0.015	13	7	7	19	1	15	21	10	4	9	17	21	2	3	7	13	8	1	3	15	0.425	-0.882653	0.035714	2	0	0	0	0	0	1	0	0	0	0
YDR122W	0	3195	524	659	0.209924	0.162	1.01	14	3	39	3	120070	9.36	0.127	0.046	57	58	59	50	6	54	79	54	37	58	74	81	34	36	67	105	57	5	30	63	0.433	-0.703665	0.066729	1	0	0	0	0	0	1	0	0	0	0
YDR123C	0	915	846	659	0.684	0.122914	1.41	0	1	0	3	34234	6.23	0.123	0.047	16	12	23	19	1	15	20	10	21	22	25	13	9	8	26	27	21	1	5	10	0.439	-0.736513	0.046053	1	0	0	0	0	0	0	0	0	0	0
YDR124W	0	975	846	107	0.404255	0	2.33	0	1	81	0	37603	8.05	0.092	-0.119	12	14	14	22	5	12	25	7	4	25	36	35	10	16	21	26	13	3	9	15	0.344	-0.426852	0.08642	1	0	0	0	0	0	0	0	0	0	0
YDR125C	0	1362	475	107	0.0926316	0	1.75	1	1	0	0	53184	10.36	0.129	0.049	15	23	38	14	5	12	27	20	12	29	49	40	18	25	21	37	14	7	25	22	0.437	-0.404857	0.125828	1	0	0	0	0	0	0	0	0	0	0
YDR126W	0	1011	475	239	0.0926316	0.598326	1.11	0	2	30	1	39311	7.33	0.108	-0.039	15	12	14	17	13	9	13	9	10	30	42	18	6	19	14	22	23	7	24	19	0.396	0.177381	0.14881	1	0	0	0	0	0	0	0	0	0	0
YDR127W	0	4767	239	298	0.598326	0	0.9	0	2	18	18	174754	6.23	0.217	0.213	113	53	71	81	23	44	110	113	38	106	146	112	31	61	69	116	108	17	45	131	0.534	-0.1216	0.077456	1	0	0	0	0	0	1	0	0	0	0
YDR128W	0	3447	298	344	0	0.186047	0.87	0	3	24	10	130945	5.8	0.117	-0.028	47	55	79	84	26	35	72	61	30	72	89	73	15	56	56	120	58	26	40	54	0.396	-0.58824	0.106272	1	0	0	0	0	0	0	0	0	0	0
YDR129C	0	2040	367	344	0.313351	0.186047	0.91	0	4	0	6	71772	5.22	0.234	0.248	47	33	36	46	4	26	46	39	12	44	78	41	7	23	25	36	38	9	11	41	0.548	-0.280841	0.066978	1	1	0	0	0	0	0	0	0	0	0
YDR130C	0	876	167	367	0	0.313351	0.96	0	1	0	9	33186	10.6	0.088	-0.053	6	19	25	14	2	15	21	12	5	21	29	32	8	9	16	28	18	0	1	10	0.378	-0.868041	0.034364	3	0	0	0	0	0	1	0	0	0	0
YDR131C	0	1671	355	167	0	0	0.94	1	0	0	5	65242	7.06	0.132	-0.021	16	22	43	33	12	15	34	17	12	37	70	43	11	40	24	40	28	7	27	25	0.403	-0.272662	0.133094	1	0	0	0	0	0	0	0	0	0	0
YDR132C	0	1488	2700	355	0.122	0	0.98	1	1	0	4	57194	7.36	0.132	0.019	22	20	29	33	9	15	30	18	8	41	53	43	8	25	24	47	24	3	31	12	0.426	-0.438788	0.119192	2	0	0	0	0	0	1	0	0	0	0
YDR135C	0	4548	707	2700	0.114	0	0.9	8	4	0	1	171120	8.49	0.149	0.092	99	68	86	65	20	56	78	84	29	124	184	88	34	78	44	116	86	24	53	99	0.459	0.064158	0.10231	1	0	0	0	0	0	0	0	0	0	0
YDR137W	0	1992	707	327	0.0806223	0	1.01	0	1	12	0	75317	5.68	0.112	-0.048	19	25	40	39	6	24	55	32	12	49	60	56	14	32	26	68	42	4	20	40	0.394	-0.464857	0.084465	1	0	0	0	0	0	0	0	0	0	0
YDR138W	0	2259	327	781	0	0	0.87	0	1	19	11	87828	5.03	0.157	0.061	34	37	61	48	7	25	76	20	8	54	67	65	14	43	28	70	35	10	28	22	0.456	-0.722872	0.107713	1	0	0	0	0	0	0	0	0	0	0
YDR139C	0	307	213	781	0	0	0.83	0	2	0	2	8693	6.26	0.111	0.066	1	2	1	4	0	5	8	6	3	6	12	8	2	1	2	3	5	0	1	7	0.453	-0.197403	0.025974	1	0	0	0	0	0	1	0	0	0	0
YDR140W	0	666	213	97	0	0	0.83	0	5	11	3	24973	4.81	0.123	-0.004	14	8	11	16	6	8	15	10	2	16	25	16	3	9	12	13	9	4	7	17	0.407	-0.10362	0.090498	2	0	0	0	0	0	1	0	0	0	0
YDR141C	1	5097	475	97	0.00631579	0	0.82	0	5	0	3	194685	5.49	0.127	0.034	58	71	94	94	19	45	125	64	26	130	262	115	27	79	55	164	91	24	61	94	0.423	-0.06702	0.096584	2	0	0	0	0	0	0	0	0	0	0
YDR142C	0	1128	441	475	0.204082	0.00631579	0.9	0	3	0	8	42323	8.34	0.112	-0.032	21	18	31	19	7	13	14	27	10	22	34	19	7	23	13	35	20	11	10	21	0.384	-0.276533	0.117333	1	0	0	0	0	0	0	0	0	0	0
YDR143C	0	1833	436	441	0.0986239	0.204082	0.94	0	2	0	3	65618	4.93	0.154	0.141	40	35	80	35	6	31	36	42	13	20	32	14	3	17	45	80	45	2	8	26	0.479	-1.02639	0.044262	1	0	0	0	0	0	0	0	0	0	0
YDR144C	0	1791	636	436	0	0.0986239	0.94	4	1	0	1	64269	4.4	0.145	0.064	34	7	32	39	5	17	23	41	8	35	46	28	12	29	18	88	67	4	27	36	0.452	-0.15906	0.100671	1	0	0	0	0	0	0	0	0	0	0
YDR145W	1	1620	636	255	0	0.239216	0.83	0	3	47	10	61072	10.36	0.115	0.029	38	28	57	18	2	76	33	18	5	25	34	39	9	10	22	42	43	4	11	25	0.435	-1.10742	0.046382	1	0	0	0	0	0	0	0	0	0	0
YDR146C	0	2130	888	255	0.368	0.239216	0.86	1	0	0	12	79774	9.11	0.143	0.092	22	39	63	38	9	34	48	37	13	34	59	57	14	22	44	83	43	2	20	28	0.459	-0.908745	0.062059	2	0	0	0	0	0	1	0	0	0	0
YDR147W	0	1605	888	439	0.255631	0.0751708	1.09	1	1	75	0	61656	5.69	0.134	-0.041	16	17	34	42	11	17	34	24	14	38	55	45	12	24	21	47	29	12	20	22	0.396	-0.487828	0.104869	1	0	0	0	0	0	1	0	0	0	0
YDR150W	0	8247	561	303	0.306595	0.112211	0.86	0	1	41	8	313030	5.18	0.163	0.064	164	67	173	170	30	83	306	63	86	126	319	286	53	58	96	278	136	8	114	132	0.45	-0.705604	0.065502	1	0	0	0	0	0	0	0	0	0	0
YDR151C	0	978	550	303	0.184	0.112211	0.93	1	4	0	1	36772	8.83	0.122	-0.009	12	11	33	15	9	9	18	11	5	17	32	30	3	8	25	32	30	3	16	6	0.404	-0.812308	0.083077	1	0	0	0	0	0	0	0	0	0	0
YDR152W	0	798	550	232	0.174545	0.422414	1.09	0	3	49	3	31030	4.33	0.182	0.152	12	9	9	21	3	16	44	11	5	13	27	25	7	8	7	12	11	2	10	13	0.512	-0.891321	0.075472	1	0	0	0	0	0	1	0	0	0	0
YDR153C	0	1236	540	232	0.002	0.422414	1.08	0	1	0	0	47321	6.44	0.16	0.064	25	27	35	42	2	25	25	13	7	26	31	36	5	13	12	30	26	3	12	16	0.457	-1.01168	0.068127	1	0	0	0	0	0	0	0	0	0	0
YDR155C	0	489	524	540	0.396	0.00185185	1.45	2	5	0	30	17391	7.51	0.614	0.714	10	5	7	10	2	4	7	23	4	7	8	12	3	12	10	9	8	1	5	15	0.829	-0.23642	0.111111	2	0	0	0	0	0	1	0	0	0	0
YDR156W	0	414	524	418	0.377863	0.126794	1.32	0	1	43	1	14585	4.93	0.152	0.143	14	4	9	9	0	7	7	7	2	10	8	8	3	5	5	14	18	0	0	7	0.5	-0.383212	0.036496	1	0	0	0	0	0	0	0	0	0	0
YDR158W	0	1098	418	422	0.126794	0.182464	0.94	0	2	0	4	39543	6.7	0.431	0.549	33	15	12	21	9	11	24	28	8	31	34	27	4	11	22	22	16	2	7	28	0.73	-0.043562	0.054795	2	0	0	0	0	0	1	0	0	0	0
YDR159W	0	3906	422	380	0.182464	0	0.81	0	3	19	1	149567	9.54	0.141	0.031	54	60	93	68	13	71	88	35	31	83	130	117	26	57	60	134	78	7	43	53	0.432	-0.653882	0.082244	1	0	0	0	0	0	0	0	0	0	0
YDR160W	1	2559	380	321	0	0.0560748	0.84	1	1	26	0	95743	9.39	0.112	0.008	52	44	37	38	7	27	37	61	18	74	72	41	20	57	26	95	50	10	41	45	0.411	-0.043427	0.126761	1	0	0	0	0	0	0	0	0	0	0
YDR161W	0	1164	321	183	0.0560748	0.459016	0.81	0	2	20	0	42942	4.1	0.122	0.031	28	6	23	20	4	22	48	29	1	29	46	25	10	12	13	23	14	3	12	19	0.428	-0.268734	0.069767	2	0	0	0	0	0	1	0	0	0	0
YDR162C	0	711	322	183	0.226708	0.459016	1.17	0	2	0	4	26570	3.84	0.11	-0.097	13	5	19	27	0	8	28	14	3	14	14	12	5	5	7	15	18	2	12	15	0.38	-0.841525	0.080508	1	0	0	0	0	0	0	0	0	0	0
YDR163W	0	528	322	90	0.226708	0.533333	0.82	0	3	14	0	19935	9.79	0.088	-0.095	13	12	10	7	1	9	21	11	8	3	13	20	3	3	3	13	13	1	4	7	0.345	-1.28343	0.045714	1	0	0	0	0	0	0	0	0	0	0
YDR164C	1	2175	655	90	0.08	0.533333	0.81	0	4	0	3	83480	7.3	0.159	0.095	39	37	49	46	5	31	50	23	18	62	73	57	8	42	41	49	30	3	25	36	0.471	-0.427486	0.096685	4	0	1	1	1	0	1	0	0	0	0
YDR165W	0	1335	655	100	0.0610687	0	1.32	0	4	54	1	50488	6.7	0.192	0.082	21	12	31	33	7	17	26	18	13	40	35	42	3	26	16	46	17	5	13	23	0.477	-0.435586	0.099099	1	0	0	0	0	0	0	0	0	0	0
YDR166C	1	2916	227	100	0	0	1.01	0	2	0	2	112120	5.66	0.16	0.063	25	33	91	51	14	57	67	32	11	93	109	72	14	52	27	95	54	10	32	32	0.464	-0.408445	0.096807	4	0	1	1	1	1	0	0	0	0	0
YDR167W	1	621	227	258	0	0.151163	0.84	0	4	15	25	23019	4.28	0.096	-0.072	19	10	13	22	0	17	15	10	1	9	12	12	4	8	8	14	9	0	7	16	0.371	-0.754369	0.072816	1	0	0	0	0	0	0	0	0	0	0
YDR168W	1	1521	258	499	0.151163	0.382766	1.23	0	3	13	4	58385	4.78	0.201	0.07	25	9	29	47	0	23	55	13	13	37	44	62	19	22	17	39	17	2	10	23	0.474	-0.751383	0.067194	1	0	0	0	0	0	1	0	0	0	0
YDR169C	0	1542	684	499	0.36	0.382766	0.8	0	1	0	2	56264	7.53	0.108	-0.018	34	24	43	25	2	23	34	17	16	27	34	34	8	13	35	79	32	3	5	25	0.39	-0.805848	0.040936	1	0	0	0	0	0	1	0	0	0	0
YDR170C	1	6030	4398	1469	0.486	0	0.92	0	3	0	11	226884	4.51	0.193	0.162	115	85	132	152	26	85	175	69	34	128	201	116	39	95	61	206	116	15	43	116	0.508	-0.422698	0.076157	1	0	0	0	0	0	0	0	0	0	0
YDR171W	0	1128	4398	575	0.308	0	1.03	0	0	188	9	42817	4.84	0.182	0.195	17	18	22	23	1	20	43	24	12	15	24	25	4	9	35	23	18	0	24	18	0.523	-1.12667	0.088	1	0	0	0	0	0	1	0	0	0	0
YDR172W	1	2058	575	183	0.00695652	0.63388	0.98	1	4	47	14	76551	7	0.315	0.359	43	18	45	30	5	53	57	60	13	32	35	66	19	16	30	35	39	4	35	50	0.63	-0.797226	0.080292	1	0	0	0	0	0	1	0	0	0	0
YDR173C	0	1068	477	183	0.582809	0.63388	1.27	0	2	0	3	40353	4.41	0.111	-0.074	15	16	16	43	2	9	28	21	5	19	41	28	9	14	11	32	16	2	14	14	0.36	-0.641127	0.084507	2	0	0	0	0	0	1	0	0	0	0
YDR174W	0	741	477	342	0.582809	0.309942	1.64	0	1	42	15	27544	9.29	0.314	0.387	20	8	11	17	0	8	23	7	5	12	19	34	1	6	17	25	13	2	6	12	0.638	-0.928862	0.056911	1	0	0	0	0	0	0	0	0	0	0
YDR176W	0	2109	299	317	0.29097	0.466877	0.91	0	3	19	25	79281	4.84	0.133	0.022	34	30	56	65	1	37	60	34	6	38	62	70	11	21	43	52	40	5	12	25	0.424	-1.00755	0.054131	1	0	0	0	0	0	0	0	0	0	0
YDR177W	1	648	317	424	0.466877	0.382075	1.04	0	4	22	1	24178	4.97	0.158	0.094	14	8	10	16	1	8	18	11	6	15	20	16	4	8	14	15	10	2	6	13	0.464	-0.461395	0.074419	2	0	0	0	0	0	1	0	0	0	0
YDR178W	0	546	424	212	0.382075	0.226415	1.06	1	0	32	1	20248	9.59	0.194	0.217	12	6	5	6	2	3	9	13	3	7	17	13	10	9	11	16	13	3	10	13	0.524	-0.037017	0.121547	1	0	0	0	0	0	0	0	0	0	0
YDR179C	0	489	820	212	0.37	0.226415	1.25	0	1	0	6	19476	4.88	0.109	-0.143	2	7	8	9	3	7	22	2	3	15	19	16	5	6	4	11	8	2	7	6	0.355	-0.584568	0.092593	1	0	0	0	0	0	1	0	0	0	0
YDR179W-A	0	807	820	470	0.358537	0.138298	0.81	0	1	55	0	53729	8.63	0.132	-0.029	17	21	33	26	12	15	19	12	11	39	58	33	10	27	17	43	27	5	21	17	0.397	-0.169546	0.114471	1	0	0	0	0	0	0	0	0	0	0
YDR180W	1	4482	470	133	0.138298	0.18797	0.97	0	3	34	2	171100	6.82	0.141	0.024	61	54	102	95	20	44	93	40	32	125	211	124	27	71	39	130	85	7	51	82	0.429	-0.129873	0.086403	1	0	0	0	0	0	0	0	0	0	0
YDR181C	0	1446	226	133	0.207965	0.18797	0.89	0	1	0	1	55409	10.23	0.132	0.035	18	34	31	23	5	17	46	13	9	38	33	54	15	11	23	45	31	3	7	25	0.441	-0.847817	0.043659	3	0	1	0	0	0	1	0	0	0	0
YDR182W	1	1476	226	93	0.207965	0.0322581	0.95	0	3	11	0	57147	10.28	0.12	-0.038	18	29	22	28	5	22	17	22	15	31	37	35	13	26	27	50	26	11	27	30	0.388	-0.474949	0.130346	1	0	1	0	0	0	0	0	0	0	0
YDR183W	0	693	230	351	0	0.233618	1	0	5	15	0	26622	4.89	0.126	-0.051	7	13	16	22	4	8	22	10	7	11	23	18	3	10	3	16	13	0	8	16	0.392	-0.738261	0.078261	1	0	0	0	0	0	1	0	0	0	0
YDR184C	0	885	420	351	0.107143	0.233618	1.32	0	1	0	4	33114	6.14	0.156	0.015	14	7	23	29	2	14	17	6	11	20	33	31	8	7	7	34	22	0	3	6	0.43	-0.791156	0.034014	2	0	0	0	0	0	1	0	0	0	0
YDR185C	0	540	385	420	0.412987	0.107143	1.41	1	0	0	0	20921	10.3	0.116	-0.004	7	11	13	9	2	3	10	6	5	8	12	16	6	9	8	12	14	5	6	17	0.417	-0.503352	0.111732	1	0	0	0	0	0	0	0	0	0	0
YDR186C	0	2634	928	385	0.696	0.412987	1.02	0	1	0	0	98330	5.07	0.133	0.075	33	36	100	72	1	34	44	33	14	40	84	56	17	34	33	126	56	4	27	33	0.452	-0.818358	0.074116	1	0	0	0	0	0	1	0	0	0	0
YDR188W	1	1641	928	330	0.394397	0.215152	2.44	7	5	71	18	59923	5.65	0.177	0.266	46	27	24	42	5	20	33	37	8	33	66	39	13	16	17	31	37	1	11	40	0.556	-0.167582	0.051282	1	0	0	0	0	0	0	0	0	0	0
YDR189W	1	2001	330	211	0.215152	0.208531	1.35	1	5	21	6	74678	4.94	0.188	0.169	34	19	53	46	2	23	42	28	7	57	71	51	11	27	26	59	52	4	21	33	0.518	-0.331081	0.078078	2	0	0	0	0	0	0	0	0	0	1
YDR190C	1	1392	341	211	0.524927	0.208531	1.19	1	4	0	5	50453	5.7	0.19	0.201	36	24	16	22	3	12	43	36	6	34	48	34	8	7	19	25	33	0	12	45	0.521	-0.123758	0.041037	1	0	0	0	0	0	0	0	0	0	0
YDR191W	0	1113	341	119	0.524927	0.00840336	1.2	1	2	25	0	41765	9.8	0.123	0.013	14	24	22	22	10	12	17	21	10	20	40	29	9	16	23	29	16	0	10	26	0.404	-0.372703	0.07027	2	0	0	0	0	0	1	0	0	0	0
YDR192C	0	1293	1090	119	0.058	0.00840336	1.22	0	0	0	20	42778	10.73	0.092	-0.002	46	3	55	5	0	17	5	57	0	11	14	15	8	38	32	66	49	0	0	9	0.384	-0.407442	0.088372	1	0	0	0	0	0	0	0	0	0	0
YDR195W	0	1602	375	73	0.557333	0.410959	1.23	0	1	30	8	59818	10.43	0.149	0.058	23	17	39	37	3	18	24	18	10	32	56	73	11	17	32	58	30	0	12	23	0.444	-0.706942	0.054409	1	0	0	0	0	0	0	0	0	0	0
YDR196C	1	726	228	73	0.0394737	0.410959	1.09	0	4	0	1	27340	8.83	0.121	0.036	13	14	11	12	4	11	16	13	3	14	30	18	8	6	9	18	9	1	11	20	0.418	-0.194606	0.074689	1	0	0	0	0	0	0	0	1	0	0
YDR198C	0	1440	306	135	0.245098	0.17037	0.88	0	2	0	1	55949	5.1	0.125	-0.021	12	17	31	30	8	9	38	18	13	47	53	32	4	23	18	44	20	10	28	24	0.413	-0.25929	0.127349	1	0	0	0	0	0	0	0	0	0	0
YDR200C	0	1815	223	306	0.237668	0.245098	1.04	1	0	0	8	67283	7.47	0.121	0.011	24	28	54	34	3	35	42	32	15	36	55	47	12	18	31	57	40	0	6	35	0.417	-0.723013	0.039735	1	0	0	0	0	0	1	0	0	0	0
YDR201W	1	498	223	83	0.237668	0.445783	0.98	0	1	19	15	18909	4.59	0.156	0.161	7	9	7	15	1	8	20	5	0	3	25	17	8	1	4	12	9	0	3	11	0.49	-0.740606	0.024242	1	0	0	0	0	0	0	0	0	0	0
YDR202C	0	1056	183	83	0.650273	0.445783	1	0	1	0	0	40017	6.27	0.141	0.097	13	14	27	18	9	21	24	11	6	26	38	24	11	19	13	29	17	2	4	25	0.476	-0.204274	0.071225	1	0	1	0	0	0	0	0	0	0	0
YDR205W	0	2175	201	533	0.462687	0.308	0.89	0	3	12	2	80577	7.76	0.116	-0.01	44	17	37	28	7	16	23	32	34	61	109	34	12	47	27	78	51	6	20	41	0.394	0.337845	0.100829	1	0	0	0	0	0	0	0	1	0	0
YDR206W	0	2655	533	303	0.348968	0.264026	1.13	1	1	38	5	99999	9.75	0.117	-0.026	49	26	73	39	6	52	37	38	13	53	85	64	32	51	39	107	40	11	32	37	0.392	-0.374095	0.106335	1	0	0	0	0	0	0	0	0	0	0
YDR207C	0	2511	701	303	0.618	0.264026	1.02	0	1	0	10	91123	10.32	0.145	0.123	58	46	88	48	9	33	31	38	21	29	47	62	10	20	60	123	68	3	17	25	0.47	-1.05502	0.047847	1	0	0	0	0	0	0	0	0	0	0
YDR208W	1	2340	701	510	0.660485	0.326	1.14	0	4	58	0	89320	10.13	0.143	0.052	30	46	58	53	4	27	34	25	35	48	66	61	16	28	44	84	56	3	31	30	0.441	-0.799872	0.079589	1	0	0	0	0	0	1	0	0	0	0
YDR210W	0	228	510	13425	0.319608	0.422	1.32	0	0	30	0	8571	4.03	0.29	0.406	0	0	1	2	7	21	3	8	0	0	6	2	1	1	9	3	0	0	8	3	0.649	-1.00133	0.12	1	0	0	0	0	1	0	0	0	0	0
YDR211W	1	2139	13425	366	0.567	0.273224	1.01	0	4	88	10	81160	4.48	0.198	0.127	32	30	40	69	14	23	53	31	13	62	60	45	16	24	18	60	43	10	26	43	0.5	-0.398736	0.08427	1	0	0	0	0	0	1	0	0	0	0
YDR212W	1	1680	366	839	0.273224	0.862	0.87	7	5	22	16	60480	6.45	0.244	0.257	52	27	24	37	8	16	36	36	9	44	58	41	13	12	15	45	30	0	8	48	0.555	-0.035063	0.035778	1	0	0	0	0	0	0	0	0	0	0
YDR213W	0	2742	839	382	0.618594	0.280105	1.01	2	0	69	0	100339	5.9	0.123	0.055	63	33	54	48	9	82	51	60	18	39	93	50	28	28	40	95	57	5	18	42	0.428	-0.528587	0.05586	1	0	0	0	0	0	0	0	0	0	0
YDR214W	0	1053	382	1106	0.280105	0.516	1.04	0	4	14	17	39435	7.52	0.17	0.132	16	9	19	15	3	14	30	20	6	19	25	36	2	22	15	40	18	7	8	26	0.496	-0.5	0.105714	1	0	0	0	0	0	1	0	0	0	0
YDR216W	0	3972	1106	544	0.23	0.126	0.97	0	2	42	17	150939	6.71	0.154	0.047	57	61	120	86	22	37	75	46	37	74	147	86	29	75	48	151	71	4	49	48	0.435	-0.497657	0.09675	1	0	0	0	0	0	1	0	0	0	0
YDR217C	0	3930	300	544	0.00333333	0.115809	0.91	0	2	0	3	148396	5.06	0.121	-0.006	49	63	106	87	14	51	120	61	21	98	109	102	20	46	51	133	84	11	30	53	0.415	-0.744691	0.066463	2	0	0	0	0	0	1	0	0	0	0
YDR218C	0	1272	402	300	0	0.00333333	0.89	6	1	0	4	48193	5.76	0.144	-0.009	14	21	34	39	5	13	28	21	9	31	42	37	5	11	14	31	25	1	17	25	0.415	-0.663357	0.068558	1	0	0	0	0	0	0	0	0	0	0
YDR221W	0	2109	477	615	0.142558	0.322	0.87	0	3	9	1	79907	4.6	0.152	0.071	32	30	47	54	18	26	68	38	10	37	72	52	10	29	19	61	24	3	31	41	0.454	-0.55755	0.089744	1	0	0	0	0	0	0	0	1	0	0
YDR222W	0	1248	615	797	0.261789	0.464	1.22	2	0	51	0	47414	8.41	0.185	0.116	8	13	27	25	8	17	20	24	8	27	33	37	8	26	16	42	23	5	18	30	0.493	-0.379277	0.118072	1	0	0	0	0	0	0	0	0	0	0
YDR223W	0	1404	797	814	0.291092	0	0.83	0	0	42	1	51697	4.66	0.104	-0.098	18	19	34	46	8	5	36	21	12	23	34	34	3	14	21	70	29	2	13	25	0.355	-0.817987	0.062099	1	0	0	0	0	0	0	0	0	0	0
YDR224C	1	396	817	814	0.238	0.153563	1.04	1	4	0	23	14252	10.92	0.658	0.714	18	6	3	3	0	4	8	4	2	8	6	20	2	2	5	18	12	0	5	5	0.829	-0.7	0.053435	1	0	0	0	0	0	0	0	0	0	0
YDR225W	0	399	817	557	0.247246	0.71	1.03	1	3	67	28	13989	11.43	0.654	0.727	19	10	8	3	0	6	5	14	3	7	17	11	1	1	5	8	5	0	3	6	0.824	-0.315909	0.030303	1	0	0	0	0	0	0	0	0	0	0
YDR227W	0	4077	416	278	0.293269	0	1.06	0	1	18	15	152060	9.77	0.136	0.014	59	48	100	77	5	57	108	39	26	89	92	158	20	37	77	174	98	6	21	67	0.429	-0.883579	0.047128	1	0	0	0	0	0	0	0	0	0	0
YDR228C	1	1881	978	278	0.002	0	1.08	0	3	0	9	71898	7.81	0.169	0.125	22	19	56	32	10	51	40	21	14	34	72	55	10	19	20	54	42	6	22	27	0.492	-0.705272	0.07508	1	0	0	0	0	0	0	0	0	0	0
YDR229W	0	1362	978	146	0.103272	0.239726	1.22	0	1	66	6	49975	4.74	0.107	-0.034	22	18	37	39	3	20	33	29	10	18	45	31	7	11	13	60	29	2	11	15	0.381	-0.874172	0.05298	1	0	0	0	0	0	0	0	0	0	0
YDR233C	0	888	771	371	0.492	0.215633	2.17	0	2	0	1	32916	9.64	0.398	0.455	23	2	11	7	4	22	17	11	8	16	29	29	3	19	16	25	23	3	7	20	0.682	-0.164746	0.098305	2	0	0	0	0	1	0	0	1	0	0
YDR234W	0	2082	771	293	0.357977	0.143345	1.72	3	2	55	0	75150	7.36	0.2	0.232	60	20	39	33	9	25	41	58	16	46	62	53	9	19	34	50	39	11	17	52	0.541	-0.210678	0.067821	1	0	0	0	0	0	0	0	0	0	0
YDR235W	1	1635	293	97	0.143345	0	1	0	1	19	6	65145	8.08	0.131	0.007	13	16	28	26	10	25	40	12	7	37	75	54	10	30	12	49	24	13	41	22	0.424	-0.314706	0.154412	1	0	0	0	0	0	0	0	0	0	0
YDR238C	1	2922	240	401	0.308333	0.379052	0.82	0	4	0	7	109018	5.42	0.218	0.209	76	37	53	63	10	34	73	33	20	76	112	74	20	33	33	65	56	5	23	77	0.535	-0.110997	0.062693	2	0	0	0	0	0	0	0	0	0	1
YDR239C	0	2364	253	240	0.102767	0.308333	0.75	0	1	0	1	86433	6.53	0.123	0.003	42	37	66	58	1	26	52	36	20	36	54	63	6	23	37	125	47	0	17	41	0.407	-0.912961	0.050826	1	0	0	0	0	0	1	0	0	0	0
YDR240C	1	1479	1654	253	0.448	0.102767	0.98	0	1	0	10	56498	10.1	0.121	0.038	18	27	33	19	8	32	27	26	13	39	38	37	11	23	22	48	23	3	22	23	0.439	-0.555081	0.097561	1	0	0	0	0	0	0	0	0	0	0
YDR242W	0	1650	1654	61	0.126	0	1.03	0	2	78	0	61410	5.15	0.134	0.068	22	21	29	37	12	15	30	34	8	41	57	33	13	22	31	53	33	9	18	31	0.446	-0.200911	0.089253	1	0	0	0	0	0	0	0	0	0	0
YDR243C	1	1767	278	61	0.305755	0	0.91	17	2	0	2	66641	9.36	0.162	0.104	32	28	35	33	3	26	44	27	9	52	46	55	13	18	28	45	34	7	15	38	0.481	-0.484524	0.068027	2	0	0	0	0	0	1	0	0	0	0
YDR244W	0	1839	278	398	0.305755	0.130653	1.03	1	3	15	1	69324	4.79	0.114	-0.011	39	22	60	34	6	39	54	35	10	28	55	40	18	25	21	50	23	8	18	27	0.403	-0.715686	0.083333	1	0	0	0	0	0	0	0	0	0	0
YDR245W	0	1182	398	306	0.130653	0.00326797	1.19	0	2	22	5	46748	6.87	0.127	0.04	15	26	22	22	5	11	31	19	7	24	39	25	10	20	16	37	16	18	20	10	0.425	-0.614249	0.147583	1	0	0	0	0	0	0	0	0	0	1
YDR246W	1	660	306	185	0.00326797	0.00540541	1.65	0	3	23	2	24863	9.54	0.125	0.066	9	8	20	11	2	13	9	11	2	15	19	16	8	11	10	18	18	1	9	9	0.457	-0.482192	0.09589	1	0	0	0	0	0	0	0	0	0	0
YDR247W	0	1386	679	359	0.266568	0.10585	1.22	1	0	55	7	52136	6.88	0.169	0.096	11	13	31	29	12	9	27	22	15	30	44	39	11	19	17	56	25	2	21	28	0.475	-0.386768	0.091106	1	0	0	0	0	0	1	0	0	0	0
YDR248C	0	582	341	359	0.293255	0.10585	0.99	0	3	0	0	22174	7.17	0.161	0.046	11	7	4	17	3	3	15	8	7	15	16	24	6	10	7	10	12	2	4	12	0.454	-0.395855	0.082902	1	0	0	0	0	0	1	0	0	0	0
YDR249C	0	1122	811	341	0.378	0.293255	1.3	0	1	0	1	43789	9.12	0.115	-0.055	7	19	16	20	4	13	19	13	16	25	51	25	8	29	17	34	21	3	16	17	0.373	-0.196515	0.128686	1	0	0	0	0	0	0	0	0	0	0
YDR251W	0	2493	811	305	0.237978	0.00655738	0.99	1	0	40	0	92871	8.78	0.126	0.021	33	33	80	41	5	59	40	39	11	47	81	53	18	36	44	104	45	3	22	36	0.418	-0.620482	0.073494	3	0	1	1	1	0	0	0	0	0	0
YDR252W	0	450	305	128	0.00655738	0	0.97	1	0	19	3	16620	9.2	0.121	-0.023	10	3	17	5	2	11	10	9	6	4	18	15	4	3	5	7	8	0	3	9	0.393	-0.70604	0.040268	1	0	0	0	0	0	1	0	0	0	0
YDR253C	0	576	547	128	0.24	0	0.8	1	1	0	1	21518	10.67	0.122	-0.024	12	16	18	11	5	9	11	11	5	13	15	22	1	5	9	13	7	0	1	7	0.389	-0.972775	0.031414	2	0	0	0	0	0	1	0	0	0	0
YDR254W	0	1377	547	67	0.219378	0	0.92	0	2	34	2	52671	9.46	0.104	-0.063	13	21	31	26	4	12	28	29	11	36	50	40	10	26	23	31	16	5	18	28	0.375	-0.311572	0.106987	1	0	0	0	0	0	0	0	0	0	0
YDR255C	0	1266	310	67	0.00645161	0	0.9	0	4	0	0	49168	8.26	0.137	-0.02	12	10	23	21	10	17	34	9	16	27	45	50	9	24	16	35	25	3	15	20	0.418	-0.506413	0.099762	1	0	0	0	0	0	0	0	0	0	0
YDR256C	0	1548	309	310	0.378641	0.00645161	0.93	1	3	0	4	58555	7.46	0.159	0.065	35	26	37	31	5	33	23	34	17	27	27	27	8	30	33	29	30	8	23	32	0.451	-0.631456	0.118447	1	0	0	0	0	0	0	0	0	0	0
YDR257C	0	1485	333	309	0	0.378641	0.9	0	3	0	0	57288	4.8	0.171	0.105	21	25	28	30	16	15	57	15	2	40	54	44	11	15	14	34	23	7	16	27	0.481	-0.41498	0.076923	1	0	0	0	0	0	0	0	0	0	0
YDR259C	0	1152	934	387	0.562	0	0.75	0	0	0	21	43597	9.36	0.13	0.008	21	22	48	18	1	23	26	6	10	28	26	25	9	6	31	42	19	0	13	9	0.417	-1.0705	0.049608	1	0	0	0	0	0	0	0	0	0	0
YDR260C	0	513	291	934	0	0.547109	0.98	0	1	0	7	19356	4.96	0.086	-0.02	15	13	17	12	0	8	13	11	6	6	11	3	5	6	6	15	9	4	6	4	0.379	-0.995294	0.094118	1	0	0	0	0	0	0	0	0	0	0
YDR261C	0	1689	13924	291	0	0	0.72	2	1	0	0	63508	5.1	0.15	0.072	35	12	43	33	6	23	27	33	11	35	57	32	4	29	16	48	50	17	26	25	0.457	-0.303203	0.128114	1	0	1	0	0	0	0	0	0	0	0
YDR262W	0	819	13924	289	0.521	0	0.85	0	1	152	0	30633	5.15	0.118	-0.001	11	10	19	17	1	10	20	13	4	17	28	20	4	12	14	27	11	2	9	23	0.41	-0.346324	0.084559	1	0	0	0	0	0	0	0	0	0	0
YDR264C	0	2295	540	494	0.268	0.232794	0.73	1	3	0	10	85839	5.53	0.133	0.042	44	24	46	46	12	21	40	51	21	49	87	40	14	49	31	50	49	15	22	53	0.431	-0.008377	0.112565	2	0	0	0	0	0	0	0	0	0	1
YDR265W	0	1014	540	226	0.248148	0.20354	0.83	0	3	38	0	39099	9.88	0.138	0.092	15	19	13	10	13	16	21	16	7	22	41	30	11	18	14	25	15	4	14	13	0.457	-0.224926	0.106825	1	0	0	0	0	0	0	0	0	0	0
YDR266C	0	1920	486	226	0.18107	0.20354	0.94	0	5	0	4	72755	9.46	0.171	0.119	26	33	49	31	19	27	40	29	22	24	56	60	7	30	32	66	42	2	22	22	0.478	-0.84194	0.084507	1	0	0	0	0	0	1	0	0	0	0
YDR267C	1	993	501	486	0.124	0.18107	0.82	0	3	0	6	37274	4.44	0.134	0.079	25	10	9	32	6	6	27	22	9	19	25	22	3	10	3	29	15	16	11	31	0.463	-0.273333	0.112121	1	0	0	0	0	0	1	0	0	0	0
YDR270W	0	3015	531	320	0.403013	0.00625	1.11	3	3	49	1	109828	4.89	0.135	0.074	63	25	50	51	28	22	62	69	12	96	90	60	26	45	29	82	76	9	26	83	0.464	0.213446	0.079681	1	0	0	0	0	0	0	0	0	0	0
YDR272W	0	825	320	341	0.00625	0.00879765	0.92	1	3	19	0	31326	6.13	0.154	0.027	12	13	15	20	8	6	24	16	8	16	19	25	7	9	13	14	19	4	9	17	0.437	-0.658394	0.080292	2	0	0	0	0	0	1	0	0	0	0
YDR273W	0	1098	341	978	0.00879765	0	1.14	0	0	19	2	40162	4.59	0.136	0.04	21	10	29	23	3	10	45	22	4	21	27	36	3	11	15	36	19	0	6	24	0.442	-0.755342	0.046575	1	0	0	0	0	0	0	0	0	0	0
YDR275W	0	708	978	516	0.202454	0.42	1.53	0	0	38	1	26581	5.1	0.116	-0.005	9	10	13	14	5	3	19	12	5	22	28	15	7	12	5	26	10	1	7	12	0.41	-0.043404	0.085106	1	0	0	0	0	0	0	0	0	0	0
YDR276C	0	168	757	516	0.276	0.418605	0.93	0	2	0	7	6138	4.02	0.338	0.342	5	1	1	4	1	1	0	3	0	9	9	1	2	3	3	2	2	2	2	4	0.608	1.31636	0.127273	1	0	1	0	0	0	0	0	0	0	0
YDR277C	0	1302	3665	757	0.498	0.324967	1.2	1	1	0	9	49060	9.79	0.115	0.003	26	27	30	21	4	22	25	9	9	19	46	27	11	13	27	61	23	6	11	16	0.389	-0.666051	0.069284	1	0	0	0	0	0	0	0	0	0	0
YDR279W	0	1053	3665	326	0.107	0.00306749	0.71	0	1	223	5	39483	7.56	0.126	-0.052	15	10	29	18	3	7	24	17	7	26	28	32	6	17	17	34	25	1	16	18	0.394	-0.494571	0.097143	1	0	0	0	0	0	0	0	0	0	0
YDR280W	1	918	326	342	0.00306749	0.157895	0.8	0	4	14	4	33962	4.83	0.136	0.068	19	15	12	19	10	10	29	20	7	29	23	18	8	14	10	21	14	1	4	22	0.459	-0.124262	0.062295	2	0	0	0	0	0	0	0	0	0	0
YDR281C	0	315	1189	342	0.43	0.157895	1.02	0	0	0	1	11887	4.42	0.081	-0.071	4	4	2	6	3	5	11	6	1	9	13	6	4	5	1	6	6	0	4	8	0.38	0.125	0.086538	1	0	0	0	0	0	0	0	0	0	0
YDR282C	0	1245	314	1189	0	0.196	1.03	1	2	0	0	47172	6.13	0.107	-0.011	12	23	26	27	7	12	30	22	5	33	48	30	9	17	11	45	25	4	13	15	0.401	-0.414734	0.082126	1	0	0	0	0	0	0	0	0	0	0
YDR283C	0	4980	500	314	0.09	0	0.74	0	4	0	12	190192	6.31	0.138	0.025	74	87	109	114	7	65	113	65	29	120	164	121	37	79	61	166	89	19	55	85	0.427	-0.484991	0.092224	1	0	0	0	0	0	1	0	0	0	0
YDR284C	0	870	1016	500	0	0.09	0.88	0	4	0	6	33514	6.42	0.156	0.131	12	17	10	17	3	7	12	14	9	21	42	7	9	23	19	18	18	5	12	14	0.469	0.161938	0.138408	1	0	0	0	0	0	0	0	0	0	0
YDR285W	0	2628	1016	167	0.01	0.203593	0.92	0	1	59	4	100034	6.81	0.146	0.022	30	30	73	48	7	57	98	24	18	47	84	110	16	19	17	92	54	0	13	38	0.439	-1.03691	0.036571	1	0	0	0	0	0	0	0	0	0	0
YDR286C	0	345	419	167	0	0.203593	1.01	0	1	0	0	13421	8.07	0.134	0.022	5	9	4	10	5	2	8	3	5	9	9	11	2	7	3	7	4	2	1	8	0.436	-0.418421	0.087719	1	0	0	0	0	0	0	0	0	0	0
YDR287W	0	879	419	321	0	0	0.87	1	1	29	1	32092	5.49	0.123	0.061	20	9	16	11	9	7	23	32	6	18	24	18	7	14	10	19	14	6	10	19	0.441	-0.132192	0.10274	1	0	0	0	0	0	0	0	0	0	0
YDR288W	1	912	321	173	0	0.0867052	1.02	0	2	27	0	33964	5.12	0.122	-0.01	13	12	21	19	1	9	26	18	6	32	30	23	7	10	7	31	13	0	9	16	0.416	-0.320132	0.062706	2	0	0	0	0	0	1	0	0	0	0
YDR291W	0	3234	218	184	0.288991	0	0.78	0	3	0	0	123548	6.65	0.141	0.051	59	58	52	62	23	43	86	52	34	91	85	76	26	60	46	65	54	6	34	65	0.451	-0.337883	0.092851	1	0	0	0	0	0	0	0	0	0	0
YDR292C	1	1866	628	184	0.308	0	0.71	0	5	0	3	69278	7.17	0.149	0.041	32	19	46	42	4	35	33	43	13	30	60	54	11	30	13	52	41	5	15	43	0.438	-0.482931	0.080515	1	0	0	0	0	0	0	0	0	0	0
YDR293C	0	3753	1066	628	0.486	0.280255	0.68	1	2	0	3	139953	7.67	0.186	0.174	76	70	94	74	6	67	76	62	36	64	113	79	16	43	70	132	67	8	33	64	0.503	-0.70192	0.0672	1	0	0	0	0	0	1	0	0	0	0
YDR294C	0	1770	394	1066	0.225888	0.41	0.8	0	1	0	0	65565	8.04	0.161	0.115	37	21	26	29	9	15	29	47	19	37	59	40	18	24	29	43	31	7	27	42	0.47	-0.106791	0.098472	1	0	0	0	0	0	0	0	1	0	0
YDR295C	0	2025	564	394	0.054	0.225888	1.15	0	1	0	8	77059	9.3	0.128	0.001	32	27	55	39	6	33	47	19	16	40	83	68	9	18	27	66	37	3	25	24	0.409	-0.705193	0.068249	1	0	0	0	0	0	0	0	0	0	0
YDR297W	0	1050	658	575	0.589666	0.236	1.32	0	2	76	24	40734	8.95	0.209	0.224	30	11	16	12	1	12	22	17	18	20	34	25	14	31	15	10	20	6	17	18	0.544	-0.10659	0.154728	1	0	0	0	0	0	0	0	1	0	0
YDR299W	1	1605	812	273	0.178571	0.003663	0.99	0	3	81	6	61203	4.51	0.206	0.147	35	23	46	48	1	24	68	17	7	32	47	52	4	16	12	43	22	3	14	20	0.507	-1.03352	0.061798	1	0	0	0	0	0	0	0	0	0	0
YDR300C	0	1287	560	273	0.116	0.003663	1.04	1	3	0	3	47162	6.75	0.198	0.17	31	18	25	31	3	14	23	32	11	30	49	32	10	10	16	21	28	3	10	31	0.504	-0.222663	0.053738	1	0	0	0	0	0	1	0	0	0	0
YDR301W	1	4074	560	305	0.103571	0.101639	0.93	0	4	47	17	153404	5.75	0.153	0.073	52	58	89	90	12	47	83	75	25	111	134	90	32	63	54	108	89	7	48	90	0.46	-0.265144	0.086957	1	0	0	0	0	0	0	0	0	0	0
YDR302W	1	660	305	338	0.101639	0.307692	0.86	0	2	20	0	25262	10.19	0.147	0.02	9	6	9	9	4	4	2	11	4	15	28	15	4	15	12	10	18	7	14	23	0.423	0.43516	0.164384	1	0	0	0	0	0	0	0	1	0	0
YDR303C	1	2658	493	338	0.618661	0.307692	0.8	1	2	0	1	101719	8.02	0.154	0.076	29	34	85	41	12	45	53	24	16	74	110	64	17	49	35	85	49	5	25	33	0.461	-0.340565	0.089266	1	0	0	0	0	0	0	0	0	0	0
YDR304C	0	678	188	493	0.382979	0.618661	0.8	2	2	0	1	25327	5.4	0.261	0.306	11	7	12	16	2	7	16	18	8	17	14	16	7	17	9	10	16	1	5	16	0.604	-0.282667	0.102222	1	0	0	0	0	0	0	0	0	0	0
YDR305C	0	743	246	188	0.0243902	0.382979	0.83	0	4	0	1	24784	9.92	0.157	0.091	9	10	10	15	0	12	10	13	6	12	23	19	4	6	12	14	14	4	9	15	0.459	-0.546083	0.087558	3	0	0	0	0	0	1	0	0	0	0
YDR306C	0	1437	693	246	0.198	0.0243902	1.11	0	2	0	6	54436	8.66	0.124	0.018	18	15	27	22	13	13	28	21	10	31	58	45	9	20	21	49	30	6	22	20	0.419	-0.301883	0.100418	1	0	0	0	0	0	0	0	0	0	0
YDR307W	0	1989	693	173	0.142857	0.138728	0.84	0	1	43	19	77569	6.77	0.137	0.053	22	24	29	31	12	26	33	27	12	64	73	36	10	55	25	64	33	19	36	31	0.45	0.069335	0.166163	1	0	0	0	0	0	0	0	1	0	0
YDR308C	1	423	598	173	0.164	0.138728	0.93	0	3	0	9	16071	4.75	0.144	0.026	5	5	6	13	2	8	14	3	3	12	15	14	4	4	4	8	10	0	1	9	0.449	-0.506428	0.035714	1	0	0	0	0	0	0	0	0	0	0
YDR309C	0	1152	928	598	0.646	0.170569	1.29	0	1	0	17	42852	10.28	0.152	0.134	17	20	32	20	1	16	20	11	11	16	32	31	5	17	23	69	23	1	9	9	0.477	-0.933681	0.070496	3	0	1	1	0	0	1	0	0	0	0
YDR310C	0	3189	749	928	0.674	0.44181	1.01	0	1	0	2	118200	6.11	0.134	0.051	60	56	99	71	3	34	79	42	19	61	84	79	23	28	48	125	84	6	15	46	0.439	-0.813748	0.046139	1	0	0	0	0	0	0	0	0	0	0
YDR311W	1	1929	749	587	0.550067	0.354	1.09	0	3	71	26	72894	6.89	0.192	0.149	31	26	62	47	5	26	42	22	14	40	61	59	18	20	24	51	38	3	15	38	0.506	-0.651558	0.05919	1	0	0	0	0	0	0	0	0	0	0
YDR312W	0	1362	587	276	0.301533	0.119565	1.05	1	2	53	1	51856	9.79	0.16	0.068	20	31	21	32	2	22	43	18	12	25	37	52	12	13	20	37	21	0	5	30	0.451	-0.892715	0.039735	2	0	0	0	0	0	0	0	0	0	0
YDR313C	0	861	353	276	0	0.119565	1.14	0	3	0	1	32675	5.77	0.12	-0.036	20	16	24	19	20	13	24	6	12	10	16	16	4	15	12	22	14	2	5	16	0.4	-0.704545	0.076923	2	0	1	0	0	0	0	1	0	0	0
YDR314C	0	2079	229	353	0	0	0.92	0	0	0	1	82042	10.25	0.143	-0.005	22	41	41	44	6	28	46	24	17	45	74	80	15	31	27	44	23	10	35	39	0.412	-0.648266	0.109827	1	0	0	0	0	0	0	0	0	0	0
YDR315C	0	846	176	229	0	0	0.86	0	1	0	4	32918	7.82	0.119	-0.091	7	8	27	20	9	7	10	8	9	27	35	24	5	8	10	15	18	7	15	12	0.379	-0.285053	0.106762	1	0	0	0	0	0	0	0	0	0	0
YDR317W	0	1245	7005	329	0.486	0.00303951	0.84	0	1	110	1	47336	9.75	0.133	0.04	14	21	26	16	8	10	27	23	4	29	40	35	8	21	18	38	23	2	24	27	0.436	-0.296377	0.113527	1	0	0	0	0	0	0	0	0	0	0
YDR318W	0	1190	329	55	0.00303951	0.0181818	1.12	0	1	27	42	42971	4.74	0.132	-0.025	13	16	14	37	1	17	34	8	8	32	41	34	6	25	15	28	11	3	5	20	0.409	-0.441848	0.089674	2	0	0	0	0	0	0	0	0	0	0
YDR319C	0	825	267	55	0.011236	0.0181818	0.88	0	2	0	3	32011	8.41	0.118	-0.013	14	7	11	5	10	8	9	11	9	28	37	13	7	22	7	21	12	10	15	18	0.409	0.625912	0.171533	1	0	1	0	0	0	0	0	0	0	0
YDR320C	0	2007	178	267	0.601124	0.011236	1.04	0	4	0	2	75019	5	0.151	0.039	35	19	53	56	2	15	47	18	9	43	59	64	14	25	39	80	45	7	15	23	0.437	-0.71018	0.070359	1	0	1	0	0	0	0	0	0	0	0
YDR321W	0	1146	203	741	0.428571	0	0.96	4	1	14	6	41395	5.16	0.221	0.202	23	9	20	23	10	15	19	29	7	34	30	23	7	11	20	35	19	0	17	30	0.535	-0.067192	0.073491	1	0	0	0	0	0	0	0	0	0	0
YDR323C	0	1548	405	186	0.0814815	0.344086	0.94	0	3	0	0	59443	8.4	0.128	0.007	17	32	44	31	19	17	34	20	17	33	67	44	11	16	17	40	17	3	14	22	0.409	-0.527573	0.064078	1	0	0	0	0	0	0	1	0	0	0
YDR324C	1	2331	360	405	0.286111	0.0814815	0.71	0	4	0	6	87801	6.52	0.169	0.095	25	37	62	57	13	25	45	38	12	56	69	59	12	32	20	78	49	17	10	60	0.475	-0.402835	0.076031	1	0	0	0	0	0	0	0	0	0	0
YDR325W	1	3108	360	375	0.286111	0	0.75	0	4	26	0	117850	4.61	0.132	0.03	60	49	81	81	15	36	90	28	18	92	109	63	18	42	24	82	52	6	23	66	0.439	-0.305314	0.068599	2	0	0	0	0	0	0	0	0	0	0
YDR326C	0	4317	508	375	0.202	0	0.85	1	1	0	2	160577	7.47	0.146	0.003	55	56	144	104	6	44	68	69	40	106	97	113	21	65	64	176	104	9	30	67	0.424	-0.701321	0.072323	1	0	1	0	0	0	0	0	0	0	0
YDR328C	1	585	251	508	0	0.198819	1.11	0	3	0	37	22330	4.19	0.193	0.243	10	13	17	26	1	3	22	5	4	10	13	10	5	5	7	17	5	3	3	15	0.559	-0.947423	0.056701	2	0	0	0	0	0	1	0	0	0	0
YDR329C	0	1326	276	251	0.141304	0	0.9	0	1	0	1	50675	6.29	0.098	-0.006	20	17	30	19	4	33	30	12	6	27	54	28	10	20	9	48	31	9	11	23	0.408	-0.349887	0.090703	1	0	0	0	0	0	0	0	0	0	0
YDR330W	0	1503	276	213	0.141304	0.00938967	0.82	0	4	20	1	56736	4.38	0.16	0.114	30	26	33	41	1	28	48	20	6	34	40	26	10	21	34	35	30	3	12	22	0.478	-0.7212	0.072	2	0	0	0	0	0	1	0	0	0	0
YDR331W	1	1236	213	177	0.00938967	0.259887	0.92	0	5	10	59	47402	4.84	0.129	0.022	23	16	29	37	4	11	21	12	14	30	39	20	11	25	9	34	27	4	20	25	0.437	-0.248662	0.119221	1	0	0	0	0	0	0	0	1	0	0
YDR332W	0	2070	177	189	0.259887	0	0.92	0	2	7	1	78546	9.49	0.118	-0.037	41	35	32	48	10	28	35	26	17	58	66	62	17	27	15	62	41	6	23	40	0.396	-0.313062	0.081277	1	0	0	0	0	0	0	0	0	0	0
YDR333C	0	2172	500	189	0.546	0	0.82	0	4	0	1	83425	5.45	0.154	0.058	38	34	49	56	5	40	49	27	18	45	81	50	17	41	30	68	25	12	17	21	0.439	-0.583264	0.096819	1	0	0	0	0	0	1	0	0	0	0
YDR334W	0	4545	500	690	0.546	0.452	1.12	11	3	37	0	174529	6.17	0.145	0.056	78	85	82	120	14	72	132	60	41	66	158	137	24	63	44	115	83	10	47	83	0.442	-0.753104	0.07926	1	0	0	0	0	0	0	0	0	0	0
YDR335W	0	3675	690	249	0.408696	0.381526	0.94	0	3	54	22	142116	5.07	0.154	0.055	54	53	71	88	23	44	83	38	18	94	158	84	34	59	45	87	57	24	45	65	0.443	-0.180229	0.104575	3	0	0	0	0	0	1	0	0	0	0
YDR336W	0	945	249	282	0.381526	0.0992908	1.09	0	1	8	0	35614	10.46	0.129	0.063	11	14	24	15	6	8	14	16	7	18	36	35	6	16	13	22	23	2	7	21	0.448	-0.350955	0.079618	1	0	0	0	0	0	0	0	0	0	0
YDR338C	0	2088	484	199	0.159091	0.246231	0.83	1	3	0	0	77845	5.07	0.118	0.05	53	32	29	33	9	19	41	45	15	54	84	20	15	41	27	63	33	10	32	40	0.424	0.156978	0.119424	1	0	1	0	0	0	0	0	0	0	0
YDR339C	1	570	1282	484	0.226	0.159091	0.89	0	4	0	1	21610	10.64	0.154	0.105	11	12	9	11	6	9	6	9	4	15	19	24	5	6	10	6	9	0	6	12	0.473	-0.371429	0.063492	1	0	0	0	0	0	0	0	0	0	0
YDR341C	1	1824	589	1282	0	0.392	0.91	1	4	0	2	69524	6.77	0.285	0.3	43	28	26	34	3	24	50	38	14	41	61	51	19	29	20	31	25	9	24	37	0.585	-0.318946	0.102142	1	0	0	0	0	0	0	0	0	0	0
YDR345C	0	1704	2553	1636	0.912	0.142	1.02	23	1	0	2	62557	7.01	0.494	0.588	42	17	24	19	15	18	22	57	3	41	36	24	25	43	21	41	31	11	28	49	0.757	0.318695	0.144621	2	0	0	0	0	1	0	0	0	0	0
YDR346C	0	1446	518	2553	0.358	0.124	1.35	2	2	0	0	54367	4.26	0.254	0.241	27	10	27	34	3	11	64	29	13	37	19	33	9	23	18	41	28	8	16	31	0.573	-0.635343	0.097713	2	0	0	0	0	0	1	0	0	0	0
YDR348C	0	1500	560	182	0.288	0.357143	0.84	0	2	0	4	54995	10.32	0.146	0.076	24	38	41	36	0	20	23	35	15	11	27	33	5	16	30	73	31	1	13	27	0.436	-1.13146	0.06012	2	0	0	0	1	1	0	0	0	0	0
YDR349C	0	1791	2161	560	0.122	0.257143	0.59	0	1	0	1	64498	4.63	0.116	0.047	36	18	34	30	5	17	21	38	4	40	56	18	11	25	24	90	58	5	29	37	0.429	-0.021812	0.098993	2	0	0	0	0	0	1	0	1	0	0
YDR351W	0	2595	491	540	0.256619	0.06	0.78	1	0	39	1	98971	8.32	0.111	-0.061	21	36	54	48	17	40	58	27	23	55	84	79	24	32	33	109	55	10	22	37	0.381	-0.616898	0.074074	1	0	0	0	0	0	0	0	0	0	0
YDR352W	0	954	540	544	0.12963	0.354	1.03	0	1	38	0	35179	4.75	0.104	0.025	20	13	14	11	6	14	19	23	3	23	42	8	3	17	14	33	22	3	17	12	0.405	0.054574	0.116719	1	0	0	0	0	0	0	0	0	0	0
YDR353W	1	960	544	488	0.40625	0.0594262	1.33	1	2	49	7	34238	5.8	0.315	0.403	36	10	10	15	4	8	24	29	5	22	24	24	9	11	13	19	28	2	9	17	0.643	-0.158307	0.068966	2	0	0	0	0	0	1	0	0	0	0
YDR354W	0	1143	488	217	0.0594262	0.179724	1.15	0	2	36	0	41374	6.65	0.142	0.139	25	6	14	19	5	7	22	29	17	22	49	28	6	13	19	38	21	4	11	25	0.478	-0.045	0.073684	2	0	0	0	0	0	1	0	0	0	0
YDR356W	1	2835	217	257	0.179724	0.0583658	1.07	4	1	10	8	111781	7.08	0.153	0.029	29	69	78	71	2	40	123	14	14	58	111	122	16	15	14	80	36	3	23	26	0.432	-1.2196	0.043432	1	0	0	0	0	0	0	0	0	0	0
YDR357C	0	369	491	257	0	0.0583658	0.91	0	1	0	3	13957	4.87	0.136	-0.015	7	3	10	11	2	5	10	4	2	9	12	13	4	2	1	9	7	0	6	5	0.424	-0.670492	0.065574	1	0	0	0	0	0	0	0	0	0	0
YDR358W	0	1674	491	273	0	0.267399	0.81	1	0	23	0	62319	5.36	0.141	0.075	33	22	34	41	4	28	41	22	6	31	70	50	9	14	29	55	27	2	14	25	0.443	-0.57289	0.05386	2	0	0	0	0	0	1	0	0	0	0
YDR359C	0	2880	526	273	0.32	0.267399	0.75	0	2	0	3	112501	9.78	0.117	0.034	60	70	62	54	7	69	74	30	21	62	92	74	20	23	65	96	39	10	24	30	0.417	-0.870774	0.058045	1	0	0	0	0	0	0	0	0	0	0
YDR361C	1	852	415	526	0	0.304183	0.93	0	4	0	3	32661	4.53	0.212	0.12	10	11	16	29	2	6	30	12	6	18	23	26	5	16	8	22	15	1	10	17	0.498	-0.692933	0.095406	2	0	0	0	0	0	1	0	0	0	0
YDR362C	1	2019	485	415	0.117526	0	0.84	0	2	0	2	74708	6.57	0.11	-0.026	42	30	37	47	11	13	40	38	15	39	54	50	8	29	27	65	41	6	23	57	0.395	-0.315923	0.08631	1	0	0	0	0	0	0	0	0	0	0
YDR363W	0	1371	485	1574	0.117526	0.098	0.9	0	1	32	2	52541	4.79	0.144	0.03	14	23	25	40	2	16	51	11	6	28	32	46	14	14	15	56	22	1	14	26	0.442	-0.91886	0.063596	2	0	0	0	0	0	1	0	0	0	0
YDR364C	0	1368	286	445	0.104895	0.0853933	0.86	0	3	0	3	52047	7.2	0.136	-0.014	13	22	23	37	7	16	26	29	21	27	30	38	3	20	21	52	23	8	19	20	0.408	-0.844176	0.103297	2	0	0	0	0	0	1	0	0	0	0
YDR365C	1	1887	6054	286	0.476	0.104895	0.75	0	5	0	15	72409	4.99	0.229	0.125	30	30	35	70	3	17	76	26	9	24	30	90	12	24	18	50	31	2	17	34	0.502	-1.29984	0.068471	2	0	0	0	0	0	0	0	0	0	0
YDR367W	1	767	11	289	0	0	1.1	0	2	0	0	25484	8.06	0.158	0.142	9	5	10	8	5	9	8	10	4	19	34	13	4	16	7	17	17	6	10	10	0.493	0.317647	0.144796	3	0	0	0	0	0	0	0	0	0	1
YDR368W	0	939	289	173	0	0	1.05	5	1	17	1	34755	7.13	0.26	0.293	22	10	18	16	2	8	21	19	6	25	29	26	5	11	18	19	19	7	7	24	0.583	-0.185897	0.080128	2	0	0	0	0	0	1	0	0	0	0
YDR369C	0	2565	201	173	0.0199005	0	1.2	0	1	0	6	96364	8.31	0.14	0.029	36	44	71	50	9	19	65	34	13	58	72	76	18	37	33	103	61	8	13	34	0.43	-0.663466	0.067916	2	0	0	0	0	0	1	0	0	0	0
YDR370C	0	1329	302	201	0.175497	0.0199005	1.19	0	1	0	1	50492	8.26	0.121	-0.019	16	21	29	22	12	10	30	20	13	30	47	37	11	19	20	39	28	5	13	20	0.399	-0.408597	0.08371	1	0	0	0	0	0	1	0	0	0	0
YDR371W	0	1536	302	163	0.175497	0.233129	0.97	0	2	20	1	59118	8.34	0.137	-0.053	16	18	41	30	5	13	28	35	16	40	41	43	11	33	16	47	18	9	29	22	0.393	-0.478865	0.138943	1	0	0	0	0	0	1	0	0	0	0
YDR372C	0	1038	609	163	0.378	0.233129	0.96	0	3	0	4	39286	4.85	0.183	0.181	19	23	22	25	3	7	32	17	3	26	43	22	10	11	7	27	17	3	9	19	0.509	-0.330725	0.066667	2	0	0	0	0	0	1	0	0	0	0
YDR373W	1	573	609	142	0.35468	0	0.99	0	4	43	3	22011	4.73	0.15	0.029	7	7	7	17	2	5	15	12	4	11	18	15	7	16	5	12	13	2	7	8	0.436	-0.378947	0.131579	1	0	0	0	0	0	0	0	0	0	0
YDR374C	0	921	771	142	0.336	0	0.88	0	3	0	1	36052	9.79	0.164	0.054	7	18	31	16	1	10	22	9	8	26	21	25	4	18	11	34	17	6	12	10	0.459	-0.816993	0.117647	1	0	0	0	0	0	0	0	0	0	0
YDR378C	0	372	446	432	0.251121	0.0925926	1	0	3	0	21	9398	5.85	0.126	0.042	4	2	7	3	0	2	6	7	1	5	9	6	3	4	0	12	6	0	3	6	0.434	-0.152326	0.081395	1	0	0	0	0	0	0	0	0	0	0
YDR379W	0	3030	446	81	0.251121	0	0.88	1	1	33	1	113290	7.81	0.116	-0.029	40	54	76	73	21	36	63	30	28	56	96	86	13	26	48	135	60	3	19	46	0.39	-0.76333	0.047572	1	0	0	0	0	0	1	0	0	0	0
YDR380W	0	1908	700	432	0.21	0.402778	1.05	4	1	41	2	71384	6.51	0.16	0.088	33	21	45	35	12	24	35	42	14	47	56	42	14	30	25	49	31	6	29	45	0.468	-0.215905	0.102362	1	0	0	0	0	0	1	0	0	0	0
YDR381W	1	1447	432	307	0.402778	0	0.87	0	2	42	18	24955	11.9	0.282	0.436	20	29	17	11	0	9	11	21	0	8	15	22	5	5	15	14	6	0	2	16	0.643	-0.951327	0.030973	1	0	0	0	0	0	0	0	0	0	0
YDR382W	0	333	641	135	0.25897	0.555556	1.62	0	4	35	3	11050	3.89	0.762	0.72	23	1	2	7	0	2	16	14	0	4	9	7	2	3	2	8	2	0	2	6	0.824	-0.131818	0.045455	1	0	0	0	0	0	1	0	0	0	0
YDR383C	0	717	527	135	0.06	0.555556	1.27	0	0	0	9	26976	4.34	0.107	-0.025	11	9	12	17	2	10	32	8	0	16	33	21	6	3	5	25	9	0	7	12	0.392	-0.52563	0.042017	1	0	0	0	0	0	0	0	0	0	0
YDR384C	0	828	1198	527	0.564	0.0891841	1.39	2	1	0	4	30028	4.42	0.127	0.127	16	7	16	13	9	6	7	28	2	13	38	5	8	22	10	25	21	5	11	13	0.462	0.365455	0.138182	2	0	0	0	0	1	0	0	0	0	0
YDR385W	0	2529	1198	325	0.507	0.476923	1.26	6	5	104	6	93288	6.25	0.8	0.795	68	41	26	58	8	32	55	59	16	50	69	61	23	35	40	44	48	8	20	81	0.878	-0.178385	0.074822	1	0	0	0	0	0	1	0	0	0	0
YDR386W	0	1899	325	171	0.476923	0.25731	0.96	0	5	30	38	72308	8.61	0.118	-0.004	30	33	34	30	12	19	59	32	13	43	64	65	12	22	20	51	38	5	22	28	0.41	-0.574683	0.077532	1	0	0	0	0	0	0	0	0	0	0
YDR387C	0	1668	364	171	0.112637	0.25731	0.95	14	0	0	1	61508	8.09	0.123	0.09	40	27	21	20	10	11	18	32	5	53	68	15	17	35	21	59	39	6	23	35	0.449	0.493694	0.115315	1	0	0	0	0	0	0	0	0	0	0
YDR388W	0	1449	364	902	0.112637	0.394	1.64	0	2	30	32	52774	5.89	0.177	0.199	61	15	17	18	1	34	35	35	5	18	32	33	9	18	33	26	34	2	29	27	0.516	-0.479876	0.10166	1	1	0	0	0	0	0	0	0	0	0
YDR389W	0	1965	902	435	0.239468	0	0.79	0	1	75	2	73629	10.4	0.126	0.059	31	47	58	35	1	22	37	28	16	31	60	44	9	21	47	81	39	4	18	25	0.426	-0.864067	0.065749	1	0	0	0	0	0	1	0	0	0	0
YDR390C	1	1911	510	435	0.164	0	1.05	0	4	0	3	71258	4.83	0.151	0.053	36	23	48	48	11	24	43	25	7	61	59	47	9	27	32	50	40	4	12	30	0.453	-0.343396	0.06761	1	0	0	0	0	0	0	0	0	0	0
YDR391C	0	699	639	510	0.112	0.160784	1.12	0	1	0	0	26274	6.36	0.169	0.108	18	10	20	13	6	1	18	12	5	17	14	18	4	14	12	12	13	1	11	13	0.485	-0.399138	0.112069	2	0	0	0	0	0	1	0	0	0	0
YDR392W	0	1014	639	191	0.0876369	0.0575916	1.05	0	3	51	3	38800	8.16	0.135	0.043	15	23	18	29	2	17	25	20	9	21	27	32	12	13	11	21	18	5	3	16	0.438	-0.820475	0.062315	1	0	0	0	0	0	0	0	0	0	0
YDR394W	1	1287	409	356	0.290954	0.359551	0.93	7	5	32	14	47893	5.27	0.209	0.231	32	30	17	31	0	18	33	22	4	29	46	26	11	12	19	30	21	0	12	35	0.535	-0.291589	0.056075	1	0	1	0	0	0	0	0	0	0	0
YDR395W	0	2835	356	207	0.359551	0.555556	0.97	1	1	26	10	108403	4.44	0.196	0.165	52	27	54	56	11	42	82	25	14	87	119	52	23	59	38	71	39	9	30	54	0.514	0.011017	0.103814	2	0	0	0	0	0	1	0	0	0	0
YDR397C	1	533	572	207	0.49	0.555556	1.16	0	4	0	1	16650	4.72	0.113	0.106	8	6	6	9	0	6	19	4	3	12	14	13	6	7	4	18	4	0	1	6	0.479	-0.520548	0.054795	1	0	0	0	0	0	0	0	0	0	0
YDR398W	1	1932	572	665	0.428322	0.402	1.37	0	3	53	9	72001	4.66	0.167	0.139	35	24	39	46	7	26	54	34	13	36	69	41	8	17	17	61	41	10	18	47	0.491	-0.424261	0.069984	1	0	0	0	0	0	0	0	0	0	0
YDR399W	0	666	665	329	0.482707	0.182371	1.23	1	0	65	2	25191	5.48	0.286	0.332	16	8	10	16	2	10	18	11	5	19	16	20	4	9	10	10	11	3	8	15	0.617	-0.417647	0.090498	2	0	0	0	0	0	1	0	0	0	0
YDR400W	0	1023	329	148	0.182371	0	1.1	0	2	9	1	37960	5.15	0.138	0.049	26	10	21	24	7	6	18	24	8	30	29	21	8	18	22	18	17	5	14	14	0.44	-0.158529	0.108824	2	0	0	0	0	0	1	0	0	0	0
YDR402C	0	1470	898	148	0.138	0	1.03	0	2	0	0	56071	9.15	0.135	0.027	33	23	30	22	7	14	29	24	9	36	58	36	9	33	27	22	26	8	17	26	0.419	-0.092229	0.118609	1	0	0	0	0	0	0	0	0	0	0
YDR403W	0	1611	898	441	0.0768374	0.244898	0.95	0	1	67	1	61390	6.51	0.167	0.057	21	23	24	40	12	14	35	28	18	40	42	43	8	34	20	51	24	7	19	33	0.455	-0.372575	0.11194	1	0	0	0	0	0	0	0	0	0	0
YDR404C	1	516	476	441	0.12395	0.244898	1.13	0	4	0	1	19058	7.83	0.152	0.096	5	6	5	9	4	7	9	14	4	15	12	13	4	11	8	15	8	0	6	16	0.479	-0.009357	0.099415	1	0	0	0	0	0	0	0	0	0	0
YDR406W	0	4590	772	269	0.313472	0	0.93	12	2	71	0	172254	7.87	0.183	0.174	121	73	63	77	29	60	73	96	29	88	130	84	42	88	64	132	90	24	78	88	0.505	-0.170504	0.124264	1	0	0	0	0	0	0	0	0	0	0
YDR407C	1	3870	276	269	0.481884	0	0.97	0	3	0	3	147660	7.5	0.142	0.066	43	50	77	66	18	47	78	33	17	126	131	95	28	63	65	137	82	12	51	70	0.46	-0.18495	0.09775	1	0	0	0	0	0	0	0	0	0	0
YDR408C	0	645	546	276	0.228	0.481884	1.22	0	2	0	4	23540	6.4	0.119	0.097	21	6	6	10	5	12	17	13	7	17	23	17	3	3	9	12	9	2	6	16	0.464	-0.106542	0.051402	2	0	0	0	0	0	1	0	0	0	0
YDR409W	0	2715	546	251	0.21978	0	1.01	1	2	42	4	100795	6.91	0.116	-0.011	29	45	100	56	10	36	43	32	19	53	73	49	16	22	76	106	69	6	20	44	0.4	-0.780863	0.053097	2	0	0	0	0	0	1	0	0	0	0
YDR410C	0	720	277	251	0.0722022	0	1.33	0	3	0	2	27887	8.03	0.116	0.018	10	7	8	6	3	5	14	12	11	21	32	14	4	23	8	18	11	4	13	15	0.424	0.333055	0.167364	1	0	0	0	0	0	0	0	1	0	0
YDR411C	0	1026	298	277	0.0100671	0.0722022	1.52	0	4	0	0	38130	10.44	0.103	0.04	16	21	21	9	5	13	6	32	4	25	29	6	9	20	19	30	33	9	17	17	0.418	-0.041642	0.134897	1	0	0	0	0	0	0	0	1	0	0
YDR412W	1	708	298	197	0.0100671	0.111675	1.43	0	3	22	3	27974	10.18	0.16	0.079	11	19	16	19	0	14	27	7	3	10	18	36	2	9	3	10	14	1	6	10	0.47	-1.41021	0.068085	2	0	0	0	0	0	0	0	0	0	0
YDR414C	0	1089	350	197	0.0914286	0.111675	1.39	0	2	0	41	43216	10.04	0.108	0.025	13	24	13	12	7	12	16	7	9	34	57	16	6	29	13	27	19	12	15	21	0.416	0.325414	0.154696	1	0	1	0	0	0	0	0	0	0	0
YDR415C	0	1125	270	350	0.111111	0.0914286	1.05	0	1	0	3	42484	5.62	0.143	0.062	21	14	18	22	2	9	27	21	13	28	28	22	9	20	17	29	29	5	17	23	0.456	-0.313369	0.112299	1	0	0	0	0	0	0	0	0	0	0
YDR416W	1	2580	270	604	0.111111	0.1	1.14	0	4	19	14	100228	5.02	0.133	0.031	45	43	39	45	14	31	85	28	14	66	94	58	17	37	27	76	41	19	42	38	0.43	-0.366007	0.114086	1	0	0	0	0	0	0	0	0	0	0
YDR418W	0	498	604	1060	0.162252	0.202	0.91	1	5	38	0	17822	10.2	0.766	0.763	16	8	7	8	1	6	12	13	2	15	11	18	2	4	11	10	6	0	2	13	0.859	-0.336364	0.036364	1	0	0	0	0	0	1	0	0	0	0
YDR419W	0	1899	1060	1194	0.041	0	0.88	0	4	68	1	71514	8.22	0.111	-0.067	32	24	27	44	17	23	39	33	12	42	62	67	10	28	20	59	32	8	19	34	0.375	-0.403481	0.087025	2	0	0	0	0	0	1	0	0	0	0
YDR420W	0	5409	1194	364	0.19	0.217033	0.93	0	1	94	0	188945	4.54	0.099	0.016	131	30	73	67	5	49	84	57	24	109	98	56	12	45	112	437	213	2	85	113	0.413	-0.257547	0.073252	1	0	0	0	0	0	0	0	0	0	0
YDR421W	0	2853	364	433	0.217033	0	0.79	0	1	25	1	108204	6.16	0.115	0.015	51	55	73	56	14	25	75	38	13	67	95	66	18	38	45	88	58	12	28	35	0.414	-0.543684	0.082105	1	0	0	0	0	0	0	0	0	0	0
YDR422C	0	2592	128	433	0	0	0.86	0	1	0	8	96258	6.54	0.129	0.013	49	42	61	60	6	32	47	33	35	43	70	48	19	27	45	118	55	4	26	43	0.411	-0.682155	0.066049	1	0	0	0	0	0	1	0	0	0	0
YDR423C	0	1230	111	128	0.558559	0	0.9	0	0	0	1	45751	7.03	0.111	0.019	28	22	23	29	12	22	29	16	7	26	40	35	7	6	16	40	25	3	8	15	0.416	-0.661369	0.041565	2	0	0	0	0	0	1	0	0	0	0
YDR424C	0	455	222	111	0.306306	0.558559	0.97	0	3	0	1	10441	9.03	0.164	0.11	5	1	3	8	0	2	4	6	3	7	7	12	1	5	2	5	7	1	5	8	0.5	-0.279348	0.119565	1	0	0	0	0	0	0	0	1	0	0
YDR425W	0	1878	222	263	0.306306	0.129278	0.99	0	2	19	7	70740	7.02	0.152	0.096	26	15	53	23	4	24	43	14	22	63	67	46	11	24	29	88	37	6	17	13	0.475	-0.4096	0.0752	3	0	0	0	0	0	1	1	0	0	0
YDR427W	1	1182	263	67	0.129278	0	1.13	0	5	20	5	45782	5.56	0.218	0.14	14	14	19	35	1	18	23	11	8	28	57	35	8	23	9	35	19	5	14	17	0.495	-0.303054	0.10687	1	0	0	0	0	0	0	0	0	0	0
YDR428C	0	786	237	67	0.421941	0	1.12	0	1	0	1	29991	5.07	0.142	0.048	12	10	17	16	5	13	16	10	5	19	31	14	8	10	10	18	16	2	14	15	0.442	-0.209195	0.099617	1	0	0	0	0	0	0	0	0	0	0
YDR429C	1	825	199	237	0.693467	0.421941	1.33	0	3	0	11	30501	6.78	0.249	0.298	22	20	11	11	4	8	33	20	3	12	19	23	6	6	13	23	11	3	6	20	0.574	-0.683212	0.054745	1	0	0	0	0	0	1	0	0	0	0
YDR432W	0	1245	312	1209	0.211538	0.848	1.47	0	4	4	11	45407	5.35	0.359	0.494	21	38	14	18	1	21	42	62	11	9	16	8	5	19	51	29	10	1	20	18	0.679	-1.09541	0.096618	1	0	0	0	0	0	0	0	0	0	0
YDR434W	1	1605	1209	141	0.271	0.248227	1.3	0	3	91	0	60814	4.53	0.144	0.013	25	11	35	33	4	24	34	22	13	33	66	25	11	28	25	43	30	10	22	40	0.419	-0.093259	0.11236	1	0	0	0	0	0	0	0	1	0	0
YDR435C	0	987	851	141	0.38	0.248227	0.96	0	3	0	0	37694	7.34	0.122	0.088	18	19	16	17	6	13	22	13	5	24	41	20	13	10	11	30	15	5	14	16	0.452	-0.202439	0.088415	1	0	0	0	0	0	0	0	0	0	0
YDR436W	0	2133	851	398	0.305523	0.0954774	1.39	4	0	79	1	78491	10.01	0.109	0.011	35	53	51	47	13	15	27	45	19	23	62	43	14	25	41	103	39	4	19	32	0.389	-0.722535	0.067606	1	0	1	0	0	0	0	0	0	0	0
YDR437W	1	423	398	499	0.0954774	0.0701403	1.03	0	3	23	0	16089	4	0.101	-0.017	5	2	3	11	2	5	6	6	1	13	20	5	7	5	6	11	14	4	9	5	0.403	0.226429	0.128571	1	0	0	0	0	0	0	0	1	0	0
YDR438W	0	1113	499	289	0.0701403	0.0553633	0.91	1	0	45	1	41384	6.04	0.113	0.045	23	10	12	12	5	7	14	15	5	30	56	12	8	33	11	41	30	7	10	29	0.425	0.727297	0.135135	1	0	0	0	0	0	0	0	0	0	0
YDR439W	0	1044	289	1773	0.0553633	0	0.87	0	1	10	3	39354	10.34	0.104	-0.07	13	22	34	26	1	20	20	10	5	19	39	37	3	6	11	42	21	0	6	12	0.363	-1.02161	0.034582	1	0	0	0	0	0	0	0	0	0	0
YDR440W	0	1749	1773	275	0.059	0.214545	0.87	0	2	143	2	66201	9.76	0.126	0.007	20	29	41	36	10	22	32	28	10	38	53	56	10	22	27	58	33	2	25	30	0.418	-0.614433	0.084192	2	0	0	0	0	0	1	0	0	0	0
YDR441C	0	546	613	275	0.538	0.214545	1.09	1	0	0	2	19986	4.68	0.139	0.102	14	5	2	10	1	5	17	15	6	16	19	10	2	16	8	10	9	0	3	13	0.469	0.212155	0.104972	1	0	0	0	0	0	1	0	0	0	0
YDR443C	0	4263	351	613	0.225071	0.48124	0.73	0	1	0	10	159999	5.57	0.125	0.019	65	38	116	95	15	60	82	55	35	101	141	102	33	61	87	137	78	12	41	66	0.425	-0.457958	0.080282	2	0	0	0	0	0	1	0	0	0	0
YDR444W	0	2064	351	1371	0.225071	0.448	1.06	2	1	27	1	78108	8.64	0.106	-0.016	29	35	44	36	3	17	53	41	17	49	55	57	14	27	44	51	30	7	27	51	0.402	-0.500146	0.088792	1	0	0	0	0	0	1	0	0	0	0
YDR446W	0	909	1371	195	0.387	0.661538	0.88	0	1	47	1	34113	8.54	0.112	-0.08	16	7	19	16	2	16	29	8	3	23	24	40	2	7	19	33	18	1	10	9	0.378	-0.906954	0.059603	1	0	0	0	0	0	0	0	0	0	0
YDR447C	0	725	511	195	0.05	0.661538	1.12	1	5	0	0	15803	11.28	0.757	0.793	6	17	7	7	1	7	7	6	1	7	15	14	2	2	4	10	8	0	5	10	0.873	-0.794118	0.051471	1	0	0	0	0	0	1	0	0	0	0
YDR448W	0	1305	511	210	0.0489237	0.42381	1.04	0	5	43	30	50569	6.64	0.119	0.013	25	31	21	25	12	22	41	19	12	26	39	30	9	18	22	31	14	4	20	13	0.411	-0.739862	0.096774	1	0	0	0	0	0	0	0	0	0	0
YDR449C	1	1323	1020	210	0.104	0.42381	1.33	0	5	0	6	52418	9.71	0.181	0.072	14	22	36	30	5	18	28	12	8	33	51	47	14	16	12	28	15	5	29	17	0.463	-0.627727	0.113636	1	0	0	0	0	0	0	0	0	0	0
YDR450W	0	876	1020	321	0.143	0.436137	1.24	1	5	73	1	17037	11.06	0.775	0.777	7	16	9	8	1	8	7	10	7	10	15	11	2	3	2	4	10	2	4	10	0.866	-0.70137	0.061644	1	0	0	0	0	0	1	0	0	0	0
YDR451C	0	1062	696	321	0.624	0.436137	0.93	1	0	0	0	39598	10.75	0.133	0.101	20	21	20	11	6	13	20	9	12	18	25	37	6	13	29	42	30	1	5	15	0.462	-0.78017	0.053824	1	0	0	0	0	0	0	0	0	0	0
YDR452W	0	2025	696	169	0.568966	0	0.98	0	3	56	1	78344	6.85	0.149	0.07	26	33	39	49	5	16	56	33	13	43	51	68	19	35	32	45	30	11	27	43	0.461	-0.623739	0.108309	1	0	0	0	0	0	0	0	0	0	0
YDR453C	0	591	601	169	0.058	0	0.97	1	0	0	5	21615	7.34	0.273	0.282	17	6	10	12	2	5	12	14	2	12	18	18	1	11	11	10	9	3	5	18	0.573	-0.104592	0.096939	1	0	0	0	0	0	1	0	0	0	0
YDR454C	1	564	657	601	0	0.0549085	1.01	0	5	0	0	20637	7.31	0.314	0.361	15	7	8	11	1	4	15	13	1	11	12	19	3	11	7	19	10	1	6	13	0.623	-0.392513	0.096257	2	0	0	0	0	0	1	0	0	0	0
YDR456W	0	1902	657	403	0	0.406948	0.99	0	4	33	18	70147	4.5	0.156	0.139	37	17	35	33	7	19	26	38	8	63	76	18	16	41	28	60	38	7	23	43	0.49	0.384834	0.112164	1	0	0	0	0	0	0	1	0	0	0
YDR457W	0	9807	403	458	0.406948	0.0524017	0.82	0	4	34	3	374180	4.92	0.155	0.058	161	157	171	265	36	94	241	120	72	237	377	213	73	168	120	272	176	22	113	180	0.444	-0.296695	0.092717	2	0	0	0	0	0	0	0	0	0	0
YDR458C	0	1992	272	458	0.205882	0.0524017	0.88	1	1	0	0	76376	7.78	0.129	-0.007	27	29	37	30	10	26	79	24	11	42	57	82	7	19	31	58	35	11	15	33	0.416	-0.848718	0.067873	1	0	0	0	0	0	0	0	0	0	0
YDR459C	0	1125	367	272	0.106267	0.205882	0.75	0	1	0	4	42922	8.32	0.117	0.032	19	19	13	16	13	11	16	18	10	37	36	20	7	18	15	36	19	10	19	22	0.431	0.073797	0.125668	1	0	0	0	0	0	0	0	0	0	0
YDR460W	1	966	367	399	0.106267	0.182957	1.06	0	5	29	3	38128	5.96	0.141	0.081	8	22	25	20	8	8	40	10	4	19	26	34	7	17	10	13	16	1	12	21	0.476	-0.810592	0.093458	1	0	0	0	0	0	0	0	0	0	0
YDR461W	0	111	399	786	0.182957	0.342	0.87	0	0	36	2	3926	8.41	0.557	0.636	5	0	1	2	1	1	2	1	0	3	0	5	1	1	3	3	3	1	1	2	0.794	-0.397222	0.083333	2	0	0	0	0	0	1	0	0	0	0
YDR463W	0	1560	299	496	0.143813	0.203629	0.72	1	1	9	1	58087	7.49	0.145	0.073	23	20	37	25	11	26	34	25	17	33	31	39	9	23	30	63	34	0	17	22	0.461	-0.710405	0.077071	1	0	0	0	0	0	0	0	0	0	0
YDR464W	1	4308	496	156	0.203629	0	0.93	0	2	31	2	161596	9.69	0.141	0.051	100	71	91	87	3	62	149	36	32	74	100	183	15	23	84	138	93	8	15	71	0.443	-1.08467	0.032056	1	0	0	0	0	0	0	0	0	0	0
YDR465C	0	1239	546	156	0.174	0	0.93	0	3	0	2	47469	4.27	0.176	0.098	22	16	19	39	4	13	39	24	8	22	40	23	11	19	15	20	23	5	24	26	0.472	-0.46068	0.116505	2	0	0	0	0	0	1	0	0	0	0
YDR466W	0	2697	546	208	0.223443	0.307692	0.83	13	1	50	0	100475	10.32	0.108	-0.034	45	40	75	40	5	39	42	41	23	63	70	71	13	32	62	97	63	9	25	43	0.389	-0.619711	0.073497	1	0	0	0	0	0	0	0	0	0	0
YDR468C	1	675	314	208	0.0254777	0.307692	0.72	0	2	0	12	25817	4.31	0.187	0.174	8	12	18	22	2	19	23	11	4	16	22	12	9	4	3	7	12	1	3	16	0.528	-0.705804	0.035714	1	0	0	0	0	0	0	0	0	0	0
YDR469W	0	528	314	163	0.0254777	0	0.91	0	2	14	3	19446	4.54	0.106	-0.107	7	4	23	10	1	9	18	6	4	9	12	12	5	2	8	21	9	0	3	12	0.365	-0.932	0.028571	1	0	0	0	0	0	0	0	0	0	0
YDR471W	0	795	555	757	0.0558559	0.53	0.95	1	2	61	0	15505	11.16	0.517	0.593	12	8	3	2	0	4	9	8	6	4	6	23	1	9	6	7	6	1	4	17	0.761	-0.556618	0.102941	1	0	0	0	0	0	1	0	0	0	0
YDR472W	1	852	757	271	0.371202	0	0.85	0	3	47	3	31721	7.47	0.129	0.124	17	17	13	12	4	17	16	17	6	17	27	11	7	17	11	37	16	1	10	10	0.469	-0.346643	0.09894	1	0	0	0	0	0	0	0	0	0	0
YDR473C	1	1410	1609	271	0	0	0.85	0	4	0	3	55870	9.01	0.13	-0.056	13	35	30	34	5	18	50	20	14	21	42	55	12	16	20	25	18	6	18	17	0.379	-1.17527	0.085288	1	0	0	0	0	0	0	0	0	0	0
YDR475C	0	2631	358	1609	0.600559	0	1.82	1	1	0	0	98690	10.38	0.114	0.017	40	65	48	65	6	27	47	38	19	47	62	81	14	32	48	127	43	7	19	41	0.408	-0.8629	0.06621	1	0	0	0	0	0	0	0	0	0	0
YDR476C	0	675	1245	358	0.174	0.600559	1.67	0	1	0	0	25265	6.51	0.099	0.098	13	11	7	12	3	4	13	13	6	18	34	11	2	11	11	7	20	3	7	18	0.457	0.265625	0.09375	1	0	0	0	0	0	0	0	1	0	0
YDR477W	0	1902	1245	300	0.175	0.14	1.25	18	3	81	21	72045	6.65	0.188	0.119	33	22	40	41	4	24	42	29	31	47	55	48	19	20	30	59	30	7	23	29	0.486	-0.568878	0.078989	1	0	0	0	0	0	1	0	0	0	0
YDR478W	1	597	300	38	0.14	0	0.92	0	1	15	1	22541	10.42	0.109	0.007	4	7	14	4	6	11	14	10	3	3	20	28	6	7	7	27	9	1	7	10	0.408	-0.854545	0.075758	1	0	0	0	0	0	0	0	0	0	0
YDR479C	0	1665	524	38	0.434	0	0.96	0	2	0	3	63542	6.08	0.109	0.01	17	26	30	29	2	19	38	26	10	41	60	33	17	25	33	53	36	10	21	28	0.412	-0.329964	0.101083	3	0	1	0	0	0	1	0	0	0	0
YDR480W	0	972	524	179	0.414122	0.00558659	1.01	0	0	32	10	36879	7.39	0.135	0.06	14	16	18	24	3	13	21	13	12	18	23	28	8	6	27	31	19	2	16	11	0.444	-0.976471	0.074303	2	0	0	0	0	0	1	0	0	0	0
YDR481C	0	1701	180	179	0.411111	0.00558659	1.02	0	3	0	0	63004	5.39	0.159	0.107	43	24	27	44	3	20	36	37	26	25	54	28	7	25	18	49	35	5	20	40	0.466	-0.40424	0.088339	1	0	0	0	0	0	0	0	0	0	0
YDR482C	0	408	318	180	0.273585	0.411111	1.03	0	3	0	4	15762	10.44	0.056	-0.081	9	15	5	3	1	16	17	5	5	5	10	11	3	0	3	14	6	1	2	4	0.344	-1.4363	0.022222	2	0	0	0	0	0	1	0	0	0	0
YDR483W	0	1329	318	277	0.273585	0.0469314	1.32	8	2	18	2	51386	5.17	0.279	0.276	32	13	27	26	8	13	38	18	10	23	32	36	7	26	20	34	20	12	28	19	0.579	-0.574434	0.149321	1	0	0	0	0	0	0	0	0	0	0
YDR484W	0	1926	277	131	0.0469314	0	0.87	0	3	12	2	74332	5.54	0.144	-0.012	29	24	60	44	6	38	38	13	9	49	70	47	10	39	21	53	41	3	26	21	0.417	-0.509204	0.106084	1	0	0	0	0	0	0	0	0	0	0
YDR485C	0	2388	223	131	0.0134529	0	0.85	0	1	0	1	90579	4.93	0.137	0.003	35	40	52	62	3	48	87	28	11	44	55	78	11	23	42	75	53	5	12	31	0.421	-1.1239	0.050314	1	0	0	0	0	0	0	0	0	0	0
YDR486C	0	690	233	223	0.0815451	0.0134529	0.99	0	3	0	0	25861	4.25	0.136	0.025	17	5	27	20	0	28	15	7	1	12	30	15	10	4	6	18	9	1	3	1	0.422	-0.891266	0.034934	1	0	0	0	0	0	0	0	0	0	0
YDR488C	0	1602	222	207	0.198198	0.541063	1.22	0	1	0	3	60074	5.1	0.08	0.003	43	34	25	30	9	32	44	27	9	21	56	24	13	10	22	32	34	10	15	43	0.394	-0.407692	0.065666	1	0	0	0	0	0	0	0	0	0	0
YDR489W	1	885	222	71	0.198198	0.56338	0.98	0	4	23	6	33947	4.53	0.164	0.15	7	12	19	26	4	11	23	8	5	24	37	19	11	7	15	25	15	4	9	13	0.502	-0.432993	0.068027	1	0	0	0	0	0	0	0	0	0	0
YDR490C	0	2301	655	71	0.368	0.56338	1.16	13	1	0	1	86252	10.02	0.108	-0.002	54	38	37	46	5	34	46	39	14	36	71	73	20	33	39	64	45	6	23	43	0.399	-0.541123	0.08094	1	0	0	0	0	0	0	0	0	0	0
YDR492W	0	951	655	342	0.433588	0	1.04	2	2	7	0	36491	8.47	0.193	0.203	12	9	11	10	11	8	9	15	12	28	29	17	8	34	10	29	22	6	14	22	0.543	0.397785	0.170886	1	0	0	0	0	0	0	0	1	0	0
YDR495C	0	3036	282	99	0.411348	0.0909091	1.02	0	2	0	0	116921	4.87	0.125	-0.033	33	30	69	69	16	24	105	28	19	86	123	98	16	50	26	82	55	5	33	44	0.408	-0.403363	0.087043	1	0	0	0	0	0	0	0	0	0	0
YDR496C	0	1971	309	282	0.15534	0.411348	0.95	0	4	0	13	75105	6.88	0.247	0.224	35	31	28	38	5	26	69	29	17	46	74	71	7	20	15	55	32	6	18	34	0.544	-0.593445	0.067073	2	0	0	0	0	0	0	0	0	0	0
YDR497C	0	1755	375	309	0.128	0.15534	0.83	22	2	0	3	63569	6.51	0.195	0.268	44	19	21	20	9	20	27	51	8	60	53	24	13	37	19	49	44	8	15	43	0.568	0.379795	0.10274	2	0	0	0	0	1	0	0	0	0	0
YDR498C	1	1152	835	375	0	0.128	0.81	0	1	0	0	43882	5.92	0.14	0.043	22	16	15	27	5	20	29	9	9	18	51	32	4	16	6	39	19	6	10	30	0.432	-0.3	0.083551	1	0	0	0	0	0	0	0	1	0	0
YDR499W	1	2244	835	124	0	0.685484	0.82	0	1	72	10	86424	5.91	0.119	-0.013	28	33	38	47	6	34	60	21	18	68	96	58	21	30	25	54	44	5	22	39	0.411	-0.254886	0.076305	2	0	0	0	0	0	1	0	0	0	0
YDR500C	0	656	499	124	0.268537	0.685484	0.89	1	1	0	1	9868	12.32	0.711	0.774	7	11	4	0	4	2	0	9	6	0	2	11	2	4	2	10	9	1	2	2	0.859	-1.17727	0.079545	1	0	0	0	0	0	1	0	0	0	0
YDR501W	0	1566	499	391	0.268537	0.511509	0.87	1	1	46	1	58202	10	0.141	0.062	22	25	30	20	8	22	36	22	9	33	50	48	3	17	37	62	37	2	14	24	0.44	-0.609981	0.06334	1	0	0	0	0	0	0	0	0	0	0
YDR502C	0	1155	577	391	0.34	0.511509	1.01	1	3	0	2	42256	5.06	0.498	0.588	34	15	6	34	5	17	22	31	6	27	29	30	7	13	16	24	24	4	15	25	0.756	-0.305208	0.083333	1	0	1	0	0	0	0	0	0	0	0
YDR503C	0	825	444	577	0.240991	0.294627	0.91	0	1	0	4	31586	8.25	0.111	0.016	8	14	10	16	10	5	8	12	7	23	34	15	10	15	11	24	13	7	10	22	0.416	0.274087	0.116788	1	0	0	0	0	0	0	0	0	0	1
YDR505C	0	2526	507	828	0.8	0.129227	0.91	0	1	0	2	95348	6.48	0.148	0.06	30	32	115	48	5	58	38	36	19	34	80	44	19	43	45	90	37	3	27	38	0.444	-0.791201	0.086801	1	0	0	0	0	0	1	0	0	0	0
YDR506C	0	1827	803	507	0.33	0.802761	0.91	2	1	0	5	69281	6.37	0.141	0.071	27	19	31	41	7	17	35	42	22	44	51	44	19	24	22	36	44	13	28	42	0.464	-0.301974	0.106908	1	0	0	0	0	0	0	0	0	0	0
YDR507C	0	3429	666	803	0.782	0.344956	0.97	18	2	0	15	129857	10	0.158	0.104	49	75	66	57	4	42	112	54	19	74	108	118	15	35	50	119	61	6	24	54	0.467	-0.796147	0.056918	4	0	1	1	1	0	1	0	0	0	0
YDR508C	0	1992	955	666	0.426	0.756757	0.93	17	1	0	9	73597	7.67	0.196	0.218	54	27	29	26	13	21	35	53	10	50	57	36	19	38	24	55	27	13	26	50	0.532	0.110709	0.116139	2	0	0	0	0	1	0	0	1	0	0
YDR510W	1	306	955	311	0.267016	0.21865	1.12	0	5	59	24	11597	4.76	0.306	0.412	6	6	3	9	0	5	12	5	2	8	6	9	4	4	5	6	5	0	2	4	0.66	-0.848515	0.059406	2	0	0	0	0	0	1	0	0	0	0
YDR512C	0	564	484	81	0.739669	0.555556	1.03	0	2	0	1	21071	8.6	0.077	-0.148	8	8	8	7	5	10	14	15	2	14	5	17	5	9	4	22	12	3	8	11	0.346	-0.571658	0.106952	1	0	0	0	0	0	0	0	0	0	0
YDR513W	0	432	598	99	0.603679	0.010101	0.99	1	1	4	1	15861	7.34	0.212	0.241	9	2	8	5	2	6	11	7	2	13	15	14	3	7	5	10	10	0	3	11	0.564	0.024476	0.06993	1	0	0	0	0	0	0	0	0	0	0
YDR514C	0	1452	429	99	0.207459	0.010101	0.83	1	1	0	1	55489	9.16	0.11	-0.032	28	24	25	27	10	13	35	24	13	29	47	49	13	20	18	35	20	6	20	27	0.39	-0.463561	0.095238	2	0	0	0	0	0	0	0	0	0	0
YDR515W	0	1344	429	201	0.207459	0.477612	0.91	1	0	28	2	50943	10.11	0.156	0.047	20	17	65	20	0	23	27	20	5	28	25	41	9	16	21	55	22	4	22	7	0.449	-1.14049	0.09396	1	0	0	0	0	0	1	0	0	0	0
YDR516C	0	1503	762	201	0.79	0.477612	1.21	3	1	0	4	55920	6.22	0.178	0.203	27	28	21	26	9	14	39	38	13	32	60	28	10	19	18	36	34	2	18	28	0.518	-0.2314	0.078	1	0	0	0	0	0	1	0	0	0	0
YDR517W	0	1119	762	250	0.728346	0.324	1.22	0	5	64	1	41119	4.95	0.129	0.134	22	15	18	30	5	24	16	23	9	21	27	17	3	18	27	34	19	3	11	30	0.486	-0.401075	0.086022	1	0	0	0	0	0	0	0	0	0	0
YDR518W	0	1554	250	263	0.324	0	0.93	1	0	22	0	58982	4.63	0.2	0.157	29	14	27	34	5	20	43	18	15	42	54	30	7	27	27	33	29	3	23	37	0.513	-0.17118	0.102515	1	0	0	0	0	0	0	0	0	0	0
YDR519W	0	408	263	252	0	0	0.79	1	2	9	0	14487	5.23	0.189	0.185	8	5	1	8	2	2	7	15	1	11	12	8	4	7	7	13	4	1	4	15	0.508	0.357778	0.088889	1	0	0	0	0	0	0	0	1	0	0
YDR520C	0	2319	391	252	0.15601	0	0.76	0	1	0	4	88647	7.9	0.118	-0.061	39	37	63	50	16	20	43	32	21	51	79	60	15	51	24	67	44	5	28	27	0.378	-0.434715	0.108808	2	0	0	0	0	0	1	0	0	0	0
YDR522C	0	1509	262	391	0.28626	0.15601	0.83	3	0	0	0	55939	7.02	0.16	0.068	21	8	44	24	4	16	37	29	5	49	55	52	9	26	12	46	26	3	7	29	0.465	-0.173108	0.071713	1	0	0	0	0	0	0	0	0	0	0
YDR523C	0	1473	503	262	0.344	0.28626	0.69	6	2	0	11	55704	7.65	0.142	0.053	20	21	26	26	8	15	38	24	9	36	44	44	12	19	26	39	28	4	18	33	0.447	-0.391021	0.083673	2	0	0	0	0	0	1	0	0	0	0
YDR524C	0	1449	412	503	0.303398	0.341948	1.03	0	3	0	2	54494	10.25	0.145	0.004	23	21	37	20	11	17	18	13	20	33	50	40	9	20	18	68	28	5	12	19	0.41	-0.423859	0.076763	1	0	0	0	0	0	1	0	0	0	0
YDR527W	1	1320	258	2172	0.325581	0.312	0.76	0	4	22	2	50106	4.75	0.162	0.058	19	14	24	45	4	20	39	25	10	30	38	45	8	14	18	29	19	6	12	20	0.456	-0.803645	0.072893	1	0	0	0	0	0	1	0	0	0	0
YDR528W	0	1272	2172	307	0.297	0.863192	0.88	0	0	120	3	47578	6.72	0.142	0.058	17	20	25	29	6	17	28	8	8	24	31	34	8	18	31	64	26	0	11	18	0.443	-0.753192	0.068558	1	0	0	0	0	0	1	0	0	0	0
YDR530C	0	978	463	242	0.222462	0.285124	0.7	1	0	0	1	36841	5.3	0.141	0.082	16	5	17	26	8	15	21	12	12	7	38	28	8	15	22	22	19	3	10	21	0.455	-0.501846	0.086154	2	0	0	0	0	0	1	0	0	0	0
YDR531W	1	1104	463	60	0.222462	0.15	0.77	0	4	45	0	40903	6.35	0.142	0.07	17	9	28	17	3	13	19	35	10	34	30	21	12	21	8	36	23	3	18	10	0.46	-0.253406	0.114441	2	0	0	0	0	0	1	0	0	0	0
YDR532C	0	1158	893	60	0	0.15	0.85	0	1	0	5	44674	4.61	0.111	-0.108	11	9	32	25	2	20	46	11	5	32	44	39	9	17	5	28	24	3	7	16	0.375	-0.609351	0.07013	2	0	1	0	0	0	0	0	0	0	0
YDR533C	0	714	1152	893	0	0	0.82	3	1	0	3	25670	5.2	0.236	0.18	24	4	10	23	1	3	11	21	5	11	17	23	1	15	9	13	17	2	8	19	0.517	-0.261603	0.105485	2	0	0	0	0	0	1	0	0	0	0
YDR534C	0	1587	3104	1152	0.244	0	1.12	0	0	0	2	52490	4.25	0.259	0.406	78	7	10	9	0	12	40	28	5	24	8	14	3	8	13	105	103	5	6	50	0.648	-0.064584	0.035985	1	0	0	0	0	0	0	0	0	0	0
YDR536W	0	1710	3104	1186	0.22	0	0.81	20	1	119	1	63531	6.51	0.188	0.205	43	24	27	22	9	18	31	46	8	41	53	25	15	45	15	46	40	10	20	31	0.526	0.095255	0.13181	1	0	0	0	0	0	0	0	0	0	0
YDR538W	0	729	1186	463	0.054	0	0.76	0	0	61	0	26733	10.43	0.133	0.09	19	16	4	9	4	3	11	13	7	19	26	14	5	12	14	21	22	3	3	17	0.444	0.136777	0.07438	1	0	0	0	0	0	0	0	0	0	0
YDR539W	0	1512	463	3524	0	0.69	0.67	0	0	30	0	56163	6.02	0.158	0.097	32	14	13	30	11	13	35	33	15	38	47	39	12	21	34	29	29	7	17	34	0.467	-0.123261	0.089463	1	0	0	0	0	0	1	0	0	0	0
YDR540C	0	540	1988	3524	0.892	0.471	1.01	0	0	0	0	21518	10.15	0.144	0.029	10	11	9	5	0	6	22	8	1	11	12	23	2	5	6	9	10	8	12	9	0.438	-0.952514	0.139665	2	0	0	0	0	0	1	0	0	0	0
YDR541C	0	1035	2551	1988	0.486	0.494	0.69	3	0	0	1	38586	6.4	0.181	0.091	24	13	19	22	3	12	23	18	14	24	34	24	3	18	13	22	25	3	7	23	0.467	-0.282558	0.081395	1	0	0	0	0	0	0	0	0	0	0
YEL001C	0	678	2541	286	0	0.15035	0.95	0	1	0	0	24992	4.5	0.16	0.086	17	4	14	9	1	6	17	12	3	17	15	11	4	15	14	19	15	2	11	19	0.47	-0.02	0.124444	1	0	0	0	0	0	0	0	1	0	0
YEL002C	1	1293	286	122	0.15035	0	0.88	0	4	0	28	49391	5.76	0.174	0.101	16	17	27	23	4	15	30	22	8	27	38	28	2	28	16	41	27	9	20	32	0.477	-0.331861	0.132558	1	0	0	0	0	0	0	0	1	0	0
YEL003W	0	372	248	122	0.185484	0	0.98	0	3	14	2	14285	8.1	0.152	0.014	5	2	5	5	2	6	13	4	3	14	11	17	3	5	2	4	10	1	3	8	0.462	-0.277236	0.073171	1	0	0	0	0	0	1	0	0	0	0
YEL004W	0	1029	195	248	0.0153846	0.185484	0.93	0	2	18	2	39266	10.21	0.101	-0.053	11	12	19	8	9	11	9	18	7	30	46	22	4	32	9	29	24	4	16	22	0.383	0.377193	0.152047	1	0	0	0	0	0	0	0	0	0	0
YEL005C	0	849	195	572	0.0153846	0	0.92	0	1	0	4	31364	6.19	0.119	-0.034	19	5	22	16	5	10	21	8	7	21	35	27	2	7	12	32	13	1	8	11	0.391	-0.412411	0.056738	1	0	0	0	0	0	0	0	0	0	0
YEL007W	0	2001	2127	434	0.642	0.170507	1.03	0	3	141	0	72533	7.18	0.141	0.043	44	11	110	19	1	33	20	34	18	36	31	25	13	16	52	79	64	2	35	23	0.442	-0.85	0.07958	2	0	0	0	0	0	1	0	0	0	0
YEL009C	0	846	2127	3683	0	0.378	0.93	0	2	0	15	31310	4.93	0.233	0.246	19	13	13	22	0	8	24	6	4	9	27	23	5	11	20	31	20	1	4	21	0.545	-0.601424	0.05694	2	0	0	0	0	0	1	0	0	0	0
YEL011W	0	2115	568	3683	0.271127	0.342	1.1	0	3	43	1	81115	6.12	0.177	0.106	46	34	39	47	3	14	47	44	27	32	65	40	18	45	32	47	32	13	39	40	0.465	-0.414205	0.137784	3	0	0	0	0	0	1	0	0	0	0
YEL012W	0	780	1210	568	0.18	0.306	1.23	0	4	69	1	24633	3.91	0.132	-0.085	5	4	12	34	1	7	17	13	4	14	18	14	7	5	10	23	6	3	9	12	0.375	-0.770642	0.077982	2	0	0	0	0	0	1	0	0	0	0
YEL013W	0	1737	540	1210	0.511111	0.278	1.06	0	3	19	7	63207	4.86	0.186	0.15	54	24	44	36	13	25	38	24	10	35	77	29	8	12	20	51	24	2	11	41	0.484	-0.11782	0.043253	1	0	0	0	0	0	0	0	0	0	0
YEL015W	0	1656	410	540	0.197561	0.472	0.95	0	2	24	21	61340	6.34	0.153	0.075	30	22	37	45	7	50	22	33	8	40	52	40	10	19	17	52	27	5	7	28	0.457	-0.535753	0.056261	1	0	0	0	0	0	0	0	0	0	0
YEL016C	0	1482	410	66	0.197561	0.333333	1.06	0	0	0	2	57354	5.52	0.114	0.003	19	20	33	36	5	15	30	27	15	40	44	30	19	28	29	27	18	10	23	25	0.42	-0.346653	0.123732	1	0	0	0	0	0	0	0	0	0	0
YEL017C-A	0	132	727	487	0.842	0.351129	1.34	0	0	0	11	4848	12.09	0.544	0.633	3	4	0	0	1	3	0	4	0	7	6	1	2	2	1	2	2	1	1	3	0.775	1.0093	0.093023	2	0	0	0	0	1	0	0	0	0	0
YEL017W	0	1014	727	66	0.634113	0.333333	1.07	0	1	61	14	38234	4.7	0.124	0.063	18	10	25	27	6	10	16	11	4	16	39	21	6	23	11	39	24	3	15	13	0.445	-0.317211	0.121662	1	0	0	0	0	0	0	0	0	0	0
YEL018W	0	840	169	487	0.0118343	0.351129	1.22	0	1	8	2	31644	8.9	0.117	0.094	9	14	24	16	0	14	21	18	7	22	35	24	9	6	6	15	20	1	4	14	0.468	-0.535842	0.039427	1	0	0	0	0	0	0	0	0	0	0
YEL019C	1	804	169	198	0.0118343	0.126263	0.92	0	3	0	1	30354	4.9	0.161	0.052	12	9	14	23	9	16	16	7	5	20	23	20	6	5	19	21	18	2	11	11	0.452	-0.605244	0.067416	2	0	0	0	0	0	1	0	0	0	0
YEL020C	0	1683	198	1142	0.126263	0.398	1.02	0	3	0	0	61288	7.64	0.116	0.066	41	24	32	29	8	28	24	45	8	50	56	30	10	19	29	38	32	6	15	36	0.441	-0.059286	0.071429	1	0	0	0	0	0	1	0	0	0	0
YEL023C	0	2049	868	596	0.034	0.58557	0.87	0	1	0	5	78319	6.56	0.13	0.014	23	36	39	46	13	23	45	46	17	37	66	47	17	38	29	64	32	12	27	25	0.412	-0.56393	0.112903	1	0	0	0	0	0	0	0	0	0	0
YEL025C	0	3567	1112	257	0	0.268482	0.9	0	0	0	0	136068	8.07	0.128	0.008	50	51	67	64	30	29	66	65	24	82	132	90	18	73	39	106	56	8	70	68	0.416	-0.167593	0.127104	2	0	0	0	0	0	1	0	0	0	0
YEL026W	1	381	691	257	0.645441	0.268482	0.96	0	5	40	2	13569	7.9	0.635	0.666	18	5	6	6	3	6	6	4	1	12	14	8	2	3	8	6	7	0	2	9	0.798	0.234127	0.039683	1	0	0	0	0	0	0	0	0	0	0
YEL027W	0	483	2972	691	0.311	0.65	1.1	1	4	172	11	16350	7.93	0.584	0.693	19	4	2	3	6	6	2	22	0	16	22	3	3	8	5	10	6	0	6	17	0.809	1.20187	0.0875	1	0	0	0	0	0	0	0	1	0	0
YEL029C	0	939	2972	279	0.112	0	0.77	1	2	0	0	35559	6.51	0.14	0.027	14	10	13	20	7	12	18	18	6	21	34	25	11	13	12	18	19	2	17	22	0.431	-0.141346	0.102564	2	0	0	0	0	0	1	0	0	0	0
YEL031W	0	3648	405	738	0.558025	0.212	0.76	1	4	33	3	135267	6.56	0.257	0.278	93	44	46	61	13	41	75	72	21	83	136	82	31	69	63	89	68	12	35	81	0.567	0.010124	0.095473	1	0	0	0	0	0	0	0	1	0	0
YEL032W	1	2916	787	405	0.47014	0.558025	0.93	5	5	20	9	107516	5.19	0.184	0.2	77	67	49	78	2	32	68	59	22	57	90	47	16	32	48	75	64	3	22	63	0.515	-0.473223	0.058702	1	0	0	0	0	0	0	0	0	0	0
YEL034W	1	474	130	787	0.561538	0.52	1.46	1	1	14	15	17114	4.64	0.814	0.783	13	4	4	16	2	3	12	11	5	8	11	13	8	6	5	13	11	0	2	10	0.872	-0.382803	0.050955	1	0	0	0	0	0	0	0	0	0	0
YEL035C	1	501	130	492	0.561538	0.144309	1.05	0	0	0	0	19335	10.05	0.074	-0.006	11	17	6	7	5	10	8	8	4	7	16	6	2	8	8	11	11	2	10	9	0.383	-0.481325	0.120482	1	0	0	0	0	0	0	0	0	0	0
YEL036C	0	1503	492	446	0.144309	0.253363	1.35	2	2	0	8	58182	5.04	0.157	0.181	18	25	31	41	1	38	33	30	14	24	42	28	13	27	27	33	18	13	16	28	0.517	-0.7466	0.112	1	0	0	0	0	0	0	0	0	0	1
YEL037C	0	1197	446	261	0.253363	0.536398	1.52	0	4	0	4	42366	4.07	0.164	0.191	48	14	14	22	4	25	46	30	2	15	29	15	10	11	24	29	30	0	6	24	0.508	-0.452513	0.042714	2	0	0	0	0	0	1	0	0	0	0
YEL038W	0	726	442	261	0.221719	0.536398	1.58	0	3	40	1	26735	6.53	0.126	0.117	19	6	11	18	1	15	9	16	4	17	23	19	2	10	13	16	10	1	13	18	0.479	-0.233195	0.099585	2	0	0	0	0	0	1	0	0	0	0
YEL040W	0	1404	621	179	0.0499195	0.368715	1.18	2	0	58	0	49906	4.45	0.235	0.265	32	6	27	29	12	10	19	31	6	19	23	22	6	11	13	86	47	10	25	33	0.568	-0.352463	0.098501	1	0	0	0	0	0	0	0	1	0	0
YEL041W	0	1488	616	621	0.295455	0	0.93	2	2	48	5	55873	5.61	0.11	-0.041	23	27	27	35	10	11	33	23	9	36	42	31	11	23	20	45	34	5	13	37	0.39	-0.274546	0.082828	1	0	0	0	0	0	0	0	0	0	0
YEL042W	0	1557	422	616	0.322275	0.364	0.93	1	4	27	6	56821	5.07	0.227	0.237	32	15	25	34	11	14	31	38	9	32	52	35	8	24	33	43	32	4	16	30	0.543	-0.214093	0.084942	2	0	1	0	0	0	0	0	0	0	1
YEL043W	0	2871	220	422	0.0454545	0.322275	1.37	0	2	13	11	106132	7.93	0.149	0.113	54	27	105	44	5	42	49	20	22	54	98	67	17	24	56	144	69	10	22	27	0.471	-0.683996	0.058577	1	0	0	0	0	0	0	0	1	0	0
YEL044W	0	501	964	220	0.273859	0.0454545	1.89	0	4	44	0	18533	11.05	0.106	0.067	14	14	18	5	1	3	8	10	3	7	12	15	2	6	9	18	6	0	7	8	0.427	-0.826506	0.078313	1	0	0	0	0	0	0	0	0	0	0
YEL046C	0	1164	964	831	0.442	0.525872	2.09	0	3	0	5	42815	6.24	0.33	0.47	36	16	15	22	7	12	25	27	12	24	35	23	13	11	17	24	21	3	17	27	0.682	-0.164341	0.080103	2	0	0	0	0	0	1	0	0	0	0
YEL047C	0	1413	831	217	0.398	0.0599078	1.47	1	1	0	1	50844	6.27	0.26	0.351	34	17	26	25	5	16	31	42	9	25	52	33	9	17	17	34	28	2	8	40	0.608	-0.135106	0.057447	2	0	0	0	0	0	1	0	0	0	0
YEL048C	0	459	217	618	0.0599078	0	1.32	0	1	0	4	17354	4.47	0.144	0.03	5	4	7	9	2	4	16	5	1	15	19	12	3	9	5	16	3	1	4	12	0.439	0.065789	0.092105	1	0	0	0	0	0	0	0	0	0	0
YEL049W	0	363	2876	618	0.103	0	1.2	19	0	139	1	12819	5.04	0.604	0.699	19	4	3	5	0	4	5	6	2	9	8	3	3	3	5	10	13	1	7	10	0.819	0.234167	0.091667	1	0	0	0	0	0	0	0	0	0	0
YEL051W	0	771	277	521	0.833935	0.19	1.03	0	5	12	15	29194	5.71	0.322	0.359	22	21	10	15	0	17	27	13	1	15	20	19	6	9	4	14	16	0	8	19	0.62	-0.617969	0.066406	1	0	0	0	0	0	0	0	0	0	0
YEL053C	0	2202	468	682	0.0790598	0.16129	0.94	0	3	0	2	84302	5.72	0.153	0.061	29	22	44	41	12	33	52	27	16	50	91	55	11	45	20	64	43	7	29	42	0.453	-0.206685	0.110505	1	0	0	0	0	0	1	0	0	0	0
YEL054C	0	498	682	1181	0.22	0.417	1.18	1	5	0	1	17822	10.2	0.605	0.66	16	8	7	8	1	6	12	13	2	15	11	18	2	4	11	10	6	0	2	13	0.798	-0.336364	0.036364	1	0	0	0	0	0	1	0	0	0	0
YEL055C	1	3069	1181	97	0.076	0	0.9	0	3	0	2	115893	5.07	0.153	0.057	47	31	60	72	14	30	89	48	15	66	144	99	25	47	28	86	44	11	17	49	0.44	-0.292564	0.073386	2	0	0	0	0	0	0	0	0	0	0
YEL056W	0	1206	1446	97	0.035	0	1.13	1	5	133	6	45060	4.56	0.15	0.066	19	12	27	29	2	14	33	24	15	21	38	19	9	12	23	35	22	9	11	27	0.446	-0.515212	0.079801	1	0	0	0	0	0	0	0	0	0	0
YEL057C	0	702	1446	94	0.152	0.0957447	1.53	0	0	0	1	27228	10.56	0.154	0.075	11	15	17	12	3	9	12	7	5	20	23	24	4	17	5	17	13	1	7	11	0.465	-0.38412	0.107296	1	0	0	0	0	0	0	0	0	0	0
YEL058W	1	1674	627	94	0.350877	0.0957447	1.79	0	5	26	1	62066	5.78	0.156	0.166	41	20	20	39	12	21	32	31	15	25	61	37	10	26	19	43	37	3	22	43	0.502	-0.158348	0.091562	2	0	0	0	0	0	1	0	0	0	0
YEL060C	0	1908	446	508	0.596413	0.312992	1.41	2	5	0	9	69621	6.37	0.3	0.371	49	18	38	52	4	21	42	55	27	35	45	60	7	28	21	52	31	4	13	33	0.63	-0.660315	0.070866	2	0	0	0	0	0	1	0	0	0	0
YEL061C	0	3003	508	280	0.316	0.242857	1.18	3	1	0	9	113310	8.17	0.142	0.033	40	34	109	53	9	52	72	36	19	71	91	95	33	31	19	101	69	1	22	43	0.446	-0.6988	0.054	2	0	0	0	0	0	0	0	0	0	0
YEL062W	0	1848	940	280	0.107447	0.242857	0.96	0	4	65	3	69858	8.62	0.132	0.041	13	29	43	29	12	16	32	20	9	49	55	41	12	35	42	83	39	3	24	29	0.437	-0.352033	0.100813	1	0	1	0	0	0	0	0	0	0	0
YEL063C	0	1773	940	454	0.194	0.486784	0.93	16	1	0	48	65785	8.58	0.218	0.255	50	22	20	19	5	12	28	49	8	57	46	29	13	50	25	41	38	16	21	41	0.56	0.331864	0.147458	2	0	0	0	0	1	0	0	0	0	0
YEL064C	0	1443	454	253	0.486784	0	0.92	1	2	0	5	53323	8.46	0.12	0.047	24	17	28	19	11	10	15	35	11	50	53	24	19	34	13	37	37	4	10	29	0.442	0.3875	0.1	1	0	0	0	0	0	0	0	0	0	0
YEL065W	0	1887	450	253	0.211111	0	1.39	5	0	36	1	70561	8.06	0.191	0.231	47	22	20	19	11	11	28	42	14	69	64	29	15	45	24	47	38	15	26	42	0.547	0.477866	0.136943	1	0	0	0	0	0	0	0	0	0	0
YEL066W	0	540	3435	450	0.051	0.211111	1.18	1	0	216	8	20698	7.88	0.141	0.092	14	8	8	10	0	3	14	9	5	5	11	16	5	7	10	5	15	5	11	18	0.467	-0.534078	0.128492	2	0	0	0	0	0	1	0	0	0	0
YEL072W	0	696	6166	1939	0.129	0	0.99	0	0	421	0	26815	8.37	0.124	-0.068	5	7	12	13	3	5	15	12	10	16	24	23	6	13	9	15	13	0	14	16	0.387	-0.322511	0.116883	1	0	0	0	0	0	0	0	0	0	0
YER001W	0	2289	2541	994	0.071	0	0.94	2	0	191	1	88529	7.23	0.164	0.05	43	36	46	52	10	25	52	34	24	42	66	65	11	47	30	46	47	13	34	39	0.446	-0.568898	0.12336	1	0	0	0	0	0	0	0	0	0	0
YER002W	0	696	994	237	0.0221328	0	1.04	0	2	70	3	26901	10.07	0.18	0.114	14	20	14	20	0	9	25	12	1	11	16	32	4	3	6	11	9	3	7	14	0.478	-1.24242	0.056277	2	0	0	0	0	0	0	0	0	0	0
YER003C	1	1383	461	237	0.329718	0	0.98	0	4	0	0	48188	5.86	0.288	0.288	32	15	22	31	5	19	31	24	11	26	36	37	10	25	28	30	13	2	11	21	0.578	-0.48951	0.088578	2	0	0	0	0	0	1	0	0	0	0
YER005W	0	1893	274	280	0.492701	0.275	0.87	1	3	17	8	71851	6.19	0.119	0.005	33	35	36	49	11	24	33	42	17	40	57	35	13	45	26	57	27	11	18	21	0.406	-0.443175	0.11746	3	0	1	0	0	0	0	0	0	0	1
YER006W	1	1563	280	241	0.275	0.381743	0.79	1	3	13	18	57708	9.64	0.21	0.215	48	29	24	37	2	16	40	27	6	31	49	55	9	11	22	46	22	5	11	30	0.526	-0.576346	0.051923	2	0	0	0	0	0	0	0	0	0	0
YER007C-A	0	649	922	153	0.16	0.333333	0.78	0	5	0	3	20277	7.05	0.235	0.197	10	4	6	9	2	6	16	11	5	16	17	20	4	8	10	12	6	1	4	14	0.534	-0.18453	0.071823	1	0	0	0	0	0	1	0	0	0	0
YER007W	0	1557	241	153	0.381743	0.333333	0.81	0	3	16	2	59257	8.91	0.123	0.037	12	24	54	29	7	10	31	26	8	44	56	43	7	26	16	54	17	5	19	30	0.439	-0.373745	0.096525	1	0	0	0	0	0	0	0	0	0	0
YER008C	1	4011	296	922	0.293919	0.262473	0.76	0	1	0	3	154694	5.24	0.149	0.088	57	73	102	60	9	69	150	36	28	86	132	94	28	49	46	124	75	13	37	68	0.467	-0.694611	0.074102	3	0	0	1	1	1	0	0	0	0	0
YER009W	1	378	296	141	0.293919	0.340426	0.9	0	4	25	12	14453	4.35	0.326	0.357	5	5	10	10	0	12	5	5	2	6	14	3	3	10	5	9	8	0	6	7	0.623	-0.3872	0.128	1	0	0	0	0	0	0	0	0	0	0
YER010C	0	705	1909	141	0	0.340426	0.94	0	1	0	2	25563	7.43	0.117	0.042	14	9	13	15	3	12	6	16	4	21	19	12	3	7	16	17	15	0	10	22	0.437	-0.055983	0.07265	1	0	0	0	0	0	0	0	0	0	0
YER011W	0	765	1909	1822	0.54	0.246	1.08	1	0	129	4	24906	4.49	0.609	0.693	53	1	5	9	0	8	11	11	1	10	16	12	7	4	12	63	15	1	5	10	0.805	0.022835	0.03937	1	0	0	0	0	0	0	0	1	0	0
YER012W	1	597	1822	409	0.171	0.127139	0.94	0	4	90	1	22516	6.15	0.204	0.168	10	11	3	17	1	13	11	13	4	14	19	14	5	7	7	15	8	0	11	15	0.508	-0.360606	0.090909	1	0	0	0	0	0	0	0	0	0	0
YER013W	1	3438	409	321	0.127139	0.520249	0.93	5	4	27	3	130010	7.79	0.13	0.016	56	62	58	69	12	59	84	60	22	98	91	93	31	38	48	91	58	5	38	72	0.427	-0.471528	0.070742	2	0	0	0	0	0	1	0	0	0	0
YER016W	0	1035	1501	191	0.201	0.429319	0.98	0	5	109	4	38361	5.16	0.101	-0.064	16	15	29	16	4	13	32	33	8	23	27	21	6	11	6	24	27	3	13	17	0.379	-0.616279	0.078488	1	0	0	0	0	0	0	0	0	0	0
YER018C	1	666	172	170	0.488372	0.0470588	1.03	0	1	0	3	25244	6.91	0.064	-0.031	27	22	5	15	2	28	13	8	11	5	27	3	5	6	3	14	8	3	2	14	0.352	-0.568778	0.049774	1	0	0	0	0	0	0	0	0	0	0
YER019C-A	0	267	628	42	0.174	0	1.82	0	2	0	1	9606	11.24	0.206	0.357	7	5	1	2	0	7	2	7	2	7	9	6	1	5	3	10	6	0	2	6	0.609	0.030682	0.079545	1	0	0	0	0	0	0	0	1	0	0
YER019W	0	1434	172	42	0.488372	0	1.39	0	3	6	4	53940	7.5	0.134	0.161	40	29	16	27	10	20	25	27	16	32	50	23	6	21	17	39	27	10	18	24	0.492	-0.205241	0.102725	1	0	0	0	0	0	0	0	0	0	0
YER020W	0	1350	628	430	0.148089	0.193023	1.26	1	3	73	10	50447	6.39	0.1	0.06	25	21	35	25	4	35	24	22	5	28	38	25	10	17	20	42	31	4	13	25	0.446	-0.543653	0.075724	1	0	0	0	0	1	0	0	0	0	0
YER021W	1	1572	430	292	0.193023	0.294521	1.01	0	4	26	4	60392	5.37	0.183	0.119	22	19	35	39	7	20	36	12	13	36	71	40	13	21	11	51	27	3	23	24	0.483	-0.343404	0.089866	2	0	0	0	0	0	1	0	0	0	0
YER022W	1	2064	292	200	0.294521	0.345	1.06	0	2	15	98	78475	5.08	0.151	0.031	21	27	50	55	2	20	63	24	15	59	77	65	14	24	26	66	28	2	15	34	0.438	-0.565357	0.05968	1	0	0	0	0	0	0	0	0	0	0
YER023W	1	861	200	255	0.345	0.666667	0.92	0	4	19	4	30132	5.29	0.21	0.278	28	2	9	7	7	11	23	26	4	13	28	22	9	4	12	23	18	1	9	30	0.565	0.109441	0.048951	1	0	0	0	0	0	1	0	0	0	0
YER025W	1	1584	287	809	0.571429	0.002	0.76	0	5	12	17	57865	6.77	0.333	0.376	37	26	21	28	10	21	43	41	9	50	43	42	9	15	32	25	27	2	7	39	0.632	-0.226945	0.045541	1	0	0	0	0	0	1	0	0	0	0
YER027C	0	1254	459	504	0.235294	0.327381	0.88	1	1	0	6	46648	4.54	0.141	0.018	24	11	32	37	1	33	21	23	15	18	29	18	15	12	31	33	26	4	14	20	0.422	-0.816307	0.071942	1	0	0	0	0	0	1	0	0	0	0
YER028C	0	1185	710	459	0.152	0.235294	0.95	1	0	0	2	43119	10.74	0.105	0.033	19	30	24	19	6	14	12	20	14	21	21	21	6	14	31	65	28	0	7	22	0.412	-0.69797	0.053299	2	0	0	0	0	0	1	0	0	0	0
YER030W	0	483	238	177	0	0.367232	0.97	0	1	20	1	17462	4.27	0.246	0.214	8	9	7	22	0	1	29	9	1	4	6	20	3	1	3	13	8	0	4	5	0.547	-1.78497	0.03268	1	0	0	0	0	0	0	0	0	0	0
YER031C	0	672	315	177	0.412698	0.367232	0.88	8	3	0	10	24469	4.81	0.156	0.094	19	8	21	14	3	6	16	16	3	13	18	14	3	7	5	22	14	2	9	10	0.463	-0.534081	0.080717	2	0	0	0	0	0	1	0	0	0	0
YER032W	0	2631	315	363	0.412698	0.129477	0.89	0	1	21	13	98811	7.54	0.14	0.031	19	45	73	50	11	38	63	21	32	54	61	67	11	27	75	123	52	1	14	39	0.431	-0.953995	0.047945	1	0	0	0	1	0	0	0	0	0	0
YER033C	0	3231	558	363	0.334	0.129477	0.7	0	1	0	0	119349	4.58	0.138	-0.007	44	33	104	106	7	38	72	42	29	48	64	75	10	42	65	160	76	2	28	31	0.413	-1.08857	0.066914	1	0	0	0	0	0	1	0	0	0	0
YER034W	0	558	558	235	0.302867	0.468085	1.42	0	1	43	0	21190	5.81	0.091	-0.125	15	10	13	21	0	12	15	4	4	4	20	22	2	3	8	8	11	1	3	9	0.33	-1.18595	0.037838	2	0	0	0	0	0	1	0	0	0	0
YER035W	0	438	235	290	0.468085	0.610345	1.82	0	0	24	1	16071	10.93	0.095	-0.054	14	8	3	7	1	5	7	6	7	5	4	22	3	5	13	12	14	0	2	7	0.373	-1.04759	0.048276	2	0	0	0	0	0	1	0	0	0	0
YER036C	1	1833	689	290	0.616	0.610345	1.32	1	3	0	6	68377	6.48	0.372	0.431	44	31	21	42	3	28	45	38	13	28	75	49	13	21	23	42	30	4	18	42	0.654	-0.367541	0.070492	1	0	0	0	0	0	1	0	0	0	0
YER037W	0	966	689	3	0.63135	0	1.13	1	0	50	1	37719	5.14	0.162	0.039	11	11	18	26	3	19	25	11	7	28	34	29	6	17	12	22	10	4	15	13	0.45	-0.523987	0.11215	2	0	0	0	0	0	1	0	0	0	0
YER038C	1	1395	203	3	0	0	1.29	0	1	0	2	53771	4.99	0.156	-0.027	10	16	33	39	9	12	34	14	8	36	44	41	7	37	18	45	21	1	16	23	0.414	-0.418319	0.116379	2	0	0	0	0	0	1	0	0	0	0
YER039C	0	750	57	203	0	0	1.2	0	0	0	8	27687	8.74	0.119	0.109	19	4	10	8	3	8	7	12	0	19	35	14	11	18	5	27	15	4	10	20	0.466	0.666265	0.128514	1	0	0	0	0	0	0	0	0	0	0
YER040W	0	2193	313	473	0	0.539112	1.14	0	2	22	8	79382	10.39	0.112	0.014	40	31	105	31	4	37	18	26	12	35	43	35	17	29	38	141	49	4	9	26	0.412	-0.809452	0.057534	2	0	0	0	0	0	1	0	0	0	0
YER041W	0	2280	473	196	0.539112	0.0612245	0.73	0	1	31	2	87389	7.23	0.132	0.036	20	44	39	55	9	31	49	34	17	50	71	58	13	41	40	84	32	8	26	38	0.43	-0.58419	0.098814	1	0	0	0	0	0	0	0	0	0	0
YER042W	0	555	196	278	0.0612245	0.568345	1.24	0	3	18	0	21141	6.99	0.168	0.026	10	7	7	14	5	6	12	11	5	10	13	18	3	7	9	13	11	3	12	8	0.433	-0.682609	0.119565	2	0	0	0	0	0	1	0	0	0	0
YER043C	1	1350	450	278	0.535556	0.568345	1.33	0	4	0	5	49125	6.2	0.641	0.662	45	15	18	23	11	14	32	37	16	30	41	29	12	17	13	22	21	4	12	37	0.799	0.003786	0.073497	1	0	0	0	0	0	1	0	0	0	0
YER044C	0	447	443	450	0.370203	0.535556	1.45	0	3	0	3	17135	10.2	0.353	0.508	6	6	2	1	2	3	7	9	3	8	16	8	7	12	5	11	17	4	9	12	0.708	0.331081	0.168919	1	0	0	0	0	0	0	0	1	0	0
YER044C-A	0	1315	257	443	0	0.370203	1.12	0	0	0	0	48214	10.38	0.118	0.008	14	20	23	16	6	16	27	11	12	41	56	46	2	25	10	30	13	7	14	19	0.424	-0.200245	0.112745	1	0	0	0	0	0	0	0	0	0	0
YER045C	0	1470	1678	257	0.058	0	1.03	2	1	0	5	54592	8.09	0.16	0.114	34	15	47	21	8	40	23	15	16	30	33	32	14	13	33	58	22	2	15	18	0.48	-0.743763	0.06135	1	0	0	0	0	0	0	0	0	0	0
YER046W	0	432	1678	198	0.056	0	1.57	0	1	125	0	16598	8.42	0.116	0.056	3	8	10	9	1	4	7	8	3	8	17	9	3	7	8	14	8	5	5	6	0.43	-0.493007	0.118881	1	0	0	0	0	0	0	0	0	0	0
YER047C	0	2694	478	198	0.380753	0	1.14	7	2	0	5	100331	9.76	0.131	0.062	49	49	50	48	2	29	67	35	22	48	73	77	16	24	56	112	64	5	24	47	0.438	-0.73835	0.059086	1	0	0	0	0	0	1	0	0	0	0
YER048C	0	1176	2560	478	0.178	0.380753	0.81	1	2	0	3	44855	5.61	0.186	0.102	36	18	12	25	1	12	52	20	6	15	31	51	15	18	9	21	20	2	12	15	0.471	-0.840665	0.081841	1	0	0	0	0	0	0	0	0	0	0
YER049W	0	1935	725	308	0.106207	0.0974026	0.84	0	4	36	3	74041	5.12	0.255	0.258	30	25	31	54	6	22	55	32	15	38	62	60	9	31	27	53	27	12	22	33	0.565	-0.621273	0.100932	1	0	0	0	0	0	0	0	0	0	0
YER051W	0	1479	76	240	0	0.329167	0.81	0	3	7	2	56530	6.74	0.126	-0.048	22	17	37	36	9	15	32	23	14	33	42	46	10	19	23	31	22	7	22	32	0.396	-0.538618	0.097561	1	0	0	0	0	0	0	0	0	0	0
YER052C	0	1584	778	240	0.44	0.329167	1.06	0	2	0	9	58109	6.64	0.258	0.262	37	19	26	30	10	18	33	28	12	41	49	39	9	21	23	45	30	2	12	43	0.566	-0.102657	0.066414	1	0	0	0	0	0	1	0	0	0	0
YER054C	0	1647	1193	1005	0.124	0.18	0.92	1	2	0	8	62318	9.4	0.136	0.001	24	28	56	35	5	15	35	30	13	26	37	50	9	26	33	47	25	4	20	30	0.413	-0.869343	0.091241	2	0	0	0	0	0	1	0	0	0	0
YER055C	0	894	726	1193	0.194	0.346	1.23	0	2	0	0	32266	5.99	0.192	0.203	22	14	8	20	5	7	18	20	2	23	30	22	6	10	11	24	19	1	5	30	0.524	0.09697	0.053872	1	0	0	0	0	0	0	0	0	0	0
YER056C	0	1602	1308	726	0.602	0.205234	0.81	3	1	0	3	58201	4.96	0.202	0.238	58	11	27	15	7	10	24	51	5	45	46	18	16	39	15	41	26	15	25	39	0.544	0.486867	0.148218	1	0	0	0	0	0	0	0	0	0	0
YER056C-A	0	763	551	1308	0.058	0.265	1.38	1	4	0	0	13639	11.56	0.763	0.776	11	13	4	1	4	6	6	7	2	7	5	19	1	2	4	7	9	0	3	10	0.867	-0.77438	0.041322	1	0	0	0	0	0	1	0	0	0	0
YER058W	0	324	641	532	0.00312013	0.274	1.02	0	1	61	1	12281	10.15	0.086	-0.023	7	8	2	3	1	4	14	5	3	3	6	14	4	2	3	7	8	0	3	10	0.398	-0.897196	0.046729	1	0	0	0	0	0	0	0	0	0	0
YER059W	0	1263	532	680	0.265038	0.184	0.72	0	1	34	1	47007	6.14	0.107	-0.018	20	23	41	29	5	22	22	17	8	20	35	22	9	14	14	53	30	1	12	23	0.398	-0.710952	0.064286	2	0	0	0	0	0	1	0	0	0	0
YER060W	0	1587	680	418	0.135294	0	0.73	3	0	64	0	58050	5.31	0.142	0.093	58	15	24	17	8	9	22	46	7	43	47	15	14	37	19	34	30	14	28	41	0.456	0.47822	0.149621	1	0	0	0	0	0	0	0	0	0	0
YER060W-A	0	1593	418	133	0	0	0.89	3	0	32	2	57327	4.94	0.168	0.17	62	13	27	18	9	7	21	54	5	42	49	16	15	35	17	37	23	14	25	41	0.497	0.520754	0.139623	1	0	0	0	0	0	0	0	0	0	0
YER062C	0	753	1027	303	0.268	0.359736	0.87	1	1	0	6	27814	6.07	0.292	0.34	27	7	10	19	3	5	17	19	5	19	16	25	2	14	14	8	10	5	9	16	0.613	-0.282	0.112	2	0	0	0	0	0	1	0	0	0	0
YER063W	0	657	1027	338	0.133	0.180473	0.97	0	2	73	7	24137	7.54	0.19	0.264	18	14	21	11	0	13	26	12	1	6	18	23	1	3	10	22	6	0	2	11	0.553	-1.21697	0.022936	1	0	0	0	0	0	0	0	0	0	0
YER064C	0	1518	1018	338	0.434	0.180473	0.84	1	0	0	4	56638	9.91	0.133	0.054	27	26	26	25	4	22	34	15	12	35	52	44	8	17	28	68	30	1	11	20	0.433	-0.559208	0.057426	1	0	0	0	0	0	0	0	0	0	0
YER065C	0	1674	3327	1018	0.556	0.312	0.94	1	2	0	2	62408	6.38	0.251	0.268	57	26	19	38	6	25	38	36	17	31	40	40	17	24	22	34	30	11	15	31	0.563	-0.423339	0.089767	1	0	0	0	0	0	0	0	0	0	0
YER066W	0	558	3327	1266	0.533	0	0.93	0	0	256	2	20686	6.23	0.135	0.068	12	11	12	15	5	1	7	11	6	12	24	7	3	6	1	19	12	3	7	11	0.436	-0.064324	0.086486	1	0	0	0	0	0	0	0	0	0	0
YER067W	0	486	1266	498	0.17	0.0963855	0.95	1	0	63	2	18989	6.15	0.208	0.055	6	3	4	14	2	5	19	5	14	6	8	20	2	10	6	5	12	1	5	14	0.481	-0.937267	0.099379	2	0	0	0	0	0	1	0	0	0	0
YER068W	0	1764	498	596	0.0963855	0.434	0.97	0	5	24	9	65354	8.04	0.151	0.075	33	24	50	26	12	30	32	31	21	34	39	38	8	15	41	50	51	2	23	27	0.458	-0.73356	0.068143	1	0	0	0	0	0	1	0	0	0	0
YER069W	0	2592	596	948	0.41443	0.43	0.64	0	3	48	2	94868	8.4	0.198	0.201	67	36	48	45	8	28	48	62	15	64	79	62	9	30	34	76	42	8	33	69	0.524	-0.165817	0.082271	1	0	0	0	0	0	0	0	0	0	0
YER070W	0	2667	948	330	0.53481	0.624242	0.82	1	5	88	1	99560	6.12	0.312	0.332	77	42	43	50	14	32	58	50	17	59	69	53	27	31	43	64	58	10	43	48	0.603	-0.33232	0.094595	1	0	1	0	0	0	0	0	0	0	0
YER071C	0	381	478	330	0.202929	0.624242	0.91	0	1	0	10	14498	4.77	0.134	0.02	3	2	13	8	1	2	13	4	2	11	18	13	2	2	2	14	6	2	5	3	0.434	-0.577778	0.071429	1	0	0	0	0	0	0	0	0	0	0
YER072W	0	390	478	833	0.202929	0.35	1	0	3	33	0	14371	11.31	0.137	0.18	11	10	6	4	1	1	2	12	1	7	19	6	4	10	6	5	9	2	4	9	0.48	0.392248	0.124031	1	0	0	0	0	0	0	0	1	0	0
YER074W	0	874	729	456	0.308642	0.217105	0.94	1	5	64	0	15329	11.29	0.816	0.828	13	14	6	6	0	5	8	9	1	3	9	19	1	7	3	7	5	0	4	15	0.896	-0.702963	0.081481	1	0	0	0	0	0	1	0	0	0	0
YER075C	0	2787	1390	289	0.632	0	0.98	0	1	0	5	105250	7.17	0.136	0.03	30	32	74	57	13	41	46	26	22	67	90	68	20	40	52	113	59	5	32	41	0.434	-0.497629	0.082974	1	0	0	0	0	0	1	0	0	0	0
YER077C	0	2067	206	1035	0.184466	0.241	1.03	0	1	0	5	79547	10.21	0.119	0.002	30	37	38	35	12	29	46	26	12	49	88	76	14	31	14	50	42	5	21	33	0.413	-0.381395	0.082849	1	0	0	0	0	0	0	0	0	0	0
YER079W	0	633	109	410	0.00917431	0.260976	1.39	0	1	8	4	23197	10.02	0.166	0.062	8	6	23	20	1	7	2	7	6	10	12	22	6	3	9	36	18	0	8	6	0.456	-1.09762	0.052381	2	0	0	0	0	0	1	0	0	0	0
YER081W	0	1410	839	176	0.241955	0.301136	0.92	1	2	75	40	51193	5.37	0.328	0.391	36	13	31	20	5	22	29	29	11	41	43	23	10	13	17	44	29	3	14	36	0.643	-0.050746	0.063966	1	0	0	0	0	0	1	0	0	0	0
YER082C	1	1665	237	176	0.544304	0.301136	1.1	0	5	0	35	62316	10.27	0.161	0.11	36	28	36	29	2	24	33	38	22	23	56	52	11	15	23	39	37	6	17	27	0.464	-0.722744	0.068592	1	0	0	0	0	0	0	0	0	0	0
YER083C	0	858	587	237	0.346	0.544304	1.29	0	1	0	4	31493	10.29	0.118	0.087	26	10	14	11	0	13	10	12	4	14	43	18	5	11	19	29	19	5	9	13	0.429	-0.055439	0.087719	1	0	0	0	0	0	0	0	1	0	0
YER085C	0	522	336	587	0.440476	0.294719	1.37	0	0	0	0	20484	10.88	0.089	0.002	6	21	14	3	3	7	17	7	3	16	16	13	2	8	5	9	4	0	5	14	0.409	-0.517341	0.075145	1	0	0	0	0	0	0	0	0	0	0
YER086W	0	1731	336	368	0.440476	0.130435	0.89	0	2	27	12	63831	8.84	0.312	0.364	41	32	26	27	5	23	34	41	18	34	55	34	10	23	27	40	30	1	20	55	0.618	-0.166667	0.076389	1	0	0	0	0	0	0	0	0	0	0
YER087W	0	1731	368	275	0.130435	0.821818	0.96	0	3	27	2	65880	7.36	0.13	0.004	24	28	35	41	15	22	37	36	13	38	56	50	16	23	20	45	22	10	18	27	0.413	-0.507986	0.088542	1	0	0	0	0	0	0	0	0	0	0
YER088C	0	2013	757	345	0.698	0.321739	1.45	1	1	0	2	73048	10.26	0.167	0.209	33	31	57	35	4	20	21	17	24	27	44	40	17	21	50	136	61	6	5	21	0.521	-0.821791	0.047761	2	0	0	0	0	0	1	0	0	0	0
YER089C	0	1395	608	757	0.464	0.702774	0.97	2	2	0	0	50388	4.7	0.142	0.122	38	17	20	48	12	16	25	32	15	24	39	28	10	14	16	42	29	3	7	29	0.477	-0.39806	0.051724	2	0	0	0	0	0	1	0	0	0	0
YER090W	0	1524	608	391	0.381579	0.58312	0.93	0	2	54	3	56767	5.7	0.216	0.193	34	25	22	35	6	21	32	29	12	40	45	30	11	15	29	35	31	2	22	31	0.522	-0.336687	0.076923	1	0	0	0	0	0	1	0	0	0	0
YER091C	0	2304	687	391	0.786	0.58312	0.95	0	2	0	3	85859	6.42	0.657	0.683	65	33	34	48	3	30	53	42	12	46	69	61	9	38	38	48	43	9	25	61	0.812	-0.281095	0.093872	1	0	0	0	0	0	1	0	0	0	0
YER092W	0	378	687	87	0.592431	0.103448	1.08	0	1	69	4	14312	4.23	0.094	-0.09	5	5	4	13	0	3	15	2	1	10	14	10	2	0	7	9	12	1	5	7	0.369	-0.6544	0.048	1	0	0	0	0	0	0	0	0	0	0
YER093C	1	4293	299	87	0.284281	0.103448	0.95	0	3	0	7	164367	9.06	0.113	-0.018	57	76	111	73	15	55	97	53	27	102	162	110	36	75	39	127	87	8	43	77	0.403	-0.367902	0.088112	1	0	0	0	0	0	0	0	0	0	0
YER093C-A	0	489	328	299	0.213415	0.284281	0.96	0	1	0	0	15753	10.38	0.118	0.108	13	9	4	4	1	7	10	3	0	8	14	11	6	10	4	13	11	1	4	4	0.462	-0.229197	0.109489	1	0	0	0	0	0	0	0	0	0	0
YER094C	1	618	633	328	0.208	0.213415	1.17	0	5	0	1	22605	4.87	0.159	0.19	14	8	7	13	4	5	14	18	2	14	19	13	5	12	7	16	10	1	8	15	0.518	-0.012683	0.102439	1	0	0	0	0	0	0	0	0	0	0
YER095W	0	1203	633	515	0.251185	0.62	1.2	1	5	63	12	42963	4.64	0.173	0.214	39	20	13	27	8	21	30	41	7	16	38	17	13	14	13	27	19	0	8	29	0.517	-0.2185	0.055	2	0	0	0	0	0	1	0	0	0	0
YER096W	0	1539	515	2229	0.601942	0.034	1.06	0	0	37	0	56578	5.69	0.146	0.07	42	19	27	31	6	11	36	29	13	28	43	35	11	20	20	68	20	3	24	26	0.442	-0.411914	0.091797	1	0	0	0	0	0	0	0	0	0	0
YER098W	0	2265	2229	374	0.339	0	0.98	1	3	118	1	86243	7.36	0.135	-0.03	26	36	68	50	16	35	53	33	22	36	57	66	14	31	25	71	55	3	25	32	0.404	-0.903581	0.078249	1	0	0	0	0	0	1	0	0	0	0
YER101C	0	1293	1305	187	0.012	0.106952	1.08	2	1	0	1	48370	9.59	0.147	0.029	21	15	25	28	4	8	19	31	12	28	39	40	10	16	21	30	19	5	22	37	0.429	-0.272325	0.1	1	0	0	0	0	0	1	0	0	0	0
YER103W	0	1929	886	284	0.322799	0.0457746	1.26	12	4	64	5	69650	4.86	0.184	0.176	65	28	33	45	2	23	53	49	5	37	46	50	7	28	27	39	48	1	12	44	0.509	-0.436604	0.063863	1	0	0	0	0	0	1	0	0	0	0
YER106W	0	909	312	213	0.0512821	0	1.03	0	1	21	1	35752	9.53	0.145	0.012	10	16	28	17	6	11	30	4	9	22	28	40	3	10	10	24	13	3	10	8	0.436	-1.03874	0.076159	1	0	0	0	0	0	0	0	0	0	0
YER107C	0	1098	669	213	0.24	0	0.9	0	5	0	6	40522	8.49	0.109	-0.075	27	19	23	21	9	19	11	26	9	20	16	19	10	15	19	35	24	8	12	23	0.363	-0.483014	0.09589	2	0	0	0	0	0	1	0	0	0	0
YER109C	0	2400	1147	669	0.5	0.182362	1.15	0	2	0	1	86648	10.12	0.104	0.007	55	30	98	33	4	52	31	44	8	31	38	50	16	23	64	92	66	5	17	41	0.409	-0.891103	0.056391	1	0	0	0	0	0	0	0	0	0	0
YER110C	0	3342	491	1147	0.505092	0.194	1.08	1	3	0	27	122600	4.36	0.343	0.408	120	31	57	62	9	47	101	39	15	80	126	57	21	50	37	94	59	3	29	76	0.647	0.000359	0.073675	2	0	0	0	0	0	1	0	0	0	0
YER111C	0	3282	1355	491	0.318	0.505092	0.85	0	1	0	4	123805	9.42	0.145	0.053	41	30	148	54	7	73	56	24	23	88	80	92	26	33	54	125	69	4	28	38	0.462	-0.839433	0.059469	2	0	0	0	0	0	1	0	0	0	0
YER112W	1	564	1355	136	0.158	0.610294	1.03	0	4	124	42	21276	10.31	0.213	0.218	4	9	44	5	0	12	9	11	3	15	11	10	4	4	4	22	5	1	8	6	0.555	-1.15936	0.069519	2	0	0	0	0	0	1	0	0	0	0
YER113C	0	2121	537	136	0.258	0.610294	0.86	2	1	0	1	81545	7.39	0.112	-0.029	22	25	35	35	14	14	31	39	14	57	76	41	21	45	28	59	39	14	46	51	0.399	0.103399	0.148725	2	0	0	0	0	0	0	0	0	0	1
YER114C	0	3123	579	537	0.194	0.240223	0.9	2	2	0	14	115687	9.53	0.132	0.073	60	61	61	61	2	41	74	50	14	52	67	82	21	40	61	148	81	7	24	33	0.444	-0.871827	0.068269	5	0	0	1	1	1	1	0	0	0	0
YER115C	0	576	480	579	0.09375	0.16753	1.41	0	1	0	2	21512	10.21	0.112	0.035	11	12	10	8	9	11	5	11	6	10	19	15	3	8	10	20	8	2	6	7	0.414	-0.446597	0.08377	1	0	0	0	0	0	0	0	0	0	0
YER116C	0	825	596	480	0	0.09375	1.27	0	3	0	2	30764	4.5	0.13	0.046	17	17	19	23	9	12	31	10	7	10	20	14	6	6	15	19	20	0	3	16	0.437	-0.885402	0.032847	2	0	0	0	0	0	1	0	0	0	0
YER117W	0	885	596	298	0.0520134	0.483221	1.14	1	5	48	3	14473	11.11	0.648	0.704	15	10	8	5	2	2	4	17	0	7	9	11	6	3	7	10	3	2	2	14	0.814	-0.077372	0.051095	1	0	0	0	0	0	0	0	0	0	0
YER118C	0	1104	440	298	0.484091	0.483221	1.33	0	1	0	29	41125	5.44	0.162	0.083	29	18	33	24	2	13	13	21	6	33	21	12	6	17	16	37	27	7	19	13	0.463	-0.413897	0.117166	3	0	0	0	1	1	1	0	0	0	0
YER119C	0	1347	292	440	0.746575	0.484091	1.49	2	2	0	2	48840	8.91	0.101	0.118	41	16	15	8	10	12	13	25	10	52	61	14	14	21	21	40	22	3	15	35	0.466	0.797321	0.087054	1	0	0	0	0	0	0	0	0	0	0
YER120W	0	735	292	1001	0.746575	0.222	1.59	0	5	0	6	26925	4.67	0.194	0.27	21	3	12	9	2	16	24	5	2	14	14	20	2	8	23	17	14	2	6	30	0.579	-0.295082	0.065574	1	0	0	0	0	0	0	0	1	0	0
YER122C	0	1482	460	1001	0.430435	0.135	1.04	0	5	0	8	55093	8.46	0.165	0.063	26	21	45	42	4	27	24	28	6	15	31	48	9	27	14	57	38	3	9	19	0.451	-0.9929	0.079108	2	0	0	0	0	0	0	0	0	0	1
YER123W	0	1575	460	954	0.430435	0.482	0.98	3	1	28	1	60260	9.08	0.166	0.082	24	31	47	34	13	28	21	28	18	35	35	37	11	19	28	46	20	4	29	16	0.462	-0.833969	0.099237	1	0	0	0	0	0	0	0	0	0	0
YER124C	0	1722	1125	954	0.164	0.252621	1.14	0	1	0	6	63998	6	0.143	0.015	15	9	46	44	15	23	20	33	11	47	58	46	14	24	21	61	36	7	16	27	0.433	-0.287783	0.082024	1	0	0	0	1	0	0	0	0	0	0
YER125W	1	2430	1125	775	0.527	0.232	0.87	2	3	91	12	91816	6.67	0.186	0.162	38	58	40	53	4	41	51	58	17	32	57	39	12	41	37	63	74	13	28	53	0.499	-0.677998	0.10136	1	0	0	0	0	0	0	0	0	0	0
YER126C	1	786	301	775	0.305648	0.334194	1.1	0	5	0	20	29722	11.04	0.299	0.404	15	20	8	9	1	11	19	17	7	14	17	37	7	6	12	17	15	3	5	21	0.645	-0.785824	0.05364	1	0	0	0	0	0	1	0	0	0	0
YER127W	1	1074	301	304	0.305648	0.0164474	1.05	0	2	27	7	40794	6.91	0.159	0.116	24	31	22	27	1	11	38	18	7	17	28	32	8	7	10	35	17	2	10	12	0.467	-1.10308	0.053221	1	0	0	0	0	0	0	0	0	0	0
YER128W	0	612	304	810	0.0164474	0.234	0.95	0	2	12	1	23488	8.72	0.156	0.11	10	9	11	12	3	11	17	4	2	8	18	23	4	4	11	16	17	3	9	11	0.48	-0.87931	0.078818	1	0	1	0	0	0	0	0	0	0	0
YER129W	0	3429	810	405	0.307407	0.446914	0.9	8	3	46	1	126871	9.02	0.115	-0.02	45	66	79	74	15	35	70	56	29	57	102	93	20	39	58	166	59	3	18	58	0.386	-0.715849	0.052539	1	0	0	0	0	0	1	0	0	0	0
YER130C	0	1332	1505	405	0.328	0.446914	1.06	0	1	0	0	50319	5.59	0.148	0.086	11	23	48	30	7	16	34	13	10	25	36	30	6	25	19	61	23	0	7	19	0.467	-0.817833	0.072235	1	0	0	0	0	0	0	0	0	0	0
YER131W	0	360	1505	876	0.107	0.43	1.03	1	3	123	2	13447	11.6	0.711	0.779	16	16	8	4	4	1	4	3	3	6	4	15	2	1	9	8	1	0	4	10	0.863	-0.822689	0.042017	1	0	0	0	0	0	1	0	0	0	0
YER132C	0	5262	2045	876	0.05	0.310502	1.03	2	0	0	0	195381	7.8	0.12	0.015	79	94	134	100	15	64	90	81	39	105	145	98	28	73	101	254	122	11	54	66	0.41	-0.63474	0.078722	1	0	0	0	0	0	1	0	0	0	0
YER133W	1	1464	2045	3308	0.568	0.798	1.09	5	4	108	60	35907	5.21	0.229	0.176	12	19	13	25	12	14	20	21	4	24	33	19	7	18	16	18	6	3	13	15	0.51	-0.272115	0.108974	3	0	0	0	0	0	1	0	0	0	0
YER134C	0	537	1812	3308	0.008	0.041	0.94	0	3	0	0	20441	6.75	0.137	0.009	7	7	6	16	4	3	10	13	3	11	17	18	2	7	9	9	9	4	11	12	0.419	-0.417416	0.123596	2	0	0	0	0	0	1	0	0	0	0
YER136W	1	1356	1812	401	0.3	0.0997506	1	0	5	97	15	51206	5.87	0.233	0.216	21	16	13	33	5	19	31	31	11	36	40	38	10	19	21	32	24	3	24	24	0.543	-0.391131	0.101996	1	0	0	0	0	0	1	0	0	0	0
YER137C	0	447	7654	401	0.666	0.0997506	1.04	0	1	0	1	16603	9.8	0.112	-0.03	8	4	6	7	4	6	12	7	5	11	14	22	6	2	2	13	9	0	2	8	0.408	-0.512838	0.027027	1	0	0	0	0	0	0	0	0	0	0
YER139C	0	681	321	983	0.158879	0.154629	0.95	0	3	0	0	26239	4.65	0.142	-0.017	8	10	8	22	6	8	23	9	6	13	28	19	4	12	9	14	13	1	7	6	0.403	-0.616814	0.088496	1	0	0	0	0	0	1	0	0	0	0
YER140W	0	1671	321	223	0.158879	0.529148	0.86	0	4	13	3	64793	10.61	0.101	-0.012	25	39	20	22	5	17	29	14	12	43	73	43	18	27	17	57	30	7	24	34	0.392	-0.081835	0.104317	1	0	1	0	0	0	0	0	0	0	0
YER141W	0	1461	223	226	0.529148	0.20354	0.88	0	3	18	0	54658	10.97	0.185	0.239	36	27	16	9	3	15	22	31	10	30	61	35	16	23	22	42	30	15	10	33	0.53	0.07572	0.098765	1	0	0	0	0	0	0	0	0	0	0
YER142C	0	891	282	226	0.0638298	0.20354	1.05	0	3	0	16	34333	8.16	0.134	0.009	21	12	9	17	4	5	31	11	3	21	28	38	10	16	11	20	9	3	13	14	0.42	-0.410135	0.108108	2	0	0	0	0	0	1	0	0	0	0
YER143W	0	1287	282	200	0.0638298	0	1.1	0	4	21	6	47354	4.8	0.125	0.096	31	22	19	30	3	24	25	27	3	32	51	21	13	15	26	21	39	0	10	16	0.453	-0.252336	0.058411	1	0	0	0	0	0	1	0	0	0	0
YER144C	0	2418	302	200	0.165563	0	1.04	2	1	0	4	92260	8.28	0.125	0.052	31	42	49	41	20	51	37	30	20	52	84	46	15	44	52	70	46	6	29	40	0.438	-0.376646	0.098137	1	0	0	0	0	0	0	0	0	0	0
YER145C	0	1215	844	302	0.516	0.165563	1.82	1	2	0	5	45722	8.53	0.194	0.301	26	18	22	11	7	14	23	33	8	33	48	21	12	23	10	28	11	8	19	29	0.581	0.196782	0.123762	1	0	0	0	0	1	0	0	0	0	0
YER146W	1	282	844	101	0.390995	0.683168	1.52	0	4	79	38	10423	4.37	0.101	0.006	3	3	6	6	0	3	10	6	2	8	12	5	3	3	5	4	4	1	0	9	0.416	-0.056989	0.043011	1	0	0	0	0	0	0	0	0	0	0
YER147C	1	1875	460	101	0.323913	0.683168	1.76	0	1	0	1	72140	7.7	0.079	-0.03	29	24	30	22	18	38	48	31	13	31	82	49	20	26	14	40	27	10	28	44	0.389	-0.177725	0.102564	2	0	0	0	0	0	1	0	0	0	0
YER148W	1	723	460	182	0.323913	0.43956	1.16	0	5	40	25	27003	10.16	0.173	0.116	23	15	8	10	2	8	19	12	2	19	16	22	5	15	11	14	16	1	6	16	0.479	-0.247083	0.091667	1	0	0	0	0	0	0	0	0	0	0
YER149C	0	1263	899	182	0.098	0.43956	1.51	0	1	0	2	48164	5.37	0.127	0.047	19	18	34	30	1	14	39	10	11	16	53	37	8	14	21	49	22	2	14	8	0.427	-0.914524	0.071429	3	0	1	1	0	1	0	0	0	0	0
YER150W	0	447	899	869	0.295884	0	1.39	0	0	66	1	14996	4.02	0.171	0.239	21	1	9	3	3	1	7	6	1	6	12	2	4	4	11	19	24	0	3	11	0.535	0.280405	0.047297	1	0	0	0	0	0	0	0	0	0	0
YER151C	0	2739	232	869	0.0431034	0.142693	0.97	0	3	0	1	101916	7.92	0.179	0.125	52	23	74	48	6	38	61	43	29	56	57	87	20	27	48	107	56	5	36	39	0.493	-0.794518	0.074561	1	0	0	0	0	0	1	0	0	0	0
YER152C	0	1332	52	232	0	0.0431034	2.22	0	1	0	1	49490	6.67	0.092	0.044	32	24	26	22	6	13	25	31	10	34	40	19	13	20	23	34	33	3	20	15	0.426	-0.275395	0.097065	2	0	0	0	0	0	1	0	0	0	0
YER155C	0	6504	476	116	0.745798	0.362069	0.93	0	2	0	11	245428	8.6	0.149	0.048	88	89	172	132	16	78	107	71	63	157	205	162	45	105	87	279	132	19	58	102	0.443	-0.474989	0.083987	2	0	0	0	1	0	1	0	0	0	0
YER156C	0	1017	446	476	0.125561	0.745798	1.35	0	4	0	1	38174	7.5	0.162	0.176	22	17	16	23	4	9	22	22	7	22	28	28	6	21	13	31	11	5	10	21	0.511	-0.352959	0.106509	2	0	0	0	0	0	1	0	0	0	0
YER157W	1	2406	446	1663	0.125561	0.152	1.17	0	3	31	12	92543	5.16	0.181	0.122	36	36	44	67	10	36	54	16	10	59	91	66	9	37	20	68	53	2	38	49	0.492	-0.385019	0.09613	2	0	0	0	0	0	0	0	0	0	1
YER158C	0	1722	951	1663	0.498	0.289	1.51	0	0	0	5	63711	10.67	0.129	0.124	30	40	54	27	4	22	21	15	10	24	31	33	17	19	46	101	40	3	15	21	0.468	-0.910646	0.064572	1	0	0	0	0	0	0	0	0	0	0
YER159C	1	429	7388	951	0.364	0.537329	2.05	0	4	0	2	15517	4.95	0.083	-0.058	9	5	7	8	1	7	14	12	2	9	10	12	4	6	10	6	10	0	0	10	0.377	-0.497887	0.042254	1	0	0	0	0	0	0	0	0	0	0
YER161C	0	1002	281	7388	0.0569395	0.075	0.99	0	1	0	24	38551	10.22	0.118	-0.007	16	28	15	26	0	10	39	19	5	11	22	50	9	8	20	30	6	2	8	9	0.391	-1.47988	0.054054	1	0	0	0	0	0	0	0	0	0	0
YER162C	0	2265	189	281	0.126984	0.0569395	0.81	0	5	0	1	87203	7.81	0.134	0.042	39	54	38	53	14	17	72	37	13	38	57	74	17	27	32	48	34	12	25	53	0.434	-0.7313	0.084881	2	0	0	0	0	0	1	0	0	0	0
YER163C	0	699	1609	189	0.004	0.126984	0.82	0	3	0	0	26293	6.14	0.098	0.01	16	14	12	9	0	8	21	15	11	16	20	8	3	4	14	12	16	2	14	17	0.41	-0.467673	0.086207	2	0	0	0	0	0	1	0	0	0	0
YER164W	0	4407	1609	574	0.205	0.49	0.83	10	5	104	10	168240	6.47	0.17	0.097	79	87	87	111	6	52	131	76	31	79	133	138	34	48	59	118	76	18	45	60	0.463	-0.844959	0.075613	1	0	0	0	0	0	0	0	0	0	0
YER165W	1	1734	574	637	0.555749	0.332	1.29	2	4	22	7	64344	5.83	0.488	0.544	54	22	34	29	3	41	49	42	9	25	38	47	16	27	29	36	22	1	23	30	0.729	-0.67799	0.088388	1	0	0	0	0	0	1	0	0	0	0
YER166W	0	4716	637	756	0.271586	0.608	1.06	4	4	32	1	177797	5.91	0.163	0.111	98	84	87	99	25	52	102	106	25	106	138	94	33	82	60	105	93	22	64	96	0.474	-0.298727	0.106938	1	0	0	0	0	0	0	0	0	0	0
YER167W	0	2556	756	257	0.653439	0.0155642	0.84	0	1	37	4	93737	8.01	0.141	0.088	35	37	83	47	4	31	40	36	23	29	50	51	23	31	53	144	72	2	23	37	0.456	-0.892597	0.065805	2	0	0	0	0	0	1	0	0	0	0
YER168C	1	1641	699	257	0.356	0.0155642	1.44	0	5	0	2	62484	8.34	0.137	0.033	30	21	44	28	5	22	37	25	14	41	65	47	12	28	25	29	27	5	15	26	0.431	-0.345788	0.087912	1	0	0	0	0	0	1	0	0	0	0
YER169W	0	2391	699	214	0.364807	0	0.93	3	2	55	0	90211	9.84	0.118	0.014	34	30	57	34	10	31	50	33	25	44	69	74	16	32	60	88	40	9	26	34	0.415	-0.685804	0.084171	1	0	0	0	0	0	0	0	0	0	0
YER171W	1	2337	430	111	0.072093	0	0.96	1	5	25	19	89785	5.35	0.15	0.065	38	49	27	48	13	27	71	33	14	57	81	50	26	33	32	54	42	4	33	46	0.447	-0.32018	0.089974	2	0	0	0	0	0	1	0	0	0	0
YER172C	1	6492	278	111	0.0503597	0	0.9	1	3	0	13	246183	5.28	0.132	0.02	116	85	135	128	24	79	176	92	44	155	232	157	41	93	85	177	109	26	73	136	0.425	-0.323717	0.088766	2	0	0	0	0	0	1	0	0	0	0
YER173W	0	1980	278	154	0.0503597	0	0.92	0	4	13	6	75726	6.35	0.113	-0.052	19	35	53	44	11	24	48	28	13	47	65	49	16	27	28	69	28	7	21	27	0.382	-0.616844	0.08346	2	0	0	0	0	0	1	0	0	0	0
YER174C	0	735	295	154	0.172881	0	0.89	1	1	0	2	27493	4.39	0.144	0.04	18	8	9	16	2	15	26	10	3	17	19	16	4	16	11	22	10	2	4	16	0.441	-0.354508	0.090164	2	0	0	0	0	0	1	0	0	0	0
YER175C	0	900	286	295	0.020979	0.172881	0.95	1	2	0	1	34768	6.2	0.163	0.094	16	15	7	28	3	12	19	14	7	16	20	27	7	17	15	24	14	7	14	17	0.47	-0.644482	0.12709	1	0	0	0	0	0	1	0	0	0	0
YER176W	0	3366	875	555	0	0.746	0.95	1	1	63	1	126969	10.17	0.14	0.081	44	58	97	45	20	50	84	67	17	76	87	119	14	45	46	91	70	7	28	56	0.465	-0.732203	0.071365	1	0	0	0	0	0	1	0	0	0	0
YER177W	0	804	555	402	0.682883	0.659204	1.29	1	1	62	19	30091	4.65	0.323	0.399	26	11	7	14	2	18	31	8	6	13	24	17	6	5	8	31	15	2	12	11	0.641	-0.657678	0.071161	1	0	0	0	0	0	1	0	0	0	0
YER178W	0	1263	402	341	0.659204	0.269795	1.32	0	4	37	2	46343	8.13	0.296	0.348	40	22	10	22	7	14	26	39	8	20	33	29	17	16	18	28	24	3	21	23	0.603	-0.296905	0.095238	1	0	0	0	0	0	0	0	0	0	0
YER179W	0	1097	341	206	0.269795	0.0242718	1.01	1	3	22	20	36612	5.79	0.141	0.115	21	19	11	18	6	17	27	31	6	22	31	20	8	9	8	27	20	0	9	24	0.469	-0.299102	0.053892	1	0	0	0	0	0	0	0	0	0	0
YER180C	0	804	337	206	0.0267062	0.0242718	1.03	0	1	0	2	31655	4.73	0.131	-0.017	10	18	17	25	2	9	27	5	6	22	23	18	2	14	12	22	12	1	15	7	0.413	-0.858427	0.11236	1	0	0	0	0	0	0	0	0	0	0
YER183C	0	636	2326	74	0	0.527027	0.86	0	3	0	0	24059	7.12	0.121	-0.01	12	12	3	14	5	11	13	13	12	16	19	13	8	8	10	14	7	1	7	13	0.401	-0.300474	0.075829	1	0	1	0	0	0	0	0	0	0	0
YER184C	0	2385	773	2326	0	0	0.83	1	0	0	1	91076	7.64	0.126	0.03	37	35	44	40	31	30	49	40	11	60	86	59	19	46	21	73	39	12	33	29	0.43	-0.194836	0.11461	1	0	0	0	0	0	0	0	0	0	0
YER185W	0	912	773	1339	0	0.844	1.07	1	0	57	0	33732	9.26	0.104	-0.005	23	12	9	9	4	8	10	19	3	32	29	12	8	32	8	26	19	1	11	28	0.412	0.732343	0.145215	1	0	0	0	0	0	0	0	0	0	0
YER186C	0	921	3604	1339	0.334	0.762	0.85	0	0	0	1	35911	7.25	0.098	-0.116	8	15	11	21	9	5	24	14	5	20	23	30	8	27	15	20	15	5	11	20	0.358	-0.326144	0.140523	1	0	0	0	0	0	0	0	0	0	0
YER187W	0	426	3604	2952	0.985	0.844	1.09	0	1	247	0	15395	3.89	0.096	-0.056	13	4	11	14	2	8	8	17	1	8	6	4	2	7	4	12	6	3	8	3	0.375	-0.689362	0.12766	1	0	0	0	0	0	0	0	0	0	0
YFL001W	0	1329	196	650	0.214286	0	0.78	0	5	14	1	50888	10.02	0.148	0.069	25	25	30	23	9	13	28	16	8	28	36	44	11	22	20	28	25	4	16	31	0.457	-0.448869	0.095023	1	0	0	0	0	0	0	0	0	0	0
YFL002C	1	1821	196	7956	0.214286	0.251	1.02	17	5	0	3	69422	9.77	0.13	0.042	31	35	31	36	6	17	45	26	6	36	64	59	15	31	24	41	37	6	16	44	0.432	-0.356271	0.087459	2	0	0	0	0	0	0	0	0	0	0
YFL003C	0	2637	7956	224	0.162	0.0357143	1.07	3	1	0	3	99224	7.24	0.108	-0.05	51	37	60	47	17	27	62	26	15	80	101	71	25	31	20	88	54	4	22	40	0.386	-0.204783	0.06492	1	0	0	0	0	0	0	0	0	0	0
YFL004W	0	2487	828	224	0.324879	0.0357143	0.83	2	1	61	1	95440	6.74	0.196	0.148	39	42	46	54	1	28	71	32	13	44	94	78	13	44	39	71	32	10	26	51	0.492	-0.529589	0.096618	1	0	0	0	0	0	0	0	1	0	0
YFL005W	1	648	423	828	0.146572	0.326	0.94	8	3	15	2	23506	7.11	0.196	0.194	11	7	16	14	3	6	12	20	1	19	16	19	4	10	2	19	15	2	4	15	0.536	-0.225581	0.074419	1	0	0	0	0	0	0	0	0	0	0
YFL007W	0	6432	372	423	0.306452	0.146572	0.87	0	3	0	4	245993	5.77	0.15	0.057	105	92	116	157	28	76	128	75	57	151	250	139	47	115	78	175	109	20	85	140	0.446	-0.195894	0.10266	2	0	0	0	0	0	1	0	0	0	0
YFL008W	1	3678	945	372	0.101587	0.306452	0.87	3	5	74	23	141279	6.41	0.163	0.097	61	60	86	70	6	62	135	49	18	94	131	134	17	39	22	94	53	3	40	51	0.476	-0.739755	0.066939	2	0	0	0	0	0	1	0	0	0	0
YFL009W	1	2340	401	945	0.543641	0.15	1.1	1	3	22	7	86089	7.14	0.139	0.042	47	31	59	48	8	15	33	47	24	54	73	46	11	26	28	86	55	11	26	51	0.432	-0.282285	0.080873	1	0	0	0	0	0	0	0	0	0	0
YFL010C	0	636	401	1122	0.543641	0.077	2.18	0	2	0	5	22655	4.12	0.144	0.132	19	5	7	18	0	25	5	29	3	0	6	5	5	7	25	16	8	4	15	9	0.46	-1.0109	0.123223	2	0	0	0	0	0	1	0	0	0	0
YFL011W	0	1641	1251	1004	0.043	0	1.4	24	1	80	2	60662	9.3	0.164	0.193	32	25	15	14	12	15	21	53	2	50	41	23	18	41	20	45	35	13	23	48	0.522	0.41685	0.141026	1	0	0	0	0	0	0	0	0	0	0
YFL012W	0	447	716	1251	0.0558659	0	1.22	0	0	36	2	17179	9.93	0.102	-0.097	2	9	12	7	3	4	11	4	5	11	11	15	2	6	7	17	9	2	3	8	0.368	-0.782432	0.074324	1	0	0	0	0	0	0	0	0	0	0
YFL013C	0	2079	716	266	0.08	0.409774	1.03	0	1	0	4	78752	4.89	0.134	0.056	31	31	44	51	4	25	71	25	7	42	66	66	13	28	30	52	52	2	14	38	0.451	-0.687139	0.063584	1	0	0	0	0	0	0	0	0	0	0
YFL014W	0	330	1019	266	0.349	0.409774	1.22	0	2	30	1	11693	5.1	0.639	0.703	13	3	3	11	0	6	11	13	2	1	3	15	2	2	3	8	2	0	4	7	0.822	-1.20917	0.055046	2	0	0	0	0	0	1	0	0	0	0
YFL017C	1	480	238	50	0.44958	0	1.2	0	4	0	8	18135	4.97	0.144	0.046	5	5	8	10	4	6	14	13	2	17	12	14	5	5	3	5	11	2	7	11	0.467	-0.240881	0.08805	2	0	0	0	0	0	1	0	0	0	0
YFL018C	0	1500	571	2028	0.182	0.315	1.04	2	3	0	12	54010	8.11	0.253	0.324	45	17	25	24	5	13	38	48	14	40	37	47	9	17	15	24	27	1	10	43	0.603	-0.181162	0.056112	1	0	0	0	0	0	0	0	0	0	0
YFL020C	0	369	2028	1728	0.198	0.003	1.28	19	0	0	0	12845	4.55	0.508	0.584	21	4	3	5	0	3	6	7	2	9	8	2	2	3	5	11	12	1	7	11	0.748	0.306557	0.090164	1	0	0	0	0	0	0	0	0	0	0
YFL021W	0	1533	955	1728	0.527749	0.218	2.13	0	3	108	5	56327	8.62	0.119	0.084	27	22	68	35	8	9	6	13	18	30	42	25	11	22	37	74	35	5	6	17	0.453	-0.608628	0.064706	2	0	0	0	0	0	1	0	0	0	0
YFL023W	0	2391	640	122	0.5625	0.491803	1.12	0	2	60	5	91421	4.45	0.135	-0.019	32	33	47	73	0	35	114	35	11	43	52	83	16	28	30	59	33	1	20	51	0.418	-1.05075	0.061558	1	0	0	0	0	0	1	0	0	0	0
YFL024C	1	2499	640	612	0.638	0.223856	0.92	0	4	0	10	96737	9.38	0.154	0.086	37	55	58	59	5	62	62	26	22	52	61	75	12	35	28	84	38	4	27	30	0.468	-1.02152	0.079327	1	0	0	0	0	0	0	0	0	0	0
YFL025C	0	3090	612	269	0.274	0.111524	0.82	0	4	0	4	117754	6.72	0.128	0.045	52	38	66	47	9	32	51	41	24	87	135	51	25	67	46	90	53	15	43	57	0.433	0.091253	0.121477	1	0	0	0	0	0	0	0	1	0	0
YFL026W	0	1296	667	269	0.164918	0.111524	0.99	0	2	74	4	47849	6.16	0.136	0.073	30	16	23	22	2	14	13	18	4	33	44	16	11	27	15	49	45	3	19	27	0.451	0.130162	0.113689	1	0	0	0	0	0	0	0	0	0	0
YFL027C	0	1494	667	205	0.194	0.160976	1.02	0	3	0	3	57618	9.1	0.121	0.037	23	26	27	27	6	18	31	21	15	38	72	39	12	23	11	39	22	5	21	21	0.425	-0.212475	0.098592	1	0	0	0	0	0	0	0	0	0	0
YFL028C	0	870	205	182	0.160976	0.192308	1.06	0	2	0	4	33090	6.63	0.174	0.077	11	18	17	23	3	10	17	16	7	17	35	19	6	9	8	19	12	7	6	29	0.449	-0.255017	0.076125	2	0	0	0	0	0	1	0	0	0	0
YFL029C	1	1107	182	66	0.192308	0.212121	0.96	0	1	0	4	42186	5.71	0.135	0.051	15	16	20	31	7	16	19	17	8	33	31	26	14	17	18	28	13	4	13	22	0.451	-0.299457	0.092391	1	0	0	0	0	0	1	0	0	0	0
YFL030W	0	1158	683	66	0.497804	0.212121	2.56	0	1	50	3	41907	8.01	0.121	0.098	33	13	14	21	6	11	15	27	10	23	37	25	7	19	18	38	20	5	10	33	0.456	0.053506	0.088312	1	0	0	0	0	0	0	0	0	0	0
YFL031W	0	969	751	683	0.327563	0.666	1.84	0	1	33	3	26904	4.82	0.102	0.057	18	16	18	19	4	8	19	3	5	6	27	11	5	11	13	29	17	2	2	5	0.42	-0.769328	0.063025	2	0	0	0	0	0	1	0	0	0	0
YFL033C	0	5313	751	416	0.286	0.0144231	0.85	0	2	0	0	196529	6.43	0.129	0.035	89	79	141	121	15	70	84	76	45	105	160	101	35	65	102	230	125	11	43	73	0.424	-0.591525	0.067232	1	0	0	0	0	0	1	0	0	0	0
YFL034W	0	3222	543	416	0.13628	0.0144231	0.82	0	4	44	2	119495	4.96	0.157	0.108	63	51	61	82	15	38	86	65	22	57	96	75	29	31	47	97	59	14	17	68	0.468	-0.542404	0.057782	1	0	1	0	0	0	0	0	0	0	0
YFL037W	1	1374	349	1072	0.782235	0.456	1.04	3	5	34	4	50922	4.46	0.271	0.359	31	19	27	29	6	23	36	34	11	21	32	15	15	25	18	37	26	5	14	33	0.62	-0.373304	0.09628	1	0	0	0	0	0	0	0	0	0	0
YFL038C	1	621	349	669	0.782235	0.650224	1.07	9	5	0	15	23214	5.01	0.185	0.271	8	7	12	17	4	9	12	15	1	11	20	18	5	8	1	15	18	2	9	14	0.578	-0.412621	0.092233	1	0	0	0	0	0	0	0	0	0	0
YFL039C	1	1436	669	287	0.772	0.808362	1.08	3	5	0	41	41689	5.51	0.711	0.734	26	18	9	20	4	14	27	29	10	30	25	18	16	14	19	31	21	4	14	26	0.842	-0.175733	0.085333	1	0	0	0	0	0	0	0	0	0	0
YFL040W	0	1623	342	287	0.453216	0.808362	0.95	11	1	24	5	60609	8.5	0.103	-0.015	18	14	20	14	12	13	24	47	7	66	66	32	21	36	24	40	33	13	15	25	0.403	0.469815	0.118519	1	0	0	0	0	0	0	0	0	0	0
YFL041W	0	1869	213	342	0.239437	0.453216	0.93	2	2	15	17	70880	4.89	0.145	0.103	33	23	37	39	4	26	42	40	27	36	59	20	19	29	38	27	36	8	31	48	0.471	-0.2709	0.109325	1	0	0	0	0	0	0	0	0	0	0
YFL042C	0	2025	989	159	0.226	0.54717	0.8	1	2	0	2	76347	4.76	0.13	0.043	34	29	44	43	7	24	63	27	12	39	51	45	15	30	32	69	46	8	18	38	0.441	-0.613205	0.083086	1	0	0	0	0	0	0	0	0	0	0
YFL044C	0	906	159	262	0.54717	0.568702	0.98	0	2	0	1	33510	5.04	0.18	0.217	18	8	22	22	3	15	19	19	7	23	25	22	7	13	11	21	15	2	7	22	0.548	-0.332558	0.07309	2	0	0	0	0	0	1	0	0	0	0
YFL045C	1	765	262	189	0.568702	0	0.86	0	5	0	4	29063	4.99	0.54	0.585	11	13	11	16	3	7	25	20	4	14	25	19	3	20	8	15	14	2	9	15	0.755	-0.385827	0.122047	2	0	0	0	0	0	1	0	0	0	0
YFL047W	0	2145	240	249	0.154167	0	0.81	0	2	20	1	82208	5.64	0.138	0.051	30	28	44	51	13	33	51	31	16	48	82	57	16	39	21	55	40	5	26	28	0.446	-0.435574	0.098039	3	0	0	0	1	1	1	0	0	0	0
YFL048C	0	1338	240	168	0.154167	0.511905	0.92	1	2	0	10	50330	5.72	0.177	0.13	21	15	27	33	2	27	24	27	2	27	47	39	12	19	16	30	29	6	14	28	0.489	-0.409663	0.08764	1	0	0	0	0	0	0	0	0	0	0
YFL049W	0	1872	954	168	0.024109	0.511905	0.86	0	1	50	3	70275	9.47	0.143	0.071	35	20	53	25	2	33	46	30	14	42	54	57	10	24	31	48	35	4	20	40	0.46	-0.552648	0.077047	1	0	0	0	0	0	0	0	0	0	0
YFL050C	0	2577	954	2731	0	0	0.87	2	1	0	2	96683	6.71	0.122	0.004	56	57	53	50	10	31	59	40	21	39	66	44	22	36	30	104	57	7	30	46	0.402	-0.600583	0.085082	1	0	0	0	0	0	0	0	0	0	0
YFL051C	0	483	2731	428	0.042	0	0.81	0	0	0	1	18110	4.47	0.114	-0.005	7	6	8	8	5	2	11	10	1	5	12	6	5	5	10	13	21	2	15	8	0.405	-0.445	0.1375	1	0	0	0	0	0	0	0	0	0	0
YFL052W	0	1398	3033	428	0.031	0	0.83	3	0	214	2	53240	6.81	0.096	-0.02	23	24	16	32	22	16	25	16	8	24	56	31	8	22	20	38	28	7	19	30	0.391	-0.140645	0.103226	1	0	0	0	0	0	0	0	0	0	0
YFL053W	0	1776	635	3033	0.114961	0	1.37	1	2	47	1	62134	5.73	0.153	0.166	73	18	18	33	2	11	38	66	12	32	55	41	12	13	25	41	32	3	22	44	0.486	-0.082572	0.064298	1	0	0	0	0	0	0	0	0	0	0
YFL054C	0	1941	635	2166	0.116	0	0.84	1	2	0	2	70507	8.76	0.116	0.068	48	33	38	29	4	16	36	64	11	36	46	36	16	26	35	65	41	13	20	33	0.431	-0.411146	0.091331	1	0	0	0	0	0	0	0	0	0	0
YFL055W	0	1677	1572	2166	0	0	0.78	16	1	118	2	61051	7.52	0.122	0.088	56	22	22	20	5	8	21	49	9	50	59	19	6	35	24	42	25	12	27	47	0.446	0.472939	0.132616	1	0	0	0	0	0	0	0	0	0	0
YFL056C	0	639	1572	29	0	0	0.85	0	0	0	2	23918	7.43	0.126	0.103	14	12	8	12	3	7	11	15	4	16	24	11	7	6	6	20	9	7	7	13	0.455	-0.072641	0.09434	1	0	0	0	0	0	0	0	0	0	0
YFL060C	0	669	393	78	0.0127226	0	0.92	2	1	0	3	25132	7.46	0.143	0.08	17	9	13	12	5	10	14	11	7	16	20	17	3	13	7	11	10	2	6	19	0.465	-0.129279	0.094595	1	0	0	0	0	0	0	0	0	0	0
YFR001W	0	615	650	291	0.0307692	0.0343643	0.85	0	1	35	6	23590	11.1	0.182	0.197	16	20	8	11	0	8	19	7	1	11	16	41	2	3	7	13	9	0	3	9	0.52	-1.27255	0.029412	2	0	0	0	0	0	0	0	0	0	0
YFR002W	1	2520	291	121	0.0343643	0.553719	0.93	0	3	20	12	96173	6.81	0.155	0.09	45	38	67	49	5	33	59	32	15	69	108	65	15	30	23	72	36	8	34	36	0.462	-0.364958	0.085816	1	0	0	0	0	0	0	0	0	0	0
YFR003C	1	468	268	121	0.302239	0.553719	0.79	0	3	0	5	18187	6.07	0.121	0.02	5	15	11	10	3	12	20	5	5	4	5	11	5	2	7	18	5	1	4	7	0.423	-1.62	0.045161	1	0	0	0	0	0	0	0	0	0	0
YFR004W	1	921	268	213	0.302239	0.0328639	0.87	0	5	31	5	34398	6.13	0.204	0.23	19	12	16	18	1	14	24	19	8	13	27	24	16	6	6	21	19	3	10	30	0.547	-0.383007	0.062092	2	0	0	0	0	0	1	0	0	0	0
YFR005C	1	1347	270	213	0.288889	0.0328639	0.91	0	4	0	0	52166	7.13	0.121	-0.053	13	17	29	26	10	15	32	13	19	27	50	38	3	29	19	35	21	6	14	32	0.39	-0.364286	0.109375	2	0	0	0	0	0	1	0	0	0	0
YFR006W	0	1608	270	1546	0.288889	0.204	1.02	1	2	21	1	61753	6.1	0.21	0.178	26	29	23	39	10	13	44	33	17	39	47	41	14	30	24	29	20	4	24	29	0.518	-0.423552	0.108411	1	0	0	0	0	0	1	0	0	0	0
YFR007W	0	1062	1546	174	0.301	0.0172414	0.91	0	2	94	1	39885	6.78	0.153	0.051	20	16	25	27	7	13	19	14	12	26	35	26	4	14	13	23	20	1	10	28	0.448	-0.313314	0.070822	1	0	0	0	0	0	0	0	0	0	0
YFR008W	0	666	174	1287	0.0172414	0.264	1.1	0	1	7	7	25915	6	0.129	0.054	8	10	17	11	0	26	20	5	6	12	32	16	9	4	4	15	10	0	7	9	0.443	-0.751131	0.049774	1	0	1	0	0	0	0	0	0	0	0
YFR009W	0	2259	1287	319	0.487	0.100313	0.92	1	5	62	6	85027	6.18	0.287	0.31	46	38	34	60	5	39	51	42	18	39	89	60	15	27	19	59	35	4	24	48	0.587	-0.459575	0.073138	1	0	0	0	0	0	1	0	0	0	0
YFR010W	0	1500	319	179	0.100313	0.418994	0.92	0	4	28	1	57110	7.14	0.208	0.169	23	21	31	26	5	26	46	27	7	27	42	50	11	26	19	39	24	3	17	29	0.515	-0.65511	0.092184	2	0	0	0	0	0	1	0	0	0	0
YFR011C	0	513	629	179	0.2	0.418994	0.87	0	2	0	2	18855	5.23	0.215	0.183	7	1	11	12	2	10	15	10	0	6	21	24	3	5	2	20	9	0	4	8	0.521	-0.724118	0.052941	2	0	0	0	0	0	1	0	0	0	0
YFR012W	0	609	629	726	0.190779	0.162	0.94	0	0	27	1	22434	8.86	0.111	0.07	10	8	7	4	8	4	2	11	5	20	34	5	3	15	8	24	15	4	5	10	0.431	0.786634	0.118812	1	0	0	0	0	0	0	0	0	0	0
YFR013W	0	2364	611	251	0.230769	0.063745	0.87	1	1	45	4	90896	7.94	0.14	0.024	39	38	46	61	4	40	55	26	15	33	80	79	14	35	51	64	36	8	30	33	0.418	-0.829479	0.092757	1	0	0	0	0	0	0	0	0	0	0
YFR014C	0	1341	387	251	0.162791	0.063745	1.03	12	2	0	2	50296	6.01	0.163	0.101	28	16	15	33	5	17	41	24	8	21	49	51	4	16	18	33	22	4	13	28	0.466	-0.570852	0.073991	1	0	0	0	0	0	1	0	0	0	0
YFR015C	0	2127	650	387	0.316	0.162791	1.09	1	2	0	11	80510	5.93	0.188	0.197	47	39	43	50	7	18	48	43	21	34	72	41	13	34	29	37	38	8	31	55	0.52	-0.348588	0.103107	2	0	0	0	0	0	1	0	0	0	0
YFR016C	0	3702	1526	650	0.226	0.243077	0.91	0	1	0	5	137697	4.22	0.152	0.07	71	39	85	104	4	41	215	53	15	73	59	119	11	20	46	97	93	2	9	77	0.475	-1.13974	0.025142	3	0	1	1	0	0	1	0	0	0	0
YFR017C	0	588	269	1526	0.635688	0.233	1.56	0	1	0	3	21783	7.2	0.129	0.176	10	15	15	13	2	9	10	11	7	8	8	7	7	8	18	24	12	0	5	6	0.5	-1.01897	0.066667	1	0	0	0	0	0	1	0	0	0	0
YFR018C	0	1092	279	269	0.365591	0.635688	1.49	0	2	0	1	41031	5.04	0.063	-0.09	34	22	18	19	3	12	30	23	15	16	46	7	5	16	14	19	21	7	14	22	0.328	-0.20551	0.101928	1	0	0	0	0	0	0	0	0	0	0
YFR019W	0	6837	279	3473	0.365591	0.472	0.89	0	3	24	2	257447	8.45	0.142	0.051	93	105	184	133	26	79	130	88	60	140	190	174	42	83	106	279	165	19	79	103	0.443	-0.666462	0.079456	1	0	0	0	0	0	0	0	0	0	0
YFR021W	0	1503	3473	518	0.103	0.54	1.11	2	2	183	16	55102	5.28	0.132	0.067	27	23	25	33	4	13	26	29	10	43	37	23	18	20	22	65	39	0	18	25	0.45	-0.2526	0.076	1	0	1	0	0	0	0	0	0	0	0
YFR022W	0	2202	518	839	0.528958	0.008	1.33	2	0	49	1	79708	8.25	0.113	0.046	29	35	49	31	12	23	36	40	8	43	73	38	10	24	58	124	33	3	20	44	0.415	-0.345839	0.06412	1	0	0	0	0	0	0	0	0	0	0
YFR023W	0	1836	839	250	0.0750894	0.1	1.62	2	1	64	0	70842	10.28	0.145	0.017	18	31	51	29	5	15	41	25	15	41	48	65	9	41	21	65	34	3	26	28	0.432	-0.67365	0.114566	1	0	0	0	0	0	0	0	0	0	0
YFR024C-A	0	1474	309	250	0.482201	0.1	1.45	1	2	0	10	48546	5.73	0.205	0.231	43	39	20	43	1	8	16	47	1	20	21	18	4	21	22	58	24	4	18	23	0.521	-0.631707	0.095344	4	0	0	0	1	1	1	0	0	0	0
YFR025C	0	1008	997	309	0.152	0.482201	2.06	0	2	0	0	38582	5.83	0.139	0.079	13	10	21	21	8	14	24	14	16	23	30	21	7	16	15	25	11	3	16	27	0.471	-0.31791	0.104478	1	0	0	0	0	0	1	0	0	0	0
YFR026C	0	510	1194	997	0	0.259779	1.52	0	0	0	1	18809	6.48	0.093	-0.014	9	5	19	6	6	6	9	11	2	9	17	9	3	5	10	14	10	2	9	8	0.396	-0.393491	0.094675	1	0	0	0	0	0	0	0	0	0	0
YFR027W	1	846	1194	115	0.233	0.504348	1.49	0	2	84	7	31845	10.75	0.078	-0.087	12	20	19	9	3	8	15	19	8	24	17	25	6	2	11	29	16	6	12	20	0.361	-0.603203	0.071174	2	0	0	0	0	0	1	0	0	0	0
YFR028C	1	1656	868	115	0.138	0.504348	1.37	0	4	0	28	61906	7.99	0.13	0.047	37	31	44	31	7	21	28	36	18	34	42	30	9	28	27	44	29	4	21	30	0.433	-0.497096	0.096189	1	0	0	0	0	0	0	0	0	0	0
YFR029W	1	2037	868	338	0.233871	0.346154	1.24	0	1	51	0	76285	7.39	0.119	0.101	32	34	42	39	18	29	38	27	18	54	56	43	10	27	34	71	57	4	19	26	0.474	-0.478319	0.073746	1	0	0	0	0	0	0	0	0	0	0
YFR030W	0	3108	338	174	0.346154	0.0689655	0.91	0	3	34	2	114827	5.02	0.258	0.266	81	28	52	58	2	29	77	55	15	73	102	77	5	59	50	94	49	9	38	82	0.566	-0.109469	0.102415	1	0	0	0	0	0	1	0	0	0	0
YFR031C	1	3513	400	174	0.4275	0.0689655	1.06	3	4	0	9	133927	7.21	0.151	0.073	52	52	70	61	9	60	123	47	16	82	134	130	25	34	23	86	78	3	27	58	0.461	-0.621709	0.054701	2	0	0	0	0	0	1	0	0	0	0
YFR031C-A	0	912	671	400	0.144	0.4275	1.12	1	5	0	9	27408	11.74	0.773	0.77	23	26	11	9	0	8	8	35	10	18	16	19	2	5	11	15	10	1	7	20	0.857	-0.490945	0.051181	1	0	0	0	0	0	1	0	0	0	0
YFR032C	0	870	298	671	0.285235	0.107303	1.52	0	1	0	1	31865	6.68	0.168	0.246	29	12	16	19	3	15	15	6	5	17	20	20	1	9	27	18	29	1	8	19	0.554	-0.512111	0.062284	1	0	0	0	0	0	0	0	0	0	0
YFR034C	0	939	162	250	0.950617	0.592	1.95	0	1	0	3	34089	7.91	0.068	-0.022	26	18	19	18	1	10	20	12	13	11	22	20	5	5	23	40	22	2	4	21	0.377	-0.759615	0.035256	2	0	0	0	0	0	1	0	0	0	0
YFR035C	0	345	496	162	0.435484	0.950617	1.87	0	0	0	0	12457	8.4	0.091	0.019	10	5	4	3	10	1	2	6	0	5	12	6	3	15	3	13	9	0	1	6	0.405	0.683333	0.140351	1	0	0	0	0	0	0	0	0	0	0
YFR036W	0	375	496	175	0.435484	0.291429	1.52	0	1	16	11	14081	4.33	0.134	0.092	6	4	17	17	0	7	7	3	6	6	10	6	2	3	2	12	10	0	3	3	0.484	-1.23307	0.048387	1	0	0	0	0	0	0	0	0	0	0
YFR037C	1	1674	193	175	0.435233	0.291429	2.33	0	3	0	7	63168	5.14	0.128	0.098	25	21	29	37	7	28	57	32	14	33	48	51	9	20	21	44	26	5	14	36	0.475	-0.666966	0.070018	1	0	0	0	0	0	0	0	0	0	0
YFR038W	0	2337	193	296	0.435233	0.493243	1.41	4	2	12	1	96965	6.22	0.157	0.065	43	31	73	66	8	33	54	39	14	52	107	79	22	35	22	58	50	8	19	40	0.45	-0.470926	0.072685	1	0	0	0	0	0	0	0	0	0	0
YFR039C	0	1533	697	296	0.514	0.493243	0.9	1	0	0	2	59359	4.5	0.131	-0.033	24	17	30	39	6	20	53	17	12	33	54	36	12	25	9	42	25	8	22	26	0.404	-0.483333	0.107843	1	0	1	0	0	0	0	0	0	0	0
YFR040W	0	3009	697	117	0.578192	0.846154	0.94	3	1	49	2	114988	4.39	0.157	0.021	28	38	108	97	5	40	78	37	20	82	94	60	21	45	30	91	52	6	29	41	0.441	-0.686028	0.07984	1	0	0	0	0	0	1	0	0	0	0
YFR041C	0	888	202	117	0	0.846154	0.98	0	2	0	0	34191	10.61	0.159	0.052	7	11	19	13	2	15	13	19	3	20	24	39	5	15	12	25	15	5	17	16	0.453	-0.635932	0.125424	1	0	0	0	0	0	0	0	1	0	0
YFR042W	1	603	202	53	0	0.0377358	1.11	0	1	15	2	23555	10.5	0.108	-0.013	10	7	6	4	2	4	5	7	7	16	39	14	4	14	5	14	10	4	16	12	0.385	0.56	0.17	1	0	0	0	0	0	0	0	0	0	0
YFR043C	0	714	164	53	0.365854	0.0377358	0.93	0	1	0	3	27878	4.66	0.133	0.019	11	10	18	14	4	13	25	4	8	22	21	12	5	10	10	12	11	5	7	15	0.445	-0.429536	0.092827	1	0	0	0	0	0	0	0	0	0	0
YFR044C	0	1446	1024	164	0.216	0.365854	1.09	0	3	0	0	52871	5.43	0.313	0.366	29	11	14	35	5	16	27	38	9	30	44	40	12	23	26	44	25	5	15	33	0.623	-0.201871	0.089397	2	0	0	0	0	0	1	0	0	0	0
YFR045W	0	537	1024	74	0.419	0	1.03	0	1	81	1	31850	10.71	0.128	0.057	23	11	16	6	3	15	9	16	4	21	26	21	9	21	9	17	30	1	9	18	0.447	0.07193	0.108772	1	0	0	0	0	0	0	0	0	0	0
YFR046C	0	1086	119	74	0.478992	0	1.42	0	0	0	2	41313	4.43	0.108	-0.024	12	22	24	30	0	21	40	10	5	26	38	20	7	9	21	31	24	1	5	15	0.397	-0.824377	0.041551	1	0	0	0	0	0	0	0	0	0	0
YFR047C	0	888	979	119	0.162	0.478992	1.07	0	2	0	6	32365	5.69	0.188	0.204	22	9	15	18	9	7	19	25	7	17	31	21	7	10	8	23	15	5	8	19	0.523	-0.136949	0.077966	2	0	0	0	0	0	1	0	0	0	0
YFR048W	0	1989	979	388	0.146067	0.621134	1.46	0	2	47	0	75913	7.29	0.128	0.037	28	50	45	43	4	24	45	27	17	40	55	36	14	32	38	70	36	4	22	32	0.424	-0.686254	0.087613	1	0	1	0	0	0	0	0	0	0	0
YFR050C	1	801	296	171	0.253378	0.736842	1.16	0	5	0	2	29443	5.81	0.148	0.109	23	13	20	17	0	10	11	19	3	18	21	12	9	8	11	18	16	3	13	21	0.469	-0.219549	0.090226	2	0	0	0	0	0	1	0	0	0	0
YFR051C	1	1641	701	296	0.172	0.253378	1.39	0	4	0	7	60627	4.93	0.197	0.22	45	25	26	35	1	25	42	24	14	39	41	28	12	23	24	64	29	2	16	31	0.538	-0.410989	0.075092	2	0	0	0	0	0	0	0	0	0	1
YFR052W	1	825	701	262	0.124108	0.622137	1.15	0	4	49	5	31919	4.64	0.18	0.137	14	4	25	19	1	10	24	4	4	24	37	25	6	14	8	26	9	3	13	4	0.502	-0.433212	0.109489	1	0	0	0	0	0	0	0	0	0	0
YFR053C	0	1458	9154	262	0.138	0.622137	1.23	3	4	0	1	53738	5.19	0.461	0.534	32	18	18	36	4	15	35	42	9	33	48	39	13	17	25	24	29	4	16	28	0.722	-0.326186	0.076289	1	0	0	0	0	0	1	0	0	0	0
YFR055W	0	1023	9154	3834	0	0.16	0.88	1	0	597	1	36971	6.07	0.14	0.096	25	13	9	21	4	6	20	36	9	18	44	21	9	11	14	24	22	6	9	19	0.44	-0.067059	0.076471	1	0	0	0	0	0	0	0	0	0	0
YFR057W	0	456	3834	10	0	0	0.97	0	0	265	1	17503	9.9	0.096	-0.161	8	6	9	7	2	3	5	3	4	9	14	11	2	15	5	23	7	1	10	7	0.318	-0.164238	0.172185	1	0	0	0	0	0	0	0	0	0	0
YGL001C	1	1050	630	285	0.008	0.214035	1.02	0	3	0	2	38706	6.67	0.204	0.153	27	11	20	28	5	10	13	26	10	26	26	26	8	16	19	15	18	6	10	29	0.504	-0.161891	0.091691	1	0	0	0	0	0	0	0	1	0	0
YGL002W	0	651	342	285	0	0.214035	0.83	2	1	31	0	25275	6.53	0.157	0.16	7	12	8	12	3	9	17	11	4	12	24	15	6	14	3	19	7	4	10	19	0.505	-0.168982	0.12963	1	0	0	0	0	0	0	0	0	0	0
YGL003C	0	1701	342	517	0	0.00967118	0.74	2	5	0	12	62821	8.92	0.113	0.038	31	36	32	34	6	17	25	32	17	26	49	29	11	17	29	75	39	9	15	37	0.414	-0.501237	0.072438	1	0	0	0	0	0	0	0	0	0	0
YGL004C	0	1254	517	155	0.008	0.0774194	0.85	0	2	0	2	46383	4.94	0.125	0.015	22	16	32	30	6	11	28	31	11	31	32	24	5	22	11	32	29	3	12	29	0.43	-0.335492	0.088729	1	0	0	0	0	0	1	0	0	0	0
YGL005C	0	840	155	265	0.0774194	0.0566038	0.9	0	1	0	2	31775	4.4	0.117	-0.071	12	11	18	24	1	10	24	6	3	16	36	18	5	10	2	34	26	2	9	12	0.371	-0.498208	0.075269	1	0	0	0	0	0	0	0	0	0	1
YGL006W	0	3522	386	265	0.163212	0.0566038	0.86	4	3	25	1	130860	7.33	0.159	0.09	76	54	73	73	17	43	64	66	13	80	119	83	28	61	39	102	62	11	25	84	0.459	-0.154902	0.082694	1	0	0	0	0	0	0	0	0	0	0
YGL008C	1	2757	274	1257	0.879562	0.349	0.91	8	2	0	2	99618	4.81	0.734	0.76	90	33	26	59	9	27	54	76	14	64	86	48	24	38	36	59	57	15	22	81	0.856	0.122876	0.081699	2	0	0	0	0	1	0	0	0	0	0
YGL009C	0	2340	1257	243	0.196	0.320988	0.78	3	2	0	1	85794	5.74	0.336	0.364	61	33	29	55	11	26	55	63	17	55	58	60	15	33	40	47	48	8	17	48	0.623	-0.354814	0.074454	2	0	0	0	0	0	1	0	0	0	0
YGL010W	0	525	297	243	0.013468	0.320988	0.9	0	2	19	2	20173	10.29	0.123	0.095	6	9	5	5	2	8	6	11	7	12	35	8	5	16	6	9	6	1	6	11	0.44	0.523563	0.132184	1	0	0	0	0	0	0	0	1	0	0
YGL012W	0	1422	556	212	0.329137	0.160377	0.85	1	2	43	2	56039	8.77	0.23	0.282	24	12	16	15	12	15	17	30	15	28	52	30	15	39	23	16	29	20	38	27	0.578	0.124947	0.205074	1	0	0	0	0	0	0	0	1	0	0
YGL013C	0	3207	556	284	0.366	0.267606	0.86	1	0	0	1	121793	6.91	0.142	0.035	42	43	99	57	24	39	63	42	24	66	97	71	22	66	40	112	58	8	37	58	0.438	-0.41676	0.103933	1	0	0	0	0	0	0	0	0	0	0
YGL014W	0	2667	705	284	0.546099	0.267606	0.78	2	2	40	1	97797	6.59	0.152	0.065	51	21	90	48	11	43	38	45	29	52	76	52	26	32	76	86	49	2	23	38	0.444	-0.55214	0.064189	1	0	0	0	0	0	1	0	0	0	0
YGL015C	0	393	705	131	0.544	0	0.97	0	0	0	1	14961	6.9	0.141	0.004	3	5	12	7	4	4	10	3	4	6	15	11	3	6	8	16	7	2	2	2	0.408	-0.765385	0.076923	1	0	0	0	0	0	0	0	0	0	0
YGL016W	0	3246	300	131	0.216667	0	0.98	0	2	18	10	123530	4.75	0.18	0.142	43	27	81	50	20	69	66	37	17	88	134	50	27	58	34	88	70	13	39	70	0.503	-0.011656	0.101758	3	0	0	0	0	0	1	0	0	0	0
YGL017W	0	1512	189	300	0	0.216667	0.93	0	3	20	1	57930	6.26	0.124	0.035	25	21	25	25	15	12	42	33	12	32	42	38	17	22	25	29	21	7	32	28	0.434	-0.370775	0.121272	1	0	0	0	0	0	1	0	0	0	0
YGL019W	0	837	285	117	0.642105	0.247863	0.91	1	2	21	27	32265	4.35	0.126	0.06	12	13	6	22	9	11	36	16	8	8	21	15	7	18	13	22	10	4	12	15	0.446	-0.681655	0.122302	2	0	0	0	0	0	1	0	0	0	0
YGL021W	0	2283	224	95	0.669643	0.0210526	0.88	1	1	17	3	86086	10.41	0.142	0.061	24	38	51	47	6	33	30	25	21	45	91	70	15	27	27	116	42	9	15	28	0.436	-0.591447	0.067105	1	0	1	0	0	0	0	0	0	0	0
YGL022W	1	2157	299	224	0.668896	0.669643	1.25	0	4	18	2	81528	8.1	0.214	0.28	59	32	19	38	5	14	24	46	12	57	72	32	22	53	26	51	43	21	37	55	0.569	0.323677	0.154596	1	0	0	0	0	0	0	0	1	0	0
YGL023C	0	1908	299	239	0.668896	0.569038	1.36	0	2	0	1	70616	7.76	0.097	0.007	29	34	63	40	8	29	40	31	18	32	42	47	8	15	28	87	38	5	11	30	0.413	-0.959213	0.048819	1	0	0	0	0	0	0	0	0	0	0
YGL025C	0	1194	239	228	0.569038	0.22807	1.21	0	1	0	4	43079	9.13	0.105	0.081	38	11	46	15	2	41	11	20	8	15	33	18	20	8	28	32	32	0	6	13	0.446	-0.675315	0.035264	1	0	0	0	0	0	0	0	0	0	0
YGL026C	0	2124	228	268	0.22807	0.283582	1.12	0	2	0	3	76626	6.48	0.32	0.401	64	28	26	40	7	27	42	66	19	34	62	44	11	32	31	43	46	5	19	61	0.638	-0.162235	0.079208	2	0	0	0	0	0	1	0	0	0	0
YGL027C	0	2502	268	732	0.283582	0.0778689	0.93	0	3	0	3	96506	4.81	0.15	0.063	36	33	48	52	8	32	71	50	18	52	78	51	19	49	37	60	36	19	41	43	0.45	-0.443217	0.130852	1	0	0	0	0	0	0	0	0	0	0
YGL028C	0	1629	732	855	0.086	0.297076	0.97	0	0	0	2	56446	4.17	0.28	0.354	34	3	24	22	6	29	24	30	4	36	27	18	4	15	24	107	80	3	15	37	0.624	-0.205535	0.060886	1	0	1	0	0	0	0	0	0	0	0
YGL029W	0	363	424	855	0.261792	0.198	1.1	0	2	33	1	14417	11.21	0.217	0.281	11	15	4	2	0	4	18	3	1	1	9	27	4	1	2	4	5	2	1	6	0.561	-1.6175	0.033333	1	0	0	0	0	0	0	0	0	0	0
YGL030W	1	548	1156	424	0.135	0.261792	1.17	0	5	94	2	11415	10.64	0.865	0.887	8	3	4	2	0	4	5	9	0	7	13	12	2	2	2	10	7	0	6	9	0.932	0.020952	0.07619	1	0	0	0	0	0	0	0	0	0	0
YGL031C	0	468	1156	633	0.242	0.260664	1.22	1	3	0	0	17613	11.9	0.759	0.785	18	16	4	3	0	7	10	8	2	7	7	30	1	8	4	14	7	1	1	7	0.869	-1.05226	0.064516	1	0	0	0	0	0	1	0	0	0	0
YGL032C	0	264	633	218	0.076	0.233945	1.02	0	0	0	1	9464	7.09	0.089	-0.049	4	1	3	0	3	5	4	4	1	6	7	3	2	5	5	13	11	0	4	6	0.388	0.195402	0.103448	1	0	0	0	0	0	0	0	0	0	0
YGL033W	0	727	2562	218	0.053	0.233945	1.07	0	2	187	0	25027	4.78	0.138	-0.034	11	7	17	18	4	10	21	2	1	20	22	24	3	8	7	15	13	1	3	11	0.416	-0.548165	0.055046	1	0	0	0	0	0	0	0	0	0	0
YGL035C	0	1515	2562	217	0.7	0.64977	1.63	0	2	0	8	55532	10.58	0.152	0.203	22	29	38	19	4	41	19	20	17	18	47	26	14	11	41	79	35	0	6	18	0.51	-0.838691	0.03373	2	0	0	0	0	0	1	0	0	0	0
YGL036W	0	2730	652	217	0.415644	0.64977	1.41	0	1	50	5	102370	6	0.148	0.063	34	19	95	53	8	42	39	29	21	80	104	56	13	40	34	106	68	9	27	32	0.458	-0.337404	0.083608	1	0	0	0	0	0	1	0	0	0	0
YGL037C	0	651	652	492	0.41	0.113821	1.84	0	2	0	3	24993	6.23	0.319	0.319	9	7	9	21	2	6	12	8	12	16	14	18	5	5	10	12	15	5	10	20	0.617	-0.513889	0.092593	1	0	0	0	0	0	0	0	0	0	0
YGL038C	0	1443	492	354	0.113821	0	1.09	1	1	0	0	55155	7.85	0.149	0.042	19	18	31	38	1	21	18	17	11	35	44	38	12	22	30	51	23	11	18	22	0.438	-0.519167	0.10625	1	0	0	0	0	0	0	0	0	0	1
YGL039W	0	1047	3405	354	0.196	0	1.04	3	1	263	0	38259	5.8	0.202	0.15	27	6	22	21	9	11	22	21	5	19	29	32	4	24	11	31	20	3	6	25	0.504	-0.179598	0.094828	1	0	0	0	0	0	1	0	0	0	0
YGL040C	1	1029	3405	641	0.184	0.581903	0.97	0	3	0	5	37740	6.06	0.203	0.202	34	21	13	24	9	6	19	26	9	26	34	15	6	14	20	19	13	2	14	18	0.512	-0.085965	0.087719	2	0	0	0	0	0	1	0	0	0	0
YGL043W	0	930	446	292	0.0201794	0.0547945	0.99	0	5	33	3	34843	9.38	0.187	0.112	26	11	22	19	7	15	22	9	10	15	20	39	4	6	11	22	18	2	9	22	0.488	-0.799029	0.055016	1	0	0	0	0	0	0	0	0	0	0
YGL044C	1	891	446	415	0.0201794	0.0240964	1	0	4	0	7	32790	4.75	0.097	-0.036	17	10	35	15	4	24	17	18	1	14	30	15	7	12	16	27	8	2	6	18	0.38	-0.522635	0.067568	1	0	0	0	0	0	0	0	0	0	0
YGL045W	0	1629	1942	415	0.188	0.0240964	1.09	0	1	126	0	60864	9.94	0.112	0.055	18	29	33	27	6	22	34	26	6	40	38	46	11	18	34	59	37	3	16	39	0.447	-0.534317	0.068266	1	0	0	0	0	0	0	0	0	0	0
YGL047W	1	609	265	1942	0.29434	0.33	1.01	0	3	12	1	22661	5.72	0.125	0.095	8	9	6	10	6	13	13	15	4	16	20	10	4	12	8	17	9	1	6	15	0.467	-0.025248	0.094059	1	0	0	0	0	0	0	0	1	0	0
YGL048C	1	1218	265	464	0.29434	0.30819	0.93	7	4	0	5	45271	9.71	0.218	0.27	26	27	14	20	4	13	35	27	8	31	37	36	14	10	16	24	18	0	8	37	0.565	-0.262222	0.044444	1	0	0	0	0	0	0	0	0	0	0
YGL049C	0	2745	464	262	0.30819	0.290076	0.97	1	2	0	16	103898	7.69	0.177	0.142	48	47	76	52	5	40	84	46	19	37	56	89	22	27	59	72	58	7	29	41	0.495	-1.08162	0.068928	1	0	0	0	0	0	1	0	0	0	0
YGL050W	0	822	1384	262	0.268	0.290076	0.96	0	3	15	0	30806	8.04	0.125	0.051	12	15	13	14	5	9	24	18	2	20	25	25	5	10	10	24	15	2	9	16	0.44	-0.454212	0.076923	1	0	0	0	0	0	0	0	0	0	0
YGL051W	0	705	384	1384	0	0	1.38	7	0	1	28	27241	8.11	0.104	0.005	15	15	15	10	2	6	16	7	4	17	27	12	3	9	12	15	13	4	16	16	0.405	-0.213248	0.123932	1	0	0	0	0	0	0	0	0	0	0
YGL053W	0	714	1301	384	0.32	0	1.08	7	0	14	5	27250	4.86	0.128	0.028	13	7	12	13	4	9	19	11	4	19	22	16	4	15	10	19	12	4	12	12	0.437	-0.223207	0.130802	1	0	1	0	0	0	0	0	0	0	0
YGL054C	0	417	1301	710	0.148	0.392958	1.12	1	3	0	5	15930	6.93	0.311	0.34	11	3	9	5	2	2	6	7	4	10	27	7	4	13	3	4	4	2	7	8	0.598	0.687681	0.15942	2	0	0	0	0	0	0	0	1	0	0
YGL056C	0	1584	1006	205	0.35	0	1.52	1	0	0	0	58111	9.76	0.117	0.075	21	21	43	19	4	24	24	19	18	31	55	30	9	12	38	72	40	3	10	34	0.445	-0.444023	0.047438	2	0	0	0	0	0	1	0	0	0	0
YGL057C	0	864	205	461	0	0.553145	1.16	0	1	0	2	32959	10.33	0.114	-0.021	12	12	23	15	0	15	12	10	4	19	35	23	5	21	15	26	13	5	5	17	0.394	-0.254704	0.108014	1	0	0	0	0	0	0	0	0	0	0
YGL058W	0	519	288	461	0.177083	0.553145	1.09	7	5	23	3	19705	4.02	0.225	0.139	12	8	9	28	1	3	12	4	3	6	11	9	8	7	15	10	8	3	5	10	0.491	-0.822093	0.087209	2	0	0	0	0	0	1	0	0	0	0
YGL059W	0	1476	232	288	0	0.177083	1.25	0	1	19	0	57356	8.12	0.148	0.053	16	20	28	20	5	19	36	20	17	35	57	38	14	21	22	36	27	2	34	24	0.446	-0.383707	0.11609	1	0	0	0	0	0	0	0	0	0	0
YGL060W	0	1926	355	232	0.307042	0	1.03	1	0	48	2	73101	5.03	0.148	0.072	32	18	45	30	12	19	52	18	14	53	82	41	18	24	25	50	44	4	27	33	0.459	-0.118097	0.085803	1	0	0	0	0	0	1	0	0	0	0
YGL061C	1	744	355	235	0.307042	0.242553	1.09	0	1	0	19	27473	10.76	0.127	0.033	13	15	27	12	1	10	10	12	6	17	19	21	5	4	13	28	16	2	4	12	0.425	-0.791903	0.040486	1	0	0	0	0	0	0	0	0	0	0
YGL062W	0	3537	429	235	0.519814	0.242553	1.21	1	3	45	2	130098	6.17	0.261	0.306	102	66	46	77	12	50	75	90	29	72	104	65	26	47	55	60	63	8	31	100	0.582	-0.204669	0.073005	1	0	0	0	0	0	1	0	0	0	0
YGL063W	0	1113	445	429	0.0651685	0.519814	1.35	0	1	12	3	41875	8.91	0.066	-0.052	27	28	16	15	10	18	20	26	11	20	40	16	9	15	21	22	17	5	14	20	0.351	-0.277297	0.091892	1	0	0	0	0	0	0	0	0	0	0
YGL065C	1	1512	251	177	0	0.0282486	1.11	0	4	0	1	58047	6.22	0.17	0.087	30	15	25	22	6	19	37	22	10	43	53	37	8	37	19	32	23	7	25	33	0.471	-0.005368	0.137177	1	0	0	0	0	0	0	0	1	0	0
YGL066W	0	1974	353	177	0	0.0282486	1.01	0	3	25	0	72878	9.57	0.132	0.055	34	31	62	41	7	73	29	44	18	24	38	50	12	12	31	71	37	1	15	27	0.443	-1.18569	0.042618	1	0	0	0	0	0	0	0	0	0	0
YGL067W	0	1155	429	353	0.20979	0	1.03	0	2	20	0	43516	6.26	0.152	0.06	16	16	27	20	13	10	23	20	6	29	33	23	4	23	17	35	26	5	16	22	0.453	-0.223958	0.114583	2	0	0	0	0	0	1	0	0	0	0
YGL070C	0	369	259	374	0.482625	0.379679	0.94	0	5	0	18	14288	7.53	0.16	0.087	2	12	7	7	8	6	9	4	3	4	8	5	3	9	5	11	9	0	3	7	0.462	-0.663115	0.098361	1	0	0	0	0	0	0	0	0	0	0
YGL071W	0	2073	757	374	0.550859	0.379679	0.96	0	1	65	1	77682	6.88	0.133	0.037	28	25	63	44	8	38	39	23	38	34	48	47	7	28	46	79	44	2	14	35	0.439	-0.88942	0.063768	2	0	0	0	0	0	1	0	0	0	0
YGL073W	1	2502	664	757	0.21988	0.742	1.09	0	3	34	2	93281	5.14	0.125	-0.016	38	39	120	65	0	31	46	33	22	44	58	42	14	31	50	93	60	6	15	26	0.403	-1.02257	0.062425	1	0	0	0	0	0	0	0	0	0	0
YGL075C	1	1164	664	928	0.11	0.327586	1	0	1	0	6	44585	8.58	0.114	0.009	19	24	25	23	2	20	29	17	5	33	34	30	2	24	13	35	19	5	10	18	0.421	-0.525581	0.100775	1	0	0	0	0	0	0	0	0	0	0
YGL076C	0	1662	928	418	0.386	0.416268	0.85	2	3	0	0	27638	10.97	0.76	0.825	24	15	14	4	0	12	16	15	4	21	20	29	2	10	11	12	9	2	10	14	0.896	-0.427869	0.090164	1	0	0	0	0	0	1	0	0	0	0
YGL077C	0	1692	418	365	0.416268	0.180822	0.86	3	1	0	1	62055	6.83	0.205	0.262	46	12	23	17	16	9	23	43	14	45	54	24	15	43	22	57	28	15	19	38	0.559	0.424156	0.136767	2	0	0	1	0	1	0	0	0	0	0
YGL078C	0	1572	365	187	0.180822	0.657754	0.82	18	2	0	1	58826	9.91	0.271	0.311	33	20	20	32	3	23	44	29	11	27	49	69	6	17	22	30	31	2	13	42	0.596	-0.596558	0.061185	2	0	0	0	0	0	0	0	0	0	0
YGL079W	0	657	415	187	0.156627	0.657754	1.14	0	1	16	3	24442	4.08	0.155	0.022	10	8	15	23	1	10	21	5	3	15	16	11	4	10	7	34	12	0	4	9	0.435	-0.742202	0.06422	1	0	0	0	0	0	0	1	0	0	0
YGL081W	0	963	404	296	0.00247525	0.290541	1.07	0	1	20	9	36389	4.86	0.139	0.049	10	17	17	22	9	8	35	16	8	32	25	23	2	15	9	26	28	2	4	12	0.459	-0.535312	0.065625	1	0	0	0	0	0	0	0	0	0	0
YGL082W	0	1146	354	404	0.149718	0.00247525	1.16	1	1	38	0	43321	6.21	0.135	0.057	19	19	39	18	3	29	27	24	7	19	34	21	7	15	11	27	22	2	16	22	0.446	-0.703412	0.086614	2	0	0	0	0	0	1	0	0	0	0
YGL083W	0	2415	759	354	0.0619236	0.149718	1.3	0	4	64	1	91000	8.23	0.156	0.073	26	21	46	40	8	30	46	26	13	54	92	69	15	46	50	89	56	6	25	46	0.455	-0.25	0.095771	1	0	0	0	0	0	0	0	0	0	0
YGL084C	0	1683	759	175	0.002	0.0457143	1.2	1	2	0	6	65339	10.3	0.169	0.135	36	29	27	20	6	9	18	21	14	55	71	28	12	45	20	44	25	18	28	34	0.485	0.35625	0.1625	1	0	0	0	0	0	0	0	1	0	0
YGL085W	0	825	247	175	0	0.0457143	0.93	0	2	18	0	32112	10.84	0.131	0.059	11	22	16	15	2	8	11	22	5	17	22	27	5	15	12	15	13	10	12	14	0.436	-0.634307	0.135036	1	0	0	0	0	0	0	0	0	0	0
YGL086W	0	2250	214	247	0.0607477	0	1.03	0	2	9	7	87651	5.18	0.142	-0.015	22	27	94	52	7	52	73	15	7	33	105	81	14	22	10	54	33	6	18	24	0.41	-0.977036	0.061415	1	0	0	0	0	0	0	0	0	0	0
YGL087C	0	499	214	1252	0.0607477	0.284	1.22	0	3	0	4	15545	6.76	0.223	0.24	4	7	8	8	3	2	11	9	3	6	13	11	4	5	12	9	12	2	4	4	0.542	-0.740146	0.080292	2	0	0	0	0	0	1	0	0	0	0
YGL089C	0	363	1252	206	0	0	1.11	0	0	0	0	13271	4.67	0.276	0.344	19	3	5	7	0	5	7	6	3	8	11	5	3	7	6	6	8	4	3	4	0.602	-0.02	0.116667	1	0	0	0	0	0	0	0	0	0	0
YGL090W	0	1266	276	206	0	0	1.09	0	0	14	8	48259	4.69	0.134	0.025	13	25	20	39	6	16	47	18	5	31	37	38	11	12	7	44	21	3	7	21	0.435	-0.766271	0.052257	2	0	0	0	0	0	1	0	0	0	0
YGL091C	1	987	276	196	0	0.00510204	1	1	5	0	2	35253	4.32	0.124	0.027	20	5	13	28	11	5	24	30	6	22	33	22	10	7	22	25	13	4	6	22	0.417	-0.125915	0.051829	2	0	0	0	0	0	1	0	0	0	0
YGL092W	1	3954	266	196	0.398496	0.00510204	1.12	0	3	24	19	145660	5.51	0.134	0.041	72	47	101	71	14	53	84	84	12	68	134	91	19	68	58	154	85	11	35	56	0.425	-0.462642	0.08656	1	0	0	0	0	0	0	0	0	0	0
YGL093W	1	2754	420	266	0.345238	0.398496	0.89	0	2	29	1	104825	4.97	0.118	-0.022	35	46	59	72	1	35	86	30	16	58	77	77	27	40	39	92	60	4	17	46	0.405	-0.742203	0.066521	1	0	0	0	0	0	0	0	0	0	0
YGL094C	0	3348	420	510	0.345238	0.229412	0.79	0	4	0	0	127038	6.67	0.142	0.045	40	54	80	67	21	30	66	59	25	76	115	69	21	49	48	100	75	9	55	56	0.437	-0.393991	0.101345	1	0	0	0	0	0	1	0	0	0	0
YGL095C	0	1734	510	2712	0.234	0.333	1.14	1	4	0	6	67017	6.2	0.146	0.019	19	31	37	39	5	30	45	17	11	44	63	45	11	28	16	47	31	3	19	36	0.432	-0.456152	0.086655	2	0	0	0	0	0	0	0	0	0	0
YGL096W	0	831	2100	2712	0.216	0.036	1.25	1	2	182	3	31257	11.05	0.103	0.03	10	18	31	1	0	15	16	15	8	21	15	16	5	11	24	27	15	2	9	17	0.428	-0.718478	0.07971	1	0	0	0	0	0	0	0	0	0	0
YGL097W	1	1449	3702	2100	0	0.048	1.17	0	5	195	7	53013	6.02	0.204	0.194	38	19	24	37	9	16	29	44	15	20	40	35	11	19	23	30	21	8	11	33	0.514	-0.435685	0.078838	1	0	0	0	0	0	0	0	0	0	0
YGL098W	1	738	788	3702	0.286802	0	0.85	0	1	32	2	28106	5.01	0.138	0.058	13	12	7	19	0	21	18	12	3	13	27	18	6	11	3	23	13	0	12	14	0.444	-0.52449	0.093878	1	0	0	0	0	0	0	0	0	0	0
YGL099W	1	1923	347	788	0.311239	0.444	0.81	0	5	20	8	72727	9.45	0.205	0.172	50	38	39	43	4	27	49	35	11	28	61	62	10	24	33	37	26	7	21	35	0.501	-0.715938	0.08125	1	0	0	0	0	0	1	0	0	0	0
YGL101W	0	648	265	393	0.633962	0.0585242	0.83	1	2	15	0	25297	5.5	0.184	0.134	9	12	9	18	6	9	19	7	5	18	20	19	6	7	8	10	12	4	8	9	0.502	-0.584186	0.088372	2	0	0	0	0	0	1	0	0	0	0
YGL103W	1	961	793	265	0.0567465	0.633962	0.95	0	5	67	0	16722	11.4	0.705	0.76	12	12	3	5	0	4	5	18	10	9	9	18	4	5	8	5	5	2	5	10	0.853	-0.614765	0.080537	1	0	0	0	0	0	0	0	0	0	0
YGL105W	0	1131	427	145	0.592506	0.668966	0.94	0	5	24	8	42084	8.01	0.388	0.432	33	11	13	29	3	18	28	15	11	17	28	47	6	14	21	24	17	3	7	31	0.668	-0.606117	0.06383	1	0	0	0	0	0	1	0	0	0	0
YGL108C	0	423	261	237	0.249042	0.177215	0.84	0	0	0	0	16037	10.82	0.126	-0.032	10	10	5	5	1	7	15	5	3	2	8	27	4	1	6	9	14	0	2	6	0.39	-1.48286	0.021429	1	0	0	0	0	1	0	0	0	0	0
YGL110C	0	1875	237	167	0.177215	0	0.83	0	2	0	1	72042	6.97	0.14	0.02	29	37	35	41	3	24	59	33	16	37	77	59	11	21	19	45	26	8	18	26	0.413	-0.68109	0.075321	1	0	0	0	0	0	1	0	0	0	0
YGL111W	1	1392	249	167	0.309237	0	0.79	0	4	17	10	51906	7.98	0.127	-0.013	26	16	20	34	3	13	33	27	8	26	49	52	9	19	15	41	20	5	11	36	0.401	-0.371058	0.075594	2	0	0	0	0	0	0	0	0	0	0
YGL112C	1	1551	249	239	0.309237	0	0.83	0	4	0	26	57901	5.17	0.147	0.079	29	19	25	34	2	25	34	23	10	32	66	34	5	21	22	39	39	3	16	38	0.453	-0.212403	0.077519	1	0	0	0	0	0	0	0	0	0	0
YGL113W	1	2007	294	239	0.037415	0	0.84	0	2	13	0	77297	10.47	0.118	-0.007	24	47	43	36	7	20	47	16	11	38	73	73	8	22	33	67	44	6	21	32	0.399	-0.746108	0.073353	2	0	0	0	0	0	1	0	0	0	0
YGL114W	0	2178	458	294	0.229258	0.037415	1.03	0	1	35	1	80008	6.61	0.098	0.027	49	32	29	28	11	27	29	54	7	70	78	22	17	39	35	67	32	15	23	61	0.414	0.386345	0.106207	1	0	0	0	0	0	0	0	0	0	0
YGL115W	0	969	391	458	0.122762	0.229258	0.99	0	3	21	17	36401	5.52	0.16	0.137	10	17	14	26	4	14	15	15	4	27	42	19	7	11	10	27	19	1	11	29	0.49	-0.006211	0.071429	1	0	0	0	0	0	1	0	0	0	0
YGL116W	1	1833	496	391	0.308468	0.122762	0.83	2	2	42	13	67359	9.21	0.14	0.071	36	34	34	34	10	24	28	41	14	43	46	39	11	14	27	76	45	11	16	27	0.444	-0.526066	0.067213	2	0	0	0	0	0	1	0	0	0	0
YGL117W	0	798	2564	496	0.029	0.308468	1.04	0	0	152	1	30755	7.59	0.134	0.009	7	14	18	23	4	11	11	9	10	24	26	20	7	13	8	18	12	0	10	20	0.434	-0.311698	0.086792	1	0	0	0	0	0	0	0	0	0	0
YGL120C	1	2304	504	476	0.096	0.159664	0.89	2	4	0	11	87561	6.38	0.206	0.218	50	48	28	46	7	33	66	38	22	46	77	51	18	30	42	48	38	3	30	46	0.531	-0.471186	0.082138	1	0	0	0	0	0	0	0	0	0	0
YGL121C	0	381	476	253	0.159664	0	1.03	0	0	0	8	14922	4.5	0.149	0.143	6	10	4	9	0	4	14	2	3	3	19	3	4	5	4	8	12	2	6	8	0.475	-0.434127	0.103175	1	0	0	0	0	0	0	0	0	0	0
YGL122C	1	1578	253	564	0	0.315603	0.93	0	4	0	12	58321	8.01	0.16	0.164	41	27	36	17	21	61	34	31	12	20	31	31	11	20	50	26	24	1	6	25	0.499	-0.802857	0.051429	1	0	0	0	0	0	0	0	0	0	0
YGL123W	1	765	902	564	0.120843	0.356	1.22	0	5	84	0	27450	11.21	0.801	0.856	21	18	10	6	1	13	12	28	3	17	21	20	2	7	16	12	19	3	4	21	0.912	-0.281496	0.055118	1	0	0	0	0	0	0	0	0	0	0
YGL124C	0	1935	902	457	0.004	0.676149	1.31	0	3	0	8	73493	7.24	0.113	-0.003	23	26	46	34	14	28	39	24	14	36	82	46	14	37	25	71	33	4	20	28	0.403	-0.336957	0.09472	1	0	0	0	0	0	0	0	0	0	0
YGL125W	0	1803	380	457	0.771053	0.676149	1.35	2	3	31	1	68560	5.63	0.221	0.299	30	22	37	44	10	27	30	32	17	52	60	35	14	23	37	40	27	13	25	25	0.588	-0.338333	0.101667	2	0	0	0	0	0	1	0	0	0	0
YGL126W	0	1143	221	380	0.334842	0.771053	0.76	0	2	15	1	42735	10.62	0.066	0.014	39	28	9	13	10	17	5	33	19	17	46	8	9	15	12	13	28	17	11	31	0.381	0.188947	0.113158	1	0	0	0	0	0	0	0	1	0	0
YGL127C	0	384	221	247	0.334842	0.0445344	1.16	0	5	0	59	14741	4.26	0.097	0.064	5	2	12	3	3	10	10	5	0	8	16	5	4	5	10	8	5	4	7	5	0.445	-0.281102	0.125984	1	0	0	0	0	0	0	0	0	0	0
YGL128C	1	852	247	104	0.0445344	0	0.85	0	1	0	4	33237	6.11	0.136	0.092	7	14	23	24	2	11	15	4	15	24	37	14	1	9	18	19	19	3	14	10	0.47	-0.585159	0.091873	2	0	0	0	0	0	1	0	0	0	0
YGL130W	1	1380	285	198	0.0807018	0.207071	0.81	0	5	16	20	52764	5.63	0.137	0.019	17	23	23	34	8	21	33	23	8	16	50	35	13	21	31	30	21	7	15	30	0.41	-0.556209	0.093682	2	0	0	0	0	0	1	0	0	0	0
YGL131C	0	4212	285	146	0.0807018	0.178082	0.72	0	2	0	2	163202	8.56	0.131	-0.013	53	72	103	72	52	45	100	48	30	86	99	135	30	67	67	114	78	19	65	68	0.416	-0.656807	0.107627	2	0	0	0	0	0	1	0	0	0	0
YGL133W	0	3795	742	146	0.191375	0.178082	0.79	1	1	52	6	145642	5.45	0.146	0.052	55	68	88	92	14	53	117	44	19	75	115	114	22	47	54	111	60	18	32	66	0.444	-0.767326	0.076741	1	0	0	0	0	0	0	0	0	0	0
YGL135W	0	654	781	368	0.122919	0.0842391	1.2	1	5	50	1	24486	10.51	0.832	0.864	9	9	14	12	4	8	9	10	2	8	25	28	6	10	9	19	6	1	5	23	0.919	-0.270046	0.073733	1	0	0	0	0	0	1	0	0	0	0
YGL137W	1	2870	337	158	0.356083	0.487342	1.03	0	5	30	27	99444	4.46	0.208	0.189	63	30	52	61	6	28	77	63	14	41	78	51	8	43	32	66	55	20	33	68	0.519	-0.382227	0.107987	2	0	0	0	0	0	0	0	0	0	1
YGL138C	0	1038	337	369	0.356083	0.0785908	1	0	1	0	0	40845	10.12	0.124	-0.064	9	14	30	14	5	19	20	10	8	27	25	34	6	27	17	26	18	5	16	15	0.398	-0.598261	0.13913	1	0	0	0	0	0	0	0	0	0	0
YGL139W	0	2409	703	369	0.237553	0.0785908	0.83	3	1	52	1	90761	7.43	0.142	0.085	59	33	49	40	10	29	28	41	12	58	79	35	24	57	27	70	47	15	35	54	0.457	0.102868	0.133416	1	0	0	0	0	1	0	0	0	0	0
YGL140C	0	3660	703	267	0.152	0	0.83	0	2	0	0	137475	8.08	0.124	0.049	84	57	68	55	19	35	70	65	25	89	123	75	31	70	50	102	71	14	45	71	0.434	-0.094914	0.105824	1	0	1	0	0	0	0	0	0	0	0
YGL141W	0	2733	233	267	0.16309	0	0.93	2	4	15	2	105564	6.4	0.154	0.058	42	44	57	60	9	22	67	30	17	50	120	73	17	57	31	80	43	9	39	43	0.438	-0.352747	0.115385	2	0	0	0	0	0	1	0	0	0	0
YGL142C	1	1851	233	310	0.16309	0.109677	0.73	0	4	0	1	72565	8.75	0.109	-0.007	29	27	15	26	4	13	32	22	17	44	89	35	10	65	33	52	28	15	32	28	0.393	0.204059	0.181818	1	0	0	0	0	0	0	0	0	0	0
YGL144C	0	2058	209	101	0.444976	0.217822	0.79	2	2	0	0	78142	5.9	0.131	0.04	34	26	43	43	2	26	45	35	17	52	66	47	11	29	38	41	35	8	33	54	0.44	-0.30146	0.10219	1	0	0	0	0	0	0	0	0	0	0
YGL145W	1	2106	556	101	0.0611511	0.217822	1.04	0	3	36	5	81166	6.28	0.162	0.066	28	20	64	41	5	42	42	15	12	50	92	55	11	32	17	60	37	6	32	40	0.459	-0.345934	0.099857	1	0	0	0	0	0	0	0	1	0	0
YGL146C	0	936	556	421	0.068	0.308789	0.99	0	1	0	1	34706	7.01	0.078	-0.039	14	14	21	17	4	8	16	17	5	23	34	18	11	15	9	36	17	2	8	22	0.383	-0.054984	0.080386	1	0	0	0	0	0	0	0	0	0	0
YGL147C	0	576	421	224	0.308789	0.294643	1.09	1	2	0	1	21569	10.54	0.771	0.801	7	11	13	11	1	7	9	13	5	17	10	20	3	7	4	8	12	0	6	27	0.888	-0.258639	0.068063	1	0	0	0	0	0	1	0	0	0	0
YGL148W	0	1131	825	224	0.673939	0.294643	1.3	0	2	43	1	40838	7.8	0.323	0.461	28	22	13	20	5	13	25	36	8	24	20	24	11	17	21	31	24	0	8	26	0.677	-0.377926	0.066489	1	0	0	0	0	0	1	0	0	0	0
YGL150C	1	4470	825	181	0.898	0.0165746	1.12	17	4	0	3	171454	5.54	0.192	0.147	88	82	141	116	9	67	129	51	30	86	126	127	37	54	38	120	77	18	34	59	0.503	-0.887374	0.071189	1	0	0	0	0	0	0	0	0	0	0
YGL151W	0	3399	225	181	0.0311111	0.0165746	0.88	0	1	15	3	128793	4.86	0.145	0.022	49	28	96	70	11	39	77	30	19	85	145	78	15	64	38	109	70	7	38	64	0.431	-0.191696	0.09629	1	0	0	0	0	0	0	0	0	0	0
YGL153W	0	1026	176	225	0	0.0311111	0.76	0	3	14	7	38420	4.61	0.138	0.012	26	12	20	28	0	14	37	14	1	25	23	36	12	9	14	28	15	4	6	17	0.428	-0.734018	0.055718	1	0	0	0	0	0	0	0	0	0	0
YGL154C	0	819	176	66	0	0	0.74	0	2	0	4	30683	4.52	0.135	0.051	12	8	14	15	8	8	20	16	2	20	29	15	6	23	10	23	17	3	7	16	0.445	0.073162	0.121324	1	0	0	0	0	0	0	0	0	0	0
YGL155W	1	1131	413	66	0	0	1.01	0	2	27	1	42689	6.31	0.111	-0.048	19	16	17	27	17	12	19	23	13	19	42	22	9	22	7	35	22	4	16	15	0.377	-0.230319	0.111702	2	0	0	0	0	0	1	0	0	0	0
YGL156W	0	3252	366	413	0.180328	0	0.82	0	3	19	4	124498	7.22	0.176	0.097	47	48	57	70	17	44	65	65	27	63	87	84	19	59	47	89	59	26	46	64	0.471	-0.500092	0.12096	1	0	0	0	0	0	0	0	0	0	0
YGL157W	0	1044	434	366	0	0.180328	0.95	3	1	15	3	38083	5.75	0.206	0.159	27	3	20	18	8	9	26	23	7	21	27	34	6	22	12	24	27	3	6	24	0.515	-0.177234	0.089337	2	0	0	0	0	0	1	0	0	0	0
YGL158W	0	1539	3198	434	0.025	0	0.94	7	0	200	3	57980	5.2	0.149	0.036	28	20	34	37	12	13	37	29	12	32	41	37	8	28	16	50	25	6	21	26	0.438	-0.469922	0.107422	1	0	0	0	0	0	0	0	0	0	0
YGL159W	0	1113	447	3198	0	0	1.06	0	2	22	0	41635	6.19	0.17	0.109	14	10	33	16	11	10	28	19	10	38	48	27	8	15	6	33	18	1	9	16	0.485	-0.067838	0.067568	1	0	0	0	0	0	0	0	0	0	0
YGL160W	0	1713	418	447	0.0143541	0	1.19	1	1	35	0	65839	9.15	0.125	0.053	21	26	43	19	8	8	31	22	16	57	71	33	6	37	28	53	32	6	31	22	0.443	-0.040351	0.129825	1	0	0	0	0	0	0	0	0	0	0
YGL161C	0	933	418	172	0.0143541	0.290698	1.43	0	3	0	18	34843	4.64	0.117	0.061	15	12	27	22	2	13	12	20	4	24	27	11	7	20	12	29	17	5	11	20	0.45	-0.173871	0.116129	1	0	0	0	0	0	1	0	0	0	0
YGL162W	0	900	1734	172	0.444	0.290698	2.17	1	0	133	1	33191	10.16	0.134	0.085	15	18	14	21	8	5	8	10	4	27	28	26	5	7	23	33	28	1	8	10	0.454	-0.385619	0.053512	2	0	0	0	0	0	1	0	0	0	0
YGL163C	0	2697	1734	406	0.214	0	0.98	7	4	0	2	101753	9.63	0.155	0.124	53	61	55	58	17	38	53	51	21	57	90	73	19	28	44	60	46	7	24	43	0.474	-0.576169	0.065702	2	0	0	0	0	0	1	0	0	0	0
YGL164C	0	1323	406	171	0	0.0701754	0.92	0	2	0	0	50296	4.53	0.119	0.02	23	21	26	37	0	14	55	19	2	35	46	43	6	13	7	37	24	2	13	17	0.431	-0.730909	0.063636	1	0	0	0	0	0	1	0	0	0	0
YGL166W	0	678	660	171	0.50303	0.0701754	1.72	0	0	42	8	24425	7.69	0.117	0.11	14	16	14	14	12	6	13	17	8	11	17	13	5	2	12	23	16	0	3	9	0.459	-0.667111	0.022222	2	0	0	0	0	0	1	0	0	0	0
YGL167C	0	2853	660	276	0.582	0.0144928	0.91	6	3	0	0	104570	5.45	0.196	0.171	60	35	58	57	14	22	58	55	13	74	105	63	31	43	35	75	66	4	12	70	0.509	0.018526	0.062105	1	0	0	0	0	0	0	0	1	0	0
YGL168W	0	333	124	3332	0.0322581	0	0.87	0	0	3	1	12515	10.11	0.064	-0.267	2	0	8	1	1	2	4	5	4	12	12	9	5	9	2	13	8	1	4	8	0.288	0.420909	0.127273	1	0	0	0	0	0	0	0	0	0	0
YGL169W	1	1281	664	124	0.210843	0.0322581	1	0	5	54	1	46538	7.23	0.113	0.013	33	21	21	24	5	7	26	25	9	33	47	28	5	14	29	35	27	2	8	27	0.401	-0.14061	0.056338	1	0	0	0	0	0	1	0	0	0	0
YGL170C	0	1242	664	68	0.242	0.0294118	0.91	0	1	0	3	47700	6.17	0.149	0.042	13	18	40	22	3	18	36	21	11	16	34	32	11	26	23	41	22	4	14	8	0.435	-0.975303	0.106538	1	0	0	0	0	0	0	0	0	0	0
YGL171W	1	1695	271	68	0.0774908	0.0294118	0.94	15	4	15	1	63652	9.86	0.171	0.124	35	33	29	35	9	19	43	30	8	56	44	62	11	22	21	38	25	2	9	33	0.492	-0.422163	0.058511	1	0	0	0	0	0	0	0	0	0	0
YGL172W	1	1419	586	271	0.225256	0.0774908	1.18	0	2	39	15	49142	6.06	0.099	-0.031	37	6	46	18	2	38	14	58	5	24	47	22	7	25	17	54	40	0	5	7	0.372	-0.40678	0.063559	1	0	0	0	0	0	0	0	0	0	0
YGL173C	0	4587	586	181	0.246	0	0.91	0	4	0	8	175458	7.5	0.194	0.137	66	65	89	93	6	63	113	82	43	95	146	138	36	78	91	107	73	13	59	72	0.492	-0.601767	0.098168	1	0	0	0	0	0	1	0	0	0	0
YGL174W	0	801	222	181	0.0045045	0	0.9	0	4	15	4	30472	10.13	0.107	-0.052	16	11	15	18	0	14	23	10	7	13	17	39	3	7	8	27	18	3	8	9	0.392	-1.19587	0.067669	2	0	0	0	0	0	1	0	0	0	0
YGL175C	0	1038	222	205	0.0045045	0	0.98	0	1	0	2	40097	6.54	0.133	0.034	12	22	28	23	5	16	33	11	6	16	34	31	3	16	18	28	14	2	10	17	0.429	-0.904638	0.081159	2	0	0	0	0	0	1	0	0	0	0
YGL176C	0	1665	205	843	0	0.41637	1.01	0	1	0	0	63275	8.48	0.125	0.005	21	26	38	25	9	19	34	28	14	38	50	39	12	34	23	52	38	0	27	27	0.419	-0.394404	0.110108	1	0	0	0	0	0	0	0	0	0	0
YGL179C	0	1683	2260	650	0.492	0.269231	1.16	3	1	0	3	62090	7.41	0.104	-0.022	32	25	31	23	10	18	38	28	11	30	61	36	10	20	28	72	30	2	21	34	0.381	-0.302857	0.076786	1	0	0	0	0	0	0	0	0	0	0
YGL180W	0	2694	968	650	0.708678	0.35	0.92	3	3	73	4	101716	6.61	0.139	0.041	59	37	65	44	12	36	72	32	25	46	107	68	17	36	35	86	42	5	31	42	0.426	-0.472352	0.080268	1	0	0	0	0	0	0	0	0	0	0
YGL181W	0	1191	620	968	0.0790323	0.64	1.25	0	2	19	43	44407	7.46	0.111	0.012	36	27	20	30	5	48	13	27	7	12	20	16	10	21	15	42	14	3	14	16	0.402	-0.862626	0.09596	2	1	0	0	0	0	1	0	0	0	0
YGL194C	0	1359	519	824	0.172	0.195388	1.02	2	2	0	7	51454	4.88	0.123	-0.008	16	18	28	36	8	9	31	30	16	29	48	24	10	24	22	34	23	2	23	21	0.405	-0.389159	0.108407	2	0	0	0	0	0	1	0	0	0	0
YGL195W	0	8019	478	824	0.372385	0.322	0.9	0	5	32	19	296695	5.02	0.189	0.182	218	110	131	150	26	87	208	123	35	219	344	173	37	126	101	208	123	15	51	187	0.51	0.044087	0.071856	1	0	0	0	0	0	1	0	0	0	0
YGL196W	0	498	1388	478	0.558	0.372385	0.8	0	1	123	0	47827	7.52	0.135	0.064	20	15	23	18	13	16	26	24	11	20	47	30	7	19	19	40	28	5	13	34	0.442	-0.179439	0.086449	1	0	0	0	0	0	0	0	0	0	0
YGL197W	0	4464	321	1388	0.214953	0	0.94	2	1	28	4	167073	7.72	0.125	0.044	66	79	95	81	16	52	94	62	27	76	140	98	28	64	95	202	97	12	47	56	0.423	-0.624681	0.082717	1	0	0	0	0	0	1	0	0	0	0
YGL198W	0	786	285	321	0.680702	0.214953	2.26	0	2	28	21	25995	7	0.074	-0.001	18	9	7	11	4	7	6	12	5	19	33	7	6	11	11	26	10	6	7	20	0.386	0.521277	0.102128	1	0	0	0	0	0	0	0	0	0	0
YGL200C	0	612	285	1787	0.680702	0.103	2.11	0	4	0	45	23332	6.78	0.223	0.318	10	13	10	12	3	7	12	10	6	12	17	9	1	17	5	18	15	2	8	16	0.6	-0.219704	0.133005	1	0	0	0	0	0	0	0	0	0	0
YGL201C	1	3054	1787	292	0.41	0	0.87	5	5	0	9	112977	4.88	0.172	0.139	70	66	51	73	12	39	81	61	17	63	74	49	24	36	42	102	60	4	27	66	0.485	-0.49764	0.06588	2	0	0	0	0	0	1	0	0	0	0
YGL202W	0	1503	1394	292	0.287	0	0.89	1	3	77	1	56177	5.89	0.269	0.295	33	16	21	32	4	18	30	30	10	32	48	37	6	25	39	37	28	8	22	24	0.578	-0.3664	0.11	1	0	0	0	0	0	1	0	0	0	0
YGL203C	0	2190	1394	2070	0.242	0.572	0.88	0	2	0	0	82244	4.22	0.151	0.013	28	16	55	85	7	18	62	46	17	42	59	54	13	32	27	70	31	11	23	33	0.43	-0.757339	0.090535	1	0	0	0	0	0	0	0	0	0	0
YGL205W	0	2247	653	2070	0.339969	0.198	0.83	0	2	39	0	84041	8.73	0.162	0.097	47	35	31	55	8	31	29	50	15	48	75	56	15	34	26	57	46	9	31	50	0.463	-0.245187	0.09893	1	0	0	0	0	0	0	0	0	0	0
YGL206C	0	4962	653	466	0.444	0.0922747	1.03	0	4	0	10	187232	4.98	0.266	0.281	127	52	101	100	14	74	127	67	30	128	205	118	21	67	58	101	76	14	70	103	0.577	-0.166788	0.091349	1	0	0	0	0	0	0	0	0	0	0
YGL207W	1	3108	383	466	0.0287206	0.0922747	0.99	0	5	32	12	118629	4.82	0.211	0.152	50	51	70	80	9	39	96	50	9	69	90	87	12	55	44	80	47	11	33	53	0.505	-0.648116	0.095652	1	0	0	0	0	0	0	0	0	0	0
YGL208W	0	1248	331	383	0.483384	0.0287206	0.83	1	3	21	6	46404	5.43	0.114	0.001	17	22	18	32	4	24	27	21	8	21	26	27	10	10	32	44	34	3	12	23	0.408	-0.826024	0.060241	1	0	0	0	0	0	0	0	0	0	0
YGL209W	0	1149	1396	331	0.51	0.483384	0.95	1	1	140	0	42048	10.5	0.136	0.084	26	21	21	10	4	25	19	14	20	19	19	22	8	14	34	55	24	0	5	22	0.449	-0.714136	0.049738	1	0	0	0	0	0	0	0	0	0	0
YGL210W	0	669	698	1396	0.889685	0.514	1.25	8	1	44	4	24520	5.22	0.152	0.118	18	8	17	15	3	5	15	15	3	14	15	17	5	8	5	21	14	2	9	13	0.484	-0.457658	0.085586	2	0	0	0	0	0	1	0	0	0	0
YGL211W	0	582	129	698	0	0	1.32	0	5	8	0	39987	8.97	0.115	0.054	30	22	17	19	13	11	20	22	6	23	35	29	8	12	9	29	16	1	14	23	0.431	-0.206407	0.075209	1	0	0	0	0	0	0	0	0	0	0
YGL212W	0	951	184	129	0.0923913	0	1.42	0	1	19	20	36711	9	0.111	0.072	18	33	16	28	1	21	25	15	4	13	35	22	7	6	9	18	17	4	7	17	0.433	-0.929114	0.053797	2	0	0	0	0	0	1	0	0	0	0
YGL213C	0	1194	184	719	0.0923913	0.381085	1.13	0	2	0	7	44231	5.34	0.17	0.051	24	15	18	29	9	7	25	26	14	19	39	23	7	23	9	48	24	10	6	22	0.432	-0.266499	0.098237	1	0	0	0	0	0	1	0	0	0	0
YGL215W	0	1359	678	719	0.80531	0.394	0.85	0	2	44	2	51570	7.15	0.157	0.105	22	10	48	16	0	36	11	18	11	27	32	15	13	29	38	49	22	4	31	20	0.476	-0.489159	0.141593	1	0	0	0	0	0	0	0	0	0	0
YGL216W	0	2418	627	678	0.0813397	0.786	0.99	4	4	42	3	91090	7.08	0.118	0.047	45	53	54	44	11	34	60	26	17	58	79	48	22	25	31	78	57	3	16	44	0.435	-0.461615	0.054658	1	0	0	0	0	0	0	0	0	0	0
YGL220W	0	363	81	141	0.320988	0.425532	0.83	0	3	7	5	14102	8.37	0.103	-0.049	5	8	2	4	3	7	13	5	4	9	5	11	3	6	2	9	7	2	4	11	0.409	-0.519167	0.1	2	0	0	0	0	0	1	0	0	0	0
YGL221C	0	867	81	239	0.320988	0	1.07	0	4	0	4	31888	7.45	0.182	0.218	24	10	15	18	6	12	14	17	8	13	24	22	5	7	9	18	18	5	10	33	0.54	-0.184028	0.076389	2	0	0	0	0	0	1	0	0	0	0
YGL222C	0	528	239	293	0	0.453925	1.15	0	1	0	2	19237	11.61	0.132	0.068	9	9	27	4	1	10	2	11	4	5	14	19	3	5	16	20	13	0	3	0	0.43	-1.27314	0.045714	1	0	0	0	0	0	1	0	0	0	0
YGL223C	0	1254	293	254	0.453925	0.0984252	1.14	0	1	0	5	48336	5.03	0.166	0.07	8	12	36	35	5	28	20	2	10	27	63	28	2	20	16	34	36	3	11	21	0.461	-0.411751	0.081535	1	0	0	0	0	0	0	0	0	0	0
YGL224C	0	843	254	107	0.0984252	0.719626	1.22	1	3	0	0	31968	6.35	0.146	0.064	16	11	17	20	5	10	16	12	10	20	36	19	6	12	11	16	15	1	12	15	0.447	-0.222143	0.089286	1	0	0	0	0	0	0	0	0	0	0
YGL225W	1	1014	3182	107	0.11	0.719626	1.25	0	4	220	4	37018	10.08	0.318	0.425	29	7	20	8	6	8	5	19	2	28	41	17	12	26	9	37	20	6	11	26	0.655	0.655193	0.127596	3	0	0	0	0	0	0	0	0	0	1
YGL226W	0	372	181	3182	0.370166	0.166	0.9	0	1	7	1	14488	10.28	0.07	-0.031	6	11	6	4	1	4	10	10	1	6	12	8	4	5	6	4	7	5	6	7	0.368	-0.528455	0.130081	1	0	0	0	0	0	0	0	0	0	0
YGL227W	0	2877	339	200	0.0707965	0.005	0.85	0	3	21	2	108178	4.32	0.17	0.089	39	41	88	98	7	31	72	55	11	52	88	57	20	36	28	98	41	7	38	51	0.465	-0.703549	0.084551	2	0	0	0	0	0	1	0	0	0	0
YGL228W	0	1734	638	339	0.365204	0.0707965	0.81	1	1	38	0	66862	5.7	0.174	0.13	30	27	27	36	9	25	61	18	12	36	38	57	10	30	7	44	47	6	18	39	0.508	-0.640035	0.093588	1	0	0	0	0	0	0	0	0	0	0
YGL229C	0	2457	638	287	0.4	0	0.91	2	0	0	5	94728	4.47	0.166	0.047	25	25	55	78	9	32	62	28	24	66	94	51	21	48	29	67	38	5	30	31	0.451	-0.412958	0.101467	1	0	0	0	0	0	1	0	0	0	0
YGL230C	0	444	287	151	0	0.470199	0.87	0	0	0	3	17262	8.33	0.157	0.004	7	5	9	6	5	6	9	4	2	12	16	13	5	8	5	8	11	2	9	5	0.429	-0.197279	0.129252	1	0	0	0	0	0	0	0	0	0	0
YGL231C	0	573	151	45	0.470199	0	1.02	0	4	0	0	21460	10.45	0.139	0.099	13	4	12	4	0	17	6	11	2	15	16	13	10	7	11	17	12	5	8	7	0.469	-0.267368	0.105263	1	0	0	0	0	0	0	0	1	0	0
YGL232W	0	928	220	45	0	0	0.9	0	3	7	0	33550	8.51	0.171	0.034	9	14	19	20	7	13	28	14	4	15	22	39	6	13	8	16	13	0	10	19	0.449	-0.8609	0.079585	2	0	0	0	0	0	1	0	0	0	0
YGL233W	1	2733	231	220	0.532468	0	1.34	0	3	10	3	105063	4.63	0.154	0.046	35	30	62	62	7	40	72	23	10	77	117	63	24	57	33	78	52	7	26	35	0.445	-0.237143	0.098901	3	0	0	0	1	1	1	0	0	0	0
YGL234W	0	2409	685	231	0.265693	0.532468	1.15	0	3	45	8	86067	4.97	0.258	0.328	68	28	33	55	6	33	38	76	17	53	69	38	17	30	40	48	50	6	18	79	0.597	0.005611	0.067332	1	0	0	0	0	0	1	0	0	0	0
YGL237C	0	798	227	296	0.237885	0.442568	1.1	0	4	0	38	29867	9.49	0.117	0.043	28	18	6	16	0	31	18	7	7	8	17	18	7	7	18	25	19	0	7	8	0.419	-1.05132	0.05283	1	0	0	0	0	0	0	0	0	0	0
YGL238W	1	2883	186	296	0.241935	0.442568	0.89	0	4	3	4	109355	4.95	0.188	0.133	49	32	69	51	2	40	61	29	14	93	126	52	17	60	43	68	62	7	27	58	0.494	0.051771	0.097917	2	0	0	0	0	0	1	0	0	0	0
YGL240W	0	753	153	186	0.607843	0.241935	0.79	0	4	0	10	28776	5.54	0.106	-0.039	14	11	16	22	3	13	12	10	11	15	25	12	8	13	15	14	8	4	7	17	0.387	-0.3652	0.096	2	0	0	0	0	0	1	0	0	0	0
YGL241W	0	3015	247	153	0.198381	0.607843	1.11	0	3	15	5	113920	4.38	0.142	0.033	56	28	59	70	17	47	82	20	12	80	130	59	18	49	28	87	54	6	27	75	0.438	-0.014442	0.081673	2	0	0	0	0	0	1	0	0	0	0
YGL242C	0	546	247	142	0.198381	0.028169	0.96	0	2	0	1	20073	3.85	0.197	0.146	9	6	14	27	2	6	20	13	4	10	21	8	2	2	8	9	7	1	3	9	0.494	-0.81326	0.033149	1	0	0	0	0	0	0	0	0	0	0
YGL243W	0	1203	132	142	0.181818	0.028169	0.84	0	3	1	0	45946	8.18	0.118	-0.034	16	27	27	26	11	12	28	18	7	32	42	32	6	17	18	33	15	4	11	18	0.387	-0.47625	0.08	1	0	0	0	0	0	0	0	0	0	0
YGL244W	0	1677	348	132	0.00287356	0.181818	0.93	0	3	21	5	65868	5.12	0.198	0.123	28	45	30	54	2	27	70	24	9	13	38	59	13	23	11	37	25	1	25	24	0.485	-1.35197	0.087814	1	0	0	0	0	0	0	0	0	0	0
YGL245W	1	2127	242	348	0.42562	0.00287356	1.05	1	3	20	10	80842	7.55	0.461	0.478	52	36	36	64	7	16	44	36	14	48	60	72	16	28	30	28	36	12	23	50	0.694	-0.458192	0.088983	1	0	0	0	0	0	1	0	0	0	0
YGL246C	0	1164	242	90	0.42562	0.0333333	1.02	0	3	0	1	44509	6.52	0.137	0.045	19	22	21	24	7	11	34	22	8	26	39	32	2	22	11	27	20	4	15	21	0.438	-0.462532	0.105943	1	0	0	0	0	0	0	0	0	0	0
YGL247W	1	594	170	90	0	0.0333333	0.77	0	1	10	1	22807	8.19	0.09	-0.043	14	15	12	6	4	6	16	8	4	20	19	9	4	13	6	16	6	4	5	10	0.381	-0.060406	0.111675	1	0	0	0	0	0	0	0	0	0	0
YGL248W	0	1110	440	170	0.234091	0	1.04	0	2	37	0	42016	6.08	0.123	0.081	11	16	16	18	7	12	33	24	13	28	43	25	4	15	19	26	19	4	13	23	0.457	-0.296206	0.086721	1	0	0	0	0	0	0	0	0	0	0
YGL249W	0	2115	462	440	0	0.234091	0.97	0	0	24	3	82815	8.31	0.142	-0.013	21	29	48	39	13	32	59	21	13	54	69	76	15	37	16	57	31	12	26	36	0.422	-0.537784	0.106534	1	0	1	0	0	0	0	0	0	0	0
YGL250W	0	726	273	462	0.014652	0	0.81	0	1	14	4	27708	4.09	0.152	0.062	10	10	15	25	1	6	30	6	5	13	23	12	6	12	8	18	17	0	7	17	0.46	-0.587552	0.078838	2	0	0	0	0	0	1	0	0	0	0
YGL251C	0	3716	273	436	0.014652	0.181193	0.83	1	0	0	2	135071	7.59	0.118	-0.025	49	49	73	59	26	44	89	50	31	89	120	101	18	58	40	122	73	10	33	53	0.402	-0.418534	0.085088	1	0	0	0	0	0	0	0	0	0	0
YGL253W	0	1461	731	322	0.322845	0.509317	1.06	3	3	62	2	53942	5.02	0.643	0.674	34	19	19	34	4	22	32	41	5	40	35	35	13	24	29	25	30	4	16	25	0.808	-0.328395	0.090535	1	0	0	0	0	0	1	0	0	0	0
YGL254W	0	900	195	731	0	0.238	0.87	0	1	17	5	33994	7.77	0.139	0.04	8	12	12	19	12	16	15	14	18	10	22	24	4	11	19	36	20	3	11	13	0.435	-0.842809	0.083612	2	0	0	0	0	0	1	0	0	0	0
YGL255W	0	1131	4670	195	0.088	0	0.83	1	1	329	0	41581	5.65	0.255	0.316	26	13	14	18	6	8	14	34	7	23	37	12	7	25	12	30	29	11	16	34	0.589	0.285904	0.138298	1	0	0	0	0	0	0	0	1	0	0
YGL256W	0	1398	752	4670	0.244681	0.122	0.79	0	3	51	8	50618	8.48	0.421	0.481	51	12	30	18	9	13	26	32	12	35	43	38	12	15	17	23	34	0	18	27	0.693	-0.080215	0.070968	1	0	0	0	0	0	0	0	0	0	0
YGL257C	0	1677	752	750	0.312	0	0.76	2	0	0	0	64852	5.46	0.114	-0.053	15	19	31	34	7	22	41	29	16	42	63	38	7	37	17	47	24	13	22	34	0.388	-0.239785	0.129032	1	0	0	0	0	0	0	0	0	0	0
YGL258W	0	621	1714	750	0.066	0	0.83	1	0	114	1	22152	4.16	0.365	0.449	18	3	14	11	6	7	7	15	2	11	15	5	3	16	10	15	24	2	6	16	0.677	0.171359	0.116505	1	0	0	0	0	0	0	0	0	0	0
YGL259W	0	498	1817	194	0.056	0.0360825	0.79	0	0	107	4	17952	4.59	0.109	0.035	7	4	8	8	2	6	5	9	1	12	18	5	7	5	5	22	20	0	8	13	0.43	0.200606	0.078788	1	0	0	0	0	0	0	0	0	0	0
YGL261C	0	363	1817	450	0.074	0.5	1.27	19	0	0	1	12850	5.04	0.58	0.667	19	4	3	5	0	4	5	6	2	8	8	3	4	3	5	9	13	1	7	11	0.8	0.254167	0.091667	1	0	0	0	0	0	0	0	0	0	0
YGL262W	0	528	1379	450	0.875	0.5	0.84	0	0	94	0	20131	6.52	0.088	-0.133	6	5	16	12	2	4	7	11	2	9	16	13	7	4	6	11	10	7	10	17	0.342	-0.298286	0.12	1	0	0	0	0	0	0	0	0	0	0
YGL263W	0	1143	2789	1379	0	0.502	0.97	10	0	0	3	44803	8.41	0.122	0.016	19	14	21	13	8	12	23	14	7	26	35	27	8	34	10	34	23	14	19	19	0.43	-0.105263	0.176316	1	0	0	0	0	0	0	0	0	0	0
YGR001C	0	902	441	630	0.00453515	0.00634921	0.9	0	2	0	0	28582	4.61	0.225	0.211	19	8	10	22	5	9	24	7	5	13	21	22	3	18	8	22	13	3	9	7	0.541	-0.610887	0.120968	1	0	0	0	0	0	1	0	0	0	0
YGR002C	1	1431	225	441	0	0.00453515	0.68	0	4	0	1	55212	10.15	0.121	0.028	23	24	31	17	2	27	45	12	8	17	50	53	11	21	22	52	22	5	15	19	0.42	-0.859034	0.086134	1	0	0	0	0	0	0	0	0	0	0
YGR003W	0	2235	225	571	0	0.158	0.88	0	4	16	2	86114	6.18	0.125	0.006	23	30	30	40	10	25	60	25	15	69	84	59	24	29	20	79	38	8	36	40	0.424	-0.202285	0.098118	2	0	0	0	0	0	1	0	0	0	0
YGR004W	0	1389	571	330	0.161121	0.00606061	0.85	1	0	30	2	52942	10.15	0.114	0.011	22	30	25	22	2	8	23	17	8	31	48	25	11	21	19	48	38	12	17	35	0.408	-0.158009	0.108225	1	0	1	0	0	0	0	0	0	0	0
YGR005C	1	1203	210	330	0	0.00606061	0.72	0	4	0	5	46605	7.18	0.182	0.146	18	26	28	27	3	18	46	19	7	16	35	46	10	8	12	22	19	3	15	22	0.499	-1.09125	0.065	1	0	0	0	0	0	0	0	0	0	0
YGR006W	0	660	210	238	0	0.596639	0.77	0	3	15	0	28377	6.64	0.127	0.052	17	12	12	13	2	14	20	9	7	24	29	18	4	4	12	23	14	4	5	8	0.436	-0.430279	0.051793	1	0	0	0	0	0	0	0	0	0	0
YGR007W	0	972	238	169	0.596639	0	0.75	0	5	23	0	36863	6.44	0.143	-0.011	16	14	11	29	9	11	17	18	13	18	19	25	10	10	9	20	23	3	18	30	0.423	-0.440867	0.095975	2	0	0	0	0	0	1	0	0	0	0
YGR009C	1	1956	542	682	0.234	0.0278592	0.72	0	2	0	3	73623	4.86	0.127	0.031	51	42	71	44	0	53	59	34	6	17	40	39	18	14	26	60	28	2	25	22	0.42	-1.26851	0.06298	1	0	0	0	0	0	0	0	0	0	0
YGR010W	0	1188	542	426	0.273063	0.0375587	0.79	1	2	37	8	44909	5.78	0.146	0.076	16	22	19	27	4	16	26	20	13	30	37	19	13	11	25	34	19	3	16	25	0.451	-0.404557	0.075949	2	0	0	0	0	0	1	0	0	0	0
YGR012W	0	1182	426	213	0.0375587	0.13615	0.83	1	2	22	0	42801	8.24	0.151	0.14	37	17	24	16	8	9	26	33	10	33	27	29	4	11	12	27	21	4	13	32	0.494	-0.159796	0.071247	1	0	0	0	0	0	0	0	0	0	0
YGR013W	1	1863	213	526	0.13615	0.776	1.04	0	1	3	15	71382	4.71	0.134	0.022	35	35	36	55	4	26	73	17	17	31	59	50	6	24	13	66	29	3	16	25	0.426	-0.92871	0.069355	2	0	0	0	0	0	1	0	0	0	0
YGR014W	0	3921	526	226	0.737643	0.411504	0.75	0	1	44	10	133113	3.9	0.118	0.101	103	11	49	44	2	68	44	49	8	53	69	16	17	40	60	379	165	6	33	90	0.457	-0.171669	0.06049	1	0	0	0	0	0	0	0	0	0	0
YGR015C	0	987	184	226	0	0.411504	0.91	0	0	0	0	37936	8.89	0.108	-0.048	13	17	23	19	5	11	15	14	11	26	43	22	8	19	17	25	11	2	14	13	0.374	-0.233842	0.106707	1	0	0	0	0	0	0	0	0	0	0
YGR016W	0	573	184	953	0	0	0.92	0	1	11	3	22226	9.25	0.134	0.072	9	11	12	10	4	4	10	5	3	19	32	14	4	8	2	13	6	3	9	12	0.448	0.209474	0.105263	1	0	0	0	0	0	0	0	0	0	0
YGR017W	0	894	953	548	0.16999	0.664	0.78	0	2	78	2	34679	4.36	0.168	0.112	9	14	19	32	8	13	29	10	6	15	16	20	4	21	15	23	20	6	6	11	0.495	-0.950168	0.111111	2	0	0	0	0	0	1	0	0	0	0
YGR019W	0	1416	548	328	0.625912	0.960366	0.91	0	3	41	0	52946	6.78	0.287	0.297	41	17	19	30	8	19	31	31	12	29	44	40	4	23	29	28	18	6	22	20	0.579	-0.419745	0.10828	1	0	0	0	0	0	1	0	0	0	0
YGR020C	0	357	302	328	0.602649	0.960366	0.99	0	5	0	11	13461	4.78	0.298	0.386	9	6	5	9	0	4	13	5	3	12	9	9	1	7	5	3	11	0	2	5	0.65	-0.474576	0.076271	2	0	1	0	0	0	0	0	0	0	0
YGR021W	0	873	302	759	0.602649	0.516	1.32	0	3	27	0	31700	5.22	0.102	0.021	24	11	24	17	2	6	24	20	3	17	24	24	9	8	8	22	20	1	6	20	0.421	-0.423793	0.051724	1	0	0	0	0	0	0	0	0	0	0
YGR023W	0	1656	759	963	0.433465	0.17	1	0	0	62	3	57527	4.33	0.113	0.032	22	7	29	26	3	8	17	14	6	38	34	15	7	17	23	188	54	2	22	19	0.421	-0.294374	0.07441	1	0	0	0	0	0	0	0	0	0	0
YGR024C	1	714	388	963	0.14433	0.254413	1.02	0	3	0	7	27757	8.21	0.127	0.002	11	7	18	10	6	7	17	10	5	17	23	23	3	20	8	14	12	3	13	10	0.429	-0.307173	0.151899	2	0	0	0	0	0	1	0	0	0	0
YGR026W	0	837	388	310	0.14433	0.274194	0.78	0	1	0	1	33255	10.74	0.196	0.208	10	10	12	6	1	7	12	10	6	17	41	32	11	17	9	17	13	10	18	19	0.529	0.032734	0.161871	1	0	0	0	0	1	0	0	0	0	0
YGR027C	0	327	7744	310	0.172	0.274194	0.92	1	4	0	0	12039	11.13	0.716	0.781	14	7	0	4	0	5	5	5	3	8	9	18	2	0	4	10	3	1	4	6	0.867	-0.560185	0.046296	1	0	0	0	0	0	1	0	0	0	0
YGR030C	1	477	283	1475	0	0.206	1.19	0	1	0	0	18210	10.04	0.175	0.103	2	6	15	8	2	9	8	7	3	18	16	16	3	5	3	16	6	1	6	8	0.494	-0.434177	0.075949	1	0	0	0	0	0	0	0	0	0	0
YGR031W	0	1029	283	794	0	0.198	0.84	0	2	33	1	38510	9.2	0.091	0.002	23	21	19	17	5	9	22	22	12	28	34	24	9	12	16	21	13	3	9	23	0.403	-0.231871	0.070175	1	0	0	0	0	0	0	0	0	0	0
YGR032W	0	5688	794	296	0.290932	0	0.8	2	2	47	1	216988	7	0.207	0.186	128	101	80	98	32	81	95	120	43	132	174	83	53	116	94	122	103	37	102	101	0.514	-0.144327	0.134565	1	0	0	0	0	0	0	0	0	0	0
YGR034W	0	744	961	399	0.203954	0.325815	1.01	1	2	68	1	14609	11.14	0.677	0.757	9	12	3	6	1	4	6	7	2	6	14	18	2	2	5	11	4	0	5	12	0.85	-0.521705	0.054264	1	0	0	0	0	0	1	0	0	0	0
YGR035C	0	351	142	399	0	0.325815	1.02	0	0	0	5	12907	11.09	0.14	0.069	8	11	10	5	1	3	6	1	2	7	6	9	3	2	3	22	12	0	1	4	0.442	-0.932759	0.025862	1	0	0	0	0	0	0	0	0	0	0
YGR036C	0	720	862	362	0.214	0.0911602	1.11	0	4	0	1	27649	8.61	0.11	-0.014	14	10	18	9	5	6	7	11	4	21	27	10	6	23	8	21	9	4	14	12	0.402	0.259833	0.171548	1	0	0	0	0	0	0	0	1	0	0
YGR037C	0	264	687	862	0.36	0.12413	1.07	0	3	0	0	10061	4.67	0.36	0.404	8	1	4	6	0	4	11	3	0	3	9	12	2	2	3	5	3	2	5	4	0.651	-0.814942	0.103448	2	0	0	0	0	0	1	0	0	0	0
YGR038W	0	669	687	14047	0.30131	0.196	1.29	1	4	48	0	25245	6.63	0.159	0.11	12	10	9	11	1	7	10	11	7	17	20	8	5	12	12	20	22	6	9	13	0.474	-0.116667	0.121622	1	0	0	0	0	0	0	0	1	0	0
YGR040W	0	1107	14047	982	0.42	0.392	0.99	13	3	129	42	42692	5.39	0.119	0.02	19	17	14	26	6	11	28	11	10	28	41	25	15	14	22	24	18	6	15	18	0.421	-0.283967	0.095109	2	0	0	0	0	0	1	0	0	0	0
YGR041W	0	1644	982	345	0.199593	0	1.13	1	1	67	6	60750	6.71	0.117	0.035	26	32	35	31	4	22	32	36	13	39	34	26	14	26	34	69	33	3	14	24	0.425	-0.572761	0.078611	3	0	1	1	1	0	0	0	0	0	0
YGR042W	0	816	345	143	0	0.027972	0.93	0	2	26	1	31025	10.55	0.12	0.016	14	18	23	12	1	13	18	11	8	23	20	26	3	8	10	20	17	1	8	17	0.431	-0.708118	0.062731	2	0	0	0	0	0	1	0	0	0	0
YGR043C	0	1002	1553	143	0.166	0.027972	0.94	1	0	0	0	37253	6.35	0.171	0.141	32	11	11	19	2	8	32	16	8	20	30	35	8	12	10	24	18	1	13	23	0.494	-0.35015	0.078078	1	0	0	0	0	0	0	0	0	0	0
YGR044C	0	903	41	1553	0	0.086	1	0	0	0	0	33904	7.08	0.106	-0.018	17	14	16	13	12	18	22	15	13	16	25	19	4	10	17	29	16	3	10	11	0.396	-0.647	0.076667	2	0	0	0	0	0	1	0	0	0	0
YGR045C	0	363	598	41	0.058	0	0.94	0	0	0	1	13645	10.06	0.084	-0.137	5	5	5	2	4	2	5	5	2	11	12	9	2	11	3	15	8	0	6	8	0.339	0.309167	0.141667	1	0	0	0	0	0	0	0	0	0	0
YGR046W	1	1158	598	339	0.0602007	0.268437	1.26	0	3	43	1	44199	10.45	0.121	0.005	17	17	27	16	2	16	18	26	9	26	35	37	8	23	13	31	21	3	22	18	0.417	-0.468312	0.124675	1	0	0	0	0	0	0	0	0	0	0
YGR047C	1	3078	356	339	0.134831	0.268437	0.86	0	5	0	7	120227	5	0.135	0.007	71	67	52	79	9	41	102	29	18	56	110	75	21	51	22	74	33	11	51	53	0.411	-0.575902	0.110244	2	0	0	0	0	0	1	0	0	0	0
YGR048W	1	1086	356	402	0.134831	0.221393	0.88	0	5	15	6	39810	6.05	0.125	0.045	17	11	15	23	2	17	24	30	2	22	28	34	11	23	23	36	14	1	7	21	0.433	-0.409695	0.085873	2	0	0	0	0	0	1	0	0	0	0
YGR049W	0	564	402	1718	0.221393	0.142	1.01	0	0	25	2	20118	8.54	0.197	0.189	15	3	7	5	7	5	7	15	6	10	24	14	4	6	10	16	13	1	7	12	0.505	0.162032	0.074866	1	0	0	0	0	0	0	0	0	0	0
YGR053C	0	852	855	280	0.158	0.00714286	1.02	0	1	0	1	32200	9.79	0.135	0.016	13	14	19	12	7	7	21	14	8	23	24	30	7	10	8	24	13	2	8	19	0.431	-0.403887	0.070671	1	0	0	0	0	0	0	0	0	0	0
YGR054W	0	1929	855	795	0.332164	0.52	1.49	0	5	29	4	71304	9.53	0.219	0.224	38	21	37	33	9	23	33	39	13	30	56	58	6	34	39	68	43	11	16	35	0.536	-0.473832	0.095016	1	0	0	0	0	0	0	0	0	0	0
YGR055W	0	1725	795	519	0.357233	0.33	1.42	1	3	81	2	63221	7.68	0.238	0.285	48	13	31	17	6	20	22	54	5	55	50	27	10	42	19	40	27	13	27	48	0.579	0.405227	0.142857	1	0	0	0	0	0	0	0	0	0	0
YGR056W	0	2787	519	325	0.323699	0.153846	0.89	1	1	45	3	106668	6.49	0.133	-0.004	38	48	76	60	9	34	63	29	19	63	74	65	19	41	74	73	58	8	36	41	0.412	-0.700539	0.091595	1	0	0	0	0	0	0	0	0	0	0
YGR057C	0	729	634	325	0.156	0.153846	1.01	0	1	0	3	28136	6.86	0.145	-0.029	7	13	18	13	5	4	17	11	7	19	24	15	8	18	7	22	13	2	9	10	0.401	-0.280165	0.119835	1	0	0	0	0	0	0	0	0	0	0
YGR058W	0	1008	634	419	0.124606	0	1.22	0	2	36	9	38390	10.12	0.131	0.033	27	20	22	16	2	22	19	13	11	16	26	24	4	18	20	20	20	2	14	19	0.426	-0.657612	0.101493	2	0	0	0	0	0	1	0	0	0	0
YGR059W	0	1539	419	1462	0	0.16	2.18	5	2	26	2	59845	7.34	0.174	0.09	15	29	37	34	10	23	46	20	8	39	42	51	10	27	15	33	27	5	14	27	0.481	-0.683399	0.089844	1	0	0	0	0	0	0	0	0	0	0
YGR060W	1	930	1462	395	0.701	0.232911	1.49	0	3	106	52	36479	8.14	0.501	0.574	24	10	11	8	5	11	16	14	18	13	33	16	11	24	15	18	16	12	20	14	0.745	-0.101942	0.18123	2	0	0	0	0	0	0	0	1	0	0
YGR061C	0	4077	362	395	0.477901	0.232911	0.87	0	3	0	2	148904	5.02	0.277	0.336	103	52	77	71	22	55	94	105	24	85	134	71	31	55	71	110	71	17	31	79	0.599	-0.220398	0.075847	1	0	0	0	0	0	1	0	0	0	0
YGR063C	0	309	252	237	0.0119048	0.35865	0.84	0	4	0	0	11158	4.9	0.109	0.069	6	4	3	4	6	3	9	9	2	4	6	5	5	3	6	9	5	2	2	9	0.442	-0.160784	0.068627	1	0	0	0	0	0	0	0	0	0	0
YGR065C	1	1782	1062	252	0.398	0.0119048	0.99	2	1	0	1	69082	9.34	0.185	0.14	44	27	28	26	13	11	25	25	10	39	54	39	11	42	25	47	32	23	38	34	0.49	-0.045531	0.173693	2	0	0	1	0	1	0	0	0	0	0
YGR066C	0	879	602	1062	0.106	0.199	1.04	1	3	0	3	34048	5.08	0.146	0.055	11	14	17	18	6	8	25	17	10	9	31	15	5	16	11	21	19	4	21	14	0.438	-0.584589	0.140411	1	0	0	0	0	0	0	0	0	0	0
YGR067C	0	2385	537	602	0.322	0.0880399	1.3	0	1	0	3	91047	7.27	0.15	0.097	27	26	55	44	14	37	32	17	22	62	88	48	16	53	31	102	38	12	23	47	0.474	-0.11927	0.110831	1	0	0	0	0	0	0	0	0	0	0
YGR068C	0	1761	721	537	0.12	0.364991	1.51	1	1	0	1	65476	8.45	0.105	0.032	23	30	31	31	6	24	31	35	15	42	64	36	14	20	33	68	31	3	19	30	0.417	-0.351536	0.071672	1	0	1	0	0	0	0	0	0	0	0
YGR070W	0	3468	721	207	0.26491	0	0.88	1	1	36	1	131391	9.72	0.127	-0.011	48	48	72	57	22	52	57	48	38	81	123	98	22	62	48	123	55	4	39	58	0.405	-0.352987	0.090909	1	0	0	0	0	0	0	0	0	0	0
YGR071C	0	2583	240	207	0.383333	0	0.99	1	1	0	3	98108	5.83	0.127	-0.04	22	28	71	49	14	21	62	24	29	77	108	57	8	50	21	112	50	5	21	31	0.397	-0.272442	0.088372	1	0	0	0	0	0	0	0	0	0	0
YGR072W	0	1164	240	244	0.383333	0.0901639	0.92	0	2	21	4	44924	10.68	0.152	0.024	15	21	42	20	4	12	32	16	4	17	25	70	5	19	10	30	19	1	9	16	0.441	-1.25375	0.074935	1	0	0	0	0	0	1	0	0	0	0
YGR074W	1	441	244	951	0.0901639	0.784	1.11	0	5	3	15	16275	11.66	0.126	0.186	8	12	14	7	0	11	2	9	0	10	21	10	3	2	8	11	9	1	2	6	0.493	-0.488356	0.034247	1	0	0	0	0	0	0	0	0	0	0
YGR075C	1	729	228	679	0.122807	0.621502	1.05	0	1	0	0	27966	5.07	0.151	0.011	6	5	24	15	4	12	17	12	7	18	28	17	7	10	5	22	5	3	12	13	0.431	-0.402066	0.103306	1	0	0	0	0	0	0	0	0	0	0
YGR077C	0	1770	258	166	0.189922	0.0180723	1.22	0	1	0	1	68165	7.62	0.13	0.074	24	20	38	25	7	27	25	12	19	47	90	30	11	28	17	52	35	12	25	45	0.454	0.15416	0.110357	1	0	0	0	0	0	0	0	0	0	0
YGR078C	0	600	348	258	0.488506	0.189922	1.92	0	3	0	3	23115	4.61	0.123	0.138	10	9	12	17	3	12	20	5	2	13	24	17	4	7	7	10	12	2	5	8	0.497	-0.646231	0.070352	1	0	0	0	0	0	1	0	0	0	0
YGR079W	0	1113	348	177	0.488506	0.418079	1.75	0	0	34	3	40877	5.37	0.133	0.063	23	17	23	30	7	9	21	16	7	19	30	25	5	19	14	56	26	2	8	13	0.441	-0.581622	0.078378	1	0	0	0	0	0	0	0	0	0	0
YGR080W	0	999	177	139	0.418079	0.294964	1.16	0	3	5	2	37070	5.56	0.139	0.063	16	13	21	23	2	19	19	14	4	25	32	24	5	15	19	39	15	0	9	18	0.446	-0.440663	0.072289	1	1	0	0	0	0	0	0	0	0	0
YGR081C	0	633	263	139	0.429658	0.294964	1	0	1	0	3	24069	10.75	0.179	0.171	12	17	21	16	0	12	13	9	1	13	19	26	5	8	7	15	8	0	1	7	0.507	-1.03905	0.042857	2	0	0	0	0	0	0	0	0	0	0
YGR083C	1	1956	307	264	0.0879479	0.200758	1.11	0	4	0	8	70852	10.22	0.156	0.118	61	23	37	22	4	31	44	29	7	44	66	63	13	14	29	71	44	2	11	36	0.47	-0.335791	0.041475	1	0	0	0	0	0	1	0	0	0	0
YGR085C	0	525	690	240	0.196	0.216667	0.99	1	4	0	0	19750	10.73	0.727	0.781	8	16	7	11	1	6	10	15	3	10	11	17	4	7	5	10	12	1	5	15	0.87	-0.636782	0.074713	1	0	0	0	0	0	1	0	0	0	0
YGR086C	0	1020	672	690	0.716	0.227536	1.5	1	2	0	9	38349	4.36	0.353	0.467	26	20	8	26	0	23	44	19	4	19	30	20	2	9	17	29	15	3	12	13	0.68	-0.858997	0.070796	1	0	0	0	0	0	0	0	0	0	0
YGR087C	0	1692	1619	672	0.128	0.635417	1.36	4	2	0	4	61580	6.13	0.173	0.183	45	12	28	28	1	23	32	42	12	38	64	39	5	24	26	38	40	7	17	42	0.512	-0.048668	0.085258	1	0	0	0	0	0	1	0	0	0	0
YGR088W	0	1722	1619	637	0.104	0.052	1.09	1	0	146	1	65741	6.61	0.242	0.287	27	24	34	34	9	34	35	34	16	25	37	38	7	34	37	39	32	7	32	38	0.583	-0.643805	0.1274	1	0	0	0	0	0	1	0	0	0	0
YGR089W	0	2811	637	2587	0.0470958	0.002	0.95	0	1	52	11	106465	8.93	0.162	0.064	33	32	77	44	10	35	57	28	25	54	100	79	14	64	29	120	61	2	25	47	0.453	-0.424786	0.097222	1	0	0	0	0	0	0	0	1	0	0
YGR090W	1	3714	2587	269	0.153	0.0520446	1.09	0	4	168	43	140483	8.77	0.187	0.129	59	39	80	66	11	42	71	53	29	80	141	108	15	79	57	114	78	8	45	62	0.487	-0.307437	0.10671	2	0	0	0	0	0	0	0	0	0	0
YGR091W	1	1485	269	363	0.0520446	0.355372	0.92	0	4	7	15	56302	8.22	0.138	0.081	29	22	26	17	4	29	47	20	14	36	55	44	12	21	21	44	21	3	9	20	0.455	-0.483806	0.066802	2	0	0	0	0	0	1	0	0	0	0
YGR092W	0	1719	363	480	0.355372	0.0458333	0.89	6	1	25	20	66148	9.27	0.141	0.068	26	40	27	41	6	23	33	30	11	24	56	42	18	34	24	47	35	5	24	26	0.439	-0.594406	0.11014	2	0	0	0	1	0	1	0	0	0	0
YGR093W	0	1524	480	274	0.0458333	0.529197	0.93	0	3	30	0	58206	6.18	0.113	-0.055	25	18	39	28	9	19	41	18	11	39	49	43	7	26	23	41	25	4	20	22	0.389	-0.482446	0.098619	1	0	0	0	0	0	0	0	0	0	0
YGR095C	1	672	278	170	0.31295	0.394118	1.49	0	5	0	6	24407	4.59	0.123	0.06	16	10	8	13	8	12	18	10	3	22	28	10	2	6	9	16	12	0	1	19	0.443	0.186547	0.03139	3	0	0	0	0	0	1	0	0	0	0
YGR097W	0	3441	1129	430	0.608	0.127907	0.97	1	1	91	5	126863	10.11	0.148	0.086	72	37	87	53	7	67	45	58	32	61	80	90	25	41	67	140	89	5	43	47	0.46	-0.682112	0.077661	1	0	0	0	0	0	1	0	0	0	0
YGR098C	1	4893	440	430	0.372727	0.127907	0.89	0	5	0	3	187445	8.19	0.113	-0.041	59	52	119	80	30	45	93	46	41	137	232	134	45	87	49	166	78	15	56	66	0.388	-0.093374	0.096933	2	0	0	0	0	0	1	0	0	0	0
YGR099W	1	2067	440	279	0.372727	0	0.79	0	2	26	2	78686	6.64	0.095	-0.077	30	35	31	42	7	26	49	29	14	52	92	50	11	40	23	63	31	6	17	40	0.358	-0.155959	0.09157	1	0	0	0	0	0	0	0	0	0	0
YGR100W	0	2853	279	265	0	0.275472	0.83	0	5	14	2	109258	5.14	0.146	0.053	60	50	44	63	10	36	79	40	16	62	94	64	24	58	30	73	52	9	36	50	0.442	-0.346632	0.108421	1	0	0	0	0	0	1	0	0	0	0
YGR102C	0	552	281	180	0.270463	0.244444	0.95	0	1	0	1	20787	10.36	0.105	0.001	11	10	9	5	2	7	16	15	7	8	21	21	3	4	5	11	9	3	6	10	0.395	-0.649727	0.071038	1	0	0	0	0	0	0	0	0	0	0
YGR103W	1	1818	281	210	0.270463	0.147619	0.98	0	5	17	35	69877	5.37	0.266	0.259	37	26	30	43	4	26	70	20	6	37	52	75	10	22	25	42	22	4	22	32	0.57	-0.816033	0.079339	2	0	0	0	0	0	0	0	0	0	0
YGR104C	0	924	230	210	0.026087	0.147619	0.98	0	1	0	10	34288	4.69	0.123	0.017	11	10	29	19	2	13	16	16	4	26	30	14	10	10	14	34	19	3	10	17	0.425	-0.301955	0.074919	1	0	0	0	0	0	0	0	0	0	0
YGR105W	0	234	230	156	0.026087	0.275641	0.9	0	1	17	3	8435	4.91	0.11	0.01	9	2	4	5	0	2	3	3	1	6	7	4	4	5	3	1	5	0	1	12	0.425	0.693507	0.077922	1	0	0	0	0	0	0	0	0	0	0
YGR106C	0	798	3849	156	0.218	0.275641	1.03	0	1	0	0	29678	3.77	0.239	0.159	13	1	14	30	4	4	19	8	3	21	32	13	4	19	5	37	14	4	7	13	0.514	0.008679	0.113208	1	0	0	0	0	0	0	0	0	0	0
YGR108W	0	1416	3849	307	0.42	0.18241	1.37	5	0	229	3	54870	5.77	0.139	0.045	17	21	34	31	8	19	40	17	10	39	48	40	13	22	11	39	19	5	18	20	0.45	-0.497877	0.095541	1	0	0	0	0	0	0	0	0	0	0
YGR109C	0	1143	7207	307	0.308	0.18241	1.15	5	0	0	0	44145	8.06	0.175	0.039	16	15	24	22	11	10	26	8	12	33	38	37	11	18	18	30	18	4	13	16	0.447	-0.364737	0.092105	1	0	0	0	0	0	0	0	0	0	0
YGR110W	0	1338	7207	781	0.221	0	0.81	0	2	127	1	52044	10.3	0.141	0.055	18	32	24	25	5	12	24	23	12	28	46	35	5	29	29	36	16	11	18	17	0.429	-0.533708	0.130337	1	0	0	0	0	0	0	0	0	0	0
YGR111W	0	1203	781	327	0	0.122324	0.86	0	1	67	3	46668	6.34	0.147	0.036	15	14	22	24	6	16	34	24	13	26	41	36	6	22	13	27	16	9	19	17	0.439	-0.5445	0.125	2	0	0	0	0	0	1	0	0	0	0
YGR113W	1	1032	365	484	0.117808	0.117769	0.76	0	1	32	16	38422	9.97	0.133	0.071	16	24	32	19	1	13	25	18	6	19	31	26	8	9	13	44	19	1	6	13	0.44	-0.862099	0.046647	1	0	0	0	0	0	0	0	0	0	0
YGR116W	1	4356	484	284	0.117769	0.165493	1.05	0	5	33	6	168290	4.73	0.218	0.179	77	74	99	123	7	59	154	56	33	103	123	116	20	58	45	99	63	11	61	70	0.526	-0.784976	0.089593	1	0	0	0	0	0	0	0	0	0	0
YGR117C	0	1431	494	284	0.107287	0.165493	1.31	0	1	0	2	53437	7.27	0.134	0.038	28	16	39	30	5	8	20	22	10	42	48	33	13	19	13	48	29	3	23	27	0.439	-0.141807	0.094538	1	0	0	0	0	0	1	0	0	0	0
YGR118W	0	758	494	315	0.107287	0.533333	1.22	1	4	48	1	16038	11.47	0.726	0.761	9	12	10	4	2	2	7	16	2	5	13	22	1	6	6	10	2	2	1	13	0.852	-0.612414	0.062069	1	0	0	0	0	0	1	0	0	0	0
YGR119C	1	1626	361	315	0.0470914	0.533333	1.22	1	2	0	22	57498	10.39	0.102	0.029	32	12	49	10	1	60	23	70	3	22	44	34	7	23	21	47	58	5	6	14	0.416	-0.707024	0.062847	1	0	0	0	0	0	0	0	0	0	0
YGR120C	1	789	627	361	0.206	0.0470914	1.12	0	1	0	19	30325	4.34	0.142	0.055	6	9	14	23	4	14	26	6	6	20	43	16	4	8	5	24	17	0	10	7	0.446	-0.429389	0.068702	2	0	0	0	0	0	0	0	0	0	1
YGR121C	0	1479	484	627	0.56405	0.164274	1.13	2	1	0	4	54202	5.33	0.109	0.051	45	18	21	20	8	10	23	50	8	34	47	15	15	25	14	39	26	16	25	33	0.423	0.217277	0.134146	1	0	0	0	0	1	0	0	0	0	0
YGR122W	0	1209	307	1518	0	0.204	1.47	0	1	14	2	45304	8.22	0.101	-0.044	21	13	29	19	8	19	21	19	4	32	52	31	8	16	8	42	25	3	17	15	0.384	-0.184328	0.089552	1	0	0	0	0	0	1	0	0	0	0
YGR123C	0	1542	1740	1518	0.1	0.318	1.13	3	3	0	7	57994	7.68	0.173	0.072	42	24	37	35	9	17	30	34	14	25	49	42	13	37	22	29	16	2	16	20	0.444	-0.447953	0.107212	1	0	0	0	0	0	1	0	0	0	0
YGR124W	0	1719	1740	662	0.241	0.272	1.3	1	3	134	2	64593	5.73	0.317	0.363	53	28	15	49	9	16	36	34	20	38	45	38	14	25	29	36	27	11	22	27	0.62	-0.38549	0.101399	1	0	0	0	0	0	1	0	0	0	0
YGR125W	0	3111	662	399	0.205438	0.278195	0.83	0	3	59	1	116970	7.35	0.125	0.039	57	48	60	48	12	31	53	63	18	97	118	52	24	61	38	85	54	11	42	64	0.431	0.094594	0.110039	1	0	0	0	0	0	0	0	0	0	0
YGR126W	0	693	399	270	0.278195	0.0777778	0.97	0	0	20	1	25845	6.38	0.189	0.123	8	8	14	18	0	5	21	9	12	9	16	24	4	7	11	28	19	0	4	13	0.491	-1.02435	0.047826	2	0	0	0	0	0	1	0	0	0	0
YGR127W	0	939	270	213	0.0777778	0.215962	0.86	0	2	18	0	35685	6.68	0.124	-0.065	12	16	16	27	4	7	17	14	5	20	29	26	5	16	13	33	17	4	13	18	0.373	-0.472436	0.105769	1	0	0	0	0	0	0	0	0	0	0
YGR128C	1	2142	308	213	0.00974026	0.215962	1	0	1	0	2	80190	4.86	0.167	0.068	24	16	51	51	11	30	41	32	10	58	90	53	6	39	27	69	49	3	21	32	0.457	-0.228612	0.088359	1	0	0	0	0	0	0	0	0	0	0
YGR129W	0	648	308	346	0.00974026	0.124277	0.8	0	2	17	4	24802	10.16	0.128	0.036	12	15	11	18	0	14	20	10	2	7	13	31	3	4	4	20	10	1	8	12	0.436	-1.34977	0.060465	1	0	0	0	0	0	0	0	0	0	0
YGR130C	0	2451	881	346	0.19	0.124277	0.86	0	1	0	3	92698	4.79	0.193	0.155	53	27	56	50	1	63	110	16	14	35	55	89	6	10	28	77	70	4	17	35	0.516	-1.25809	0.03799	1	0	0	0	0	0	0	0	0	0	0
YGR131W	0	525	881	338	0.255392	0	0.73	1	0	91	0	19152	10.67	0.102	-0.019	16	9	9	3	5	8	1	13	3	15	17	5	6	16	2	16	12	1	5	12	0.389	0.574138	0.126437	1	0	0	0	0	0	0	0	0	0	0
YGR133W	0	552	443	322	0.0586907	0	0.78	0	1	24	1	21118	5.36	0.102	0.026	7	10	13	11	6	3	13	6	5	20	15	8	5	4	14	14	7	5	7	10	0.434	-0.269945	0.087432	1	0	0	0	0	0	0	0	0	0	0
YGR134W	0	3369	322	253	0	0.217391	0.79	0	1	31	9	128779	4.82	0.114	-0.043	57	49	78	81	15	31	84	42	24	76	140	66	31	60	39	95	58	12	39	45	0.381	-0.303922	0.09893	1	0	0	0	0	0	1	0	0	0	0
YGR135W	0	777	253	259	0.217391	0.46332	1.01	6	4	19	0	28714	4.91	0.182	0.186	24	12	8	22	0	10	17	18	3	20	22	19	5	5	5	17	22	1	16	12	0.52	-0.435659	0.085271	2	0	0	0	0	0	1	0	0	0	0
YGR136W	0	726	259	608	0.46332	0	1.49	1	1	29	8	26139	4.94	0.12	0.018	26	6	13	9	0	23	13	13	0	12	12	13	2	10	28	32	5	2	12	10	0.401	-0.651452	0.099585	2	0	0	0	0	0	1	0	0	0	0
YGR138C	0	1845	1822	608	0.738	0.0476974	1.08	6	2	0	1	67588	6.97	0.31	0.402	57	21	22	15	13	18	33	45	6	38	60	26	21	33	33	51	35	13	27	47	0.636	0.257003	0.118893	1	0	0	0	0	1	0	0	0	0	0
YGR140W	1	2871	1822	269	0.151	0	0.96	0	1	107	8	111916	6.12	0.14	0.006	30	40	61	66	11	48	77	29	25	59	97	84	16	57	46	79	55	10	38	28	0.423	-0.723536	0.109833	3	0	0	0	0	0	0	0	0	0	0
YGR141W	0	1404	269	481	0	0.201663	0.86	1	1	18	2	54515	8.15	0.115	0	18	28	16	31	7	12	27	39	13	21	41	33	10	26	30	28	18	21	23	25	0.394	-0.530407	0.149893	1	0	0	0	0	0	0	0	0	0	0
YGR142W	0	1233	481	1506	0.201663	0.268	0.97	0	1	21	3	47167	4.93	0.183	0.115	21	19	23	28	5	14	56	14	7	25	34	46	4	15	16	45	8	1	14	15	0.484	-0.970976	0.073171	1	0	0	0	0	0	1	0	0	0	0
YGR143W	0	2316	1506	2890	0.358	0.068	0.66	1	1	97	1	86240	4.52	0.137	0.076	46	30	67	54	6	27	39	52	17	35	53	22	15	36	43	93	48	14	45	29	0.447	-0.636316	0.123217	1	0	0	0	0	0	0	0	0	0	0
YGR145W	1	2124	387	332	0.144703	0.506024	0.88	0	4	22	10	81747	6.55	0.222	0.2	31	55	46	55	5	22	69	40	12	37	46	63	12	29	19	57	38	6	26	39	0.531	-0.967468	0.08628	1	0	0	0	0	0	0	0	0	0	0
YGR146C	0	636	417	332	0.326139	0.506024	1.13	0	0	0	2	23996	5.85	0.167	0.085	4	7	20	15	4	7	13	2	8	10	31	14	1	4	13	33	13	1	8	3	0.45	-0.790995	0.061611	1	0	0	0	0	0	0	0	0	0	0
YGR147C	1	867	391	616	0.358056	0.845779	1.78	0	2	0	0	32804	10.74	0.096	0.009	16	19	10	13	4	12	15	18	6	19	28	32	9	13	12	21	13	3	7	18	0.406	-0.377778	0.079861	1	0	0	0	0	0	0	0	0	0	0
YGR148C	0	468	1251	391	0.144	0.358056	1.28	1	2	0	1	17547	11.97	0.756	0.807	18	17	4	3	0	7	10	9	2	6	7	29	1	7	4	13	6	1	1	10	0.882	-1.01484	0.058065	1	0	0	0	0	0	1	0	0	0	0
YGR149W	0	1299	1251	129	0.162	0.418605	1.22	0	2	98	2	51646	8.73	0.15	0.041	16	20	20	24	7	12	18	11	18	31	48	28	8	40	15	38	20	9	29	20	0.441	-0.127315	0.180556	1	0	1	0	0	0	0	0	0	0	0
YGR150C	0	2595	1620	129	0.65	0.418605	1.03	0	2	0	2	101422	9.03	0.137	0.003	41	44	63	54	9	27	61	20	21	54	90	81	33	51	24	63	49	11	29	39	0.42	-0.493866	0.105324	1	0	0	0	0	0	0	0	0	0	0
YGR152C	0	819	599	1620	0.154	0.082	1.39	2	2	0	4	30390	9.97	0.138	0.09	13	15	12	15	2	17	18	15	2	16	21	25	6	7	8	31	15	1	8	25	0.464	-0.505882	0.058824	2	0	0	0	0	0	1	0	0	0	0
YGR153W	0	654	599	52	0.128548	0	1.31	0	0	46	2	25213	5.1	0.107	-0.022	4	15	14	12	8	5	28	12	5	10	14	16	4	12	7	24	6	2	7	12	0.403	-0.855761	0.096774	1	0	0	0	0	0	0	0	0	0	0
YGR154C	0	1071	674	52	0.372	0	1.32	2	0	0	1	41300	9.53	0.15	0.076	14	19	20	19	3	8	25	21	9	27	37	31	3	21	17	20	15	5	18	24	0.457	-0.328933	0.123596	1	0	0	0	0	0	0	0	0	0	0
YGR155W	0	1524	674	479	0.384273	0.480167	2.13	1	2	66	17	56021	6.66	0.346	0.395	33	15	31	39	1	12	30	35	7	39	51	51	6	17	20	38	28	4	16	34	0.644	-0.331756	0.072978	1	0	0	0	0	0	1	0	0	0	0
YGR156W	1	1278	479	616	0.480167	0.456	2.23	0	1	33	5	46983	6.19	0.122	0.075	19	13	41	17	1	34	20	16	4	33	40	21	12	14	46	39	25	2	5	23	0.45	-0.438588	0.049412	1	0	0	0	0	0	0	0	0	0	0
YGR157W	0	2610	616	219	0.400974	0	1.1	0	2	50	1	101203	8.56	0.17	0.106	27	33	57	38	8	27	42	46	18	69	94	53	17	60	23	67	58	22	50	60	0.482	-0.037284	0.151899	1	0	0	0	0	0	0	0	1	0	0
YGR158C	1	753	390	219	0.44359	0	1.33	0	2	0	11	27577	4.69	0.142	0.059	13	10	16	17	5	10	17	18	4	16	25	13	8	8	8	25	17	1	7	12	0.44	-0.358	0.064	2	0	0	0	0	0	1	0	0	0	0
YGR159C	0	1245	972	390	0.404	0.44359	1.69	0	4	0	3	44535	4.69	0.493	0.568	24	24	17	27	1	7	57	42	3	11	10	38	4	16	13	85	15	2	6	12	0.738	-1.28865	0.057971	1	0	0	0	0	0	0	0	0	0	0
YGR161C	0	792	14638	972	0.654	0.296296	1.56	0	0	0	1	29263	10.77	0.144	0.19	19	27	12	15	2	5	15	8	10	13	25	15	7	4	16	40	19	0	3	8	0.492	-0.774525	0.026616	2	0	0	0	0	0	1	0	0	0	0
YGR162W	0	2859	14638	634	0.569	0.72	1.12	1	4	226	29	107101	5.91	0.254	0.324	59	57	59	50	4	42	109	54	14	36	55	88	17	25	56	85	74	7	23	38	0.598	-1.12668	0.057773	1	0	0	0	0	0	1	0	0	0	0
YGR163W	0	1026	634	538	0.594637	0.298	0.86	0	4	43	8	38600	4.41	0.116	-0.073	19	12	21	27	4	14	23	12	5	31	37	17	11	14	10	31	11	1	14	27	0.377	-0.024633	0.085044	1	0	0	0	0	0	0	0	0	0	0
YGR166W	0	1683	361	258	0.00554017	0.387597	0.99	0	1	20	4	63367	9.34	0.116	-0.01	21	21	64	19	7	24	29	21	10	38	61	36	8	26	23	66	31	5	20	30	0.406	-0.394643	0.091071	1	0	0	0	0	0	0	0	0	0	0
YGR167W	0	702	258	194	0.387597	0.438144	0.96	0	2	20	4	26531	4.15	0.228	0.133	19	10	12	36	0	13	28	11	2	12	15	23	1	12	6	14	9	2	2	6	0.5	-1.21288	0.06867	1	0	0	0	0	0	0	0	0	0	0
YGR168C	0	1131	206	194	0.174757	0.438144	1.02	0	1	0	1	44301	11.12	0.119	-0.022	12	18	24	9	4	12	9	15	11	37	48	40	9	32	11	22	19	8	12	24	0.407	0.131649	0.138298	1	0	0	0	0	0	0	0	0	0	0
YGR170W	0	3417	476	265	0.102941	0	0.91	0	2	30	2	130064	7.85	0.13	0.004	52	63	78	68	15	29	79	47	28	82	87	87	21	60	50	119	68	13	36	56	0.418	-0.551582	0.095782	1	0	0	0	0	0	0	0	0	0	0
YGR172C	1	747	262	293	0.206107	0	0.94	0	5	0	20	27080	6.5	0.152	0.129	12	2	21	6	2	9	4	23	6	17	37	5	6	22	13	22	15	2	9	15	0.471	0.485484	0.133065	1	0	0	0	0	0	0	0	0	0	0
YGR173W	0	1107	262	932	0.206107	0	1.07	1	4	20	5	41006	8.85	0.206	0.188	24	20	14	24	5	14	24	30	10	24	33	33	6	8	10	20	20	2	14	33	0.519	-0.361956	0.065217	1	0	0	0	0	0	1	0	0	0	0
YGR175C	1	1491	405	191	0.701235	0.382199	2.33	0	3	0	4	55125	6.45	0.441	0.527	31	24	23	34	7	12	27	40	11	37	46	31	15	26	28	23	18	2	15	46	0.718	-0.008266	0.086694	1	0	0	0	0	0	0	0	1	0	0
YGR177C	0	1608	610	405	0.08	0.701235	4.95	1	0	0	1	61898	5.77	0.168	0.133	22	23	30	36	8	19	35	29	16	35	54	33	9	34	21	41	26	4	33	27	0.492	-0.37028	0.13271	1	0	0	0	0	0	0	0	1	0	0
YGR178C	0	2169	459	610	0.466231	0.170492	1.37	0	5	0	4	78781	6.91	0.168	0.12	44	30	51	40	1	23	50	66	21	30	34	54	30	29	47	83	43	4	15	27	0.471	-0.845568	0.066482	2	0	0	0	0	0	1	0	0	0	0
YGR179C	1	1221	368	459	0.296196	0.466231	1.05	0	1	0	5	47349	6.48	0.116	-0.013	13	24	28	23	1	17	49	15	13	23	41	41	12	10	12	37	19	2	12	14	0.406	-1.00911	0.059113	1	0	0	0	0	0	0	0	0	0	0
YGR180C	0	1038	1985	368	0.814	0.296196	1.48	1	0	0	1	40054	4.96	0.497	0.546	30	9	20	22	2	10	33	12	6	24	24	33	14	27	11	21	14	4	16	13	0.74	-0.418261	0.136232	2	0	0	0	0	0	1	0	0	0	0
YGR184C	0	5853	582	424	0.194	0.228774	1.01	1	4	0	6	224836	5.3	0.146	0.026	84	92	115	137	43	78	143	74	51	139	195	123	37	111	77	151	106	17	73	104	0.432	-0.372974	0.103077	1	0	0	0	0	0	0	0	0	0	0
YGR185C	1	1185	253	582	0.126482	0.283505	0.81	0	5	0	2	44020	8.75	0.302	0.353	31	10	21	18	4	17	30	23	5	21	41	42	9	20	26	19	17	1	13	26	0.615	-0.312437	0.086294	1	0	0	0	0	0	1	0	0	0	0
YGR186W	1	2208	253	250	0.126482	0.176	0.88	0	2	15	4	82194	5.48	0.147	0.061	46	44	53	55	2	20	76	48	7	29	45	75	18	18	40	55	44	4	15	41	0.442	-1.0366	0.05034	1	0	0	0	0	0	0	0	0	0	0
YGR187C	0	1185	627	250	0.07	0.176	0.75	0	3	0	5	44951	4.45	0.184	0.072	22	17	19	33	7	7	45	16	6	31	46	30	11	16	16	23	11	1	11	26	0.455	-0.263198	0.071066	1	0	0	0	0	0	1	0	0	0	0
YGR188C	0	3066	1559	627	0.242	0.0558214	0.72	0	4	0	2	117867	6.69	0.113	-0.021	36	51	73	54	7	50	85	44	20	62	97	80	22	44	50	82	66	10	40	48	0.401	-0.682076	0.092067	3	0	0	0	0	0	0	0	0	0	0
YGR189C	0	1524	2227	1559	0.306	0.335	0.86	1	1	0	3	52757	4.3	0.233	0.335	38	6	15	31	2	15	19	32	3	19	30	23	8	15	13	123	60	7	18	30	0.6	-0.30355	0.078895	1	0	0	0	0	0	1	0	0	0	0
YGR191W	1	1812	2227	580	0.124	0.176	0.74	16	1	155	12	66006	7.36	0.194	0.203	51	24	27	23	9	9	27	45	8	43	66	26	14	38	23	58	40	13	15	44	0.516	0.298508	0.109453	4	0	0	1	0	1	0	0	1	0	0
YGR192C	0	999	698	580	0.694	0.289655	1.32	2	4	0	4	35746	6.96	0.924	0.926	32	11	13	24	2	5	15	26	8	19	21	26	7	10	12	26	24	3	11	37	0.957	-0.107229	0.072289	2	0	0	0	0	0	1	0	0	0	0
YGR194C	0	1803	1006	331	0	0.132931	0.83	0	3	0	1	68320	6.8	0.142	0.056	33	26	36	34	15	22	43	26	16	33	61	46	14	24	25	50	31	7	22	36	0.442	-0.408167	0.088333	1	0	0	0	0	0	1	0	0	0	0
YGR195W	1	741	1006	110	0	0.436364	0.84	0	5	78	9	27560	8.99	0.139	0.112	12	18	14	13	0	5	19	16	6	20	29	15	9	5	7	24	12	1	5	16	0.462	-0.283333	0.044715	2	0	0	0	0	0	0	0	0	0	0
YGR196C	0	2454	310	110	0	0.436364	0.93	0	1	0	6	90797	4.31	0.128	-0.03	38	26	70	88	1	28	86	40	16	29	47	67	13	13	29	116	48	5	23	34	0.401	-1.24945	0.050184	1	0	0	0	0	0	0	0	0	0	0
YGR197C	0	1644	552	310	0.038	0	1.27	1	1	0	1	61293	8.72	0.133	0.111	45	25	36	22	7	15	23	34	7	39	53	26	17	28	25	49	25	10	28	33	0.463	-0.006033	0.120658	1	0	0	0	0	0	0	0	0	0	0
YGR198W	1	2454	552	355	0.0344203	0.0028169	1.2	0	2	36	1	95365	5.12	0.134	0.005	42	24	64	41	11	34	69	19	14	50	103	62	18	45	25	63	38	8	48	39	0.42	-0.334517	0.123623	1	0	0	0	0	0	0	0	0	0	0
YGR199W	0	2280	355	122	0.0028169	0	0.84	5	1	14	2	88025	6.83	0.126	-0.01	32	26	35	37	13	25	34	46	26	53	78	37	21	49	30	57	48	25	43	44	0.407	-0.052833	0.15415	1	0	0	0	0	0	0	0	0	0	0
YGR200C	0	2367	249	122	0.269076	0	1	0	4	0	8	89410	5.34	0.18	0.123	47	36	26	55	15	24	59	49	22	60	74	51	13	35	26	64	49	24	18	41	0.482	-0.290355	0.097716	1	0	0	0	0	0	1	0	0	0	0
YGR201C	0	678	276	249	0	0.269076	1.3	0	0	0	2	26297	5.32	0.146	0.146	13	15	5	16	3	6	21	8	4	11	24	16	4	17	10	15	13	4	7	13	0.488	-0.365778	0.124444	1	0	0	0	0	0	0	0	0	0	0
YGR202C	0	1275	488	276	0.266393	0	1.39	0	5	0	0	49406	9.26	0.157	0.106	16	28	38	35	4	17	34	13	7	17	37	47	4	19	19	27	34	3	11	14	0.477	-1.15141	0.07783	1	0	0	0	0	0	0	0	0	0	0
YGR203W	0	447	488	250	0.266393	0.196	1.47	0	2	46	3	17248	7.6	0.056	-0.019	7	14	2	11	2	7	8	12	6	3	19	5	5	3	5	11	7	5	8	8	0.355	-0.583108	0.108108	2	0	0	0	0	0	1	0	0	0	0
YGR204W	0	2841	250	286	0.196	0.395105	1.53	1	3	16	4	102204	6.83	0.277	0.384	91	41	43	52	7	35	55	79	22	72	77	59	19	32	54	45	64	2	21	76	0.631	-0.124313	0.05814	2	0	0	0	0	0	1	0	0	0	0
YGR205W	0	873	38	346	0.631579	0.101156	1.49	0	2	1	4	33337	5.14	0.166	0.105	4	8	20	21	4	13	18	23	6	20	31	22	6	18	11	17	17	4	13	14	0.482	-0.414483	0.12069	2	0	0	0	0	0	1	0	0	0	0
YGR206W	0	306	346	105	0.101156	0	1.25	0	1	20	1	11968	8.35	0.154	0.08	1	5	8	6	3	6	7	3	1	3	11	10	2	4	9	6	5	2	5	4	0.454	-0.940594	0.108911	1	0	0	0	0	0	0	1	0	0	0
YGR207C	0	786	254	105	0.240157	0	1.46	0	3	0	2	28758	8.71	0.178	0.16	19	9	14	16	3	9	21	13	1	26	25	31	6	5	13	14	12	1	1	22	0.512	-0.195019	0.02682	1	0	0	0	0	0	0	0	0	0	0
YGR208W	0	930	254	100	0.240157	0	1.59	0	3	20	0	34207	4.92	0.205	0.179	22	6	16	24	8	14	22	20	4	23	31	30	6	11	7	14	18	1	8	24	0.526	-0.172168	0.064725	2	0	0	0	0	0	1	0	0	0	0
YGR209C	0	315	275	100	0.341818	0	1.45	2	1	0	2	11204	4.62	0.425	0.501	15	1	2	7	2	4	6	5	0	5	5	9	4	5	4	9	4	1	4	12	0.707	0.143269	0.096154	2	0	0	0	0	0	1	0	0	0	0
YGR210C	0	1236	502	275	0.41	0.341818	1.69	0	3	0	1	45214	8.33	0.126	0.115	25	20	15	29	5	10	22	39	7	26	39	34	6	16	21	20	28	6	9	34	0.469	-0.221898	0.075426	1	0	0	0	0	0	1	0	0	0	0
YGR211W	1	1461	502	338	0.408367	0	1.3	0	4	35	4	55072	4.59	0.244	0.283	26	22	21	34	15	29	51	25	8	37	32	33	12	17	22	30	30	3	12	27	0.588	-0.572222	0.065844	2	0	0	0	0	0	1	0	0	0	0
YGR212W	0	1407	338	65	0	0	1.23	0	2	18	0	54473	6.71	0.129	-0.021	16	14	36	22	8	24	29	15	16	36	54	31	9	24	22	37	23	10	19	23	0.408	-0.314744	0.113248	1	0	0	0	0	0	0	0	0	0	0
YGR213C	0	954	1109	65	0	0	1.43	2	0	0	0	35485	7.94	0.118	0.075	24	12	9	9	3	8	14	21	4	31	36	12	10	29	10	27	15	2	15	26	0.449	0.646688	0.14511	1	0	0	0	0	0	0	0	0	0	0
YGR214W	0	1214	1109	386	0.16	0.334197	1.4	1	4	116	2	28024	4.47	0.668	0.729	31	15	11	13	1	9	27	11	5	15	19	7	2	9	16	11	17	5	6	22	0.837	-0.255556	0.079365	1	0	0	0	0	0	1	0	0	0	0
YGR216C	1	1830	231	125	0.160173	0.32	0.99	0	4	0	3	70354	9.85	0.119	0.006	29	23	40	16	10	21	26	18	11	51	81	36	15	44	27	54	30	5	35	37	0.413	0.192775	0.137931	1	0	0	0	0	0	0	0	0	0	0
YGR217W	0	6120	231	1725	0.160173	0.352	0.95	0	3	16	0	234597	8.5	0.113	-0.015	96	108	120	91	26	57	105	106	33	168	202	105	53	145	89	192	98	34	101	110	0.399	-0.07131	0.137322	1	0	0	0	0	0	1	0	0	0	0
YGR218W	1	3255	1725	278	0.389	0	1.03	0	5	56	66	124103	5.24	0.205	0.164	64	38	56	59	12	63	80	34	20	80	129	72	30	53	35	72	61	12	33	81	0.512	-0.093543	0.090406	1	0	0	0	0	0	0	0	0	0	0
YGR221C	0	1869	930	240	0.444	0.05	1.04	1	0	0	2	69625	7.73	0.106	0.002	29	33	47	30	8	28	33	17	15	41	46	31	7	16	41	93	45	1	30	31	0.409	-0.641158	0.075563	1	0	0	0	0	0	0	0	0	0	0
YGR223C	0	1347	590	64	0.006	0.375	0.88	1	3	0	2	51235	9.76	0.127	0.046	17	28	33	24	8	23	23	20	12	35	37	31	5	19	19	44	27	8	10	25	0.441	-0.540402	0.082589	1	0	0	0	0	0	0	0	0	0	0
YGR224W	0	1842	590	497	0.00508475	0.460765	0.84	2	0	44	3	67168	9.58	0.138	0.115	50	15	31	14	9	24	18	47	5	65	65	29	12	48	17	56	35	8	21	44	0.477	0.559706	0.125612	1	0	0	0	0	0	0	0	0	0	0
YGR225W	0	1782	497	492	0.460765	0.268293	0.88	2	1	47	1	67026	8.27	0.133	0.034	28	29	38	22	16	17	40	30	15	43	47	41	5	30	25	74	33	9	22	29	0.432	-0.406577	0.102867	1	0	0	0	0	0	0	0	0	0	0
YGR227W	0	1578	418	384	0.165072	0.221354	0.85	0	3	26	0	61807	10.23	0.127	0.044	17	20	22	10	8	13	17	18	11	60	64	26	13	51	34	26	43	14	27	31	0.446	0.490857	0.175238	1	0	0	0	0	0	0	0	0	0	0
YGR229C	0	1518	994	384	0.422	0.221354	0.94	0	2	0	3	57079	4.42	0.187	0.117	29	14	39	41	1	29	53	25	13	21	30	36	10	19	23	42	29	8	11	32	0.491	-0.919604	0.075248	2	0	0	0	0	0	0	0	0	0	0
YGR230W	0	414	994	226	0.313883	0.230088	1.24	0	1	80	0	15840	11.22	0.079	-0.135	6	11	11	7	3	9	3	3	5	5	12	18	2	6	5	14	8	0	2	7	0.326	-0.970073	0.058394	1	0	0	0	0	0	0	0	0	0	0
YGR232W	0	687	479	27	0.0521921	0	0.94	0	3	27	8	25616	6.42	0.167	0.1	16	4	14	14	4	11	14	14	9	8	30	19	3	11	9	15	5	5	5	18	0.459	-0.22807	0.092105	2	0	0	0	0	0	1	0	0	0	0
YGR233C	0	3537	1694	27	0.306	0	0.9	0	1	0	4	134028	5.67	0.134	-0.016	55	38	107	88	13	42	67	41	30	98	147	87	14	59	51	94	56	7	34	50	0.406	-0.339813	0.08489	2	0	0	0	0	0	1	0	0	0	0
YGR234W	0	1200	1694	256	0.048	0.0585938	1.2	0	2	128	8	44646	6.25	0.267	0.295	39	10	17	18	4	16	33	19	15	30	36	31	10	13	21	17	24	4	14	28	0.587	-0.191228	0.077694	1	0	0	0	0	0	1	0	0	0	0
YGR235C	0	702	367	256	0	0.0585938	0.93	0	1	0	1	26912	10.06	0.152	0.096	16	17	13	12	2	6	17	10	3	14	17	19	7	9	9	14	18	5	9	16	0.466	-0.512876	0.098712	1	0	0	0	0	0	0	0	0	0	0
YGR236C	0	390	481	367	0.128898	0	0.9	0	0	0	2	10545	9.17	0.12	0.096	8	6	2	6	0	3	4	7	1	4	6	5	9	2	3	7	8	0	5	9	0.453	-0.124211	0.073684	1	0	0	0	0	0	0	0	0	0	0
YGR237C	0	2358	383	481	0.248042	0.128898	0.88	0	1	0	2	89240	9.85	0.14	0.025	34	49	39	55	3	18	53	25	28	44	48	72	19	31	41	103	59	4	21	39	0.427	-0.844331	0.071338	1	0	0	0	0	0	1	0	0	0	0
YGR238C	0	2649	499	383	0.46493	0.248042	1.32	1	1	0	4	99974	8.18	0.112	-0.042	33	39	63	59	9	37	57	46	22	49	94	81	16	24	44	81	54	8	29	37	0.381	-0.727324	0.069161	3	0	1	1	0	1	0	0	0	0	0
YGR239C	0	867	717	499	0.174	0.46493	1.34	0	1	0	1	33049	6.67	0.112	0.032	9	17	18	20	5	20	19	8	10	18	19	18	4	13	15	38	17	2	7	11	0.436	-0.890625	0.076389	1	0	0	0	0	0	0	0	0	0	0
YGR240C	0	2964	842	717	0.878	0.423989	0.89	1	3	0	10	107969	6.35	0.466	0.539	86	49	45	59	12	28	67	82	23	62	86	63	14	40	28	76	63	12	21	71	0.723	-0.232523	0.073961	1	0	0	0	0	0	1	0	0	0	0
YGR241C	0	1707	754	97	0.416	0.752577	0.85	1	2	0	5	64328	6.77	0.156	0.154	29	19	39	23	1	69	30	26	14	31	60	29	16	16	32	42	46	2	21	23	0.5	-0.650352	0.068662	4	0	1	1	1	1	0	0	0	0	0
YGR245C	1	2304	413	445	0.0121065	0.253933	0.85	0	4	0	13	86618	6.92	0.201	0.15	55	46	36	59	8	33	67	47	15	39	73	76	23	24	19	53	34	6	13	41	0.492	-0.673533	0.056063	1	0	0	0	0	0	0	0	0	0	0
YGR246C	1	1791	693	413	0.068	0.0121065	1.04	0	5	0	5	66906	6.91	0.181	0.157	54	35	33	36	9	21	58	29	15	26	53	55	9	22	14	44	32	3	11	37	0.497	-0.628188	0.060403	1	0	0	0	0	0	0	0	0	0	0
YGR247W	0	720	693	286	0.0937951	0.405594	1.16	0	1	46	2	26731	7.45	0.109	0.024	15	11	9	11	6	14	13	12	8	11	16	13	5	9	12	23	9	5	6	31	0.424	-0.142678	0.083682	1	0	0	0	0	0	0	0	0	0	0
YGR248W	0	768	286	1309	0.405594	0.41	1.54	3	0	18	0	28447	5.11	0.124	0.077	18	7	15	13	6	8	20	17	5	15	26	18	6	15	12	15	10	4	5	20	0.453	-0.069412	0.094118	2	0	0	0	0	0	1	0	0	0	0
YGR249W	0	1371	1309	1756	0.748	0.49	0.93	0	1	124	10	50735	10.32	0.114	0.027	18	11	32	14	1	38	14	16	13	24	37	29	15	15	41	65	32	4	14	23	0.421	-0.580702	0.072368	1	0	0	0	0	0	0	0	0	0	0
YGR250C	0	2346	2117	1756	0.56	0.033	1.3	0	1	0	2	89512	5.1	0.145	0.023	28	26	75	50	5	42	54	40	20	49	46	49	17	36	40	82	34	7	45	36	0.439	-0.816005	0.112676	1	0	0	0	0	0	1	0	0	0	0
YGR251W	1	591	2117	639	0.037	0	0.98	0	1	173	1	22320	10.47	0.12	-0.066	13	10	8	16	0	9	16	11	4	7	17	35	5	7	3	18	10	1	2	4	0.368	-1.19643	0.05102	2	0	0	0	0	0	0	0	0	0	0
YGR252W	0	1320	639	169	0.0704225	0.266272	0.93	0	5	36	14	51069	6.63	0.121	-0.037	22	22	27	24	3	16	44	24	9	31	31	42	15	19	20	15	24	3	22	26	0.404	-0.65262	0.100228	1	0	0	0	0	0	0	0	0	0	0
YGR253C	1	783	1786	169	0.046	0.266272	1.11	5	4	0	4	28617	4.49	0.162	0.099	26	11	7	14	3	7	33	19	6	15	28	15	6	8	5	22	13	1	8	13	0.455	-0.298846	0.065385	2	0	0	0	0	0	1	0	0	0	0
YGR254W	0	1314	1786	282	0.483	0.539007	1.22	4	5	130	4	46816	6.6	0.871	0.888	55	14	19	31	1	9	25	37	11	23	40	37	6	16	15	31	20	5	9	33	0.932	-0.179634	0.06865	1	0	0	0	0	0	1	0	0	0	0
YGR256W	0	1479	662	102	0.166163	0.264706	1.26	1	2	59	2	53922	7.28	0.201	0.224	51	24	18	32	6	13	25	46	11	40	43	32	11	21	20	28	23	8	15	25	0.531	-0.115244	0.089431	1	0	1	0	0	0	0	0	0	0	0
YGR258C	0	3096	1718	365	0.108	0.134247	1	0	5	0	0	117837	4.92	0.127	0.025	49	51	66	83	4	45	100	51	10	57	83	97	25	48	41	86	51	10	23	51	0.43	-0.806984	0.078565	2	0	0	0	0	0	1	0	0	0	0
YGR260W	0	1605	1718	231	0.496	0	1.19	3	2	155	31	60134	6.8	0.193	0.235	33	18	22	25	13	12	26	38	7	43	51	31	18	39	20	40	30	8	25	35	0.549	0.20206	0.134831	1	0	0	0	0	0	0	0	1	0	0
YGR261C	0	2430	223	231	0.0313901	0	1.13	1	4	0	5	91606	5.66	0.156	0.082	48	35	44	54	12	28	52	23	15	59	89	55	17	29	29	94	40	6	34	46	0.457	-0.277627	0.08529	3	0	0	0	0	0	0	0	0	0	1
YGR262C	0	786	207	223	0	0.0313901	0.94	0	4	0	30	29936	9.15	0.148	0.118	14	17	8	16	3	9	15	19	11	15	30	18	4	9	13	14	14	5	12	15	0.464	-0.419157	0.099617	2	0	0	0	0	0	1	0	0	0	0
YGR263C	0	1275	356	207	0.0870787	0	0.96	0	2	0	4	48540	7.46	0.148	0.041	22	15	28	23	9	18	19	20	12	29	35	27	15	28	20	31	21	5	18	29	0.443	-0.170519	0.120283	1	0	0	0	0	0	0	0	1	0	0
YGR264C	1	2256	802	356	0.078	0.0870787	1	0	4	0	4	85677	6.59	0.293	0.279	47	24	54	45	10	27	51	37	22	41	75	62	10	32	34	54	32	13	35	46	0.576	-0.46711	0.106525	1	0	0	0	0	0	1	0	0	0	0
YGR266W	0	2106	802	242	0.09601	0.177686	1	0	0	44	1	81190	6.85	0.168	0.107	27	30	36	43	12	21	50	42	27	56	62	55	16	29	29	47	35	15	34	35	0.482	-0.455207	0.11127	1	0	0	0	0	0	0	0	1	0	0
YGR267C	1	732	321	242	0.330218	0.177686	1.03	0	3	0	14	27769	7.23	0.208	0.226	13	19	7	9	3	10	24	15	8	19	22	13	10	7	10	13	16	1	7	17	0.539	-0.330864	0.061728	2	0	0	0	0	0	1	0	0	0	0
YGR268C	0	597	716	321	0.084	0.330218	1.31	0	2	0	12	22435	9.78	0.107	0.167	8	18	9	7	8	14	7	13	6	4	11	6	3	3	27	18	14	3	12	7	0.479	-1.04192	0.090909	2	0	0	0	0	0	1	0	0	0	0
YGR270W	0	4140	716	281	0.227654	0.0177936	0.87	1	3	34	3	157405	4.91	0.143	0.04	80	86	97	112	8	55	135	53	21	84	119	106	20	58	76	101	67	8	27	66	0.432	-0.801378	0.06744	1	0	0	0	0	0	0	0	0	0	0
YGR271W	0	5904	281	105	0.0177936	0	0.87	2	5	15	1	224828	6.52	0.154	0.052	103	93	83	128	21	95	124	94	52	151	200	133	60	100	77	135	113	20	60	125	0.444	-0.231876	0.09151	1	0	0	0	0	0	1	0	0	0	0
YGR272C	0	459	213	50	0.187793	0.56	0.91	0	2	0	0	17858	10.98	0.144	0.027	11	12	9	8	1	6	10	3	1	11	19	28	4	3	5	7	6	0	5	3	0.419	-0.886842	0.052632	2	0	0	0	0	0	1	0	0	0	0
YGR273C	0	525	656	213	0.036	0.187793	0.83	1	1	0	0	20014	9.18	0.136	0.011	8	13	9	11	2	9	15	6	3	12	15	16	3	7	9	18	10	1	3	4	0.412	-0.890805	0.063218	1	0	0	0	0	0	0	0	0	0	0
YGR274C	1	3201	180	656	0.522222	0.0304878	0.78	0	4	0	27	120695	7.49	0.166	0.063	51	43	79	76	4	57	71	69	28	73	88	102	27	39	42	83	56	9	29	40	0.453	-0.773358	0.072233	1	0	0	0	0	0	0	0	0	0	0
YGR276C	0	1662	163	69	0.533742	0.797101	0.94	0	4	0	0	62849	7.21	0.151	0.033	18	21	35	40	6	18	39	29	15	40	58	56	13	21	20	35	37	4	11	37	0.44	-0.454973	0.065099	1	0	0	0	0	0	0	0	0	0	0
YGR277C	1	918	169	163	0.207101	0.533742	0.91	0	4	0	2	34306	6.29	0.114	0.065	8	13	12	12	8	13	25	19	11	25	33	17	5	10	16	23	20	3	7	25	0.451	-0.129836	0.065574	1	0	0	0	0	0	1	0	0	0	0
YGR278W	1	1734	169	333	0.207101	0.189189	1.06	0	4	10	5	67293	6.84	0.127	0.062	19	39	31	30	7	29	53	20	13	48	74	40	13	26	14	48	34	5	14	20	0.445	-0.448007	0.07799	2	0	0	0	0	0	1	0	0	0	0
YGR279C	0	1161	951	333	0.496	0.189189	1.41	1	0	0	1	40173	4.52	0.546	0.659	55	6	22	20	5	17	17	24	3	16	17	18	2	9	11	57	30	6	15	36	0.796	-0.163731	0.07772	1	0	0	0	0	0	0	0	0	0	0
YGR280C	1	816	1098	951	0.2	0.48265	1.05	0	4	0	0	31311	10.67	0.15	0.086	13	16	13	27	1	6	19	17	9	11	18	57	5	8	5	20	13	5	1	7	0.467	-1.44354	0.051661	1	0	0	0	0	0	0	0	0	0	0
YGR281W	0	4434	1098	525	0.131	0.244	0.81	6	1	79	3	166727	7.65	0.175	0.139	99	72	71	82	17	42	95	88	19	117	153	107	51	85	53	99	85	16	40	86	0.489	-0.079553	0.095464	1	0	0	0	0	1	0	0	0	0	0
YGR282C	0	942	290	525	0.448276	0.232381	0.9	0	2	0	5	34118	4.16	0.476	0.521	31	4	16	24	4	13	15	21	2	11	18	16	5	18	6	36	27	9	12	25	0.719	-0.209585	0.124601	1	0	0	0	0	0	0	0	0	0	0
YGR283C	0	1026	617	290	0.194	0.448276	0.82	1	1	0	1	38546	10.04	0.126	0.005	20	10	18	15	6	14	19	13	10	22	35	38	5	12	15	31	22	3	13	20	0.417	-0.396188	0.082111	1	0	0	0	0	0	0	0	0	0	0
YGR284C	0	933	261	617	0.237548	0.183144	1.02	0	3	0	38	35013	10.47	0.235	0.255	15	9	17	7	3	11	7	25	2	25	34	20	7	28	7	29	19	5	18	22	0.56	0.331613	0.164516	1	0	0	0	0	0	0	0	1	0	0
YGR285C	0	1302	659	261	0	0.237548	1.18	0	5	0	10	49019	8.8	0.504	0.525	56	26	14	38	1	10	42	13	7	14	25	56	3	22	15	30	22	6	9	24	0.717	-0.87321	0.08545	1	0	0	0	0	0	1	0	0	0	0
YGR286C	0	1128	2281	659	0.416	0	1.03	0	1	0	0	41884	8.54	0.228	0.268	34	18	12	20	10	15	24	22	10	20	32	33	18	7	11	26	33	5	11	14	0.562	-0.4504	0.061333	1	0	0	0	0	0	0	0	0	0	0
YGR287C	0	1770	1301	2281	0.042	0	0.93	6	0	0	0	68591	5.22	0.241	0.233	30	25	35	44	5	13	48	33	14	33	39	47	9	37	30	48	29	20	28	22	0.552	-0.727674	0.144312	1	0	0	0	0	0	0	0	0	0	0
YGR288W	0	1422	1301	2248	0.021	0	0.8	3	0	97	0	54325	6.56	0.11	0.02	29	25	24	30	19	20	26	15	11	31	57	26	9	15	20	35	31	7	24	19	0.416	-0.273996	0.097252	1	0	0	0	0	0	0	0	0	0	0
YGR289C	0	1851	785	2248	0.132	0	0.74	8	0	0	13	67980	5.38	0.172	0.161	55	20	31	22	14	22	35	49	2	43	67	32	18	31	14	53	38	15	23	32	0.494	0.124838	0.112013	1	0	0	0	0	0	0	0	0	0	0
YGR292W	0	1755	785	1952	0.0917197	0	0.76	6	0	18	4	68094	5.51	0.225	0.19	25	26	29	45	5	17	43	37	14	35	38	46	8	41	28	44	33	20	26	24	0.529	-0.667294	0.148973	1	0	0	0	0	0	0	0	0	0	0
YGR295C	0	1146	2134	915	0	0.0262295	1.04	10	0	0	17	45678	9.69	0.133	0.048	17	18	19	12	6	10	31	6	4	16	45	35	11	35	13	34	13	16	13	27	0.435	-0.137008	0.167979	1	0	0	0	0	0	0	0	0	0	0
YHL002W	0	1359	727	306	0	0.0163399	0.85	0	3	54	18	51160	6.38	0.127	0.049	30	20	28	26	2	36	32	16	10	19	43	32	12	6	31	37	21	3	19	29	0.43	-0.734956	0.061947	1	0	0	0	0	0	0	1	0	0	0
YHL003C	0	1236	727	244	0	0.172131	0.97	1	3	0	15	48454	9.56	0.158	0.069	21	20	15	19	5	12	18	15	9	25	46	25	13	36	12	32	21	11	24	32	0.45	0.123114	0.172749	1	0	0	0	0	0	0	0	1	0	0
YHL006C	0	480	423	377	0.0732861	0.564987	1.82	0	1	0	5	17121	8.43	0.053	-0.04	7	11	4	6	1	11	8	8	3	3	22	4	3	4	8	13	7	3	7	17	0.347	-0.125333	0.093333	1	0	0	0	0	0	0	0	0	0	0
YHL007C	0	2820	377	607	0.564987	0.00164745	1.49	5	4	0	12	102361	7.33	0.152	0.094	54	30	72	55	7	30	57	45	21	49	62	80	23	17	67	120	78	5	18	49	0.463	-0.744409	0.042599	2	0	0	1	0	0	1	0	0	0	0
YHL008C	0	1884	607	7566	0.002	0.321	0.9	0	1	0	2	69968	7.79	0.113	0.024	38	33	43	32	3	13	36	37	18	43	63	35	14	30	30	56	35	4	18	46	0.415	-0.196332	0.082935	1	0	0	0	0	0	0	0	0	0	0
YHL009C	0	993	7566	346	0.148	0.066474	0.84	0	1	0	2	37955	4.87	0.162	0.052	17	16	32	25	7	17	29	9	5	13	30	25	8	13	15	30	17	1	12	9	0.442	-0.957576	0.078788	2	0	0	0	0	0	1	0	0	0	0
YHL010C	0	1758	346	347	0.066474	0.682997	0.81	0	3	0	6	67503	6.51	0.135	-0.008	24	23	38	39	16	38	51	28	16	31	54	59	11	25	12	41	25	6	16	32	0.419	-0.717094	0.080342	1	0	0	0	0	0	0	0	0	0	0
YHL011C	0	963	347	236	0.682997	0.131356	0.89	2	1	0	0	35123	8.34	0.242	0.22	31	21	16	23	5	6	15	15	6	32	30	20	8	8	12	23	17	0	6	26	0.535	0.025313	0.04375	1	0	0	0	0	0	1	0	0	0	0
YHL012W	0	1482	581	236	0.0430293	0.131356	1.17	1	0	36	0	56000	5.08	0.123	-0.04	10	16	37	30	8	13	34	26	9	43	61	33	7	26	16	38	30	4	15	37	0.398	-0.069371	0.091278	1	0	0	0	0	0	0	0	0	0	0
YHL013C	0	924	581	115	0.05	0.678261	1.06	0	4	0	0	36113	5.93	0.153	0.018	15	14	14	25	6	25	34	10	9	16	30	37	12	6	9	15	9	3	8	10	0.432	-1.04007	0.055375	1	0	0	0	0	0	1	0	0	0	0
YHL014C	0	1218	115	319	0.678261	0.561129	0.97	1	1	0	0	45714	7.59	0.129	0.032	21	16	28	22	4	16	30	27	10	36	43	36	8	21	14	25	16	3	7	22	0.434	-0.288889	0.076543	1	0	0	0	0	0	0	0	0	0	0
YHL015W	1	366	629	319	0.0826709	0.561129	1.01	0	5	61	2	13907	10.33	0.827	0.893	3	6	6	3	0	11	12	4	2	12	6	14	2	1	5	7	10	1	2	14	0.941	-0.645454	0.033058	1	0	0	0	0	0	0	0	0	0	0
YHL016C	0	2208	454	162	0.121145	0	0.92	0	3	0	0	80616	5.44	0.155	0.123	72	17	23	28	11	20	32	55	9	57	76	32	26	39	27	53	49	12	38	59	0.475	0.430068	0.121088	1	0	0	0	0	0	0	0	0	0	0
YHL017W	0	1599	205	162	0.468293	0	1.01	1	1	13	4	61205	4.39	0.148	0.085	29	15	26	38	13	21	27	19	9	35	64	20	13	36	13	42	35	8	32	37	0.466	0.121617	0.142857	1	0	0	0	0	0	0	0	0	0	0
YHL019C	0	1818	159	274	0.603774	0.591241	1.17	1	1	0	5	69989	6.83	0.12	0	15	25	39	43	9	24	46	21	13	47	52	60	12	28	28	48	29	5	20	41	0.429	-0.546281	0.087603	2	0	1	0	0	0	0	0	0	0	0
YHL020C	0	1215	274	382	0.591241	0.465969	1.93	0	1	0	1	46065	4.87	0.089	-0.021	19	16	22	34	4	47	35	13	8	12	36	35	7	9	11	40	16	2	8	30	0.405	-0.979703	0.04703	1	0	0	0	0	0	0	0	0	0	0
YHL022C	0	1197	303	397	0	0.188917	1.09	0	5	0	2	45412	10	0.162	0.12	22	15	31	17	10	20	17	13	11	34	44	36	7	20	18	26	24	2	12	19	0.488	-0.240452	0.085427	1	0	0	0	0	0	0	0	0	0	0
YHL023C	0	3441	397	332	0.188917	0	0.94	0	2	0	1	129972	6.34	0.144	0.038	45	52	95	81	15	43	73	41	36	74	98	80	23	36	44	148	73	5	45	39	0.437	-0.759424	0.075044	1	0	0	0	0	0	0	0	0	0	0
YHL024W	0	2142	799	332	0.501877	0	1.21	0	1	74	2	80108	5.64	0.181	0.129	37	36	75	48	5	24	45	44	22	33	36	35	22	27	48	80	34	4	33	25	0.483	-0.957644	0.089762	1	0	0	0	0	0	0	0	0	0	0
YHL025W	0	999	824	799	0.524272	0.332	1.81	0	1	70	2	37606	5.5	0.083	0.007	26	19	16	24	1	31	23	18	9	12	24	18	8	13	13	26	17	1	13	20	0.409	-0.788855	0.081325	1	0	0	0	0	0	0	0	0	0	0
YHL026C	0	807	824	230	0.482	0	1.08	0	1	0	3	35717	7.23	0.158	0.129	21	9	12	12	3	15	16	19	8	32	23	18	7	22	15	23	18	7	13	22	0.498	0.093333	0.133333	1	0	1	0	0	0	0	0	0	0	0
YHL027W	0	1878	530	230	0.256604	0	1.28	0	1	45	2	68232	7.18	0.147	0.147	32	24	36	34	18	31	30	35	19	28	55	38	12	10	45	91	37	4	19	27	0.483	-0.61872	0.0528	1	0	0	0	0	0	1	0	0	0	0
YHL028W	0	1818	794	530	0.487406	0.272	1.37	0	1	87	0	63807	6.57	0.09	0.003	24	15	27	21	12	20	15	20	9	30	31	17	9	11	34	127	125	4	18	36	0.416	-0.341322	0.054545	1	0	0	0	0	0	0	0	0	0	0
YHL029C	0	2040	794	238	0.416	0	1.13	0	1	0	1	77756	6.4	0.149	0.097	30	17	58	40	6	19	33	19	21	43	73	44	14	35	40	87	37	16	29	18	0.465	-0.470398	0.11782	1	0	0	0	0	0	1	0	0	0	0
YHL030W	0	5607	597	238	0.19263	0	1.06	0	3	45	20	210429	6.5	0.145	0.084	107	72	108	96	23	85	115	67	23	158	222	127	37	93	65	188	110	17	46	109	0.46	-0.078694	0.083512	2	0	0	0	0	0	1	0	0	0	0
YHL031C	0	672	597	306	0.226	0.77451	1.47	0	3	0	2	25394	10.2	0.118	0.142	12	14	16	11	2	21	10	6	4	20	21	13	2	9	5	24	19	3	2	9	0.5	-0.513453	0.06278	1	0	0	0	0	0	0	0	0	0	0
YHL032C	0	2130	306	353	0.77451	0.00283286	1.67	0	2	0	1	79824	8.01	0.15	0.186	48	37	26	39	12	30	42	46	13	39	65	48	17	31	34	59	39	17	21	46	0.51	-0.301129	0.09732	2	0	0	0	0	0	0	0	0	0	0
YHL033C	0	771	353	1177	0.00283286	0.4	1.03	1	1	0	1	28125	10.85	0.842	0.862	35	12	13	10	1	9	13	13	3	10	20	36	3	7	15	11	14	2	8	21	0.916	-0.474609	0.066406	1	0	0	0	0	0	1	0	0	0	0
YHL034C	0	885	1177	436	0.462	0.236239	0.96	0	1	0	1	32989	5.45	0.346	0.474	17	25	14	21	1	10	33	33	7	19	8	20	6	20	11	12	17	0	3	17	0.691	-0.864966	0.078231	1	0	0	0	0	0	1	0	0	0	0
YHL035C	0	4779	436	96	0.236239	0	0.85	6	3	0	4	180924	8.57	0.136	0.036	75	81	98	80	23	48	79	81	23	170	197	94	28	89	42	136	95	25	44	84	0.433	0.084485	0.099246	1	0	0	0	0	0	0	0	0	0	0
YHL036W	0	1641	732	96	0.301913	0	0.88	1	1	30	1	60619	9.02	0.116	0.043	33	13	16	13	9	9	19	40	8	47	61	28	13	51	24	52	27	10	20	53	0.43	0.682418	0.148352	1	0	0	0	0	0	0	0	0	0	0
YHL039W	0	1758	811	76	0.104809	0.302632	1.11	1	2	62	0	67452	6.64	0.152	0.063	25	18	40	34	7	27	34	19	7	37	74	47	8	40	23	49	32	10	20	34	0.45	-0.205128	0.119658	1	0	0	0	0	0	1	0	0	0	0
YHL040C	0	1884	811	2967	0.052	0	0.84	5	0	0	0	70898	8.25	0.242	0.298	47	26	21	22	10	20	22	39	11	51	67	23	17	30	23	49	39	19	38	53	0.58	0.331419	0.138756	2	0	0	0	0	0	0	1	0	0	0
YHL042W	0	453	253	2967	0	0	0.85	0	0	14	30	17570	8.63	0.165	0.094	8	10	5	7	5	8	8	4	3	9	13	9	6	16	5	15	3	2	3	11	0.465	0.014	0.14	1	0	0	0	0	0	0	0	0	0	0
YHL043W	0	513	628	253	0	0	0.75	0	0	28	2	19811	8.87	0.189	0.117	11	11	9	7	4	3	12	8	3	10	11	12	5	13	5	17	8	6	6	9	0.478	-0.339412	0.147059	1	0	0	0	0	0	0	0	0	0	0
YHL044W	0	708	1279	628	0.065	0	1.12	0	0	51	4	26972	7.89	0.145	0.048	13	12	14	14	7	3	9	8	4	24	31	13	6	11	8	20	11	2	14	11	0.436	0.161277	0.114894	1	0	0	0	0	0	0	0	0	0	0
YHL046C	0	363	1279	1709	0.196	0.024	1.19	19	0	0	1	12880	5.04	0.613	0.695	18	4	3	5	0	4	5	6	2	8	8	3	4	3	5	9	14	1	7	11	0.817	0.233334	0.091667	1	0	0	0	0	0	0	0	0	0	0
YHL047C	0	1914	1709	752	0	0.308511	0.76	5	0	0	1	71553	8.53	0.128	0.098	48	27	20	30	10	19	20	40	7	48	68	30	22	34	24	51	34	17	30	58	0.458	0.346468	0.127159	1	0	0	0	0	0	0	0	0	0	0
YHR001W-A	0	297	457	689	0.183807	0.386	0.88	0	1	27	0	8593	9.22	0.136	0.094	4	2	2	3	0	1	3	7	3	1	13	5	3	4	7	6	7	2	3	1	0.417	-0.218182	0.116883	1	0	0	0	0	0	0	0	0	0	0
YHR003C	0	1290	436	142	0.0183486	0.823944	0.91	1	0	0	3	48883	6.77	0.128	0.033	26	24	19	22	9	9	40	20	9	36	40	35	12	13	13	35	22	7	12	26	0.432	-0.304662	0.074592	1	0	0	0	0	0	0	0	0	0	0
YHR004C	0	1341	404	436	0.707921	0.0183486	0.97	0	3	0	2	50641	9.62	0.117	-0.055	16	20	31	29	4	11	24	14	11	30	47	41	6	16	18	60	20	5	15	28	0.377	-0.474888	0.080717	1	0	0	0	0	0	0	0	0	0	0
YHR005C	0	1419	702	404	0.272	0.707921	0.75	1	1	0	15	54075	7.58	0.154	0.054	29	26	28	38	8	29	30	26	5	38	43	43	9	24	7	28	24	4	13	20	0.451	-0.51822	0.086864	1	0	0	0	0	1	0	0	0	0	0
YHR006W	0	1626	1912	651	0.229	0.328	0.88	1	0	111	0	60792	6.27	0.122	0.029	22	21	28	30	11	29	43	21	12	33	43	44	8	16	38	66	36	3	17	20	0.428	-0.755083	0.066543	2	0	0	0	0	0	1	0	0	0	0
YHR007C	1	1593	866	651	0.702	0.417819	1.25	0	3	0	14	60720	9.25	0.506	0.579	30	25	18	25	4	17	31	34	18	33	52	37	18	27	30	32	28	7	29	35	0.749	-0.220377	0.118868	1	0	0	0	0	0	0	0	1	0	0
YHR008C	0	702	518	123	0.332	0.0569106	1.1	0	4	0	3	25774	9.03	0.226	0.333	24	5	15	11	1	13	11	20	6	11	23	19	2	11	9	10	16	6	8	12	0.6	-0.345923	0.107296	1	0	0	0	0	0	0	0	0	0	0
YHR009C	0	1572	839	518	0.124	0.320463	1.08	0	2	0	3	57613	5.72	0.165	0.175	28	19	28	31	9	10	37	34	19	33	50	31	8	13	31	61	26	6	17	32	0.505	-0.379541	0.068834	2	0	0	0	0	0	1	0	0	0	0
YHR010W	0	972	839	287	0.20143	0.491289	1.01	1	5	75	0	15531	11.16	0.736	0.734	12	8	3	2	0	4	9	8	6	4	7	23	1	9	6	6	6	1	4	17	0.843	-0.522794	0.102941	2	0	0	0	0	0	1	0	0	0	0
YHR012W	0	968	360	281	0.0694444	0.00355872	0.86	0	4	14	3	31012	4.37	0.148	0.016	13	6	20	25	5	8	22	20	3	14	24	22	4	10	15	24	16	2	8	21	0.424	-0.516312	0.070922	1	0	1	0	0	0	0	0	0	0	0
YHR013C	0	717	599	281	0	0.00355872	0.98	0	4	0	6	27603	4.61	0.176	0.134	14	13	16	20	2	10	22	8	7	15	28	12	10	4	8	11	13	1	12	12	0.489	-0.552101	0.071429	1	0	0	0	0	0	1	0	0	0	0
YHR014W	0	876	599	1631	0	0.472	1.05	0	1	40	2	33294	10.42	0.115	-0.001	10	16	26	11	1	14	18	8	5	12	25	26	3	12	29	32	15	0	14	14	0.399	-0.918213	0.089347	1	0	0	0	0	0	0	0	0	0	0
YHR015W	0	1980	1631	347	0.395	0	1.12	2	0	61	2	75919	10.24	0.136	-0.021	24	29	63	26	10	29	46	25	11	44	55	73	11	39	17	61	39	4	19	34	0.415	-0.634143	0.094082	1	0	0	0	0	0	1	0	0	0	0
YHR016C	0	1575	238	347	0.214286	0	1.1	1	1	0	23	50901	8.38	0.153	0.104	38	40	26	42	1	6	19	52	7	17	25	22	7	19	21	51	26	4	20	25	0.444	-0.732479	0.09188	1	0	0	0	0	0	0	0	0	0	0
YHR018C	0	1392	491	159	0.232179	0.100629	1.67	0	3	0	3	51989	5.55	0.23	0.284	31	25	14	34	4	16	32	39	13	24	57	27	13	20	12	27	32	5	16	22	0.564	-0.293737	0.088553	1	0	0	0	0	0	1	0	0	0	0
YHR019C	1	1665	437	491	0.448513	0.232179	2.04	2	4	0	7	62206	5.66	0.4	0.513	41	27	12	37	9	24	44	37	10	28	54	43	11	22	22	35	36	4	23	35	0.709	-0.379783	0.088448	1	0	0	0	0	0	0	0	0	0	0
YHR020W	1	2067	437	1808	0.448513	0.528	1.37	0	5	39	4	77386	6.36	0.355	0.42	54	26	25	38	9	31	56	39	13	38	48	60	14	32	37	47	33	12	21	55	0.659	-0.39375	0.094477	1	0	0	0	0	0	0	0	0	0	0
YHR021C	0	799	555	1808	0.222	0.09	1.49	1	5	0	0	8865	9.51	0.66	0.677	6	4	1	2	5	3	3	5	3	1	9	7	1	3	4	7	10	0	1	7	0.802	-0.085366	0.04878	1	0	0	0	0	0	1	0	0	0	0
YHR022C	0	771	871	905	0	0.122652	1.23	0	1	0	3	28996	6.96	0.133	0.063	11	14	11	17	7	9	14	11	5	20	28	16	3	13	4	31	17	1	10	14	0.448	-0.182422	0.09375	1	0	0	0	0	0	0	0	0	0	0
YHR023W	1	5787	359	291	0.328691	0.285223	0.97	11	4	28	13	223634	6.35	0.157	0.071	73	83	151	107	14	110	204	52	31	133	229	208	28	61	32	182	94	11	57	68	0.461	-0.782469	0.066909	1	0	0	0	1	0	0	0	0	0	0
YHR025W	0	1074	245	332	0.322449	0.653614	0.98	0	2	20	4	38712	5.15	0.271	0.364	27	17	17	17	8	14	20	28	4	24	40	13	7	10	29	24	22	2	11	23	0.609	-0.055462	0.064426	1	0	1	0	0	0	0	0	0	0	0
YHR026W	0	642	332	244	0.653614	0.438525	0.94	0	5	22	15	22595	8.35	0.251	0.354	21	3	7	6	3	1	5	24	2	25	25	10	6	13	2	20	11	3	9	17	0.613	0.918779	0.117371	2	0	0	0	0	0	0	0	1	0	0
YHR028C	0	2457	242	266	0	0.214286	0.88	1	3	0	1	93404	5.25	0.139	0.045	29	32	54	62	1	18	51	55	24	45	68	51	8	45	30	72	45	15	45	68	0.443	-0.435086	0.128362	1	0	0	0	0	0	0	0	0	0	0
YHR029C	0	885	328	242	0	0	0.89	0	2	0	0	32563	5.53	0.157	0.108	28	6	15	12	4	7	24	16	5	24	21	24	8	16	16	17	21	2	10	18	0.482	-0.105102	0.095238	1	0	0	0	0	0	0	0	0	0	0
YHR030C	0	1455	454	328	0.240088	0	0.95	11	3	0	34	55636	5.07	0.138	0.036	29	21	23	33	9	46	33	24	13	26	48	26	12	25	26	25	18	3	19	25	0.431	-0.515083	0.097107	2	0	0	0	0	0	1	0	0	0	0
YHR032W	0	1746	373	458	0.820375	0.598253	0.97	1	1	20	2	64208	6.08	0.121	0.132	46	25	25	18	17	25	37	43	13	42	65	20	17	26	19	47	34	9	17	36	0.476	0.135628	0.089501	1	0	0	0	0	0	0	0	0	0	0
YHR033W	0	1272	458	145	0.598253	0	1.06	1	0	52	15	46863	6	0.1	0.046	26	19	26	25	3	16	26	28	11	37	46	23	9	11	20	29	25	3	11	29	0.433	-0.169031	0.059102	1	0	0	0	0	0	0	0	0	0	0
YHR034C	0	1035	219	145	0	0	1.16	0	2	0	3	39519	5.76	0.092	-0.069	23	20	19	30	10	9	28	12	8	36	25	30	6	11	25	16	4	4	10	18	0.38	-0.492442	0.072674	2	0	0	0	0	0	1	0	0	0	0
YHR035W	0	1893	219	233	0	0.978541	0.99	0	1	13	2	72306	8.59	0.152	0.067	28	29	40	30	20	30	33	21	14	47	68	48	15	32	22	65	34	5	25	24	0.452	-0.309841	0.098413	1	0	0	0	0	0	0	0	0	0	0
YHR036W	1	1416	233	216	0.978541	0.268519	0.95	0	4	16	1	53385	4.6	0.13	0.047	26	18	31	27	6	21	47	17	11	30	36	26	7	24	26	54	26	5	14	19	0.442	-0.630998	0.091295	1	0	0	0	0	0	0	0	1	0	0
YHR039C	0	1935	363	116	0.619835	0.439655	1.09	6	2	0	2	71320	7.61	0.212	0.222	48	21	40	32	16	29	28	43	12	45	56	41	14	32	33	52	29	10	20	43	0.539	-0.112888	0.096273	1	0	0	0	0	0	0	0	1	0	0
YHR040W	1	1101	244	106	0.405738	0	1.15	0	4	21	1	42334	6.02	0.102	0.007	13	20	14	29	14	18	35	18	11	15	26	35	12	13	13	24	23	3	11	19	0.425	-0.858743	0.07377	2	0	0	0	0	0	1	0	0	0	0
YHR041C	0	734	678	106	0.456	0	1	0	1	0	25	22894	5.15	0.081	0.076	19	9	7	13	2	5	13	13	4	17	24	11	4	7	7	21	16	2	5	11	0.441	-0.007619	0.066667	2	0	0	0	0	0	1	0	0	0	0
YHR042W	1	2076	678	186	0.539823	0.290323	1.11	0	3	57	7	76771	4.89	0.226	0.298	48	21	44	47	4	22	42	43	12	37	66	44	13	37	36	54	38	5	27	51	0.582	-0.253256	0.099855	1	0	0	0	0	0	0	0	1	0	0
YHR043C	0	741	522	186	0.114	0.290323	1.08	3	1	0	2	27165	5.46	0.149	0.018	16	7	11	22	3	9	11	17	3	10	25	22	5	11	11	15	16	3	6	23	0.416	-0.232927	0.081301	2	0	0	0	0	0	1	0	0	0	0
YHR044C	0	741	742	522	0	0.109195	0.98	3	0	0	4	27100	5.07	0.155	0.056	19	8	9	21	3	7	13	17	3	11	26	20	2	11	10	15	17	3	8	23	0.436	-0.151219	0.089431	1	0	0	0	0	0	0	0	0	0	0
YHR045W	0	1683	742	164	0.0929919	0.219512	0.98	0	1	53	1	62691	7.02	0.122	0.016	25	20	35	27	9	15	32	39	6	42	66	38	10	28	21	49	37	10	18	33	0.415	-0.075536	0.1	1	0	0	0	0	0	0	0	1	0	0
YHR046C	0	888	454	164	0.211454	0.219512	1.07	1	0	0	1	32823	5	0.144	0.052	13	7	15	22	7	6	16	26	4	20	20	23	7	11	9	23	21	6	15	24	0.454	-0.242373	0.108475	2	0	0	0	0	0	1	0	0	0	0
YHR047C	0	2571	3296	454	0	0.211454	1.15	2	3	0	1	97662	5.01	0.215	0.21	61	35	58	47	4	31	67	43	13	52	85	53	17	48	23	60	56	21	28	54	0.534	-0.283295	0.113318	2	0	0	0	0	0	1	0	0	0	0
YHR048W	0	1545	3296	310	0.026	0.26129	1.31	5	0	234	3	57837	9.06	0.1	0.002	40	23	9	14	10	10	21	37	10	45	52	22	20	41	21	39	38	8	26	28	0.401	0.40856	0.145914	1	0	0	0	0	0	0	0	0	0	0
YHR049W	0	732	310	461	0.26129	0.190889	0.91	0	1	33	1	27339	6.32	0.381	0.468	14	6	8	17	1	10	17	14	8	19	19	23	5	11	14	21	7	2	9	18	0.691	-0.354733	0.090535	2	0	0	0	0	0	1	0	0	0	0
YHR050W	0	1650	461	171	0.190889	0.391813	0.82	2	1	3	3	59768	5.89	0.109	0.059	46	20	24	20	7	14	26	37	9	34	75	18	15	24	20	51	38	4	21	46	0.423	0.362659	0.089253	1	0	0	0	0	0	0	0	0	0	0
YHR057C	0	618	153	545	0	0.581651	0.94	3	0	0	4	22769	6.04	0.135	0.101	7	6	9	16	3	6	11	22	5	12	13	17	4	14	5	13	15	4	4	19	0.482	-0.257073	0.107317	1	0	1	0	0	0	0	0	0	0	0
YHR058C	1	888	223	153	0.125561	0	0.94	0	4	0	11	32819	5.05	0.132	0.119	13	12	26	13	0	16	16	23	2	17	20	12	14	10	16	22	30	3	12	18	0.482	-0.478983	0.084746	2	0	0	0	0	0	1	0	0	0	0
YHR059W	0	393	223	224	0.125561	0.102679	0.85	0	2	17	3	15292	11.08	0.154	0.068	8	9	12	5	1	6	6	5	3	9	9	18	1	9	7	9	3	3	3	4	0.452	-0.887692	0.115385	1	0	0	0	0	0	0	0	0	0	0
YHR060W	0	546	224	263	0.102679	0.281369	0.79	0	1	11	10	21078	5.27	0.159	0.141	4	7	9	11	1	17	18	9	1	9	19	19	5	3	4	14	12	1	10	8	0.503	-0.944199	0.077348	1	0	0	0	0	0	0	0	1	0	0
YHR061C	0	945	398	263	0.188442	0.281369	0.74	0	1	0	15	35238	6.52	0.139	0.082	8	12	28	23	2	11	19	13	10	11	26	25	10	12	21	41	20	1	6	15	0.455	-0.88535	0.06051	2	0	0	0	0	0	1	0	0	0	0
YHR062C	1	882	271	398	0.173432	0.188442	0.89	0	3	0	1	32224	10.54	0.096	0.018	13	19	17	19	4	11	6	22	7	22	34	20	6	7	10	29	16	1	6	24	0.406	-0.156655	0.047782	1	0	0	0	0	0	0	0	0	0	0
YHR064C	0	1617	390	355	0.215385	0.23662	0.93	12	2	0	11	58237	4.78	0.455	0.523	57	16	33	34	2	15	44	36	9	37	51	39	3	22	24	36	27	1	12	40	0.715	-0.200186	0.065056	1	0	0	0	0	0	1	0	0	0	0
YHR065C	1	1506	297	390	0.326599	0.215385	0.84	18	5	0	0	55968	9.91	0.189	0.217	35	32	25	28	5	16	37	30	6	35	54	45	19	12	17	36	31	1	10	27	0.528	-0.383234	0.045908	1	0	0	0	0	0	0	0	0	0	0
YHR066W	0	1362	297	273	0.326599	0.201465	0.97	1	2	15	22	51764	10.05	0.189	0.162	21	30	21	29	2	22	44	19	12	23	39	55	11	13	20	37	20	0	5	30	0.505	-0.895806	0.039735	2	0	0	0	0	0	0	0	0	0	0
YHR068W	1	1164	320	282	0.353125	0.429078	1.05	0	4	18	3	42892	5.56	0.419	0.443	31	13	15	31	7	10	24	29	8	30	29	33	15	13	15	25	17	5	12	25	0.673	-0.237726	0.077519	1	0	0	0	0	0	1	0	0	0	0
YHR069C	1	1080	222	282	0.0990991	0.429078	1.44	0	4	0	4	39427	6.19	0.132	0.119	19	20	28	19	3	12	22	29	7	26	28	16	11	6	11	42	19	4	11	26	0.474	-0.390808	0.058496	3	0	0	0	0	0	1	0	0	0	0
YHR070W	1	1500	222	623	0.0990991	0.668	0.91	0	4	10	1	56514	9.35	0.142	0.118	32	19	26	25	8	23	28	19	18	31	41	44	9	29	36	30	22	4	11	44	0.484	-0.276954	0.088176	2	0	0	0	0	0	1	0	0	0	0
YHR072W	1	2196	1404	370	0.129	0.456757	0.92	0	3	84	1	83461	6.51	0.147	0.105	45	31	27	31	15	21	51	48	20	42	66	41	15	42	41	51	43	17	40	44	0.466	-0.208208	0.135431	1	0	0	0	0	0	0	0	0	0	0
YHR073W	0	2991	741	620	0.269906	0	0.82	2	2	45	1	113759	9.1	0.129	0.042	41	55	50	59	6	42	73	43	29	56	83	85	12	43	41	116	71	14	29	48	0.435	-0.733333	0.086345	1	0	1	0	0	0	0	0	0	0	0
YHR074W	1	2145	620	101	0.0016129	0	0.86	0	3	50	1	80685	6.5	0.172	0.116	42	42	32	44	19	24	43	47	16	50	73	37	21	30	34	49	35	10	25	41	0.469	-0.198599	0.091036	2	0	0	0	0	0	1	0	0	0	0
YHR077C	0	3383	603	148	0.15	0.297297	0.75	0	3	0	8	126746	4.83	0.15	0.019	37	53	60	102	5	34	107	34	15	81	111	108	19	60	38	84	53	6	32	50	0.433	-0.656015	0.089991	1	0	0	0	0	0	1	0	0	0	0
YHR078W	0	1659	603	225	0.131012	0.408889	0.85	0	1	41	2	63330	7.38	0.11	0	27	15	31	20	7	18	30	17	7	56	66	35	12	38	15	52	34	8	26	38	0.423	0.267391	0.130435	1	0	0	0	0	0	0	0	0	0	0
YHR079C	0	3348	809	225	0.326	0.408889	0.91	0	3	0	4	126974	6.55	0.116	-0.009	40	60	69	72	14	33	72	54	25	80	124	72	26	52	54	114	49	8	39	58	0.399	-0.364484	0.088789	1	0	0	0	0	0	0	0	1	0	0
YHR080C	0	4038	699	247	0.208	0.0688259	1.11	1	1	0	1	149678	9.41	0.124	0.01	57	62	96	88	4	40	78	72	33	86	97	114	28	44	69	167	98	11	30	71	0.417	-0.694201	0.063197	1	0	0	0	0	0	0	0	0	0	0
YHR081W	0	555	699	366	0.154506	0.393443	0.94	0	1	62	5	21045	10.39	0.112	-0.043	9	8	10	12	0	6	16	7	2	12	18	31	5	5	4	20	7	0	5	7	0.391	-0.882609	0.054348	1	0	0	0	0	0	0	0	0	0	0
YHR082C	0	3090	1078	366	0.108	0.393443	0.95	0	2	0	10	117081	6.56	0.172	0.063	42	44	112	73	6	39	61	55	38	52	61	72	24	44	52	108	54	5	48	39	0.455	-0.976871	0.094266	1	0	0	0	0	0	1	0	0	0	0
YHR084W	0	2067	557	523	0.694794	0.37	0.9	0	2	38	6	77866	5.44	0.142	0.065	33	27	54	42	7	38	41	28	9	19	48	44	19	33	65	68	42	5	32	34	0.441	-0.818895	0.101744	1	0	0	0	0	0	0	0	0	0	0
[truncated: 2,729 more rows]
[truncated: 13 more columns]

## Sheet: entropy discretized
orf_id	Essential	upstream_size	downstream_size	paralagous_count	phyletic_retention	promoter_count(Harbison_et_al)	DIP_degree	PI	CAI	Codon_bias	ARG	ASP	GLN	GLU	LYS	MET	FOP_score	Gravy_score	aromaticity_score	num places loc	actin	ambiguous	bud	bud neck	cell periphery	cytoplasm	endosome	ER	ER to Golgi	Golgi	Golgi to ER	Golgi to Vacuole	lipid particle	microtubule	mitochondrion	nuclear periphery	nucleolus	nucleus	peroxisome	punctate composite	spindle pole	vacuolar membrane	vacuole
YAL001C	1	>365.00	<=968.00	<=0.00	2	<=58.00	<=4.00	>6.13	<=0.146	<=0.092	>21.00	>54.00	>18.00	>32.00	>32.00	>3.00	<=0.456	<=0.012715	<=0.114441	2	0	0	0	0	0	1	0	0	0	0	0	0	0	0	0	0	0	1	0	0	0	0	0
YAL002W	0	>365.00	<=968.00	<=0.00	2	>58.00	<=4.00	<=6.13	<=0.146	<=0.092	>21.00	>54.00	>18.00	>32.00	>32.00	>3.00	<=0.456	<=0.012715	<=0.114441	1	0	0	0	0	0	0	1	0	0	0	0	0	0	0	0	0	0	0	0	0	0	0	0
YAL003W	1	>365.00	<=968.00	<=0.00	4	>58.00	<=4.00	<=6.13	>0.146	>0.092	<=21.00	<=54.00	<=18.00	<=32.00	<=32.00	>3.00	>0.456	<=0.012715	<=0.114441	1	0	0	0	0	0	0	0	0	0	0	0	0	0	0	0	0	0	0	0	0	0	0	0
YAL005C	0	>365.00	>968.00	>2.00	4	<=58.00	>4.00	<=6.13	>0.146	>0.092	>21.00	<=54.00	>18.00	>32.00	>32.00	>3.00	>0.456	<=0.012715	<=0.114441	1	0	0	0	0	0	1	0	0	0	0	0	0	0	0	0	0	0	0	0	0	0	0	0
YAL007C	0	>365.00	<=968.00	(0.00, 2.00]	3	<=58.00	>4.00	<=6.13	>0.146	>0.092	<=21.00	<=54.00	<=18.00	<=32.00	<=32.00	<=3.00	>0.456	>0.012715	<=0.114441	1	0	0	0	0	0	0	0	1	0	0	0	0	0	0	0	0	0	0	0	0	0	0	0
YAL009W	0	(168.00, 365.00]	<=968.00	<=0.00	2	<=58.00	>4.00	>6.13	<=0.146	<=0.092	>21.00	<=54.00	<=18.00	<=32.00	<=32.00	<=3.00	<=0.456	<=0.012715	>0.114441	1	0	0	0	0	0	0	0	0	0	0	0	0	0	0	0	0	0	1	0	0	0	0	0
YAL011W	0	(168.00, 365.00]	<=968.00	<=0.00	1	<=58.00	<=4.00	>6.13	>0.146	<=0.092	>21.00	<=54.00	>18.00	>32.00	>32.00	>3.00	>0.456	<=0.012715	<=0.114441	1	0	0	0	0	0	0	0	0	0	0	0	0	0	0	0	0	0	1	0	0	0	0	0
YAL012W	0	>365.00	<=968.00	>2.00	2	<=58.00	>4.00	>6.13	>0.146	>0.092	<=21.00	<=54.00	<=18.00	<=32.00	<=32.00	<=3.00	>0.456	<=0.012715	<=0.114441	1	0	0	0	0	0	1	0	0	0	0	0	0	0	0	0	0	0	0	0	0	0	0	0
YAL013W	0	(168.00, 365.00]	<=968.00	<=0.00	1	<=58.00	<=4.00	<=6.13	<=0.146	<=0.092	<=21.00	<=54.00	>18.00	>32.00	<=32.00	>3.00	>0.456	<=0.012715	<=0.114441	1	0	0	0	0	0	0	0	0	0	0	0	0	0	0	0	0	0	0	0	0	0	0	0
YAL014C	0	(168.00, 365.00]	<=968.00	<=0.00	2	<=58.00	<=4.00	<=6.13	<=0.146	<=0.092	<=21.00	<=54.00	>18.00	<=32.00	<=32.00	>3.00	<=0.456	<=0.012715	<=0.114441	2	0	0	0	0	0	1	0	0	0	0	0	0	0	0	0	0	0	1	0	0	0	0	0
YAL015C	0	<=168.00	<=968.00	(0.00, 2.00]	1	<=58.00	>4.00	>6.13	<=0.146	<=0.092	<=21.00	<=54.00	>18.00	<=32.00	>32.00	>3.00	<=0.456	<=0.012715	<=0.114441	2	0	0	0	0	0	1	0	0	0	0	0	0	0	0	0	0	0	1	0	0	0	0	0
YAL016W	0	>365.00	<=968.00	<=0.00	4	<=58.00	>4.00	<=6.13	>0.146	>0.092	>21.00	<=54.00	>18.00	>32.00	>32.00	>3.00	>0.456	>0.012715	<=0.114441	2	0	0	0	0	0	1	0	0	0	0	0	0	0	0	0	0	0	1	0	0	0	0	0
YAL017W	0	>365.00	<=968.00	>2.00	2	<=58.00	<=4.00	<=6.13	<=0.146	<=0.092	>21.00	>54.00	>18.00	>32.00	>32.00	>3.00	<=0.456	<=0.012715	<=0.114441	1	0	0	0	0	0	1	0	0	0	0	0	0	0	0	0	0	0	0	0	0	0	0	0
YAL018C	0	>365.00	<=968.00	<=0.00	1	<=58.00	>4.00	>6.13	>0.146	>0.092	<=21.00	<=54.00	<=18.00	<=32.00	<=32.00	>3.00	>0.456	>0.012715	>0.114441	1	0	0	0	0	0	0	0	0	0	0	0	0	0	0	0	0	0	0	0	0	0	0	0
YAL019W	0	(168.00, 365.00]	<=968.00	>2.00	3	<=58.00	>4.00	<=6.13	>0.146	<=0.092	>21.00	>54.00	>18.00	>32.00	>32.00	>3.00	>0.456	<=0.012715	<=0.114441	1	0	0	0	0	0	0	0	0	0	0	0	0	0	0	0	0	0	1	0	0	0	0	0
YAL020C	0	(168.00, 365.00]	<=968.00	<=0.00	3	<=58.00	<=4.00	>6.13	<=0.146	<=0.092	<=21.00	<=54.00	>18.00	<=32.00	<=32.00	>3.00	<=0.456	<=0.012715	<=0.114441	1	0	0	0	0	0	0	0	0	0	0	0	0	0	0	0	0	0	0	0	0	0	0	0
YAL021C	0	(168.00, 365.00]	<=968.00	<=0.00	5	<=58.00	>4.00	>6.13	<=0.146	>0.092	>21.00	<=54.00	>18.00	>32.00	>32.00	>3.00	>0.456	<=0.012715	<=0.114441	1	0	0	0	0	0	1	0	0	0	0	0	0	0	0	0	0	0	0	0	0	0	0	0
YAL022C	0	>365.00	<=968.00	<=0.00	1	<=58.00	>4.00	<=6.13	<=0.146	<=0.092	<=21.00	<=54.00	<=18.00	<=32.00	<=32.00	>3.00	>0.456	>0.012715	>0.114441	1	0	0	0	0	0	0	0	0	0	0	0	0	0	0	0	0	0	0	0	0	0	0	0
YAL023C	0	(168.00, 365.00]	<=968.00	>2.00	3	<=58.00	<=4.00	>6.13	>0.146	>0.092	>21.00	<=54.00	>18.00	<=32.00	>32.00	>3.00	>0.456	<=0.012715	>0.114441	1	0	0	0	0	0	0	0	1	0	0	0	0	0	0	0	0	0	0	0	0	0	0	0
YAL024C	0	>365.00	<=968.00	<=0.00	1	<=58.00	<=4.00	>6.13	<=0.146	<=0.092	>21.00	>54.00	>18.00	>32.00	>32.00	>3.00	<=0.456	<=0.012715	<=0.114441	1	0	0	0	0	0	1	0	0	0	0	0	0	0	0	0	0	0	0	0	0	0	0	0
YAL025C	1	>365.00	<=968.00	<=0.00	4	<=58.00	<=4.00	<=6.13	>0.146	>0.092	<=21.00	<=54.00	<=18.00	>32.00	<=32.00	>3.00	>0.456	<=0.012715	<=0.114441	1	0	0	0	0	0	0	0	0	0	0	0	0	0	0	0	0	0	0	0	0	0	0	0
YAL026C	0	>365.00	<=968.00	>2.00	5	<=58.00	<=4.00	<=6.13	>0.146	>0.092	>21.00	>54.00	>18.00	>32.00	>32.00	>3.00	>0.456	<=0.012715	<=0.114441	2	0	0	0	0	0	0	0	0	0	0	1	1	0	0	0	0	0	0	0	0	0	0	0
YAL027W	0	(168.00, 365.00]	<=968.00	<=0.00	1	<=58.00	>4.00	>6.13	<=0.146	<=0.092	<=21.00	<=54.00	<=18.00	<=32.00	<=32.00	>3.00	<=0.456	<=0.012715	<=0.114441	1	0	0	0	0	0	0	0	0	0	0	0	0	0	0	0	0	0	1	0	0	0	0	0
YAL028W	0	>365.00	<=968.00	<=0.00	0	<=58.00	<=4.00	>6.13	<=0.146	<=0.092	<=21.00	<=54.00	>18.00	<=32.00	>32.00	>3.00	<=0.456	<=0.012715	<=0.114441	1	0	0	0	0	0	0	0	0	0	0	0	0	0	0	0	0	0	0	0	0	0	0	0
YAL029C	0	>365.00	<=968.00	>2.00	3	<=58.00	>4.00	>6.13	>0.146	>0.092	>21.00	>54.00	>18.00	>32.00	>32.00	>3.00	>0.456	<=0.012715	<=0.114441	5	0	1	1	1	1	1	0	0	0	0	0	0	0	0	0	0	0	0	0	0	0	0	0
YAL030W	0	(168.00, 365.00]	<=968.00	(0.00, 2.00]	1	<=58.00	<=4.00	>6.13	<=0.146	<=0.092	<=21.00	<=54.00	<=18.00	<=32.00	<=32.00	>3.00	<=0.456	<=0.012715	<=0.114441	1	0	0	0	0	0	0	0	0	0	0	0	0	0	0	0	0	0	0	0	0	0	0	0
YAL031C	0	(168.00, 365.00]	<=968.00	<=0.00	1	<=58.00	<=4.00	>6.13	<=0.146	<=0.092	>21.00	<=54.00	>18.00	>32.00	>32.00	>3.00	<=0.456	<=0.012715	<=0.114441	1	0	0	0	0	0	1	0	0	0	0	0	0	0	0	0	0	0	0	0	0	0	0	0
YAL032C	1	(168.00, 365.00]	<=968.00	<=0.00	4	<=58.00	>4.00	>6.13	<=0.146	>0.092	>21.00	<=54.00	>18.00	<=32.00	>32.00	>3.00	>0.456	<=0.012715	<=0.114441	1	0	0	0	0	0	0	0	0	0	0	0	0	0	0	0	0	0	1	0	0	0	0	0
YAL033W	1	>365.00	<=968.00	<=0.00	3	<=58.00	<=4.00	>6.13	<=0.146	<=0.092	<=21.00	<=54.00	<=18.00	<=32.00	<=32.00	>3.00	<=0.456	<=0.012715	<=0.114441	2	0	0	0	0	0	1	0	0	0	0	0	0	0	0	0	0	0	1	0	0	0	0	0
YAL034C	0	>365.00	<=968.00	(0.00, 2.00]	2	<=58.00	>4.00	>6.13	<=0.146	<=0.092	>21.00	<=54.00	<=18.00	<=32.00	<=32.00	>3.00	<=0.456	<=0.012715	<=0.114441	1	0	0	0	0	0	0	0	0	0	0	0	0	0	0	0	0	0	0	0	0	0	0	0
YAL034W-A	1	(168.00, 365.00]	<=968.00	<=0.00	2	<=58.00	<=4.00	<=6.13	<=0.146	<=0.092	<=21.00	<=54.00	<=18.00	<=32.00	<=32.00	>3.00	<=0.456	<=0.012715	<=0.114441	1	0	0	0	0	0	0	0	0	0	0	0	0	0	0	0	0	0	0	0	0	1	0	0
YAL035W	0	(168.00, 365.00]	<=968.00	<=0.00	5	<=58.00	>4.00	<=6.13	>0.146	>0.092	>21.00	>54.00	>18.00	>32.00	>32.00	>3.00	>0.456	<=0.012715	<=0.114441	1	0	0	0	0	0	1	0	0	0	0	0	0	0	0	0	0	0	0	0	0	0	0	0
YAL036C	0	(168.00, 365.00]	<=968.00	(0.00, 2.00]	5	<=58.00	>4.00	>6.13	>0.146	>0.092	<=21.00	<=54.00	<=18.00	<=32.00	<=32.00	>3.00	>0.456	<=0.012715	<=0.114441	1	0	0	0	0	0	1	0	0	0	0	0	0	0	0	0	0	0	0	0	0	0	0	0
YAL037W	0	>365.00	<=968.00	<=0.00	0	<=58.00	<=4.00	>6.13	<=0.146	<=0.092	<=21.00	<=54.00	<=18.00	<=32.00	<=32.00	>3.00	<=0.456	<=0.012715	<=0.114441	1	0	0	0	0	0	0	0	0	0	0	0	0	0	0	0	0	0	0	0	0	0	0	0
YAL038W	1	>365.00	<=968.00	(0.00, 2.00]	4	>58.00	<=4.00	>6.13	>0.146	>0.092	>21.00	<=54.00	<=18.00	<=32.00	>32.00	>3.00	>0.456	<=0.012715	<=0.114441	1	0	0	0	0	0	1	0	0	0	0	0	0	0	0	0	0	0	0	0	0	0	0	0
YAL040C	0	>365.00	<=968.00	<=0.00	1	<=58.00	>4.00	>6.13	>0.146	>0.092	>21.00	<=54.00	>18.00	<=32.00	>32.00	>3.00	>0.456	<=0.012715	<=0.114441	1	0	0	0	0	0	0	0	0	0	0	0	0	0	0	0	0	0	0	0	0	0	0	0
YAL041W	1	(168.00, 365.00]	<=968.00	<=0.00	3	<=58.00	>4.00	>6.13	<=0.146	<=0.092	>21.00	<=54.00	>18.00	>32.00	>32.00	>3.00	<=0.456	<=0.012715	<=0.114441	2	0	0	0	0	0	1	0	0	0	0	0	0	0	0	0	0	0	1	0	0	0	0	0
YAL042W	0	(168.00, 365.00]	<=968.00	<=0.00	4	<=58.00	<=4.00	>6.13	<=0.146	>0.092	<=21.00	<=54.00	>18.00	<=32.00	<=32.00	>3.00	>0.456	<=0.012715	<=0.114441	1	0	0	0	0	0	0	0	0	0	0	0	0	0	0	0	0	0	0	0	0	0	0	0
YAL043C	1	(168.00, 365.00]	<=968.00	<=0.00	3	<=58.00	>4.00	>6.13	<=0.146	>0.092	>21.00	<=54.00	>18.00	>32.00	>32.00	>3.00	>0.456	<=0.012715	<=0.114441	1	0	0	0	0	0	0	0	0	0	0	0	0	0	0	0	0	0	1	0	0	0	0	0
YAL046C	0	<=168.00	<=968.00	<=0.00	2	<=58.00	<=4.00	>6.13	<=0.146	>0.092	<=21.00	<=54.00	<=18.00	<=32.00	<=32.00	>3.00	>0.456	<=0.012715	<=0.114441	1	0	0	0	0	0	0	0	0	0	0	0	0	0	0	0	0	0	0	0	0	0	0	0
YAL047C	0	(168.00, 365.00]	<=968.00	<=0.00	1	<=58.00	>4.00	<=6.13	<=0.146	<=0.092	>21.00	<=54.00	>18.00	>32.00	>32.00	>3.00	<=0.456	<=0.012715	<=0.114441	1	0	0	0	0	0	0	0	0	0	0	0	0	0	0	0	0	0	0	0	0	1	0	0
YAL049C	0	(168.00, 365.00]	<=968.00	<=0.00	3	<=58.00	<=4.00	>6.13	>0.146	<=0.092	<=21.00	<=54.00	<=18.00	<=32.00	<=32.00	<=3.00	>0.456	<=0.012715	<=0.114441	1	0	0	0	0	0	1	0	0	0	0	0	0	0	0	0	0	0	0	0	0	0	0	0
YAL051W	0	(168.00, 365.00]	<=968.00	(0.00, 2.00]	1	<=58.00	<=4.00	>6.13	<=0.146	<=0.092	>21.00	>54.00	>18.00	>32.00	>32.00	>3.00	<=0.456	<=0.012715	<=0.114441	1	0	0	0	0	0	0	0	0	0	0	0	0	0	0	0	0	0	0	0	0	0	0	0
YAL053W	0	>365.00	<=968.00	>2.00	1	>58.00	>4.00	>6.13	>0.146	>0.092	>21.00	<=54.00	>18.00	<=32.00	>32.00	>3.00	>0.456	>0.012715	>0.114441	6	0	1	1	1	1	0	0	0	0	0	0	1	0	0	0	0	0	0	0	1	0	0	0
YAL054C	0	>365.00	<=968.00	(0.00, 2.00]	4	<=58.00	<=4.00	>6.13	>0.146	>0.092	>21.00	<=54.00	>18.00	>32.00	>32.00	>3.00	>0.456	<=0.012715	<=0.114441	2	0	0	0	0	0	1	0	0	0	0	0	0	0	0	0	0	0	1	0	0	0	0	0
YAL055W	0	>365.00	<=968.00	<=0.00	1	<=58.00	<=4.00	>6.13	<=0.146	<=0.092	<=21.00	<=54.00	<=18.00	<=32.00	<=32.00	>3.00	<=0.456	<=0.012715	<=0.114441	1	0	0	0	0	0	0	0	0	0	0	0	0	0	0	0	0	0	0	0	1	0	0	0
YAL056W	0	(168.00, 365.00]	<=968.00	(0.00, 2.00]	0	<=58.00	<=4.00	>6.13	<=0.146	<=0.092	>21.00	>54.00	>18.00	>32.00	>32.00	>3.00	<=0.456	<=0.012715	<=0.114441	2	0	0	0	0	0	1	0	0	0	0	0	0	0	0	1	0	0	0	0	0	0	0	0
YAL058W	0	(168.00, 365.00]	<=968.00	<=0.00	2	<=58.00	<=4.00	<=6.13	<=0.146	<=0.092	<=21.00	<=54.00	<=18.00	>32.00	<=32.00	>3.00	<=0.456	<=0.012715	<=0.114441	1	0	0	0	0	0	0	0	1	0	0	0	0	0	0	0	0	0	0	0	0	0	0	0
YAL059W	0	(168.00, 365.00]	<=968.00	<=0.00	1	<=58.00	>4.00	>6.13	>0.146	>0.092	<=21.00	<=54.00	<=18.00	<=32.00	<=32.00	<=3.00	>0.456	<=0.012715	<=0.114441	1	0	0	0	0	0	0	0	0	0	0	0	0	0	0	0	0	0	1	0	0	0	0	0
YAL060W	0	>365.00	<=968.00	>2.00	0	<=58.00	<=4.00	>6.13	>0.146	>0.092	<=21.00	<=54.00	<=18.00	<=32.00	<=32.00	>3.00	>0.456	<=0.012715	<=0.114441	1	0	0	0	0	0	1	0	0	0	0	0	0	0	0	0	0	0	0	0	0	0	0	0
YAL061W	0	>365.00	<=968.00	>2.00	0	<=58.00	<=4.00	<=6.13	<=0.146	>0.092	>21.00	<=54.00	<=18.00	>32.00	<=32.00	>3.00	>0.456	<=0.012715	<=0.114441	2	0	0	0	0	0	1	0	0	0	0	0	0	0	0	0	0	0	1	0	0	0	0	0
YAL062W	0	>365.00	<=968.00	(0.00, 2.00]	2	>58.00	<=4.00	<=6.13	>0.146	>0.092	<=21.00	<=54.00	<=18.00	>32.00	<=32.00	>3.00	>0.456	<=0.012715	<=0.114441	1	0	0	0	0	0	0	0	0	0	0	0	0	0	0	0	0	0	0	0	0	0	0	0
YAL067C	0	>365.00	>968.00	(0.00, 2.00]	1	<=58.00	<=4.00	>6.13	>0.146	>0.092	>21.00	<=54.00	<=18.00	<=32.00	>32.00	>3.00	>0.456	<=0.012715	>0.114441	1	0	0	0	0	0	0	0	0	0	0	0	0	0	0	0	0	0	0	0	0	0	0	0
YAL068C	0	(168.00, 365.00]	>968.00	>2.00	0	<=58.00	<=4.00	<=6.13	>0.146	>0.092	<=21.00	<=54.00	<=18.00	<=32.00	<=32.00	>3.00	>0.456	>0.012715	<=0.114441	1	0	0	0	0	0	0	0	0	0	0	0	0	0	0	0	0	0	0	0	0	0	0	0
YAR002C-A	0	(168.00, 365.00]	<=968.00	(0.00, 2.00]	2	<=58.00	>4.00	>6.13	>0.146	>0.092	<=21.00	<=54.00	<=18.00	<=32.00	<=32.00	>3.00	>0.456	<=0.012715	<=0.114441	1	0	0	0	0	0	0	0	0	0	0	0	0	0	0	0	0	0	0	0	0	0	1	0
YAR002W	0	>365.00	<=968.00	<=0.00	2	>58.00	>4.00	>6.13	<=0.146	<=0.092	<=21.00	<=54.00	<=18.00	>32.00	>32.00	>3.00	<=0.456	<=0.012715	<=0.114441	1	0	0	0	0	0	0	0	0	0	0	0	0	0	0	0	1	0	0	0	0	0	0	0
YAR003W	0	(168.00, 365.00]	<=968.00	<=0.00	3	<=58.00	>4.00	<=6.13	<=0.146	<=0.092	<=21.00	<=54.00	<=18.00	>32.00	<=32.00	>3.00	<=0.456	<=0.012715	<=0.114441	1	0	0	0	0	0	0	0	0	0	0	0	0	0	0	0	0	0	1	0	0	0	0	0
YAR007C	1	(168.00, 365.00]	<=968.00	<=0.00	5	<=58.00	>4.00	<=6.13	>0.146	>0.092	>21.00	<=54.00	>18.00	>32.00	>32.00	>3.00	>0.456	<=0.012715	<=0.114441	1	0	0	0	0	0	0	0	0	0	0	0	0	0	0	0	0	0	1	0	0	0	0	0
YAR008W	1	(168.00, 365.00]	>968.00	<=0.00	3	<=58.00	<=4.00	>6.13	<=0.146	<=0.092	<=21.00	<=54.00	<=18.00	<=32.00	<=32.00	>3.00	<=0.456	<=0.012715	<=0.114441	1	0	0	0	0	0	0	0	0	0	0	0	0	0	0	0	0	0	0	0	0	0	0	0
YAR014C	0	>365.00	>968.00	<=0.00	2	<=58.00	>4.00	<=6.13	<=0.146	<=0.092	>21.00	>54.00	>18.00	>32.00	>32.00	>3.00	<=0.456	<=0.012715	<=0.114441	2	0	0	0	0	0	1	0	0	0	0	0	0	0	0	0	0	0	1	0	0	0	0	0
YAR015W	0	>365.00	<=968.00	<=0.00	3	<=58.00	<=4.00	<=6.13	>0.146	>0.092	<=21.00	<=54.00	<=18.00	<=32.00	<=32.00	<=3.00	>0.456	<=0.012715	<=0.114441	2	0	0	0	0	0	1	0	0	0	0	0	0	0	0	0	0	0	1	0	0	0	0	0
YAR018C	0	>365.00	<=968.00	(0.00, 2.00]	3	<=58.00	>4.00	>6.13	<=0.146	<=0.092	>21.00	<=54.00	>18.00	>32.00	>32.00	>3.00	<=0.456	<=0.012715	<=0.114441	1	0	0	0	0	0	0	0	0	0	0	0	0	0	0	0	0	0	0	0	0	0	0	0
YAR019C	1	>365.00	<=968.00	>2.00	2	<=58.00	>4.00	>6.13	<=0.146	<=0.092	>21.00	>54.00	>18.00	>32.00	>32.00	>3.00	<=0.456	<=0.012715	<=0.114441	2	0	1	0	0	0	0	0	0	0	0	0	0	0	0	0	0	0	0	0	0	1	0	0
YAR020C	0	>365.00	>968.00	<=0.00	0	<=58.00	<=4.00	<=6.13	>0.146	>0.092	<=21.00	<=54.00	<=18.00	<=32.00	<=32.00	<=3.00	>0.456	>0.012715	<=0.114441	1	0	0	0	0	0	0	0	0	0	0	0	0	0	0	0	0	0	0	0	0	0	0	0
YAR023C	0	>365.00	>968.00	>2.00	0	<=58.00	<=4.00	>6.13	<=0.146	<=0.092	<=21.00	<=54.00	<=18.00	<=32.00	<=32.00	>3.00	<=0.456	>0.012715	>0.114441	1	0	0	0	0	0	0	0	0	0	0	0	0	0	0	0	0	0	0	0	0	0	0	0
YAR027W	0	>365.00	<=968.00	>2.00	0	>58.00	>4.00	<=6.13	<=0.146	<=0.092	<=21.00	<=54.00	<=18.00	<=32.00	<=32.00	>3.00	<=0.456	>0.012715	>0.114441	1	0	1	0	0	0	0	0	0	0	0	0	0	0	0	0	0	0	0	0	0	0	0	0
YAR028W	0	>365.00	<=968.00	>2.00	0	<=58.00	>4.00	<=6.13	<=0.146	<=0.092	<=21.00	<=54.00	<=18.00	<=32.00	<=32.00	>3.00	<=0.456	<=0.012715	<=0.114441	1	0	1	0	0	0	0	0	0	0	0	0	0	0	0	0	0	0	0	0	0	0	0	0
YAR029W	0	>365.00	<=968.00	<=0.00	0	<=58.00	<=4.00	<=6.13	<=0.146	<=0.092	<=21.00	<=54.00	<=18.00	<=32.00	<=32.00	<=3.00	<=0.456	<=0.012715	>0.114441	1	0	0	0	0	0	0	0	0	0	0	0	0	0	0	0	0	0	0	0	0	0	0	0
YAR031W	0	(168.00, 365.00]	<=968.00	>2.00	0	<=58.00	>4.00	>6.13	<=0.146	<=0.092	<=21.00	<=54.00	<=18.00	<=32.00	<=32.00	>3.00	<=0.456	<=0.012715	>0.114441	1	0	0	0	0	0	0	0	0	0	0	0	0	0	0	0	0	0	0	0	0	0	0	0
YAR042W	0	(168.00, 365.00]	>968.00	>2.00	3	<=58.00	<=4.00	<=6.13	>0.146	>0.092	>21.00	>54.00	>18.00	>32.00	>32.00	>3.00	>0.456	<=0.012715	<=0.114441	1	0	0	0	0	0	0	0	0	0	0	0	0	0	0	0	0	0	0	0	0	0	0	0
YAR050W	0	>365.00	>968.00	>2.00	0	>58.00	<=4.00	<=6.13	>0.146	>0.092	>21.00	<=54.00	>18.00	>32.00	<=32.00	>3.00	>0.456	<=0.012715	<=0.114441	1	0	0	0	0	0	0	0	0	0	0	0	0	0	0	0	0	0	0	0	0	0	0	0
YBL001C	0	>365.00	<=968.00	<=0.00	1	<=58.00	<=4.00	>6.13	>0.146	>0.092	<=21.00	<=54.00	<=18.00	<=32.00	<=32.00	<=3.00	>0.456	<=0.012715	<=0.114441	2	0	0	0	0	0	1	0	0	0	0	0	0	0	0	0	0	0	1	0	0	0	0	0
YBL002W	0	>365.00	<=968.00	(0.00, 2.00]	2	<=58.00	>4.00	>6.13	>0.146	>0.092	<=21.00	<=54.00	<=18.00	<=32.00	<=32.00	<=3.00	>0.456	<=0.012715	<=0.114441	1	0	0	0	0	0	0	0	0	0	0	0	0	0	0	0	0	0	1	0	0	0	0	0
YBL003C	0	>365.00	<=968.00	(0.00, 2.00]	3	<=58.00	>4.00	>6.13	>0.146	>0.092	<=21.00	<=54.00	<=18.00	<=32.00	<=32.00	<=3.00	>0.456	<=0.012715	<=0.114441	1	0	0	0	0	0	0	0	0	0	0	0	0	0	0	0	0	0	1	0	0	0	0	0
YBL004W	1	>365.00	<=968.00	<=0.00	4	>58.00	>4.00	>6.13	<=0.146	<=0.092	>21.00	>54.00	>18.00	>32.00	>32.00	>3.00	<=0.456	<=0.012715	<=0.114441	2	0	0	0	0	0	1	0	0	0	0	0	0	0	0	0	0	1	0	0	0	0	0	0
YBL005W	0	(168.00, 365.00]	>968.00	(0.00, 2.00]	0	<=58.00	<=4.00	>6.13	>0.146	<=0.092	>21.00	<=54.00	>18.00	>32.00	>32.00	>3.00	<=0.456	<=0.012715	<=0.114441	2	0	0	0	0	0	1	0	0	0	0	0	0	0	0	0	0	0	1	0	0	0	0	0
YBL006C	0	(168.00, 365.00]	<=968.00	<=0.00	1	<=58.00	<=4.00	>6.13	<=0.146	<=0.092	<=21.00	<=54.00	<=18.00	<=32.00	<=32.00	<=3.00	<=0.456	<=0.012715	<=0.114441	1	0	0	0	0	0	0	0	0	0	0	0	0	0	0	0	0	0	0	0	0	0	0	0
YBL007C	0	(168.00, 365.00]	<=968.00	<=0.00	2	<=58.00	>4.00	<=6.13	>0.146	>0.092	>21.00	>54.00	>18.00	>32.00	>32.00	>3.00	>0.456	<=0.012715	<=0.114441	2	1	0	0	0	0	1	0	0	0	0	0	0	0	0	0	0	0	0	0	0	0	0	0
YBL008W	0	<=168.00	<=968.00	<=0.00	5	<=58.00	>4.00	>6.13	<=0.146	<=0.092	>21.00	>54.00	>18.00	>32.00	>32.00	>3.00	<=0.456	<=0.012715	<=0.114441	2	0	0	0	0	0	1	0	0	0	0	0	0	0	0	0	0	0	1	0	0	0	0	0
YBL009W	0	(168.00, 365.00]	<=968.00	(0.00, 2.00]	2	<=58.00	<=4.00	>6.13	<=0.146	<=0.092	>21.00	<=54.00	>18.00	<=32.00	>32.00	>3.00	<=0.456	<=0.012715	<=0.114441	1	0	0	0	0	0	0	0	0	0	0	0	0	0	0	0	0	0	0	0	0	0	0	0
YBL010C	0	(168.00, 365.00]	<=968.00	<=0.00	0	<=58.00	<=4.00	<=6.13	<=0.146	<=0.092	<=21.00	<=54.00	<=18.00	<=32.00	<=32.00	>3.00	<=0.456	<=0.012715	<=0.114441	1	0	0	0	0	0	0	0	0	0	0	0	1	0	0	0	0	0	0	0	0	0	0	0
YBL011W	0	(168.00, 365.00]	<=968.00	(0.00, 2.00]	3	<=58.00	<=4.00	>6.13	>0.146	>0.092	>21.00	<=54.00	>18.00	>32.00	>32.00	>3.00	>0.456	<=0.012715	<=0.114441	1	0	0	0	0	0	0	0	1	0	0	0	0	0	0	0	0	0	0	0	0	0	0	0
YBL014C	1	(168.00, 365.00]	>968.00	<=0.00	1	<=58.00	<=4.00	<=6.13	<=0.146	<=0.092	>21.00	>54.00	>18.00	>32.00	>32.00	>3.00	<=0.456	<=0.012715	<=0.114441	2	0	0	0	0	0	1	0	0	0	0	0	0	0	0	0	0	1	0	0	0	0	0	0
YBL016W	0	>365.00	<=968.00	>2.00	1	<=58.00	>4.00	>6.13	<=0.146	<=0.092	<=21.00	<=54.00	<=18.00	<=32.00	<=32.00	>3.00	<=0.456	<=0.012715	<=0.114441	2	0	0	0	0	0	1	0	0	0	0	0	0	0	0	0	0	0	1	0	0	0	0	0
YBL017C	0	>365.00	<=968.00	(0.00, 2.00]	3	<=58.00	<=4.00	<=6.13	>0.146	<=0.092	>21.00	>54.00	>18.00	>32.00	>32.00	>3.00	>0.456	<=0.012715	<=0.114441	2	0	0	0	0	0	0	1	0	0	0	0	0	0	0	0	0	0	0	0	1	0	0	0
YBL018C	1	>365.00	<=968.00	<=0.00	1	<=58.00	<=4.00	<=6.13	>0.146	>0.092	<=21.00	<=54.00	<=18.00	<=32.00	<=32.00	<=3.00	>0.456	<=0.012715	<=0.114441	1	0	0	0	0	0	0	0	0	0	0	0	0	0	0	0	0	0	1	0	0	0	0	0
YBL019W	0	(168.00, 365.00]	<=968.00	<=0.00	5	<=58.00	<=4.00	>6.13	<=0.146	<=0.092	>21.00	<=54.00	<=18.00	<=32.00	>32.00	>3.00	<=0.456	<=0.012715	<=0.114441	2	0	0	0	0	0	1	0	0	0	0	0	0	0	0	0	0	0	1	0	0	0	0	0
YBL020W	1	(168.00, 365.00]	<=968.00	<=0.00	4	<=58.00	<=4.00	>6.13	<=0.146	>0.092	>21.00	<=54.00	>18.00	<=32.00	>32.00	>3.00	>0.456	>0.012715	>0.114441	1	0	0	0	0	0	0	0	0	0	0	0	0	0	0	0	0	0	0	0	0	0	0	0
YBL021C	0	(168.00, 365.00]	<=968.00	<=0.00	4	<=58.00	>4.00	<=6.13	<=0.146	<=0.092	<=21.00	<=54.00	<=18.00	<=32.00	<=32.00	>3.00	<=0.456	<=0.012715	<=0.114441	2	0	0	0	0	0	1	0	0	0	0	0	0	0	0	0	0	0	1	0	0	0	0	0
YBL023C	1	(168.00, 365.00]	<=968.00	>2.00	5	<=58.00	>4.00	<=6.13	>0.146	>0.092	>21.00	>54.00	>18.00	>32.00	>32.00	>3.00	>0.456	<=0.012715	<=0.114441	2	0	0	0	0	0	1	0	0	0	0	0	0	0	0	0	0	0	1	0	0	0	0	0
YBL024W	0	>365.00	<=968.00	(0.00, 2.00]	5	<=58.00	<=4.00	>6.13	>0.146	>0.092	>21.00	<=54.00	>18.00	>32.00	>32.00	>3.00	>0.456	<=0.012715	<=0.114441	1	0	0	0	0	0	0	0	0	0	0	0	0	0	0	0	0	0	1	0	0	0	0	0
YBL025W	0	>365.00	<=968.00	<=0.00	1	<=58.00	<=4.00	<=6.13	<=0.146	<=0.092	<=21.00	<=54.00	<=18.00	<=32.00	<=32.00	<=3.00	<=0.456	<=0.012715	<=0.114441	1	0	0	0	0	0	0	0	0	0	0	0	0	0	0	0	0	1	0	0	0	0	0	0
YBL026W	1	>365.00	<=968.00	<=0.00	5	>58.00	>4.00	>6.13	>0.146	>0.092	<=21.00	<=54.00	<=18.00	<=32.00	<=32.00	<=3.00	>0.456	<=0.012715	<=0.114441	2	0	0	0	0	0	1	0	0	0	0	0	0	0	0	0	0	0	1	0	0	0	0	0
YBL027W	0	>365.00	>968.00	(0.00, 2.00]	5	<=58.00	<=4.00	>6.13	>0.146	>0.092	>21.00	<=54.00	<=18.00	<=32.00	<=32.00	<=3.00	>0.456	<=0.012715	<=0.114441	1	0	0	0	0	0	1	0	0	0	0	0	0	0	0	0	0	0	0	0	0	0	0	0
YBL028C	0	>365.00	<=968.00	<=0.00	2	<=58.00	<=4.00	>6.13	>0.146	>0.092	<=21.00	<=54.00	<=18.00	<=32.00	<=32.00	<=3.00	>0.456	<=0.012715	<=0.114441	2	0	0	0	0	0	0	0	0	0	0	0	0	0	0	0	0	1	1	0	0	0	0	0
YBL029W	0	>365.00	<=968.00	<=0.00	1	>58.00	<=4.00	>6.13	<=0.146	<=0.092	<=21.00	<=54.00	<=18.00	<=32.00	<=32.00	>3.00	<=0.456	<=0.012715	<=0.114441	2	0	0	0	0	0	1	0	0	0	0	0	0	0	0	0	0	0	1	0	0	0	0	0
YBL031W	0	>365.00	<=968.00	<=0.00	1	<=58.00	<=4.00	>6.13	<=0.146	>0.092	>21.00	<=54.00	<=18.00	<=32.00	<=32.00	>3.00	>0.456	<=0.012715	<=0.114441	1	0	0	0	0	0	0	0	0	0	0	0	0	0	1	0	0	0	0	0	0	0	0	0
YBL032W	0	>365.00	<=968.00	<=0.00	1	<=58.00	>4.00	<=6.13	>0.146	>0.092	<=21.00	<=54.00	<=18.00	>32.00	<=32.00	<=3.00	>0.456	<=0.012715	<=0.114441	1	0	0	0	0	0	1	0	0	0	0	0	0	0	0	0	0	0	0	0	0	0	0	0
YBL033C	0	>365.00	<=968.00	<=0.00	2	<=58.00	<=4.00	>6.13	<=0.146	<=0.092	>21.00	<=54.00	<=18.00	<=32.00	<=32.00	>3.00	<=0.456	<=0.012715	<=0.114441	2	0	0	0	0	0	1	0	0	0	0	0	0	0	0	0	0	0	1	0	0	0	0	0
YBL034C	1	(168.00, 365.00]	<=968.00	<=0.00	2	<=58.00	>4.00	>6.13	>0.146	<=0.092	>21.00	>54.00	>18.00	>32.00	>32.00	>3.00	<=0.456	<=0.012715	<=0.114441	2	0	1	0	0	0	0	0	0	0	0	0	0	0	0	0	0	0	0	0	0	1	0	0
YBL035C	1	(168.00, 365.00]	<=968.00	<=0.00	5	<=58.00	<=4.00	>6.13	<=0.146	>0.092	>21.00	<=54.00	>18.00	>32.00	>32.00	>3.00	>0.456	<=0.012715	<=0.114441	1	0	0	0	0	0	0	0	0	0	0	0	0	0	0	0	0	0	1	0	0	0	0	0
YBL036C	0	(168.00, 365.00]	<=968.00	<=0.00	4	<=58.00	>4.00	>6.13	>0.146	>0.092	<=21.00	<=54.00	<=18.00	<=32.00	<=32.00	>3.00	>0.456	<=0.012715	<=0.114441	2	0	0	0	0	0	1	0	0	0	0	0	0	0	0	0	0	0	1	0	0	0	0	0
YBL037W	0	(168.00, 365.00]	<=968.00	<=0.00	3	<=58.00	<=4.00	>6.13	<=0.146	<=0.092	>21.00	<=54.00	>18.00	>32.00	>32.00	>3.00	<=0.456	<=0.012715	<=0.114441	2	0	0	0	1	1	0	0	0	0	0	0	0	0	0	0	0	0	0	0	0	0	0	0
YBL039C	0	>365.00	<=968.00	(0.00, 2.00]	4	<=58.00	>4.00	<=6.13	>0.146	>0.092	<=21.00	<=54.00	<=18.00	>32.00	>32.00	>3.00	>0.456	<=0.012715	<=0.114441	1	0	0	0	0	0	1	0	0	0	0	0	0	0	0	0	0	0	0	0	0	0	0	0
YBL040C	1	>365.00	<=968.00	<=0.00	5	<=58.00	>4.00	>6.13	>0.146	>0.092	<=21.00	<=54.00	<=18.00	<=32.00	<=32.00	>3.00	>0.456	>0.012715	>0.114441	1	0	0	0	0	0	0	0	1	0	0	0	0	0	0	0	0	0	0	0	0	0	0	0
YBL041W	1	>365.00	<=968.00	<=0.00	4	>58.00	<=4.00	<=6.13	>0.146	>0.092	<=21.00	<=54.00	<=18.00	<=32.00	<=32.00	<=3.00	>0.456	<=0.012715	<=0.114441	1	0	0	0	0	0	0	0	0	0	0	0	0	0	0	0	0	0	0	0	0	0	0	0
YBL042C	0	>365.00	<=968.00	>2.00	1	<=58.00	<=4.00	>6.13	>0.146	>0.092	<=21.00	<=54.00	<=18.00	<=32.00	>32.00	>3.00	>0.456	>0.012715	>0.114441	2	0	0	1	0	1	0	0	0	0	0	0	0	0	0	0	0	0	0	0	0	0	0	0
YBL043W	0	(168.00, 365.00]	<=968.00	<=0.00	1	<=58.00	<=4.00	<=6.13	>0.146	>0.092	<=21.00	<=54.00	<=18.00	<=32.00	<=32.00	<=3.00	>0.456	<=0.012715	<=0.114441	1	0	0	0	0	0	0	0	0	0	0	0	0	0	0	0	0	0	0	0	0	0	0	0
YBL044W	0	>365.00	<=968.00	<=0.00	0	<=58.00	<=4.00	>6.13	<=0.146	<=0.092	<=21.00	<=54.00	<=18.00	<=32.00	<=32.00	<=3.00	<=0.456	<=0.012715	<=0.114441	1	0	0	0	0	0	0	0	0	0	0	0	0	0	0	0	0	0	0	0	0	0	0	0
YBL046W	0	>365.00	<=968.00	<=0.00	1	<=58.00	<=4.00	<=6.13	<=0.146	<=0.092	<=21.00	>54.00	<=18.00	>32.00	<=32.00	>3.00	<=0.456	<=0.012715	<=0.114441	1	0	0	0	0	0	0	0	0	0	0	0	0	0	0	0	0	0	1	0	0	0	0	0
YBL047C	0	>365.00	<=968.00	<=0.00	3	<=58.00	>4.00	<=6.13	>0.146	>0.092	>21.00	>54.00	>18.00	>32.00	>32.00	>3.00	>0.456	<=0.012715	<=0.114441	1	0	0	0	0	0	0	0	0	0	0	0	0	0	0	0	0	0	0	0	1	0	0	0
YBL049W	0	>365.00	<=968.00	<=0.00	3	>58.00	>4.00	>6.13	>0.146	>0.092	<=21.00	<=54.00	<=18.00	<=32.00	<=32.00	<=3.00	>0.456	<=0.012715	<=0.114441	1	0	0	0	0	0	0	0	0	0	0	0	0	0	0	0	0	0	0	0	0	0	0	0
YBL050W	1	(168.00, 365.00]	<=968.00	<=0.00	4	<=58.00	>4.00	<=6.13	>0.146	<=0.092	<=21.00	<=54.00	<=18.00	<=32.00	<=32.00	>3.00	<=0.456	<=0.012715	<=0.114441	1	0	0	0	0	0	0	0	0	0	0	0	0	0	0	0	0	0	0	0	0	0	0	0
YBL051C	0	(168.00, 365.00]	<=968.00	<=0.00	2	<=58.00	<=4.00	>6.13	>0.146	>0.092	<=21.00	<=54.00	>18.00	<=32.00	<=32.00	>3.00	>0.456	<=0.012715	<=0.114441	1	0	0	0	0	0	1	0	0	0	0	0	0	0	0	0	0	0	0	0	0	0	0	0
YBL052C	0	>365.00	<=968.00	<=0.00	2	<=58.00	<=4.00	>6.13	<=0.146	<=0.092	>21.00	>54.00	>18.00	>32.00	>32.00	>3.00	<=0.456	<=0.012715	<=0.114441	1	0	0	0	0	0	0	0	0	0	0	0	0	0	0	0	0	0	1	0	0	0	0	0
YBL054W	0	>365.00	<=968.00	(0.00, 2.00]	0	<=58.00	<=4.00	>6.13	<=0.146	>0.092	>21.00	<=54.00	<=18.00	<=32.00	>32.00	>3.00	>0.456	<=0.012715	<=0.114441	2	0	0	0	0	0	1	0	0	0	0	0	0	0	0	0	0	0	1	0	0	0	0	0
YBL055C	0	>365.00	<=968.00	<=0.00	4	<=58.00	<=4.00	>6.13	<=0.146	<=0.092	<=21.00	<=54.00	<=18.00	<=32.00	>32.00	>3.00	<=0.456	<=0.012715	<=0.114441	1	0	0	0	0	0	1	0	0	0	0	0	0	0	0	0	0	0	0	0	0	0	0	0
YBL056W	0	(168.00, 365.00]	<=968.00	(0.00, 2.00]	2	<=58.00	>4.00	<=6.13	>0.146	<=0.092	<=21.00	<=54.00	<=18.00	>32.00	<=32.00	>3.00	>0.456	<=0.012715	<=0.114441	2	0	0	0	0	0	1	0	0	0	0	0	0	0	0	0	0	0	1	0	0	0	0	0
YBL058W	0	(168.00, 365.00]	<=968.00	<=0.00	3	<=58.00	>4.00	<=6.13	<=0.146	>0.092	>21.00	<=54.00	>18.00	>32.00	<=32.00	>3.00	<=0.456	<=0.012715	<=0.114441	2	0	0	0	0	0	1	0	0	0	0	0	0	0	0	0	0	0	1	0	0	0	0	0
YBL059W	0	<=168.00	<=968.00	<=0.00	0	<=58.00	<=4.00	>6.13	<=0.146	<=0.092	<=21.00	<=54.00	<=18.00	<=32.00	<=32.00	>3.00	<=0.456	<=0.012715	<=0.114441	1	0	0	0	0	0	0	0	0	0	0	0	0	0	0	1	0	0	0	0	0	0	0	0
YBL060W	0	>365.00	<=968.00	<=0.00	1	<=58.00	<=4.00	>6.13	<=0.146	<=0.092	>21.00	<=54.00	>18.00	>32.00	>32.00	>3.00	<=0.456	<=0.012715	<=0.114441	2	0	0	0	1	0	1	0	0	0	0	0	0	0	0	0	0	0	0	0	0	0	0	0
YBL061C	0	>365.00	<=968.00	(0.00, 2.00]	4	<=58.00	>4.00	>6.13	<=0.146	<=0.092	>21.00	<=54.00	>18.00	>32.00	>32.00	>3.00	<=0.456	<=0.012715	<=0.114441	3	0	0	0	1	0	1	0	0	0	0	0	0	0	0	0	0	0	1	0	0	0	0	0
YBL063W	0	>365.00	<=968.00	(0.00, 2.00]	4	<=58.00	<=4.00	>6.13	<=0.146	<=0.092	>21.00	>54.00	>18.00	>32.00	>32.00	>3.00	<=0.456	<=0.012715	<=0.114441	1	0	0	0	0	0	0	0	0	0	0	0	0	0	1	0	0	0	0	0	0	0	0	0
YBL066C	0	(168.00, 365.00]	>968.00	<=0.00	1	<=58.00	<=4.00	>6.13	<=0.146	<=0.092	>21.00	>54.00	>18.00	>32.00	>32.00	>3.00	<=0.456	<=0.012715	<=0.114441	1	0	0	0	0	0	0	0	0	0	0	0	0	0	0	0	0	0	0	0	0	0	0	0
YBL067C	0	>365.00	<=968.00	(0.00, 2.00]	0	<=58.00	<=4.00	>6.13	<=0.146	<=0.092	>21.00	<=54.00	>18.00	>32.00	>32.00	>3.00	<=0.456	<=0.012715	<=0.114441	1	0	1	0	0	0	0	0	0	0	0	0	0	0	0	0	0	0	0	0	0	0	0	0
YBL068W	0	>365.00	<=968.00	>2.00	1	<=58.00	<=4.00	>6.13	>0.146	>0.092	<=21.00	<=54.00	<=18.00	<=32.00	<=32.00	>3.00	>0.456	<=0.012715	<=0.114441	1	0	0	0	0	0	1	0	0	0	0	0	0	0	0	0	0	0	0	0	0	0	0	0
YBL069W	0	>365.00	<=968.00	(0.00, 2.00]	0	<=58.00	<=4.00	>6.13	>0.146	>0.092	<=21.00	<=54.00	<=18.00	<=32.00	>32.00	>3.00	>0.456	<=0.012715	<=0.114441	2	0	0	0	0	0	1	0	0	0	0	0	0	0	0	0	0	0	1	0	0	0	0	0
YBL072C	0	(168.00, 365.00]	<=968.00	(0.00, 2.00]	5	<=58.00	<=4.00	>6.13	>0.146	>0.092	>21.00	<=54.00	<=18.00	<=32.00	<=32.00	<=3.00	>0.456	<=0.012715	<=0.114441	1	0	0	0	0	0	1	0	0	0	0	0	0	0	0	0	0	0	0	0	0	0	0	0
YBL074C	1	>365.00	<=968.00	<=0.00	2	<=58.00	<=4.00	<=6.13	<=0.146	<=0.092	<=21.00	<=54.00	<=18.00	<=32.00	<=32.00	>3.00	<=0.456	<=0.012715	>0.114441	2	0	0	0	0	0	1	0	0	0	0	0	0	0	0	0	0	0	1	0	0	0	0	0
YBL075C	0	(168.00, 365.00]	<=968.00	>2.00	4	<=58.00	<=4.00	<=6.13	>0.146	>0.092	>21.00	<=54.00	>18.00	>32.00	>32.00	>3.00	>0.456	<=0.012715	<=0.114441	1	0	0	0	0	0	1	0	0	0	0	0	0	0	0	0	0	0	0	0	0	0	0	0
YBL076C	1	(168.00, 365.00]	<=968.00	(0.00, 2.00]	4	<=58.00	>4.00	<=6.13	>0.146	>0.092	>21.00	>54.00	>18.00	>32.00	>32.00	>3.00	>0.456	<=0.012715	<=0.114441	1	0	0	0	0	0	1	0	0	0	0	0	0	0	0	0	0	0	0	0	0	0	0	0
YBL078C	0	(168.00, 365.00]	<=968.00	<=0.00	3	<=58.00	>4.00	>6.13	>0.146	>0.092	<=21.00	<=54.00	<=18.00	<=32.00	<=32.00	<=3.00	>0.456	<=0.012715	>0.114441	1	0	0	0	0	0	0	0	0	0	0	0	0	0	0	0	0	0	0	0	0	0	0	0
YBL079W	0	>365.00	<=968.00	(0.00, 2.00]	5	<=58.00	<=4.00	<=6.13	>0.146	<=0.092	>21.00	>54.00	>18.00	>32.00	>32.00	>3.00	>0.456	<=0.012715	<=0.114441	1	0	0	0	0	0	0	0	0	0	0	0	0	0	0	0	1	0	0	0	0	0	0	0
YBL081W	0	>365.00	<=968.00	<=0.00	1	>58.00	<=4.00	>6.13	>0.146	>0.092	<=21.00	<=54.00	>18.00	<=32.00	<=32.00	>3.00	>0.456	<=0.012715	<=0.114441	1	0	0	0	0	0	0	0	0	0	0	0	0	0	0	0	0	0	0	0	0	0	0	0
YBL082C	0	>365.00	<=968.00	<=0.00	3	<=58.00	<=4.00	>6.13	<=0.146	>0.092	<=21.00	<=54.00	>18.00	<=32.00	<=32.00	>3.00	<=0.456	>0.012715	>0.114441	2	0	0	0	0	0	1	0	0	0	0	0	0	0	0	0	0	0	0	0	0	0	0	1
YBL084C	1	(168.00, 365.00]	<=968.00	<=0.00	5	<=58.00	>4.00	>6.13	<=0.146	<=0.092	>21.00	<=54.00	>18.00	<=32.00	>32.00	>3.00	<=0.456	<=0.012715	<=0.114441	2	0	0	0	0	0	1	0	0	0	0	0	0	0	0	0	0	0	1	0	0	0	0	0
YBL085W	0	>365.00	<=968.00	(0.00, 2.00]	2	>58.00	>4.00	>6.13	<=0.146	<=0.092	>21.00	<=54.00	>18.00	>32.00	>32.00	>3.00	<=0.456	<=0.012715	<=0.114441	4	0	0	1	1	1	1	0	0	0	0	0	0	0	0	0	0	0	0	0	0	0	0	0
YBL086C	0	>365.00	<=968.00	<=0.00	2	<=58.00	<=4.00	>6.13	<=0.146	<=0.092	<=21.00	<=54.00	<=18.00	<=32.00	>32.00	>3.00	<=0.456	<=0.012715	<=0.114441	1	0	0	0	0	1	0	0	0	0	0	0	0	0	0	0	0	0	0	0	0	0	0	0
YBL087C	0	>365.00	<=968.00	(0.00, 2.00]	5	<=58.00	>4.00	>6.13	>0.146	>0.092	<=21.00	<=54.00	<=18.00	<=32.00	<=32.00	>3.00	>0.456	<=0.012715	<=0.114441	1	0	0	0	0	0	0	0	0	0	0	0	0	0	0	0	0	0	1	0	0	0	0	0
YBL088C	0	>365.00	<=968.00	>2.00	3	<=58.00	<=4.00	>6.13	<=0.146	<=0.092	>21.00	>54.00	>18.00	>32.00	>32.00	>3.00	<=0.456	<=0.012715	<=0.114441	1	0	0	0	0	0	0	0	0	0	0	0	0	0	0	0	0	0	0	0	0	0	0	0
YBL089W	0	(168.00, 365.00]	<=968.00	>2.00	3	<=58.00	<=4.00	>6.13	<=0.146	<=0.092	<=21.00	<=54.00	<=18.00	<=32.00	<=32.00	>3.00	<=0.456	>0.012715	<=0.114441	1	0	0	0	0	0	0	0	0	0	0	0	0	0	0	0	0	0	0	0	0	0	0	0
YBL091C	0	(168.00, 365.00]	<=968.00	<=0.00	5	<=58.00	<=4.00	>6.13	>0.146	>0.092	<=21.00	<=54.00	<=18.00	>32.00	>32.00	>3.00	>0.456	<=0.012715	<=0.114441	2	0	0	0	0	0	1	0	0	0	0	0	0	0	0	0	0	0	1	0	0	0	0	0
YBL092W	1	>365.00	<=968.00	<=0.00	5	>58.00	<=4.00	>6.13	>0.146	>0.092	<=21.00	<=54.00	<=18.00	<=32.00	<=32.00	<=3.00	>0.456	<=0.012715	<=0.114441	1	0	0	0	0	0	0	0	0	0	0	0	0	0	0	0	0	0	0	0	0	0	0	0
YBL093C	0	>365.00	<=968.00	<=0.00	2	<=58.00	>4.00	>6.13	<=0.146	<=0.092	<=21.00	<=54.00	>18.00	<=32.00	<=32.00	>3.00	<=0.456	<=0.012715	<=0.114441	1	0	0	0	0	0	0	0	0	0	0	0	0	0	0	0	0	0	1	0	0	0	0	0
YBL095W	0	(168.00, 365.00]	<=968.00	<=0.00	2	<=58.00	<=4.00	>6.13	<=0.146	<=0.092	<=21.00	<=54.00	<=18.00	<=32.00	<=32.00	>3.00	<=0.456	<=0.012715	<=0.114441	1	0	0	0	0	0	0	0	0	0	0	0	0	0	0	1	0	0	0	0	0	0	0	0
YBL097W	1	>365.00	<=968.00	<=0.00	4	<=58.00	<=4.00	<=6.13	>0.146	<=0.092	>21.00	>54.00	>18.00	>32.00	>32.00	>3.00	<=0.456	<=0.012715	<=0.114441	1	0	0	0	0	0	0	0	0	0	0	0	0	0	0	0	0	0	1	0	0	0	0	0
YBL098W	0	>365.00	<=968.00	<=0.00	2	<=58.00	<=4.00	>6.13	>0.146	>0.092	>21.00	<=54.00	<=18.00	<=32.00	>32.00	>3.00	>0.456	<=0.012715	<=0.114441	1	0	0	0	0	0	0	0	0	0	0	0	0	0	0	1	0	0	0	0	0	0	0	0
YBL101C	0	<=168.00	<=968.00	(0.00, 2.00]	1	<=58.00	<=4.00	>6.13	<=0.146	<=0.092	>21.00	>54.00	>18.00	>32.00	>32.00	>3.00	<=0.456	<=0.012715	<=0.114441	1	0	0	0	0	0	1	0	0	0	0	0	0	0	0	0	0	0	0	0	0	0	0	0
YBL102W	0	>365.00	<=968.00	<=0.00	4	<=58.00	<=4.00	>6.13	<=0.146	<=0.092	<=21.00	<=54.00	<=18.00	<=32.00	<=32.00	>3.00	<=0.456	>0.012715	>0.114441	1	0	0	0	0	0	0	0	0	0	0	1	0	0	0	0	0	0	0	0	0	0	0	0
YBL103C	0	>365.00	>968.00	<=0.00	2	<=58.00	<=4.00	<=6.13	>0.146	<=0.092	>21.00	<=54.00	>18.00	>32.00	<=32.00	>3.00	<=0.456	<=0.012715	<=0.114441	2	0	0	0	0	0	1	0	0	0	0	0	0	0	0	0	0	0	1	0	0	0	0	0
YBL104C	0	>365.00	<=968.00	<=0.00	3	<=58.00	>4.00	<=6.13	<=0.146	<=0.092	>21.00	>54.00	>18.00	>32.00	>32.00	>3.00	<=0.456	<=0.012715	<=0.114441	1	0	0	0	0	0	1	0	0	0	0	0	0	0	0	0	0	0	0	0	0	0	0	0
YBL105C	1	>365.00	<=968.00	>2.00	3	<=58.00	>4.00	>6.13	>0.146	>0.092	>21.00	>54.00	>18.00	>32.00	>32.00	>3.00	>0.456	<=0.012715	<=0.114441	4	0	1	1	1	0	1	0	0	0	0	0	0	0	0	0	0	0	0	0	0	0	0	0
YBL106C	0	(168.00, 365.00]	<=968.00	(0.00, 2.00]	2	<=58.00	>4.00	>6.13	<=0.146	<=0.092	>21.00	<=54.00	>18.00	>32.00	>32.00	>3.00	<=0.456	<=0.012715	<=0.114441	1	0	0	0	0	0	0	0	0	0	0	0	0	0	0	0	0	0	0	0	0	0	0	0
YBL107C	0	(168.00, 365.00]	>968.00	<=0.00	1	<=58.00	<=4.00	>6.13	<=0.146	<=0.092	<=21.00	<=54.00	<=18.00	<=32.00	<=32.00	<=3.00	<=0.456	<=0.012715	<=0.114441	1	0	0	0	0	0	1	0	0	0	0	0	0	0	0	0	0	0	0	0	0	0	0	0
YBR001C	0	>365.00	>968.00	(0.00, 2.00]	4	<=58.00	<=4.00	>6.13	<=0.146	<=0.092	>21.00	<=54.00	>18.00	>32.00	>32.00	>3.00	<=0.456	<=0.012715	>0.114441	2	0	0	0	0	0	1	0	0	0	0	0	0	0	0	1	0	0	0	0	0	0	0	0
YBR002C	1	(168.00, 365.00]	<=968.00	(0.00, 2.00]	5	<=58.00	<=4.00	>6.13	<=0.146	<=0.092	>21.00	<=54.00	<=18.00	<=32.00	<=32.00	>3.00	<=0.456	<=0.012715	<=0.114441	1	0	0	0	0	0	0	0	1	0	0	0	0	0	0	0	0	0	0	0	0	0	0	0
YBR003W	0	(168.00, 365.00]	<=968.00	<=0.00	4	<=58.00	<=4.00	>6.13	<=0.146	<=0.092	>21.00	<=54.00	<=18.00	<=32.00	>32.00	>3.00	<=0.456	<=0.012715	<=0.114441	1	0	0	0	0	0	0	0	0	0	0	0	0	0	0	1	0	0	0	0	0	0	0	0
YBR005W	0	(168.00, 365.00]	<=968.00	(0.00, 2.00]	1	<=58.00	<=4.00	>6.13	<=0.146	<=0.092	<=21.00	<=54.00	<=18.00	<=32.00	<=32.00	<=3.00	<=0.456	<=0.012715	<=0.114441	1	0	1	0	0	0	0	0	0	0	0	0	0	0	0	0	0	0	0	0	0	0	0	0
YBR006W	0	>365.00	<=968.00	>2.00	3	<=58.00	<=4.00	>6.13	>0.146	>0.092	<=21.00	<=54.00	<=18.00	>32.00	>32.00	>3.00	>0.456	<=0.012715	<=0.114441	1	0	0	0	0	0	1	0	0	0	0	0	0	0	0	0	0	0	0	0	0	0	0	0
YBR007C	0	>365.00	<=968.00	<=0.00	2	<=58.00	<=4.00	>6.13	<=0.146	<=0.092	>21.00	<=54.00	>18.00	>32.00	>32.00	>3.00	<=0.456	<=0.012715	<=0.114441	1	0	1	0	0	0	0	0	0	0	0	0	0	0	0	0	0	0	0	0	0	0	0	0
YBR008C	0	>365.00	>968.00	>2.00	1	<=58.00	<=4.00	>6.13	>0.146	>0.092	>21.00	<=54.00	<=18.00	<=32.00	<=32.00	>3.00	>0.456	>0.012715	>0.114441	2	0	0	0	0	1	0	0	0	0	0	0	0	0	0	0	0	0	0	0	0	0	0	1
YBR009C	0	>365.00	>968.00	(0.00, 2.00]	5	<=58.00	>4.00	>6.13	>0.146	>0.092	<=21.00	<=54.00	<=18.00	<=32.00	<=32.00	<=3.00	>0.456	<=0.012715	<=0.114441	1	0	0	0	0	0	0	0	0	0	0	0	0	0	0	0	0	0	1	0	0	0	0	0
YBR010W	0	>365.00	<=968.00	(0.00, 2.00]	5	<=58.00	>4.00	>6.13	>0.146	>0.092	<=21.00	<=54.00	<=18.00	<=32.00	<=32.00	<=3.00	>0.456	<=0.012715	<=0.114441	1	0	0	0	0	0	0	0	0	0	0	0	0	0	0	0	0	0	1	0	0	0	0	0
YBR011C	1	>365.00	<=968.00	(0.00, 2.00]	5	<=58.00	>4.00	<=6.13	>0.146	>0.092	<=21.00	<=54.00	<=18.00	<=32.00	<=32.00	<=3.00	>0.456	<=0.012715	<=0.114441	2	0	0	0	0	0	1	0	0	0	0	0	0	0	0	0	0	0	1	0	0	0	0	0
YBR013C	0	>365.00	>968.00	<=0.00	0	<=58.00	<=4.00	>6.13	<=0.146	<=0.092	<=21.00	<=54.00	<=18.00	<=32.00	<=32.00	<=3.00	<=0.456	>0.012715	<=0.114441	1	0	0	0	0	0	0	0	0	0	0	0	0	0	0	0	0	0	0	0	0	0	0	0
YBR014C	0	>365.00	<=968.00	(0.00, 2.00]	2	<=58.00	>4.00	<=6.13	>0.146	<=0.092	<=21.00	<=54.00	<=18.00	<=32.00	<=32.00	<=3.00	>0.456	<=0.012715	<=0.114441	1	0	0	0	0	0	0	0	0	0	0	0	0	0	0	0	0	0	0	0	0	0	0	1
YBR015C	0	>365.00	<=968.00	(0.00, 2.00]	1	<=58.00	<=4.00	>6.13	>0.146	>0.092	<=21.00	<=54.00	<=18.00	>32.00	>32.00	>3.00	>0.456	<=0.012715	>0.114441	1	0	0	0	0	0	0	0	0	0	1	0	0	0	0	0	0	0	0	0	0	0	0	0
YBR016W	0	>365.00	<=968.00	<=0.00	0	>58.00	<=4.00	>6.13	<=0.146	<=0.092	<=21.00	<=54.00	>18.00	<=32.00	<=32.00	<=3.00	<=0.456	<=0.012715	>0.114441	1	0	0	0	0	1	0	0	0	0	0	0	0	0	0	0	0	0	0	0	0	0	0	0
YBR017C	0	>365.00	<=968.00	<=0.00	4	<=58.00	>4.00	<=6.13	<=0.146	<=0.092	>21.00	>54.00	>18.00	>32.00	>32.00	>3.00	<=0.456	<=0.012715	<=0.114441	2	0	0	0	0	0	1	0	0	0	0	0	0	0	0	0	0	0	1	0	0	0	0	0
YBR018C	0	>365.00	<=968.00	<=0.00	2	<=58.00	>4.00	>6.13	>0.146	>0.092	<=21.00	<=54.00	>18.00	<=32.00	<=32.00	>3.00	>0.456	<=0.012715	<=0.114441	1	0	0	0	0	0	0	0	0	0	0	0	0	0	0	0	0	0	0	0	0	0	0	0
YBR019C	0	>365.00	<=968.00	<=0.00	2	<=58.00	<=4.00	<=6.13	>0.146	>0.092	>21.00	<=54.00	>18.00	>32.00	>32.00	>3.00	>0.456	<=0.012715	<=0.114441	1	0	0	0	0	0	0	0	0	0	0	0	0	0	0	0	0	0	0	0	0	0	0	0
YBR020W	0	>365.00	<=968.00	(0.00, 2.00]	1	<=58.00	<=4.00	>6.13	>0.146	>0.092	<=21.00	<=54.00	<=18.00	>32.00	>32.00	>3.00	>0.456	<=0.012715	<=0.114441	1	0	0	0	0	0	0	0	0	0	0	0	0	0	0	0	0	0	0	0	0	0	0	0
YBR021W	0	>365.00	<=968.00	>2.00	1	<=58.00	<=4.00	>6.13	>0.146	>0.092	<=21.00	<=54.00	<=18.00	<=32.00	<=32.00	>3.00	>0.456	>0.012715	>0.114441	1	0	0	0	0	0	0	0	0	0	0	0	0	0	0	0	0	0	0	0	0	0	0	0
YBR022W	0	>365.00	<=968.00	<=0.00	0	<=58.00	<=4.00	>6.13	<=0.146	<=0.092	<=21.00	<=54.00	<=18.00	<=32.00	<=32.00	<=3.00	<=0.456	<=0.012715	<=0.114441	1	0	0	0	0	0	0	0	0	0	0	0	0	0	0	0	0	0	0	0	0	0	0	0
YBR023C	0	>365.00	<=968.00	<=0.00	3	<=58.00	>4.00	>6.13	>0.146	>0.092	>21.00	>54.00	>18.00	>32.00	>32.00	>3.00	>0.456	<=0.012715	<=0.114441	1	0	0	0	0	0	0	0	0	0	0	0	1	0	0	0	0	0	0	0	0	0	0	0
YBR025C	0	>365.00	<=968.00	(0.00, 2.00]	5	<=58.00	>4.00	>6.13	>0.146	>0.092	<=21.00	<=54.00	<=18.00	>32.00	>32.00	>3.00	>0.456	<=0.012715	<=0.114441	1	0	0	0	0	0	1	0	0	0	0	0	0	0	0	0	0	0	0	0	0	0	0	0
YBR028C	0	>365.00	<=968.00	>2.00	2	<=58.00	<=4.00	>6.13	>0.146	<=0.092	>21.00	<=54.00	<=18.00	>32.00	>32.00	>3.00	<=0.456	<=0.012715	<=0.114441	1	0	0	0	0	0	1	0	0	0	0	0	0	0	0	0	0	0	0	0	0	0	0	0
YBR029C	1	>365.00	<=968.00	<=0.00	5	<=58.00	<=4.00	>6.13	>0.146	>0.092	<=21.00	<=54.00	<=18.00	<=32.00	>32.00	>3.00	>0.456	>0.012715	>0.114441	1	0	0	0	0	0	0	0	0	0	0	0	0	0	0	0	0	0	0	0	0	0	0	0
YBR030W	0	>365.00	<=968.00	<=0.00	1	<=58.00	<=4.00	<=6.13	>0.146	<=0.092	<=21.00	<=54.00	<=18.00	>32.00	>32.00	>3.00	<=0.456	<=0.012715	<=0.114441	1	0	0	0	0	0	0	0	0	0	0	0	0	0	0	0	0	0	1	0	0	0	0	0
YBR031W	0	(168.00, 365.00]	<=968.00	(0.00, 2.00]	4	<=58.00	<=4.00	>6.13	>0.146	>0.092	>21.00	<=54.00	<=18.00	<=32.00	<=32.00	<=3.00	>0.456	<=0.012715	<=0.114441	1	0	0	0	0	0	1	0	0	0	0	0	0	0	0	0	0	0	0	0	0	0	0	0
YBR033W	0	>365.00	<=968.00	(0.00, 2.00]	0	<=58.00	<=4.00	>6.13	<=0.146	<=0.092	>21.00	<=54.00	>18.00	>32.00	>32.00	>3.00	<=0.456	<=0.012715	<=0.114441	1	0	0	0	0	0	0	0	0	0	0	0	0	0	0	0	0	0	0	0	0	0	0	0
YBR034C	0	(168.00, 365.00]	<=968.00	<=0.00	4	<=58.00	>4.00	<=6.13	>0.146	>0.092	<=21.00	<=54.00	<=18.00	<=32.00	<=32.00	>3.00	>0.456	<=0.012715	<=0.114441	2	0	0	0	0	0	1	0	0	0	0	0	0	0	0	0	0	0	1	0	0	0	0	0
YBR035C	0	>365.00	<=968.00	<=0.00	3	<=58.00	<=4.00	>6.13	>0.146	>0.092	<=21.00	<=54.00	<=18.00	<=32.00	<=32.00	<=3.00	>0.456	<=0.012715	<=0.114441	1	0	0	0	0	0	0	0	0	0	0	0	0	0	0	0	0	0	0	0	0	0	0	0
YBR036C	0	(168.00, 365.00]	>968.00	<=0.00	0	<=58.00	>4.00	>6.13	<=0.146	>0.092	<=21.00	<=54.00	<=18.00	<=32.00	<=32.00	>3.00	>0.456	>0.012715	<=0.114441	2	0	0	0	0	0	0	0	1	0	0	0	0	0	0	0	0	0	0	0	0	0	0	1
YBR038W	1	>365.00	<=968.00	(0.00, 2.00]	2	<=58.00	>4.00	>6.13	>0.146	>0.092	>21.00	<=54.00	>18.00	>32.00	>32.00	>3.00	>0.456	<=0.012715	>0.114441	1	0	0	0	0	0	0	0	0	0	0	0	0	0	0	0	0	0	0	0	0	0	0	0
YBR040W	0	>365.00	<=968.00	<=0.00	2	<=58.00	<=4.00	>6.13	<=0.146	<=0.092	<=21.00	<=54.00	<=18.00	<=32.00	<=32.00	>3.00	<=0.456	>0.012715	>0.114441	1	0	0	0	0	0	0	0	0	0	0	0	0	0	0	0	0	0	0	0	0	0	0	0
YBR041W	0	>365.00	<=968.00	<=0.00	2	<=58.00	<=4.00	>6.13	>0.146	>0.092	>21.00	<=54.00	>18.00	>32.00	>32.00	>3.00	>0.456	<=0.012715	>0.114441	1	0	0	0	0	0	0	0	0	0	0	0	0	1	0	0	0	0	0	0	0	0	0	0
YBR042C	0	(168.00, 365.00]	<=968.00	(0.00, 2.00]	2	<=58.00	<=4.00	>6.13	<=0.146	<=0.092	<=21.00	<=54.00	<=18.00	<=32.00	>32.00	>3.00	<=0.456	<=0.012715	>0.114441	1	0	0	0	0	0	0	0	0	0	0	0	0	1	0	0	0	0	0	0	0	0	0	0
YBR043C	0	>365.00	<=968.00	<=0.00	1	<=58.00	<=4.00	>6.13	<=0.146	<=0.092	>21.00	<=54.00	>18.00	>32.00	<=32.00	>3.00	<=0.456	<=0.012715	<=0.114441	1	0	0	0	0	1	0	0	0	0	0	0	0	0	0	0	0	0	0	0	0	0	0	0
YBR045C	0	>365.00	>968.00	<=0.00	1	<=58.00	>4.00	<=6.13	<=0.146	<=0.092	>21.00	<=54.00	<=18.00	>32.00	>32.00	>3.00	<=0.456	<=0.012715	<=0.114441	1	0	0	0	0	0	0	0	0	0	0	0	0	0	0	0	0	0	0	0	0	0	0	0
YBR046C	0	(168.00, 365.00]	<=968.00	<=0.00	3	<=58.00	<=4.00	>6.13	>0.146	>0.092	<=21.00	<=54.00	<=18.00	<=32.00	>32.00	<=3.00	>0.456	<=0.012715	<=0.114441	2	0	0	0	0	0	1	0	0	0	0	0	0	0	0	0	0	0	1	0	0	0	0	0
YBR048W	0	>365.00	<=968.00	(0.00, 2.00]	4	<=58.00	<=4.00	>6.13	>0.146	>0.092	<=21.00	<=54.00	<=18.00	<=32.00	<=32.00	<=3.00	>0.456	<=0.012715	<=0.114441	1	0	0	0	0	0	1	0	0	0	0	0	0	0	0	0	0	0	0	0	0	0	0	0
YBR049C	1	(168.00, 365.00]	<=968.00	<=0.00	1	<=58.00	<=4.00	<=6.13	>0.146	<=0.092	>21.00	>54.00	>18.00	>32.00	>32.00	>3.00	>0.456	<=0.012715	<=0.114441	1	0	0	0	0	0	0	0	0	0	0	0	0	0	0	0	0	0	1	0	0	0	0	0
YBR050C	0	>365.00	<=968.00	<=0.00	0	<=58.00	<=4.00	>6.13	<=0.146	<=0.092	<=21.00	<=54.00	<=18.00	<=32.00	<=32.00	>3.00	<=0.456	<=0.012715	<=0.114441	1	0	0	0	0	0	0	0	0	0	0	0	0	0	0	0	0	0	0	0	0	0	0	0
YBR052C	0	(168.00, 365.00]	<=968.00	(0.00, 2.00]	0	<=58.00	<=4.00	<=6.13	>0.146	<=0.092	<=21.00	<=54.00	<=18.00	<=32.00	<=32.00	>3.00	>0.456	<=0.012715	<=0.114441	1	0	0	0	0	0	0	0	0	0	0	0	0	0	0	0	0	0	0	0	1	0	0	0
YBR053C	0	>365.00	<=968.00	<=0.00	2	<=58.00	<=4.00	<=6.13	>0.146	<=0.092	<=21.00	<=54.00	<=18.00	<=32.00	<=32.00	>3.00	>0.456	<=0.012715	<=0.114441	1	0	0	0	0	0	0	0	0	0	0	0	0	0	0	0	0	0	0	0	0	0	0	0
YBR054W	0	>365.00	<=968.00	(0.00, 2.00]	0	>58.00	>4.00	>6.13	>0.146	>0.092	<=21.00	<=54.00	<=18.00	<=32.00	<=32.00	>3.00	>0.456	>0.012715	>0.114441	2	0	0	1	0	1	0	0	0	0	0	0	0	0	0	0	0	0	0	0	0	0	0	0
YBR055C	1	>365.00	<=968.00	<=0.00	4	<=58.00	>4.00	>6.13	<=0.146	<=0.092	>21.00	>54.00	>18.00	>32.00	>32.00	>3.00	<=0.456	<=0.012715	<=0.114441	2	0	0	0	0	0	1	0	0	0	0	0	0	0	0	0	0	0	1	0	0	0	0	0
YBR056W	0	>365.00	>968.00	<=0.00	2	<=58.00	<=4.00	>6.13	>0.146	<=0.092	<=21.00	<=54.00	<=18.00	<=32.00	>32.00	>3.00	>0.456	<=0.012715	>0.114441	1	0	0	0	0	0	1	0	0	0	0	0	0	0	0	0	0	0	0	0	0	0	0	0
YBR057C	0	>365.00	<=968.00	<=0.00	1	<=58.00	>4.00	<=6.13	<=0.146	<=0.092	<=21.00	<=54.00	<=18.00	>32.00	<=32.00	>3.00	<=0.456	<=0.012715	<=0.114441	1	0	0	0	0	0	1	0	0	0	0	0	0	0	0	0	0	0	0	0	0	0	0	0
YBR058C	0	(168.00, 365.00]	<=968.00	<=0.00	5	<=58.00	>4.00	<=6.13	>0.146	<=0.092	>21.00	<=54.00	>18.00	>32.00	>32.00	>3.00	<=0.456	<=0.012715	<=0.114441	2	0	0	0	0	0	1	0	0	0	0	0	0	0	0	0	0	0	1	0	0	0	0	0
YBR059C	0	>365.00	<=968.00	<=0.00	1	<=58.00	>4.00	>6.13	<=0.146	>0.092	>21.00	<=54.00	>18.00	>32.00	>32.00	>3.00	>0.456	<=0.012715	<=0.114441	3	0	0	0	1	1	1	0	0	0	0	0	0	0	0	0	0	0	0	0	0	0	0	0
YBR060C	1	>365.00	<=968.00	<=0.00	4	<=58.00	<=4.00	>6.13	<=0.146	<=0.092	>21.00	<=54.00	>18.00	>32.00	>32.00	>3.00	<=0.456	<=0.012715	<=0.114441	2	0	0	0	0	0	1	0	0	0	0	0	0	0	0	0	0	0	1	0	0	0	0	0
YBR061C	0	(168.00, 365.00]	>968.00	<=0.00	4	<=58.00	>4.00	>6.13	<=0.146	<=0.092	<=21.00	<=54.00	<=18.00	<=32.00	<=32.00	>3.00	<=0.456	<=0.012715	<=0.114441	1	0	0	0	0	0	1	0	0	0	0	0	0	0	0	0	0	0	0	0	0	0	0	0
YBR062C	0	>365.00	<=968.00	<=0.00	3	<=58.00	<=4.00	<=6.13	<=0.146	<=0.092	<=21.00	<=54.00	<=18.00	<=32.00	<=32.00	>3.00	<=0.456	<=0.012715	<=0.114441	1	0	0	0	0	0	0	0	0	0	0	0	0	0	0	0	0	0	0	0	0	0	0	0
YBR063C	0	>365.00	<=968.00	<=0.00	0	<=58.00	<=4.00	>6.13	<=0.146	<=0.092	>21.00	<=54.00	<=18.00	<=32.00	<=32.00	>3.00	<=0.456	<=0.012715	<=0.114441	1	0	0	0	0	0	0	0	0	0	0	0	0	0	0	0	0	0	0	0	0	0	0	0
YBR065C	0	(168.00, 365.00]	<=968.00	<=0.00	4	<=58.00	>4.00	>6.13	<=0.146	<=0.092	<=21.00	<=54.00	<=18.00	<=32.00	>32.00	>3.00	<=0.456	<=0.012715	<=0.114441	1	0	0	0	0	0	0	0	0	0	0	0	0	0	0	0	0	0	1	0	0	0	0	0
YBR066C	0	>365.00	<=968.00	(0.00, 2.00]	0	<=58.00	<=4.00	>6.13	<=0.146	<=0.092	<=21.00	<=54.00	<=18.00	<=32.00	<=32.00	>3.00	<=0.456	<=0.012715	<=0.114441	2	0	0	0	0	0	1	0	0	0	0	0	0	0	0	0	0	0	1	0	0	0	0	0
YBR067C	0	>365.00	>968.00	<=0.00	1	<=58.00	<=4.00	<=6.13	>0.146	>0.092	<=21.00	<=54.00	<=18.00	<=32.00	<=32.00	<=3.00	>0.456	>0.012715	<=0.114441	1	0	0	0	0	0	0	0	1	0	0	0	0	0	0	0	0	0	0	0	0	0	0	0
YBR068C	0	>365.00	>968.00	>2.00	1	<=58.00	>4.00	>6.13	>0.146	>0.092	>21.00	<=54.00	<=18.00	<=32.00	<=32.00	>3.00	>0.456	>0.012715	>0.114441	2	0	0	0	0	1	0	0	0	0	0	0	0	0	0	0	0	0	0	0	0	0	0	1
YBR069C	0	>365.00	<=968.00	>2.00	2	<=58.00	>4.00	>6.13	>0.146	>0.092	>21.00	<=54.00	>18.00	<=32.00	<=32.00	>3.00	>0.456	>0.012715	>0.114441	2	0	0	1	0	1	0	0	0	0	0	0	0	0	0	0	0	0	0	0	0	0	0	0
YBR070C	1	>365.00	<=968.00	<=0.00	4	<=58.00	<=4.00	>6.13	<=0.146	<=0.092	<=21.00	<=54.00	<=18.00	<=32.00	<=32.00	>3.00	<=0.456	>0.012715	>0.114441	1	0	1	0	0	0	0	0	0	0	0	0	0	0	0	0	0	0	0	0	0	0	0	0
YBR071W	0	>365.00	>968.00	<=0.00	0	<=58.00	<=4.00	>6.13	<=0.146	>0.092	<=21.00	<=54.00	<=18.00	<=32.00	<=32.00	>3.00	>0.456	<=0.012715	<=0.114441	1	0	0	0	0	0	1	0	0	0	0	0	0	0	0	0	0	0	0	0	0	0	0	0
YBR072W	0	>365.00	<=968.00	<=0.00	2	>58.00	>4.00	<=6.13	>0.146	>0.092	<=21.00	<=54.00	<=18.00	<=32.00	<=32.00	<=3.00	>0.456	<=0.012715	<=0.114441	1	0	1	0	0	0	0	0	0	0	0	0	0	0	0	0	0	0	0	0	0	0	0	0
YBR073W	0	(168.00, 365.00]	<=968.00	>2.00	1	<=58.00	<=4.00	>6.13	<=0.146	<=0.092	>21.00	>54.00	>18.00	>32.00	>32.00	>3.00	<=0.456	<=0.012715	<=0.114441	1	0	0	0	0	0	0	0	0	0	0	0	0	0	0	0	0	0	1	0	0	0	0	0
YBR074W	0	(168.00, 365.00]	>968.00	<=0.00	3	<=58.00	<=4.00	>6.13	<=0.146	<=0.092	>21.00	<=54.00	>18.00	>32.00	>32.00	>3.00	<=0.456	<=0.012715	>0.114441	1	0	0	0	0	0	0	0	0	0	0	0	0	0	0	0	0	0	0	0	0	0	0	0
YBR076W	0	>365.00	<=968.00	<=0.00	0	<=58.00	<=4.00	>6.13	<=0.146	<=0.092	<=21.00	<=54.00	<=18.00	<=32.00	<=32.00	>3.00	<=0.456	<=0.012715	>0.114441	1	0	0	0	0	0	0	0	0	0	0	0	0	0	0	0	0	0	0	0	0	0	0	0
YBR077C	0	>365.00	<=968.00	<=0.00	1	<=58.00	<=4.00	<=6.13	<=0.146	>0.092	<=21.00	<=54.00	<=18.00	<=32.00	<=32.00	>3.00	>0.456	<=0.012715	<=0.114441	1	0	0	0	0	0	0	0	0	0	0	0	0	0	0	0	0	0	0	0	0	0	1	0
YBR078W	0	>365.00	<=968.00	>2.00	2	>58.00	<=4.00	<=6.13	>0.146	>0.092	<=21.00	<=54.00	<=18.00	<=32.00	<=32.00	>3.00	>0.456	>0.012715	<=0.114441	1	0	0	0	0	0	0	0	0	0	0	0	0	0	0	0	0	0	0	0	0	0	0	0
YBR079C	1	(168.00, 365.00]	<=968.00	<=0.00	4	<=58.00	>4.00	>6.13	>0.146	>0.092	>21.00	>54.00	>18.00	>32.00	>32.00	>3.00	>0.456	<=0.012715	<=0.114441	1	0	0	0	0	0	1	0	0	0	0	0	0	0	0	0	0	0	0	0	0	0	0	0
YBR080C	1	(168.00, 365.00]	<=968.00	>2.00	5	<=58.00	<=4.00	>6.13	>0.146	>0.092	>21.00	<=54.00	>18.00	>32.00	>32.00	>3.00	>0.456	<=0.012715	<=0.114441	2	0	0	0	0	0	0	0	0	0	1	1	0	0	0	0	0	0	0	0	0	0	0	0
[truncated: 4,507 more rows]
