# Supplementary material for: Towards the identification of essential genes using targeted genome sequencing and comparative analysis
Source: BMC Genomics. 2006 Oct 19;7:265. doi: 10.1186/1471-2164-7-265 (PMC1624830; doi:10.1186/1471-2164-7-265)
Supplement: Additional File 4 — Feature matrices for E. coli. A raw data feature matrix, as well as an entropy discretized feature matrix are included. [file 1471-2164-7-265-S4.xls]

## Sheet: raw data
orf_id	Essential	paralog_count	phyletic_retention	CAI	CBI	Fop	Gravy	Aromaticity	Phe	Leu	Ile	Met	Val	Ser	Pro	Thr	Ala	Tyr	His	Gln	Asn	Lys	Asp	Glu	Cys	Trp	Arg	Gly	orf_size	strand_bias
b0002	0	1	3	0.499	0.24	0.538	0.035122	0.065854	30	89	46	23	69	51	29	34	91	20	14	30	38	34	44	53	12	4	46	63	820	1
b0004	0	0	2	0.535	0.302	0.571	-0.096729	0.084112	24	54	17	8	27	19	23	23	47	9	10	21	19	22	24	29	4	3	17	28	428	1
b0005	0	0	0	0.436	0.178	0.533	-0.97347	0.091837	0	7	3	2	6	3	9	1	7	3	13	4	2	7	5	2	0	6	7	11	98	1
b0006	0	0	1	0.482	0.224	0.516	-0.40271	0.10853	16	31	17	6	7	15	12	13	19	10	3	14	13	18	17	16	0	2	15	14	258	0
b0007	0	0	1	0.447	0.188	0.507	0.68067	0.12395	34	53	39	20	33	31	21	24	56	11	5	20	16	6	11	9	8	14	20	45	476	0
b0008	0	1	1	0.734	0.501	0.727	-0.20978	0.072555	7	33	26	5	16	16	10	17	39	12	2	15	11	22	21	25	3	4	16	17	317	1
b0009	1	0	1	0.501	0.306	0.574	-0.013333	0.046154	5	20	13	4	18	12	13	14	16	3	3	9	3	6	9	17	3	1	12	14	195	1
b0010	0	0	0	0.694	0.472	0.702	0.95213	0.14362	18	31	15	7	9	5	5	12	20	6	3	4	9	5	2	4	1	3	2	27	188	0
b0011	0	0	0	0.403	0.131	0.471	-0.27468	0.050633	7	39	7	8	14	15	4	8	19	3	11	12	11	16	9	17	2	2	16	17	237	0
b0013	0	0	0	0.526	0.255	0.558	-0.085821	0.037313	3	13	12	4	6	16	3	8	13	1	3	5	9	9	10	3	4	1	5	6	134	0
b0014	1	2	5	0.796	0.508	0.799	-0.40862	0.03605	15	48	44	15	47	25	23	44	70	7	8	37	26	50	55	50	1	1	25	47	638	1
b0015	0	0	5	0.637	0.401	0.683	-0.63431	0.071809	17	23	13	7	25	12	16	18	27	10	10	23	8	26	20	31	10	0	27	53	376	1
b0016	0	2	0	0.297	0.007	0.434	-0.22216	0.072973	13	47	17	7	14	21	14	19	48	6	8	8	10	15	23	23	5	8	35	29	370	1
b0019	0	0	2	0.446	0.168	0.503	1.0106	0.087629	18	64	40	10	33	24	15	13	49	8	8	6	9	11	10	9	3	8	14	36	388	1
b0020	0	0	0	0.423	0.158	0.491	-0.11628	0.10299	15	33	16	11	21	19	13	10	23	13	9	11	12	12	12	26	6	3	18	18	301	1
b0021	0	5	1	0.382	0.189	0.51	-0.52096	0.10778	5	18	7	5	12	15	7	7	6	8	9	8	4	11	7	6	1	5	15	11	167	0
b0022	1	5	1	0.443	0.228	0.586	-0.29121	0.043956	1	5	5	3	6	10	2	8	7	2	4	5	4	4	2	0	5	1	8	9	91	0
b0023	1	0	5	0.693	0.323	0.738	-0.68276	0.034483	2	4	7	3	2	4	1	2	19	1	3	5	6	14	2	3	0	0	7	2	87	0
b0025	1	0	5	0.446	0.303	0.555	-0.066773	0.070288	17	42	13	5	26	9	13	14	28	5	8	15	8	13	16	19	4	0	29	29	313	1
b0026	1	1	5	0.697	0.484	0.695	-0.26258	0.092751	31	77	46	24	74	47	42	47	92	33	25	31	21	61	71	58	14	23	46	75	938	1
b0027	1	0	4	0.547	0.321	0.565	0.67378	0.14634	12	22	14	4	12	10	3	5	18	6	3	5	7	5	8	1	2	6	6	15	164	1
b0028	0	0	0	0.608	0.371	0.597	-0.095302	0.067114	9	16	8	5	9	12	8	9	12	1	4	4	5	4	12	13	0	0	5	13	149	1
b0029	1	0	4	0.646	0.405	0.607	-0.17278	0.050633	8	23	21	6	37	18	12	12	30	6	6	12	12	14	19	29	4	2	23	22	316	1
b0030	0	2	0	0.469	0.204	0.5	0.28947	0.0625	12	36	17	9	24	13	20	17	39	4	6	11	11	7	17	13	8	3	15	22	304	1
b0031	1	0	4	0.511	0.175	0.51	0.019414	0.051282	11	24	16	9	19	13	3	14	40	2	10	6	7	12	21	16	2	1	15	32	273	1
b0032	0	0	4	0.558	0.344	0.604	-0.19398	0.068063	16	37	23	6	23	18	20	27	39	8	15	14	16	20	25	20	4	2	16	33	382	1
b0033	0	0	4	0.738	0.563	0.727	-0.16198	0.064306	34	83	71	31	94	46	44	60	112	31	15	35	36	56	64	91	14	4	69	83	1073	1
b0034	0	0	0	0.299	0.007	0.426	-0.05	0.054217	1	17	18	7	14	9	6	8	8	4	3	5	6	11	4	15	6	4	15	5	166	1
b0035	0	1	0	0.375	0.076	0.418	-0.021182	0.054187	4	17	14	6	21	8	8	12	15	6	9	7	6	5	11	11	4	1	14	24	203	0
b0036	0	2	0	0.522	0.269	0.567	-0.09697	0.084175	15	29	16	9	17	15	16	11	39	6	4	8	12	17	14	22	1	4	16	26	297	0
b0037	0	5	0	0.489	0.234	0.525	-0.18238	0.10153	26	42	38	14	31	23	21	28	42	20	10	25	20	24	32	34	18	7	32	35	522	0
b0038	0	0	0	0.588	0.373	0.635	-0.17136	0.10124	17	33	29	17	19	14	24	22	37	17	9	16	16	20	18	32	7	7	15	36	405	0
b0039	0	1	0	0.627	0.433	0.647	-0.23579	0.11053	22	29	18	17	23	18	9	19	36	14	4	12	16	19	25	28	7	6	23	35	380	0
b0040	0	1	0	0.52	0.33	0.583	0.72143	0.15476	37	58	47	18	40	29	24	32	40	18	3	8	16	17	11	17	11	23	16	39	504	0
b0041	0	1	0	0.558	0.217	0.542	-0.001119	0.041045	6	22	22	4	21	18	10	10	40	3	0	20	10	15	20	18	4	2	7	16	268	1
b0042	0	1	0	0.632	0.441	0.664	-0.084984	0.057508	6	27	19	8	24	17	11	18	45	8	6	16	16	15	17	14	2	4	15	25	313	1
b0043	0	2	0	0.55	0.314	0.567	0.055841	0.053738	14	46	23	18	35	23	16	15	48	8	10	13	12	26	26	27	4	1	18	45	428	1
b0044	0	1	0	0.586	0.327	0.57	-0.22947	0.094737	4	9	2	1	10	3	4	3	7	4	2	3	3	7	7	7	4	1	4	10	95	1
b0045	0	3	0	0.425	0.225	0.502	0.66366	0.11738	30	55	40	23	32	28	22	20	36	10	2	11	11	8	14	14	5	12	24	46	443	1
b0046	0	1	0	0.494	0.243	0.533	-0.22784	0.11932	6	20	12	4	5	7	10	7	16	8	15	10	3	5	7	11	3	7	6	14	176	1
b0047	0	2	1	0.497	0.329	0.528	0.45661	0.072581	30	95	42	26	45	32	20	26	70	8	11	21	11	17	21	44	4	7	38	52	620	1
b0048	1	0	5	0.541	0.302	0.557	-0.29434	0.09434	6	11	12	5	11	9	10	6	13	4	5	4	6	6	13	12	2	5	9	10	159	1
b0049	0	0	4	0.526	0.334	0.583	-0.24571	0.1	11	37	9	6	13	14	19	13	24	9	7	7	8	13	20	18	6	8	15	23	280	0
b0050	0	0	0	0.431	0.23	0.545	-0.0448	0.088	3	8	12	3	13	6	9	8	6	7	2	8	6	0	3	10	1	1	7	12	125	0
b0051	0	0	5	0.516	0.319	0.559	-0.1011	0.076923	13	27	13	12	24	13	20	13	24	8	7	16	17	9	11	13	2	0	16	15	273	0
b0052	0	0	2	0.44	0.246	0.516	0.1921	0.045593	9	43	19	8	27	5	23	26	37	5	11	12	12	10	14	18	4	1	15	30	329	0
b0053	0	0	4	0.652	0.415	0.681	-0.38248	0.046729	10	37	31	16	25	27	14	17	48	5	8	34	27	23	28	22	0	5	25	26	428	0
b0054	1	0	3	0.571	0.321	0.611	-0.65727	0.12755	24	54	34	18	50	56	34	50	49	58	12	44	54	27	64	35	4	18	45	54	784	0
b0055	0	0	1	0.517	0.288	0.56	-0.34096	0.095941	16	22	13	15	13	9	7	10	28	6	7	24	7	17	11	14	2	4	19	27	271	1
b0056	0	0	0	0.31	0.022	0.421	-0.32083	0.097222	10	25	9	9	16	8	8	17	8	6	2	7	19	19	10	11	3	5	10	14	216	1
b0058	1	1	1	0.484	0.267	0.483	-0.42785	0.073059	4	20	8	9	18	9	19	10	20	9	9	9	6	11	10	16	2	3	16	11	219	0
b0059	0	0	1	0.668	0.458	0.674	-0.35537	0.070248	37	117	50	24	58	50	36	45	85	19	29	57	40	26	67	82	6	12	74	54	968	0
b0060	0	0	0	0.495	0.309	0.565	-0.44764	0.10728	35	81	37	17	45	30	47	40	56	33	23	41	25	30	42	58	7	16	63	57	783	0
b0061	0	2	1	0.567	0.333	0.591	-0.24589	0.082251	6	16	12	7	21	10	11	18	21	9	11	11	7	11	12	15	2	4	8	19	231	0
b0062	0	0	0	0.641	0.446	0.653	-0.2206	0.09	23	48	24	17	35	17	19	33	43	11	21	26	22	23	33	24	7	11	24	39	500	0
b0063	0	0	0	0.583	0.327	0.597	-0.016078	0.077739	19	49	31	9	39	33	32	26	79	9	13	34	18	16	30	29	15	16	26	43	566	0
b0064	0	0	0	0.41	0.117	0.47	-0.31541	0.11301	17	31	16	5	15	19	17	7	21	10	12	15	14	7	14	18	5	6	22	21	292	1
b0065	0	0	1	0.467	0.317	0.517	0.78386	0.11811	13	45	18	9	21	13	14	10	21	4	8	4	2	10	6	5	3	13	11	24	254	1
b0066	0	16	1	0.418	0.283	0.53	0.11681	0.034483	5	36	11	11	14	18	11	15	21	1	6	14	8	6	8	9	2	2	14	20	232	0
b0067	0	0	1	0.473	0.371	0.555	0.70298	0.10261	26	103	29	16	41	27	28	22	60	12	4	28	10	7	17	12	10	17	34	33	536	0
b0068	0	0	1	0.535	0.281	0.567	-0.1685	0.11315	15	37	4	4	28	17	20	19	38	13	2	14	16	26	17	17	4	9	8	19	327	0
b0069	0	1	0	0.456	0.294	0.568	-0.32432	0.099819	21	72	32	12	24	32	28	26	37	14	24	38	18	13	27	34	7	20	42	30	551	0
b0070	0	2	0	0.36	0.058	0.431	0.89209	0.1199	26	50	29	27	32	24	11	19	52	11	2	11	13	7	8	7	4	10	17	32	392	1
b0071	0	0	1	0.6	0.38	0.595	-0.17512	0.1194	17	18	10	4	12	7	10	8	22	5	6	10	11	11	16	10	2	2	7	13	201	0
b0072	0	0	2	0.658	0.429	0.658	-0.17361	0.05794	16	30	26	15	35	17	23	33	55	8	14	17	17	25	23	32	9	3	21	47	466	0
b0073	0	1	2	0.596	0.317	0.569	-0.10165	0.071429	13	35	27	9	19	19	19	12	43	11	8	13	13	13	23	25	6	2	22	32	364	0
b0074	0	0	2	0.612	0.363	0.6	-0.18757	0.059273	15	36	39	13	46	30	12	23	61	14	15	22	30	27	29	41	6	2	27	35	523	0
b0076	0	0	0	0.378	-0.005	0.418	-0.11984	0.10456	24	37	16	15	30	35	18	17	26	11	15	24	12	12	14	27	6	4	19	11	373	1
b0077	0	4	2	0.434	0.134	0.475	-0.023179	0.072848	16	56	30	25	61	33	28	36	50	19	20	35	18	24	30	29	8	9	27	50	604	1
b0078	0	0	1	0.401	0.208	0.484	-0.054601	0.03681	3	18	13	4	18	13	3	9	9	3	2	8	3	8	9	12	0	0	14	14	163	1
b0080	0	1	0	0.491	0.261	0.531	-0.33952	0.077844	12	39	13	5	26	17	18	16	34	11	8	15	10	12	21	25	3	3	32	14	334	1
b0081	0	0	0	0.367	0.175	0.493	-0.24671	0.059211	3	25	6	5	9	8	6	7	9	3	4	11	4	5	8	13	3	3	11	9	152	1
b0082	1	0	5	0.512	0.284	0.578	-0.39681	0.054313	10	31	21	9	17	17	16	14	30	4	5	11	9	14	18	29	0	3	30	25	313	1
b0083	1	0	4	0.381	0.196	0.496	-0.026446	0.024793	2	17	9	3	11	6	3	8	8	0	6	6	3	5	6	10	2	1	9	6	121	1
b0084	1	1	4	0.533	0.358	0.612	-0.15034	0.071429	15	49	35	15	54	41	32	30	55	21	7	19	27	32	25	28	2	6	40	55	588	1
b0085	1	0	4	0.569	0.336	0.574	-0.046061	0.056566	10	52	19	12	45	21	17	25	66	11	19	16	17	16	34	29	8	7	28	43	495	1
b0086	0	0	4	0.556	0.308	0.605	0.16504	0.04646	11	54	23	9	37	27	15	31	64	5	9	18	23	16	22	23	4	5	17	39	452	1
b0087	0	0	4	0.563	0.351	0.564	0.82417	0.13611	24	49	26	13	44	15	14	16	29	15	8	8	8	12	9	7	2	10	15	36	360	1
b0088	1	0	4	0.557	0.334	0.597	0.004794	0.057078	13	56	14	13	34	21	17	24	52	9	10	15	21	15	25	27	7	3	22	40	438	1
b0089	1	1	4	0.496	0.362	0.569	0.69203	0.11353	26	67	34	19	29	26	15	19	35	11	2	11	7	13	12	14	2	10	25	37	414	1
b0090	1	0	4	0.483	0.312	0.561	0.039718	0.061972	8	30	18	11	33	15	19	13	54	5	8	22	9	15	12	15	1	9	21	37	355	1
b0091	1	1	4	0.546	0.289	0.575	-0.16069	0.0611	18	43	30	15	38	17	28	29	54	11	17	19	20	12	31	31	2	1	34	41	491	1
b0092	1	1	1	0.424	0.221	0.517	0.076797	0.068627	9	41	12	11	22	25	13	13	31	7	3	14	4	14	15	23	2	5	11	31	306	1
b0093	1	0	3	0.429	0.24	0.527	-0.50399	0.068841	5	31	11	9	20	15	13	18	19	7	3	25	13	10	13	19	0	7	21	17	276	1
b0094	1	0	4	0.489	0.212	0.505	-0.024524	0.042857	4	36	28	8	50	24	14	19	36	12	13	19	13	21	18	33	9	2	21	40	420	1
b0095	1	0	5	0.661	0.389	0.681	-0.0047	0.041775	13	29	22	16	38	12	15	24	47	3	3	14	16	17	28	26	0	0	18	42	383	1
b0097	1	0	0	0.386	0.139	0.479	-0.29897	0.097436	8	23	7	2	8	12	13	14	24	6	7	11	11	6	6	8	1	5	12	11	195	1
b0098	1	0	5	0.692	0.485	0.703	-0.46737	0.063263	25	82	54	33	59	44	29	42	81	25	22	42	34	51	52	93	4	7	66	56	901	1
b0099	0	0	2	0.431	0.198	0.492	-0.47519	0.10078	7	11	9	4	7	2	9	4	9	1	3	5	6	8	4	18	0	5	7	10	129	1
b0102	0	0	0	0.458	0.271	0.552	-0.15547	0.072874	12	39	15	4	13	14	12	11	14	2	6	22	8	6	14	14	4	4	20	13	247	0
b0103	1	0	4	0.422	0.05	0.443	-0.11553	0.048544	4	20	14	3	19	8	9	9	30	4	7	15	10	6	13	11	0	2	13	9	206	0
b0104	0	0	1	0.621	0.348	0.652	-0.067723	0.072046	16	25	18	11	31	25	9	22	31	6	8	8	12	20	16	25	7	3	17	37	347	1
b0106	0	1	1	0.352	0.192	0.474	0.30825	0.0725	13	70	27	18	16	21	16	24	40	5	10	28	10	14	12	17	4	11	17	27	400	0
b0107	0	1	1	0.374	0.118	0.463	-0.020607	0.039046	9	61	26	8	37	17	27	34	42	5	20	34	12	9	19	27	10	4	29	31	461	0
b0108	0	0	1	0.434	0.159	0.46	0.09589	0.068493	4	13	9	5	12	10	5	12	13	4	1	7	8	3	9	5	4	2	6	14	146	0
b0109	0	0	1	0.465	0.278	0.534	-0.23367	0.050505	9	36	14	4	26	14	9	19	26	3	7	8	16	12	20	26	2	3	21	22	297	0
b0110	0	0	1	0.45	0.123	0.486	-0.30874	0.098361	8	14	11	2	11	6	14	12	17	6	7	8	3	4	16	9	5	4	13	13	183	1
b0111	0	0	0	0.415	0.161	0.44	0.47394	0.12324	16	47	12	7	26	9	9	18	29	10	13	9	4	8	7	10	2	9	18	21	284	1
b0112	0	8	0	0.596	0.393	0.616	0.81225	0.12254	29	54	38	20	46	24	17	18	52	15	7	15	18	15	5	16	4	12	10	42	457	0
b0113	0	2	0	0.455	0.292	0.556	-0.55079	0.055118	7	38	12	5	10	20	10	6	22	6	9	16	5	8	10	31	1	1	28	9	254	1
b0114	0	0	4	0.786	0.566	0.792	-0.43687	0.098083	34	70	57	22	51	43	36	42	72	42	23	41	38	48	52	71	6	11	49	79	887	1
b0115	1	0	5	0.767	0.492	0.741	0.004444	0.039683	19	33	45	17	68	29	37	27	96	3	5	15	17	53	33	58	1	3	20	51	630	1
b0116	1	3	5	0.776	0.549	0.77	-0.010971	0.054852	14	34	39	10	45	14	21	26	50	8	13	8	14	39	25	39	5	4	15	51	474	1
b0117	0	0	0	0.402	0.095	0.474	-0.80989	0.066451	17	30	18	12	49	40	45	38	67	16	20	66	35	19	38	26	3	8	48	22	617	0
b0118	0	0	0	0.719	0.511	0.719	-0.1148	0.067052	29	88	47	22	59	36	54	47	97	21	15	25	31	49	55	57	10	8	39	76	865	1
b0119	0	0	1	0.529	0.276	0.544	-0.44412	0.10294	6	11	1	8	13	5	1	3	12	5	5	7	5	4	8	20	2	3	6	11	136	1
b0120	0	0	1	0.557	0.264	0.569	-0.30568	0.090909	9	24	24	8	14	14	11	16	14	14	12	6	13	16	19	22	6	1	10	11	264	0
b0121	0	0	2	0.566	0.261	0.577	-0.17014	0.11458	18	21	18	7	19	14	10	16	26	13	15	16	11	9	20	15	6	2	11	21	288	0
b0122	1	0	0	0.373	0.139	0.477	0.030128	0.10897	11	21	6	4	10	13	4	6	15	5	1	5	9	8	10	5	3	1	11	8	156	0
b0123	0	1	0	0.515	0.262	0.54	-0.16453	0.069767	18	52	21	29	37	21	34	26	43	9	23	23	21	24	31	21	3	9	20	51	516	1
b0124	0	0	0	0.591	0.364	0.603	-0.07098	0.10176	32	71	41	24	56	38	67	52	74	25	10	26	39	32	41	33	7	24	29	75	796	0
b0125	0	0	3	0.677	0.44	0.632	-0.077473	0.065934	6	17	16	8	18	14	6	7	7	6	3	3	2	10	16	15	2	0	14	12	182	1
b0126	1	0	1	0.53	0.294	0.593	-0.23136	0.072727	5	28	14	5	16	10	6	9	12	5	12	9	13	10	11	16	5	6	12	16	220	0
b0127	0	8	2	0.475	0.275	0.542	-0.23734	0.068182	9	42	18	9	21	15	9	16	19	10	3	17	14	21	13	25	1	2	19	25	308	1
b0128	0	0	2	0.511	0.271	0.506	1.009	0.15625	24	33	23	9	31	15	12	15	15	10	6	6	7	4	4	3	1	6	9	23	256	1
b0129	1	0	0	0.389	0.167	0.478	-0.15206	0.068493	4	17	7	7	9	12	6	5	11	3	7	6	4	5	6	12	5	3	9	8	146	1
b0130	0	0	0	0.395	0.109	0.443	-0.27824	0.10758	20	42	20	10	28	25	19	22	36	18	12	19	24	22	22	11	0	6	28	25	409	1
b0131	0	0	0	0.595	0.289	0.6	-0.063492	0.071429	4	5	12	4	10	6	3	7	18	3	4	3	6	5	8	8	2	2	8	8	126	0
b0132	0	3	0	0.354	0.073	0.427	-0.26933	0.08	12	37	17	17	16	17	14	13	18	10	13	19	6	11	18	26	2	2	17	15	300	1
b0133	0	0	2	0.56	0.309	0.597	-0.1	0.053004	9	32	20	9	25	12	12	12	24	5	4	11	8	17	22	19	2	1	21	18	283	0
b0134	0	0	2	0.612	0.334	0.63	0.1375	0.07197	10	26	13	9	23	8	11	17	34	8	7	11	7	11	12	18	3	1	9	26	264	0
b0135	0	0	0	0.313	-0.08	0.403	-0.23519	0.11651	19	29	24	7	27	36	20	48	19	26	5	16	32	19	21	10	6	3	7	38	412	0
b0136	0	0	0	0.326	-0.104	0.405	0.11768	0.075758	9	15	14	7	18	24	6	10	13	5	3	10	12	7	11	4	4	1	6	19	198	0
b0137	0	0	0	0.396	-0.037	0.434	0.15174	0.079602	9	10	8	4	23	19	5	26	27	6	0	4	11	15	9	6	4	1	3	11	201	0
b0138	0	0	0	0.31	-0.019	0.418	-0.29064	0.073892	10	13	15	7	9	19	8	25	13	3	1	6	15	14	11	7	2	2	7	16	203	0
b0139	0	8	0	0.401	-0.003	0.461	-0.41168	0.10636	28	63	58	11	52	98	29	52	54	51	11	47	68	29	54	36	6	13	34	71	865	0
b0140	0	7	0	0.385	0.041	0.43	-0.24187	0.10163	14	19	12	5	18	24	16	15	20	7	2	5	15	18	13	10	2	4	11	16	246	0
b0141	0	0	0	0.628	0.249	0.686	-0.081443	0.061856	6	13	10	6	16	14	5	20	21	6	1	6	16	13	15	2	2	0	2	20	194	0
b0142	1	0	3	0.401	0.202	0.497	-0.21258	0.081761	6	22	9	5	8	6	12	9	13	4	4	7	8	5	8	12	0	3	10	8	159	0
b0143	0	0	1	0.602	0.436	0.661	-0.54097	0.085903	19	49	20	12	25	17	25	25	38	14	8	18	17	21	24	36	3	6	52	25	454	0
b0144	0	0	0	0.427	0.158	0.492	-0.27175	0.097403	12	32	20	2	18	15	18	11	30	11	15	23	7	7	18	15	4	7	22	21	308	0
b0145	0	0	3	0.602	0.356	0.63	-0.86556	0.05298	4	12	9	4	6	5	5	6	13	3	2	8	5	10	10	22	4	1	15	7	151	0
b0146	0	0	0	0.397	0.173	0.531	-0.34017	0.08547	8	22	12	5	12	20	10	17	23	9	5	11	6	12	9	19	4	3	15	12	234	0
b0147	0	0	0	0.383	0.192	0.462	-0.23408	0.10056	10	21	8	3	7	11	15	11	20	3	6	9	4	3	5	9	1	5	18	10	179	0
b0148	0	0	0	0.416	0.242	0.513	-0.1699	0.042476	10	130	31	22	48	44	51	31	93	11	11	57	23	25	47	49	8	14	66	53	824	1
b0149	0	2	3	0.57	0.37	0.601	-0.41919	0.080569	25	83	38	27	57	50	52	40	68	30	5	63	35	40	52	38	2	13	60	66	844	1
b0150	0	1	0	0.626	0.325	0.639	-0.48126	0.11647	36	46	17	12	60	54	37	58	69	42	8	33	43	40	49	35	4	9	33	62	747	1
b0151	0	8	0	0.525	0.32	0.561	0.015094	0.060377	6	35	14	9	17	17	17	12	27	7	10	10	4	7	10	16	2	3	18	24	265	1
b0152	0	0	0	0.458	0.286	0.526	0.066892	0.094595	13	39	13	14	18	17	22	13	32	7	5	8	11	8	17	13	1	8	19	18	296	1
b0153	0	0	0	0.459	0.359	0.553	0.95985	0.077273	25	124	43	31	51	35	32	38	86	5	8	22	9	5	15	7	6	21	35	62	660	1
b0154	1	5	1	0.619	0.353	0.594	0.20164	0.084507	21	36	20	19	36	16	24	22	52	14	8	8	14	11	22	28	10	1	18	46	426	0
b0155	0	0	0	0.438	0.2	0.506	0.63552	0.088795	27	67	37	18	30	15	21	29	58	9	6	14	12	13	11	17	3	6	23	57	473	1
b0156	0	0	4	0.785	0.533	0.73	-0.088597	0.087719	6	9	5	3	10	10	4	7	6	4	0	4	6	5	10	6	3	0	2	14	114	1
b0158	0	0	0	0.413	0.112	0.478	-0.11993	0.078947	8	26	19	3	19	19	21	8	31	5	0	26	9	14	11	12	2	8	12	13	266	0
b0159	1	0	4	0.622	0.292	0.623	0.3056	0.051724	8	23	18	4	21	12	6	9	32	4	7	8	9	11	12	15	5	0	6	22	232	0
b0160	0	0	0	0.393	0.14	0.473	-0.45109	0.10693	21	63	25	11	26	32	21	19	34	23	19	19	16	23	24	46	6	10	46	21	505	1
b0161	0	1	2	0.696	0.497	0.712	-0.0673	0.040084	14	42	30	15	38	41	19	25	45	5	1	31	34	28	22	16	2	0	13	53	474	1
b0162	0	0	0	0.387	0.206	0.478	-0.22916	0.051151	7	57	19	16	28	15	11	20	29	8	9	19	20	9	22	28	2	5	38	29	391	1
b0163	0	0	0	0.526	0.248	0.567	-0.81094	0.078125	4	12	11	1	8	7	3	4	4	6	1	7	6	14	12	12	1	0	10	5	128	0
b0164	0	0	0	0.404	0.177	0.49	0.029555	0.097166	15	33	10	5	16	11	18	11	20	6	9	5	10	8	13	15	6	3	13	20	247	0
b0166	1	0	4	0.715	0.501	0.699	-0.054015	0.072993	8	15	22	5	33	14	9	14	24	9	3	12	12	13	14	19	3	3	16	26	274	0
b0167	1	0	0	0.433	0.223	0.517	-0.29449	0.078652	38	122	46	19	50	42	40	48	65	16	38	54	28	22	52	62	9	16	77	46	890	0
b0168	1	0	5	0.635	0.387	0.65	-0.16212	0.056818	6	16	26	9	24	12	11	16	14	8	9	5	8	18	17	22	7	1	13	22	264	0
b0169	1	0	5	0.814	0.549	0.848	-0.26764	0.070539	12	21	14	8	17	11	7	13	25	2	6	7	12	19	17	16	1	3	13	17	241	1
b0170	1	0	5	0.824	0.475	0.824	-0.11802	0.045936	10	16	19	10	29	10	5	11	39	3	4	10	8	28	14	32	2	0	9	24	283	1
b0171	1	0	5	0.659	0.462	0.684	0.13278	0.053942	7	27	13	12	21	9	7	14	28	5	3	4	11	13	12	15	2	1	14	23	241	1
b0172	1	0	5	0.714	0.506	0.707	-0.52162	0.027027	3	15	12	4	16	13	8	9	19	2	0	6	5	16	19	14	1	0	17	6	185	1
b0173	1	0	5	0.478	0.215	0.511	-0.020352	0.050251	11	43	16	19	31	26	18	21	49	6	8	24	15	15	22	21	8	3	21	21	398	1
b0174	1	0	5	0.368	0.055	0.434	-0.38656	0.083004	11	24	13	5	15	13	7	10	27	4	8	13	15	9	12	19	2	6	20	20	253	1
b0175	1	1	4	0.376	0.137	0.469	0.72249	0.13253	12	43	16	7	18	15	9	10	26	7	7	4	4	8	7	6	3	14	9	24	249	1
b0176	0	0	4	0.402	0.117	0.46	0.26467	0.084444	22	52	36	7	44	22	29	16	38	8	6	13	14	22	22	24	2	8	23	42	450	1
b0177	1	0	4	0.637	0.362	0.636	-0.48296	0.12099	38	57	31	16	66	58	29	56	47	47	8	33	43	45	70	38	2	13	38	75	810	1
b0178	0	0	2	0.734	0.406	0.755	-0.45838	0.037267	4	14	5	5	14	11	0	9	23	1	0	15	7	17	11	8	0	1	9	7	161	1
b0180	1	0	2	0.569	0.316	0.61	0.066225	0.099338	13	16	7	5	14	3	9	9	11	2	3	4	3	8	5	14	2	0	11	12	151	1
b0181	1	0	3	0.607	0.328	0.583	0.011069	0.061069	10	12	26	3	26	11	9	16	25	6	12	6	13	10	11	16	5	0	15	30	262	1
b0182	1	0	3	0.48	0.251	0.537	-0.00733	0.065445	14	51	15	13	28	10	20	15	47	7	10	14	9	21	20	28	7	4	25	24	382	1
b0183	1	0	3	0.568	0.394	0.628	-0.005556	0.055556	5	21	11	6	16	9	13	6	28	5	9	4	3	11	8	15	1	1	12	14	198	1
b0184	1	0	5	0.545	0.374	0.61	-0.24112	0.083621	50	122	66	37	75	46	54	45	102	39	24	40	32	58	86	92	12	8	78	94	1160	1
b0185	1	0	3	0.687	0.451	0.683	-0.2326	0.062696	8	33	24	11	15	16	16	9	37	10	4	11	7	17	21	25	2	2	25	26	319	1
b0186	0	4	0	0.459	0.174	0.507	-0.1892	0.10098	33	68	46	29	42	36	40	43	50	27	23	28	25	32	43	47	7	12	32	50	713	1
b0187	0	0	0	0.494	0.263	0.551	-0.15652	0.11594	9	15	7	1	10	7	8	6	11	6	5	5	4	6	11	9	3	1	7	7	138	1
b0188	1	0	4	0.415	0.214	0.473	-0.13426	0.071759	11	59	16	5	32	22	21	20	48	5	9	34	11	7	18	27	6	15	36	30	432	1
b0189	0	0	0	0.481	0.136	0.446	-0.38721	0.046512	1	11	3	3	7	7	2	5	5	3	3	3	4	5	7	9	2	0	3	3	86	0
b0190	0	0	0	0.49	0.185	0.467	-0.35691	0.093923	5	24	7	4	8	8	4	11	22	4	2	14	9	8	15	10	3	8	11	4	181	1
b0191	0	0	0	0.401	0.164	0.482	-0.51071	0.028571	1	11	11	3	8	13	4	7	18	3	5	5	2	11	3	11	0	0	17	7	140	1
b0192	0	0	0	0.47	0.261	0.563	-0.31102	0.088983	9	22	4	11	11	17	13	18	27	9	2	6	9	12	12	18	5	3	11	17	236	1
b0193	0	0	0	0.393	0.056	0.447	-0.004795	0.10274	21	27	14	7	21	28	15	16	26	6	7	14	6	20	16	10	5	3	11	19	292	0
b0194	1	0	4	0.716	0.497	0.722	-0.24283	0.075175	20	49	36	17	49	30	28	27	51	18	9	27	19	28	34	48	1	5	35	41	572	0
b0196	0	0	0	0.456	0.253	0.566	-0.18955	0.022388	1	10	6	5	9	14	14	7	16	2	1	6	5	8	3	6	6	0	8	7	134	0
b0197	0	1	1	0.69	0.381	0.677	-0.13764	0.073801	9	29	13	1	31	10	12	9	26	10	2	15	15	26	21	15	1	1	4	21	271	0
b0198	0	0	1	0.568	0.282	0.569	0.99447	0.092166	9	26	23	10	27	7	11	15	22	8	0	6	6	3	1	6	0	3	11	23	217	0
b0199	0	19	2	0.542	0.312	0.57	-0.072012	0.046647	10	43	22	7	28	23	13	25	23	5	10	19	15	15	17	22	5	1	18	22	343	0
b0200	0	0	1	0.522	0.212	0.503	-0.23927	0.078534	7	14	10	7	17	7	9	8	20	5	6	9	6	11	18	11	3	3	8	12	191	1
b0207	0	2	0	0.56	0.239	0.599	-0.11386	0.06367	4	28	24	5	15	16	11	14	33	8	5	11	12	19	14	20	1	5	9	13	267	1
b0208	0	7	0	0.345	0.083	0.437	-0.12237	0.065789	10	33	20	8	21	30	13	17	27	9	4	8	8	14	12	26	3	1	24	16	304	0
b0209	0	0	0	0.379	0.178	0.482	-0.14511	0.090226	11	30	10	6	24	16	21	10	26	10	7	13	10	8	11	12	2	3	23	13	266	1
b0210	1	0	0	0.394	0.118	0.431	-0.054589	0.082126	7	18	13	6	18	14	8	11	26	6	7	9	9	4	14	9	0	4	14	10	207	1
b0211	0	0	0	0.469	0.209	0.537	-0.40708	0.059735	7	43	19	16	29	43	18	26	45	12	6	22	24	34	26	13	1	8	27	33	452	0
b0212	0	0	4	0.284	-0.172	0.31	-0.22669	0.095618	13	27	16	3	17	11	12	14	15	8	10	11	14	14	16	17	6	3	9	15	251	0
b0213	0	0	0	0.323	0.069	0.44	-0.12155	0.073171	8	33	9	7	21	11	19	9	18	3	9	12	11	17	10	5	7	7	18	12	246	1
b0214	1	0	3	0.511	0.246	0.593	-0.63097	0.083871	2	12	7	4	9	4	5	10	14	5	5	8	7	11	7	12	3	6	10	14	155	0
b0215	1	0	5	0.44	0.098	0.462	-0.16214	0.078189	12	21	16	8	16	8	5	16	27	6	7	11	8	12	16	18	3	1	15	17	243	1
b0217	0	0	0	0.411	0.046	0.468	-0.5705	0.076628	6	22	11	9	18	18	10	19	19	10	1	17	17	25	18	16	5	4	8	8	261	1
b0218	0	0	0	0.274	-0.175	0.346	0.46161	0.080357	6	12	8	4	12	7	4	5	10	2	1	3	4	6	6	5	3	1	4	9	112	0
b0219	0	0	0	0.437	0.123	0.444	-0.2043	0.10156	9	26	11	6	18	11	11	9	31	8	8	12	12	5	16	13	4	9	20	17	256	0
b0220	0	0	0	0.417	0.073	0.434	-0.10255	0.070064	6	12	7	9	9	13	4	17	16	2	3	8	6	11	8	6	2	3	2	13	157	1
b0221	0	0	0	0.577	0.377	0.598	0.012833	0.075061	28	97	54	22	56	43	47	38	81	22	20	29	26	42	38	45	8	12	46	72	826	0
b0222	0	1	3	0.663	0.419	0.663	-0.061979	0.0625	7	13	20	5	12	10	3	6	22	5	7	4	10	11	12	13	3	0	10	19	192	1
b0223	0	0	0	0.47	0.256	0.541	-0.31255	0.1098	13	21	10	6	17	13	14	22	15	8	6	11	12	11	11	13	7	7	15	23	255	1
b0224	0	0	0	0.514	0.273	0.561	-0.37276	0.13008	12	19	13	8	17	20	15	9	11	19	4	17	8	19	10	11	4	1	10	19	246	0
b0226	0	0	0	0.414	0.039	0.464	-0.14186	0.034884	3	10	7	2	5	3	2	4	12	0	1	3	4	7	10	4	0	0	5	4	86	0
b0227	0	1	0	0.365	0.144	0.473	-0.45904	0.10442	13	27	16	4	7	19	11	11	21	9	13	13	10	10	9	15	2	4	22	13	249	1
b0228	0	0	0	0.317	-0.117	0.34	-0.64909	0.15758	9	8	13	3	10	8	7	9	7	8	9	6	6	9	11	7	2	9	16	8	165	1
b0229	0	1	0	0.537	0.394	0.571	0.15095	0.060449	16	74	41	19	46	37	28	33	61	16	7	30	25	23	32	25	1	3	28	34	579	0
b0230	0	1	0	0.506	0.296	0.516	-0.38391	0.042146	6	25	17	10	18	20	12	14	22	4	5	13	16	21	14	17	0	1	13	13	261	1
b0231	0	0	1	0.466	0.275	0.528	-0.21538	0.062678	13	38	22	10	24	16	17	17	31	5	9	13	8	20	20	23	6	4	32	23	351	1
b0232	0	0	0	0.322	-0.097	0.409	-0.65361	0.082474	5	9	5	4	3	5	5	3	12	3	1	3	6	7	7	10	0	0	8	1	97	1
b0233	0	0	0	0.356	-0.035	0.389	-0.38106	0.11364	10	15	8	4	4	3	7	5	13	3	5	6	6	8	10	8	1	2	10	4	132	1
b0234	0	0	0	0.373	0.025	0.465	-0.35	0.13333	9	7	13	4	9	10	7	7	13	7	3	14	5	8	5	8	2	4	10	5	150	1
b0235	0	0	0	0.376	0.24	0.537	-0.22614	0.11364	4	8	5	4	4	4	7	3	8	4	2	3	5	1	4	2	0	2	8	10	88	1
b0236	0	0	0	0.425	0.12	0.491	-0.74157	0.078313	5	13	8	2	6	16	5	10	14	3	7	12	6	6	6	11	2	5	16	13	166	1
b0237	0	0	1	0.684	0.472	0.688	-0.14083	0.059794	13	54	31	11	36	22	23	26	42	10	16	14	26	29	29	36	4	6	15	42	485	0
b0239	0	0	0	0.491	0.262	0.541	-0.33043	0.10145	15	44	16	15	23	23	27	21	35	16	12	20	12	16	27	20	6	11	28	27	414	1
b0240	0	0	0	0.538	0.336	0.591	-0.51128	0.12782	10	15	2	2	9	5	8	8	7	3	3	2	3	12	8	14	3	4	9	6	133	1
b0241	0	4	1	0.528	0.135	0.519	-0.57379	0.13105	21	23	14	9	16	21	3	24	31	22	1	17	27	25	31	14	0	3	12	37	351	0
b0242	0	0	0	0.554	0.304	0.596	0.006812	0.038147	5	39	31	6	25	22	11	19	45	7	10	13	13	11	24	18	3	2	26	37	367	1
b0243	0	0	0	0.577	0.34	0.597	-0.004556	0.033573	5	43	27	9	38	22	12	21	54	8	7	18	17	19	29	24	7	1	25	31	417	1
b0245	1	2	0	0.329	0.143	0.477	-0.1354	0.070796	3	14	7	2	9	4	5	7	11	3	2	7	5	5	5	6	2	2	10	4	113	0
b0246	0	3	0	0.476	0.401	0.647	-0.31524	0.07619	3	13	6	3	3	6	4	10	6	5	6	4	3	2	5	7	4	0	8	7	105	0
b0247	0	2	1	0.381	0.253	0.5	-0.26835	0.056962	6	22	7	3	12	5	7	11	14	2	11	10	5	3	6	11	0	1	15	7	158	0
b0248	0	1	0	0.506	0.215	0.546	-0.29605	0.13158	8	11	9	6	3	6	10	9	17	7	7	8	6	0	9	11	5	5	7	8	152	0
b0250	0	1	0	0.488	0.251	0.588	-0.28	0.11613	10	10	8	4	9	15	3	13	11	5	4	8	11	5	14	4	2	3	3	13	155	0
b0251	0	2	0	0.426	0.225	0.538	-0.63544	0.080702	8	30	8	6	16	21	11	14	15	13	10	15	5	13	23	15	14	2	31	15	285	0
b0252	0	1	0	0.415	0.266	0.509	-0.50288	0.068345	10	31	12	6	18	19	13	14	17	6	7	18	7	9	13	20	3	3	31	21	278	0
b0253	0	2	0	0.41	0.137	0.423	0.017708	0.076389	12	30	14	5	32	22	15	14	23	6	6	18	6	10	14	15	5	4	20	17	288	0
b0254	0	2	0	0.32	0.073	0.443	-0.14411	0.084175	13	48	15	4	12	18	17	12	28	8	9	12	10	14	12	25	3	4	19	14	297	0
b0255	0	0	0	0.339	0.095	0.461	-0.60075	0.067164	4	8	9	4	9	10	4	9	8	3	0	8	8	12	5	10	3	2	10	8	134	1
b0256	0	2	1	0.245	0.022	0.45	-0.76292	0.062663	10	39	22	6	16	27	16	30	22	8	13	12	20	28	12	24	3	6	47	22	383	1
b0257	0	0	0	0.362	0.152	0.504	-0.51489	0.078014	2	11	3	3	13	8	7	6	9	6	9	8	4	5	2	8	5	3	13	16	141	1
b0258	0	0	0	0.317	0.151	0.469	-0.30213	0.079787	10	44	24	10	23	22	15	18	30	10	11	14	10	20	16	20	3	10	41	25	376	1
b0259	0	10	0	0.433	0.225	0.517	-0.53373	0.088757	16	32	19	16	13	17	12	18	28	7	15	22	15	19	14	23	1	7	27	17	338	0
b0260	0	8	0	0.485	0.255	0.506	0.79621	0.13053	35	53	33	13	48	26	25	30	55	14	7	14	11	9	4	16	10	13	17	42	475	1
b0261	0	0	0	0.538	0.372	0.579	-0.03	0.074194	6	43	9	2	16	16	14	14	51	13	11	12	9	7	16	20	8	4	17	22	310	1
b0262	0	16	0	0.557	0.349	0.598	-0.20483	0.082386	16	35	19	15	28	18	16	17	22	12	9	24	11	12	20	22	3	1	23	29	352	0
b0263	0	0	0	0.614	0.442	0.602	0.63667	0.075	4	17	15	1	9	12	4	8	13	4	1	2	2	3	5	5	0	1	8	6	120	0
b0264	0	5	0	0.374	0.199	0.516	-0.62515	0.11377	6	16	7	5	12	12	9	6	6	8	9	9	4	11	7	6	1	5	17	11	167	0
b0265	1	5	0	0.464	0.223	0.598	-0.3022	0.054945	2	4	5	3	6	10	2	8	7	2	4	5	4	4	2	0	5	1	8	9	91	0
b0266	0	3	0	0.35	0.065	0.455	-0.1464	0.112	9	16	5	3	7	5	3	8	8	4	8	4	7	3	5	6	3	1	10	10	125	0
b0267	0	0	0	0.488	0.369	0.597	-0.65573	0.09375	14	34	10	14	18	27	21	21	25	9	17	16	7	17	23	21	5	13	36	36	384	0
b0268	0	2	0	0.599	0.466	0.619	0.10453	0.067961	12	36	22	5	23	16	18	19	30	7	9	18	9	13	21	9	3	2	11	26	309	1
b0269	0	3	0	0.621	0.526	0.659	-0.023664	0.051908	18	56	46	15	43	32	38	47	75	7	21	23	16	21	35	34	10	9	36	73	655	1
b0270	1	5	0	0.63	0.536	0.653	0.68087	0.13044	32	60	28	15	44	30	15	32	43	21	6	13	6	15	17	11	10	7	19	36	460	1
b0271	1	0	0	0.617	0.547	0.691	-0.4653	0.13806	24	45	19	9	30	37	42	37	27	31	20	16	17	14	35	28	8	19	29	49	536	1
b0272	0	4	0	0.54	0.375	0.584	-0.13214	0.059524	4	36	16	4	13	16	6	16	26	8	6	14	7	11	8	20	1	3	17	20	252	0
b0273	0	1	2	0.596	0.417	0.622	-0.20838	0.077844	14	36	10	15	20	13	9	23	38	8	10	15	12	23	19	24	4	4	11	26	334	0
b0274	0	5	0	0.374	0.199	0.516	-0.62515	0.11377	6	16	7	5	12	12	9	6	6	8	9	9	4	11	7	6	1	5	17	11	167	0
b0276	0	0	0	0.433	0.115	0.515	-0.50411	0.098765	9	24	6	6	20	10	9	9	25	11	7	11	5	15	19	26	1	4	14	12	243	1
b0277	0	1	0	0.39	0.183	0.532	-0.5625	0.11539	7	23	12	3	10	9	7	9	8	15	8	7	11	13	16	12	8	2	16	12	208	0
b0278	0	0	0	0.267	-0.082	0.391	-0.30129	0.094828	11	24	24	5	10	20	4	11	6	9	10	15	6	19	9	14	7	2	16	10	232	0
b0279	0	0	0	0.284	-0.074	0.407	-0.30634	0.084507	9	21	28	8	24	27	11	14	8	12	8	10	22	20	13	18	4	3	14	10	284	0
b0280	0	0	0	0.322	-0.093	0.421	-0.27123	0.061644	6	10	8	5	5	20	8	13	19	2	3	4	7	11	5	7	3	1	6	3	146	0
b0281	0	0	0	0.328	0.035	0.457	-0.40601	0.085837	13	48	32	7	22	38	20	27	43	14	10	18	18	34	20	26	3	13	38	22	466	0
b0282	0	0	0	0.342	0.051	0.45	-0.093382	0.11765	8	17	9	2	5	4	11	7	12	5	1	7	4	4	5	8	2	3	11	11	136	0
b0283	0	0	0	0.394	0.207	0.474	-0.090881	0.075472	12	40	11	6	20	19	17	17	35	8	10	13	4	8	15	21	7	4	25	26	318	0
b0284	0	2	0	0.487	0.274	0.563	-0.21393	0.058743	18	60	34	19	51	36	38	52	95	17	19	27	26	32	43	41	6	8	39	71	732	0
b0285	1	0	0	0.457	0.269	0.53	-0.009748	0.053459	8	36	14	4	22	14	18	23	49	8	9	11	9	12	14	15	4	1	22	25	318	0
b0286	0	0	0	0.412	0.155	0.487	-0.1262	0.026201	2	21	14	5	15	13	11	20	25	4	9	8	9	9	12	15	9	0	10	18	229	0
b0287	0	0	0	0.329	-0.086	0.383	0.33676	0.13725	16	20	17	4	17	9	18	6	17	5	5	4	10	3	7	9	3	7	12	15	204	1
b0289	1	0	0	0.374	0.128	0.463	-0.36892	0.095618	12	20	10	4	22	20	17	18	17	9	4	8	10	12	12	13	3	3	22	15	251	0
b0290	0	0	0	0.458	0.21	0.535	-0.18793	0.12066	28	33	32	16	31	57	19	55	41	23	5	17	37	19	32	15	8	15	19	45	547	0
b0291	0	0	0	0.443	0.24	0.554	-0.35077	0.085612	25	82	40	14	49	85	22	48	70	32	10	43	61	24	46	32	2	15	51	90	841	0
b0292	0	0	0	0.414	0.198	0.519	-0.3009	0.081081	8	25	12	4	10	20	11	11	23	8	2	8	12	14	15	7	2	2	15	13	222	0
b0293	0	0	0	0.585	0.38	0.64	0.081538	0.076923	8	15	8	3	17	16	3	30	23	4	0	7	10	10	12	4	0	3	2	20	195	0
b0294	0	0	0	0.317	-0.018	0.372	-0.5102	0.11735	5	15	18	4	14	16	2	6	11	14	3	6	11	18	13	12	2	4	16	6	196	0
b0297	0	0	0	0.435	0.04	0.459	-0.51695	0.11525	12	19	12	8	17	20	14	21	29	14	8	15	15	14	19	11	1	8	17	21	295	1
b0298	1	4	0	0.48	0.25	0.576	-0.93922	0.058824	2	11	3	2	3	10	2	8	11	3	2	8	2	10	1	12	0	1	10	1	102	1
b0299	0	5	0	0.41	0.191	0.507	-0.50729	0.11806	12	21	11	7	17	22	8	11	26	13	9	16	10	13	11	13	11	9	32	16	288	1
b0304	0	3	0	0.357	0.006	0.401	-0.062	0.055556	15	39	39	14	37	22	18	26	39	8	16	18	27	17	27	23	3	2	25	35	450	0
b0305	0	0	0	0.323	0.035	0.406	0.09331	0.073944	12	37	12	8	21	23	15	17	28	4	10	15	9	5	6	18	6	5	18	15	284	1
b0306	0	0	1	0.428	0.174	0.478	0.046443	0.058577	7	25	12	8	22	16	10	8	22	6	3	7	9	16	11	16	9	1	12	19	239	1
b0307	0	0	1	0.433	0.13	0.464	-0.31326	0.071579	14	33	32	15	33	21	20	25	45	13	17	19	17	26	23	31	11	7	35	38	475	1
b0308	0	0	1	0.398	0.161	0.509	-0.16702	0.046099	6	33	16	5	21	19	9	9	32	5	5	16	12	13	9	23	6	2	23	18	282	1
b0310	0	0	0	0.317	-0.04	0.422	0.009009	0.099099	9	19	27	8	13	16	7	13	11	10	2	11	13	15	10	13	6	3	9	7	222	0
b0311	0	0	0	0.574	0.386	0.624	-0.46421	0.089928	20	41	30	18	28	25	33	27	45	21	17	26	27	15	29	41	9	9	37	58	556	0
b0312	0	8	0	0.655	0.446	0.647	-0.079184	0.077551	18	35	30	14	40	30	20	31	55	14	6	17	17	21	26	33	5	6	26	46	490	0
b0313	0	0	0	0.463	0.361	0.611	-0.28	0.05641	5	25	11	7	7	15	6	10	23	3	6	14	6	5	9	9	0	3	19	12	195	0
b0314	0	0	0	0.513	0.342	0.559	0.33722	0.13737	46	86	41	25	47	49	27	41	56	30	11	22	21	17	24	28	3	17	32	54	677	1
b0315	0	0	0	0.427	0.135	0.484	-0.045028	0.093923	21	35	31	9	25	23	19	18	20	9	14	19	16	19	16	23	5	4	12	24	362	1
b0316	0	4	0	0.454	0.192	0.5	-0.10194	0.087097	14	31	29	6	14	14	12	29	25	9	7	18	14	12	14	17	4	4	18	19	310	0
b0317	0	0	0	0.391	0.102	0.438	0.78727	0.15758	14	18	6	4	16	16	2	12	17	4	1	4	4	3	1	3	3	8	3	26	165	0
b0318	0	0	0	0.386	0.066	0.422	0.10348	0.039801	3	31	16	1	10	5	8	13	21	4	6	12	10	11	13	9	7	1	5	15	201	1
b0319	0	0	0	0.36	0.022	0.422	-0.19234	0.087108	11	33	21	6	11	12	8	14	28	10	13	20	16	9	16	13	6	4	15	21	287	1
b0320	1	1	0	0.56	0.379	0.59	-0.066408	0.04466	18	55	36	17	35	30	20	24	48	5	9	21	24	27	30	39	7	0	24	46	515	1
b0321	0	0	0	0.621	0.423	0.624	0.14767	0.065678	17	32	39	25	34	25	23	26	53	8	11	23	18	15	24	24	7	6	14	48	472	1
b0323	0	2	0	0.546	0.31	0.542	-0.074684	0.044304	8	24	26	5	29	11	17	19	33	5	9	17	8	17	20	19	4	1	15	29	316	1
b0324	0	0	0	0.585	0.402	0.616	-0.24478	0.058696	11	51	20	16	31	25	22	33	44	12	16	25	18	25	25	27	4	4	19	32	460	1
b0325	0	2	1	0.504	0.18	0.525	-0.18338	0.057307	7	23	21	12	31	12	19	19	34	11	16	10	10	16	21	24	10	2	18	33	349	1
b0326	0	0	0	0.315	-0.048	0.38	-0.25572	0.1107	11	32	17	8	22	12	14	9	11	14	9	11	14	20	27	11	6	5	11	7	271	1
b0327	0	0	0	0.216	-0.098	0.326	-0.040659	0.076923	3	15	5	3	2	10	4	5	6	2	2	4	2	7	2	3	0	2	4	10	91	1
b0328	0	0	0	0.335	0.025	0.392	0.69238	0.13004	17	28	17	8	20	15	8	15	21	6	2	11	4	0	4	5	2	6	16	18	223	0
b0329	0	0	0	0.467	0.113	0.517	-0.28571	0.043956	1	7	7	4	6	6	0	7	11	3	1	2	4	13	6	8	0	0	0	5	91	1
b0330	0	11	0	0.459	0.255	0.529	-0.13466	0.07197	22	69	27	11	29	29	25	33	57	13	11	24	15	19	22	38	3	3	43	35	528	0
b0331	0	0	0	0.603	0.383	0.603	-0.015203	0.067568	10	28	18	9	21	15	10	16	44	10	6	12	11	11	18	18	2	0	18	19	296	1
b0333	0	1	0	0.603	0.415	0.635	-0.28895	0.071979	10	35	24	11	26	27	19	21	35	13	18	11	13	23	20	26	3	5	20	29	389	1
b0334	0	0	0	0.609	0.422	0.646	-0.13603	0.089027	19	42	30	13	36	19	23	27	55	17	10	19	20	21	30	30	7	7	30	28	483	1
b0335	0	2	0	0.532	0.338	0.562	-0.12022	0.08758	23	47	39	14	55	42	34	33	58	16	17	24	13	21	40	36	9	16	40	51	628	1
b0336	0	0	0	0.475	0.212	0.505	0.94821	0.10262	25	60	27	14	43	26	13	27	52	9	5	6	21	8	10	3	2	9	9	50	419	1
b0337	0	0	1	0.494	0.216	0.516	-0.21663	0.074941	13	43	28	9	30	18	18	26	39	12	19	26	20	13	23	26	3	7	22	32	427	1
b0338	0	7	0	0.347	0.11	0.442	0.033445	0.056856	9	42	16	5	19	23	13	15	39	6	13	15	4	8	12	21	3	2	21	13	299	0
b0339	0	0	0	0.475	0.191	0.516	0.017808	0.063927	8	17	13	4	19	17	15	7	30	4	6	10	7	5	9	12	6	2	16	12	219	1
b0340	1	0	0	0.527	0.255	0.546	0.091667	0.064103	6	22	13	4	7	5	7	8	18	4	1	6	3	11	15	7	1	0	7	11	156	1
b0341	0	0	0	0.432	0.258	0.519	0.85651	0.098958	15	68	20	17	32	25	20	15	48	7	7	18	3	5	3	6	4	16	17	38	384	1
b0342	0	1	0	0.368	0.041	0.462	-0.21232	0.093596	8	10	17	6	22	12	12	12	8	9	8	0	16	10	9	14	2	2	10	16	203	0
b0343	0	0	0	0.502	0.213	0.531	0.91271	0.18225	56	54	33	14	29	29	12	19	35	14	4	11	16	12	6	11	8	6	12	36	417	0
b0344	0	1	0	0.519	0.311	0.574	-0.43242	0.10547	38	96	39	24	64	60	62	56	77	31	34	58	47	20	64	62	16	39	66	71	1024	0
b0345	0	7	0	0.479	0.285	0.542	0.038056	0.038889	4	41	18	9	35	32	14	19	44	8	7	28	12	11	17	15	3	2	19	22	360	0
b0346	0	0	0	0.399	0.255	0.517	-0.18127	0.057143	7	42	15	11	23	20	10	17	26	7	8	15	8	11	12	25	4	4	30	20	315	0
b0347	0	0	0	0.565	0.347	0.578	-0.1944	0.077617	20	52	25	21	51	18	36	25	51	11	14	34	22	20	35	24	6	12	40	37	554	1
b0348	0	0	0	0.452	0.19	0.479	0.023248	0.089172	17	33	14	7	24	20	21	10	35	7	10	11	9	8	14	22	4	4	17	27	314	1
b0349	0	0	0	0.559	0.355	0.608	-0.23333	0.080906	15	37	14	11	19	19	13	13	20	3	8	12	18	13	19	16	4	7	21	27	309	1
b0350	0	0	0	0.487	0.223	0.502	-0.010701	0.051661	7	25	18	7	22	13	13	11	34	4	6	12	11	7	17	16	4	3	17	24	271	1
b0351	0	0	0	0.544	0.277	0.545	0.098734	0.041139	5	21	24	14	30	16	16	15	47	7	6	11	12	13	17	19	2	1	15	25	316	1
b0352	0	0	0	0.573	0.324	0.578	-0.11335	0.05638	6	33	16	14	25	16	6	14	46	10	14	11	11	13	27	17	4	3	20	31	337	1
b0353	0	0	1	0.378	0.184	0.478	0.90287	0.088517	22	71	17	22	29	29	19	23	62	8	1	13	5	5	6	7	5	7	18	49	418	1
b0354	0	0	0	0.383	0.136	0.472	-0.44266	0.045872	5	23	14	3	11	10	5	11	29	4	2	15	10	22	13	15	2	1	13	10	218	1
b0355	0	1	0	0.461	0.083	0.466	-0.36282	0.11913	9	23	14	10	17	21	14	7	24	19	12	14	15	12	14	16	3	5	10	18	277	0
b0356	0	0	0	0.652	0.434	0.676	-0.012466	0.065041	14	22	22	8	41	16	18	23	31	7	12	9	12	20	21	22	10	3	15	43	369	0
b0357	1	0	0	0.381	0.116	0.548	-0.5	0.030612	1	8	6	5	7	6	2	4	9	2	1	5	2	4	6	11	3	0	12	4	98	0
b0358	0	0	0	0.456	0.159	0.504	-0.4214	0.14786	10	26	8	3	11	15	8	29	23	20	3	10	13	8	17	7	0	8	16	22	257	0
b0364	1	0	0	0.394	0.016	0.481	-0.26029	0.066176	4	11	11	6	9	9	4	10	10	4	8	7	5	7	9	8	2	1	6	5	136	0
b0365	0	0	0	0.572	0.359	0.588	-0.049853	0.076696	11	25	21	2	34	22	20	18	45	8	4	23	14	23	16	16	1	7	8	21	339	1
b0366	0	20	0	0.486	0.367	0.593	-0.033726	0.07451	11	39	13	6	16	13	10	8	21	5	4	18	7	10	8	20	1	3	17	25	255	1
b0367	0	1	0	0.435	0.317	0.502	0.86036	0.08	10	49	24	7	24	14	17	15	32	3	3	13	1	5	3	9	0	9	15	22	275	1
b0368	0	0	0	0.455	0.209	0.487	-0.50495	0.09894	13	25	16	2	17	13	21	17	25	9	14	16	10	9	16	19	0	6	21	14	283	1
b0369	1	0	1	0.562	0.34	0.611	-0.14657	0.065672	12	28	22	15	18	21	12	15	43	9	6	10	7	15	22	27	6	1	24	22	335	0
b0370	0	0	0	0.257	-0.034	0.386	-0.5764	0.16854	6	8	8	5	2	6	4	4	2	8	4	6	7	11	2	0	0	1	5	0	89	0
b0371	0	0	0	0.508	-0.011	0.521	-0.55144	0.10905	15	28	18	7	37	49	6	54	30	27	10	8	54	14	57	14	1	11	5	41	486	1
b0374	0	0	1	0.814	0.494	0.803	-0.49722	0.11563	18	25	16	8	38	39	3	32	40	29	6	16	49	15	55	10	0	7	9	52	467	1
b0375	0	0	0	0.321	-0.022	0.422	-0.22072	0.085586	6	25	20	7	14	12	6	10	12	9	3	11	14	12	10	16	2	4	15	14	222	1
b0376	0	0	0	0.479	0.244	0.526	-0.19013	0.080519	12	35	17	14	25	27	27	28	38	15	4	19	15	17	18	11	3	4	23	33	385	0
b0377	0	0	0	0.523	0.237	0.527	0.53497	0.16995	35	43	34	10	38	21	14	23	36	21	9	15	13	9	9	17	1	13	19	26	406	1
b0378	0	0	0	0.456	0.223	0.534	-0.37692	0.082418	13	35	13	10	22	32	19	18	39	11	4	18	11	27	17	20	3	6	24	22	364	1
b0379	1	0	0	0.396	0.21	0.464	0.52451	0.13725	8	15	5	2	9	5	4	4	9	3	3	4	3	2	1	3	2	3	7	10	102	0
b0380	0	0	0	0.361	0.092	0.421	0.30526	0.12281	6	15	8	3	10	3	2	7	10	4	1	4	8	4	2	6	1	4	7	9	114	1
b0381	0	1	2	0.524	0.228	0.525	0.015659	0.06044	12	35	26	6	33	21	16	18	39	8	9	15	17	18	25	21	4	2	13	26	364	0
b0383	0	0	0	0.496	0.205	0.543	-0.30807	0.048832	9	44	17	8	25	23	23	43	67	11	10	23	20	30	28	24	4	3	14	45	471	1
b0384	0	0	0	0.379	0.083	0.491	-0.61607	0.035714	3	12	1	6	3	7	3	11	12	1	0	12	5	12	5	3	4	0	6	6	112	1
b0385	0	1	0	0.386	0.196	0.477	0.080863	0.086253	13	44	19	16	31	19	21	22	33	6	11	9	16	11	14	16	3	13	27	27	371	1
b0386	1	0	1	0.573	0.306	0.567	0.31822	0.048327	9	18	21	14	25	17	14	12	38	3	4	8	7	16	10	17	4	1	7	24	269	0
b0387	0	0	0	0.426	0.145	0.464	-0.5276	0.072917	6	14	12	5	10	7	10	10	22	4	3	10	6	7	15	13	4	4	21	9	192	1
b0388	0	0	0	0.391	0.153	0.488	-0.014368	0.051724	5	17	12	4	15	8	8	14	18	2	2	9	8	2	6	17	3	2	12	10	174	1
b0390	0	0	0	0.407	0.111	0.465	0.16622	0.031111	3	35	18	7	22	16	11	7	15	3	7	13	8	8	14	17	1	1	9	10	225	1
b0391	0	0	0	0.542	0.303	0.589	-0.039362	0.11702	5	7	2	3	10	13	4	6	6	5	2	3	3	2	2	9	1	1	2	8	94	1
b0392	0	0	0	0.276	-0.026	0.337	-0.56667	0.021505	1	19	2	0	3	5	5	8	9	0	3	6	4	5	6	6	0	1	9	1	93	1
b0393	0	0	1	0.597	0.401	0.639	-0.22178	0.052805	10	39	17	13	15	20	9	12	28	1	4	16	7	23	20	27	5	5	16	16	303	0
b0394	0	1	0	0.42	0.153	0.473	-0.14655	0.060345	7	30	23	7	26	17	14	20	33	9	7	12	15	11	18	22	8	5	24	40	348	1
b0396	0	3	0	0.371	0.076	0.397	0.95838	0.12183	29	57	28	22	28	28	14	15	49	15	5	7	10	12	4	7	5	4	11	44	394	0
b0397	0	0	0	0.455	0.25	0.548	-0.63464	0.043893	20	145	36	10	42	51	25	76	112	11	27	157	36	42	46	88	8	15	62	39	1048	0
b0398	0	0	0	0.478	0.204	0.497	-0.24375	0.0675	12	45	24	4	28	24	20	27	34	11	18	28	12	9	23	26	5	4	24	22	400	0
b0399	0	12	1	0.442	0.276	0.495	-0.37205	0.074236	9	20	11	12	22	9	14	12	11	5	7	7	5	7	13	24	1	3	22	15	229	1
b0400	0	3	0	0.426	0.276	0.528	-0.2993	0.083527	17	62	17	11	29	21	21	25	22	8	15	20	22	17	11	32	3	11	37	30	431	1
b0401	0	0	2	0.616	0.367	0.644	0.99408	0.10478	26	61	32	10	47	32	20	28	57	12	6	11	9	5	10	6	5	8	14	40	439	1
b0402	0	8	0	0.593	0.351	0.576	0.74333	0.13129	32	42	52	21	40	29	18	23	40	14	8	9	15	14	6	14	2	14	17	47	457	1
b0403	0	0	0	0.458	0.208	0.496	-0.44876	0.11405	26	57	21	16	38	26	37	23	51	21	22	41	21	19	45	27	7	22	40	45	605	1
b0404	0	0	0	0.43	0.186	0.5	-0.41036	0.12435	11	23	6	8	11	13	12	5	15	6	8	7	9	1	15	11	1	7	20	4	193	0
b0405	0	0	3	0.566	0.319	0.581	-0.12921	0.087079	19	35	18	10	27	18	21	20	37	12	11	8	12	14	25	26	1	0	20	22	356	1
b0406	0	0	3	0.571	0.314	0.608	-0.412	0.093333	17	31	22	14	25	13	20	17	17	14	10	11	13	18	31	23	8	4	30	37	375	1
b0408	1	0	2	0.628	0.426	0.669	0.11935	0.052033	15	68	57	14	50	33	19	36	64	15	4	30	32	28	27	34	1	2	36	50	615	1
b0409	1	0	2	0.589	0.394	0.633	0.40805	0.080495	14	38	29	14	29	21	9	18	26	8	6	12	9	10	12	19	0	4	15	30	323	1
b0410	0	0	0	0.573	0.247	0.6	-0.83044	0.10435	2	8	5	3	5	5	4	5	9	8	7	2	7	10	8	10	4	2	5	6	115	1
b0411	0	0	0	0.748	0.54	0.774	-0.51157	0.18367	19	19	13	6	13	21	8	14	20	21	7	8	26	13	23	9	0	14	9	31	294	0
b0412	0	0	0	0.304	0.057	0.425	-0.077387	0.035176	5	27	14	6	14	18	11	15	10	2	2	19	12	6	8	7	1	0	10	12	199	0
b0414	1	0	4	0.431	0.195	0.487	-0.22234	0.051771	6	40	17	9	28	16	22	19	38	8	13	27	7	13	17	21	6	5	25	30	367	1
b0415	1	0	4	0.724	0.387	0.712	0.29423	0.051282	4	12	15	2	13	4	4	10	29	3	2	3	9	8	6	11	0	1	5	15	156	1
b0416	1	0	5	0.642	0.409	0.65	-0.20288	0.086331	4	17	5	1	14	7	5	2	18	7	1	6	5	11	9	11	1	1	9	5	139	1
b0417	1	0	3	0.476	0.218	0.516	0.075077	0.073846	11	48	18	6	14	19	17	16	36	8	7	8	7	7	34	12	6	5	17	29	325	1
b0418	1	0	3	0.466	0.186	0.467	0.56395	0.13372	8	18	18	11	13	9	10	6	10	4	8	3	3	5	9	1	2	11	5	18	172	1
b0419	0	3	1	0.442	0.24	0.533	-0.43966	0.074713	8	35	18	6	22	25	16	17	28	12	7	14	12	13	20	32	5	6	27	25	348	0
b0420	1	0	5	0.576	0.386	0.607	-0.080645	0.074194	23	64	38	21	42	35	35	28	55	19	18	15	19	36	32	41	6	4	29	60	620	0
b0421	1	0	3	0.467	0.192	0.521	-0.12107	0.046823	8	39	15	7	14	16	12	12	42	6	7	18	5	13	28	12	4	0	18	23	299	0
b0423	0	0	3	0.656	0.447	0.642	-0.22199	0.078838	21	43	39	9	49	25	13	20	22	13	13	19	19	28	31	39	5	4	36	34	482	1
b0424	0	0	0	0.607	0.336	0.591	0.32374	0.055556	5	20	14	3	22	10	9	13	23	4	3	4	4	10	12	11	4	2	8	17	198	0
b0425	0	0	1	0.44	0.181	0.484	-0.11947	0.056106	4	34	24	7	21	12	14	21	25	6	12	15	16	7	15	20	6	7	18	19	303	0
b0426	0	0	1	0.644	0.364	0.62	-0.51657	0.059172	9	13	10	5	15	14	3	4	11	0	1	11	7	17	14	14	0	1	10	10	169	1
b0427	0	0	3	0.482	0.255	0.529	0.7068	0.094298	25	54	39	20	42	27	15	23	54	9	6	15	11	18	7	21	2	9	15	44	456	0
b0428	0	0	3	0.539	0.276	0.549	0.84291	0.13514	16	34	25	12	33	21	10	10	32	17	4	4	7	13	10	2	3	7	9	27	296	0
b0429	1	0	3	0.585	0.385	0.585	1.0064	0.10092	5	10	11	11	13	9	2	9	8	2	6	1	5	2	2	1	1	4	0	7	109	0
b0430	0	0	3	0.659	0.466	0.727	0.72108	0.14216	17	24	15	11	15	11	3	17	18	6	11	2	5	4	6	5	3	6	5	20	204	0
b0431	0	0	3	0.652	0.456	0.672	0.65822	0.15686	58	61	62	33	57	27	28	40	54	20	20	13	21	20	20	20	4	26	17	62	663	0
b0432	0	0	3	0.542	0.331	0.615	-0.008889	0.11111	17	24	20	16	19	27	18	15	34	10	9	9	14	20	12	16	1	8	7	19	315	0
b0433	0	0	1	0.404	0.189	0.488	0.82485	0.1222	30	89	24	15	37	27	17	30	60	15	4	14	9	10	15	11	5	15	19	45	491	0
b0434	0	0	1	0.601	0.386	0.662	-0.21814	0.066372	7	18	15	9	16	14	11	18	22	7	2	16	17	10	12	6	2	1	12	11	226	0
b0435	0	0	2	0.351	0.116	0.495	-0.31983	0.10345	7	9	5	4	9	9	4	8	9	4	5	3	2	3	3	11	2	1	13	5	116	1
b0436	0	0	4	0.815	0.565	0.84	-0.42755	0.060185	17	31	25	11	42	14	12	19	41	8	2	16	16	35	25	59	0	1	26	32	432	1
b0437	0	0	4	0.556	0.325	0.59	-0.15362	0.072464	8	19	16	12	11	13	8	10	16	7	6	10	7	7	10	16	2	0	13	16	207	1
b0438	0	0	4	0.666	0.419	0.668	-0.23844	0.049528	10	45	31	5	31	23	17	19	35	11	7	20	11	33	29	36	7	0	19	35	424	1
b0439	0	0	5	0.641	0.443	0.651	-0.31237	0.042092	10	84	51	30	63	38	37	32	62	20	14	28	26	61	51	68	6	3	49	51	784	1
b0440	0	0	0	0.661	0.245	0.667	-0.016667	0.033333	3	5	7	0	7	5	2	5	19	0	0	2	3	9	6	4	0	0	5	8	90	1
b0441	0	0	3	0.678	0.446	0.678	-0.40546	0.060995	20	55	36	16	39	32	18	25	75	16	4	54	32	46	46	41	0	2	22	44	623	1
b0442	1	0	1	0.516	0.29	0.546	0.018699	0.02439	1	12	4	4	10	10	5	6	24	2	2	3	5	10	2	10	1	0	4	8	123	1
b0443	0	0	0	0.426	0.128	0.488	-0.10379	0.075758	4	17	9	3	12	6	2	7	9	4	3	11	8	6	6	10	1	2	6	6	132	1
b0444	0	0	1	0.517	0.23	0.496	-0.094805	0.08658	8	24	8	5	19	7	8	15	26	10	6	7	9	12	17	12	8	2	12	16	231	0
b0445	0	1	0	0.369	0.175	0.482	-0.29841	0.095406	22	84	21	10	23	27	40	39	41	15	27	40	14	14	21	34	8	17	38	31	566	0
b0446	0	1	0	0.401	0.145	0.458	-0.033696	0.076087	10	41	11	11	14	12	11	16	23	8	15	10	6	7	20	15	7	3	15	21	276	1
b0447	0	0	0	0.478	0.324	0.593	-0.048619	0.093923	8	24	10	6	14	8	6	12	10	6	3	6	3	16	11	11	5	3	11	8	181	1
b0448	0	4	2	0.487	0.268	0.532	0.088814	0.079661	20	71	38	24	47	34	19	27	58	16	16	34	17	10	32	29	3	11	43	41	590	1
b0449	0	4	2	0.482	0.3	0.53	0.25177	0.072513	19	84	29	21	58	41	19	28	62	18	9	40	18	7	25	29	1	6	39	40	593	1
b0450	0	1	0	0.57	0.377	0.604	0.066964	0.0625	4	9	12	1	12	4	2	5	11	3	1	4	1	10	8	9	0	0	6	10	112	1
b0451	0	0	0	0.534	0.313	0.543	0.93692	0.10047	23	48	36	14	46	16	10	22	55	11	8	6	15	11	8	13	8	9	9	60	428	1
b0452	0	0	0	0.508	0.251	0.54	-0.2535	0.094406	16	31	12	5	21	20	20	10	22	8	12	16	11	10	12	19	1	3	16	21	286	0
b0453	0	0	0	0.529	0.24	0.535	0.17632	0.031579	4	14	9	2	22	17	18	19	30	1	1	16	7	8	9	1	1	1	3	7	190	1
b0454	0	0	0	0.385	0.2	0.508	-0.4	0.077519	2	12	4	4	12	8	8	5	10	5	3	9	2	5	5	8	1	3	11	12	129	0
b0456	1	0	0	0.483	0.027	0.467	-0.39316	0.11966	8	2	5	8	11	6	6	1	13	4	0	1	2	11	10	13	1	2	6	7	117	1
b0457	0	6	0	0.387	0.079	0.437	-0.11969	0.083012	11	56	51	13	32	39	26	22	34	19	20	29	15	19	27	34	3	13	27	28	518	0
b0458	0	0	0	0.47	0.275	0.571	0.042604	0.14201	15	19	11	4	14	10	7	10	9	7	2	6	6	7	7	11	1	2	14	7	169	0
b0459	0	1	1	0.418	0.08	0.444	-0.056284	0.071038	6	13	15	4	18	6	9	10	15	6	5	4	13	6	11	9	4	1	12	16	183	0
b0461	0	0	0	0.376	0.025	0.42	-0.54032	0.1129	6	15	8	3	2	8	3	5	7	6	4	5	12	8	9	10	4	2	4	3	124	0
b0462	0	6	1	0.625	0.397	0.643	0.26578	0.085796	54	102	72	42	97	62	45	67	105	27	11	48	39	43	47	50	2	9	38	89	1049	0
b0463	0	3	0	0.558	0.324	0.625	-0.25592	0.042821	7	34	20	4	36	22	18	33	47	9	1	36	17	23	22	17	1	1	17	32	397	0
b0464	0	1	0	0.368	0.071	0.446	-0.18558	0.07907	8	27	15	8	10	13	6	10	18	6	5	11	5	11	8	23	4	3	15	9	215	1
b0465	0	1	0	0.53	0.354	0.598	-0.03125	0.075	41	159	72	29	80	64	29	68	96	18	16	84	55	49	53	63	5	25	69	45	1120	1
b0467	1	0	0	0.452	0.313	0.559	-0.53829	0.051429	4	25	4	1	8	5	4	9	29	1	6	15	2	5	6	17	3	4	25	2	175	0
b0468	1	0	1	0.419	0.247	0.464	0.8584	0.152	8	21	13	5	10	5	8	4	9	3	4	4	0	4	1	2	2	8	9	5	125	1
b0469	1	0	3	0.699	0.521	0.764	0.022951	0.076503	7	23	13	1	15	7	10	12	14	7	2	6	3	12	12	12	0	0	8	19	183	1
b0470	1	0	5	0.513	0.335	0.582	-0.2577	0.040435	11	79	27	15	43	30	41	37	86	9	16	40	18	28	27	53	6	6	47	24	643	1
b0471	0	0	3	0.752	0.567	0.73	-0.4734	0.036697	4	9	4	9	6	5	4	3	10	0	1	9	4	9	5	12	1	0	4	10	109	1
b0472	0	0	2	0.551	0.347	0.613	-0.18408	0.044776	5	20	12	7	11	11	9	13	18	4	5	12	5	3	9	17	7	0	15	18	201	1
b0473	0	0	2	0.754	0.576	0.764	-0.52356	0.086538	26	66	31	13	38	44	16	34	47	18	14	24	19	46	51	60	0	10	37	30	624	1
b0474	1	0	5	0.762	0.502	0.793	-0.38271	0.056075	5	16	14	6	19	5	10	11	19	7	3	8	4	18	17	18	1	0	13	20	214	1
b0475	1	0	1	0.485	0.237	0.523	-0.18688	0.084375	8	38	13	13	20	19	22	14	31	14	7	13	7	11	15	22	4	5	23	21	320	1
b0476	0	0	0	0.413	0.118	0.49	-0.19091	0.11599	14	39	12	10	12	13	19	19	32	18	6	19	8	8	21	17	8	5	18	21	319	0
b0477	0	0	0	0.552	0.309	0.566	-0.34585	0.089862	13	42	21	11	26	30	22	22	38	20	13	18	21	21	24	30	7	6	20	29	434	1
b0478	0	2	0	0.494	0.284	0.493	0.80538	0.062724	25	93	43	20	49	22	19	28	75	6	9	15	11	12	16	37	3	4	23	48	558	0
b0479	0	0	0	0.435	0.228	0.518	0.81626	0.1133	26	59	34	14	28	35	19	17	46	14	8	15	8	13	6	5	2	6	10	41	406	0
b0480	0	0	0	0.552	0.326	0.569	-0.41091	0.085455	19	44	28	16	40	21	26	29	48	21	10	28	27	41	38	35	2	7	20	50	550	1
b0481	0	0	1	0.512	0.143	0.49	-0.083019	0.050314	4	17	9	4	14	4	8	8	20	4	3	6	4	17	12	7	0	0	5	13	159	0
b0482	1	0	0	0.381	0.152	0.467	-0.22803	0.068182	4	42	13	11	9	12	16	13	25	7	11	21	13	9	13	12	1	7	12	13	264	0
b0483	1	0	0	0.356	0.063	0.456	-0.3687	0.076336	4	19	5	4	9	3	3	11	12	4	2	6	8	9	5	13	0	2	10	2	131	1
b0484	0	2	1	0.56	0.342	0.585	0.20468	0.041966	15	90	45	26	78	53	35	51	120	10	14	42	19	28	42	43	6	10	39	68	834	0
b0485	0	1	0	0.476	0.196	0.513	0.057097	0.070968	7	34	14	7	26	17	13	14	38	12	5	20	17	9	16	13	5	3	9	31	310	1
b0486	0	0	0	0.45	0.241	0.496	1.0377	0.090698	20	66	39	20	41	34	10	14	56	12	7	8	18	9	7	10	2	7	12	38	430	1
b0488	0	0	0	0.377	0.152	0.426	0.36556	0.092715	3	23	8	5	16	12	4	4	11	1	7	5	3	2	3	8	0	10	9	17	151	0
b0489	0	0	0	0.603	0.422	0.628	-0.019672	0.04918	7	24	31	13	24	23	11	13	33	6	0	18	12	15	11	26	1	2	20	15	305	0
b0490	0	1	0	0.382	0.102	0.443	-0.21156	0.075556	9	29	18	4	11	14	11	12	14	6	5	13	14	11	12	16	2	2	10	12	225	1
b0491	0	0	0	0.385	0.082	0.388	0.64776	0.070896	9	32	33	11	21	22	7	12	29	8	4	12	9	18	6	7	4	2	8	14	268	1
b0492	0	0	1	0.572	0.377	0.604	-0.27601	0.060811	8	46	14	6	11	14	11	16	33	8	3	35	12	11	15	25	2	2	11	13	296	0
b0493	0	0	1	0.457	0.262	0.522	-0.043123	0.063197	10	26	15	14	20	19	14	16	22	5	6	9	8	13	12	14	3	2	17	24	269	0
b0494	0	0	0	0.431	0.156	0.492	-0.20144	0.10577	11	29	7	7	10	11	14	6	22	5	4	17	11	8	12	7	0	6	11	10	208	0
b0495	0	12	0	0.43	0.256	0.527	-0.14737	0.026316	6	37	7	4	16	14	7	9	21	0	8	11	9	9	11	20	2	0	14	23	228	1
b0496	0	0	0	0.442	0.323	0.528	0.2551	0.085821	29	142	23	26	68	39	43	36	76	12	4	42	27	28	29	36	6	28	50	60	804	1
b0497	0	3	0	0.413	0.277	0.543	-0.7169	0.093268	23	129	38	18	77	96	81	110	104	85	40	55	44	32	101	95	12	25	126	135	1426	1
b0498	1	1	0	0.27	-0.19	0.359	0.005738	0.13934	7	10	11	4	10	8	3	5	7	9	2	1	6	10	3	13	2	1	4	6	122	1
b0499	0	1	0	0.298	-0.061	0.394	-0.77712	0.10169	4	26	10	6	6	13	11	7	13	16	8	10	15	14	22	12	5	4	13	21	236	1
b0502	0	0	0	0.438	0.098	0.515	-0.54815	0.066667	3	13	4	2	13	9	5	6	12	5	5	5	10	8	5	9	1	1	12	7	135	0
b0503	0	0	0	0.502	0.307	0.572	-0.37115	0.074176	7	44	17	9	16	11	13	16	42	13	13	26	10	11	16	31	7	7	28	27	364	0
b0504	0	3	0	0.378	0.165	0.483	-0.036688	0.090909	16	35	18	7	21	22	17	22	27	5	4	15	12	9	10	21	2	7	21	17	308	0
b0505	1	0	0	0.501	0.266	0.532	-0.1475	0.0875	9	18	10	2	13	6	8	8	10	3	7	10	8	3	11	12	3	2	8	9	160	1
b0506	0	4	0	0.378	0.116	0.469	0.073432	0.051661	6	37	14	7	22	22	11	13	25	6	5	13	7	8	13	16	3	2	17	24	271	1
b0507	0	4	0	0.615	0.334	0.615	0.062563	0.070826	22	43	39	23	56	20	31	25	74	16	16	26	19	23	31	37	12	4	32	44	593	1
b0508	0	1	0	0.474	0.141	0.51	-0.34264	0.10853	12	25	17	9	8	6	10	12	22	12	9	8	14	12	15	21	6	4	14	22	258	1
b0509	0	3	0	0.57	0.309	0.608	0.1774	0.041096	11	34	19	9	22	16	10	16	33	1	6	12	14	14	11	19	4	0	11	30	292	1
b0510	0	0	0	0.204	-0.109	0.375	-0.022826	0.13044	5	9	12	2	3	5	4	2	9	5	1	1	4	11	2	2	1	2	9	3	92	1
b0511	0	0	0	0.468	0.17	0.499	0.9595	0.13044	32	52	48	13	36	23	14	21	48	16	4	10	15	14	11	7	5	9	8	51	437	1
b0512	0	1	1	0.729	0.459	0.718	-0.18057	0.068433	18	33	29	13	38	19	19	20	38	9	12	19	13	26	33	32	12	4	22	44	453	1
b0513	0	0	0	0.387	0.169	0.471	0.89678	0.12874	37	73	31	13	31	32	28	31	34	11	4	15	10	2	6	6	7	8	19	37	435	1
b0514	0	1	0	0.505	0.246	0.497	0.33543	0.03937	11	32	29	11	33	14	15	13	58	4	4	16	19	13	18	21	9	0	11	50	381	1
b0515	0	0	0	0.544	0.219	0.569	-0.09272	0.12644	13	25	17	6	16	14	10	10	18	18	7	8	16	10	13	16	3	2	7	32	261	0
b0516	0	0	0	0.471	0.248	0.528	-0.22993	0.082725	17	34	22	14	30	17	21	29	33	10	9	17	21	15	23	28	8	7	23	33	411	0
b0517	0	1	0	0.439	0.17	0.5	-0.13553	0.083095	13	25	22	13	24	20	17	16	40	14	11	19	14	12	17	19	3	2	16	32	349	0
b0518	0	1	0	0.457	0.211	0.49	0.12973	0.043243	13	65	32	15	37	38	24	28	80	6	11	27	20	18	32	28	9	5	24	43	555	1
b0519	0	0	0	0.56	0.344	0.593	0.16577	0.066066	15	24	23	23	21	13	12	18	43	4	7	13	14	4	14	19	5	3	20	38	333	1
b0520	1	0	0	0.371	0.132	0.475	-0.027306	0.095941	11	40	6	4	11	17	18	14	32	7	9	16	5	5	9	6	6	8	20	27	271	1
b0521	1	2	0	0.45	0.177	0.46	-0.03569	0.053872	3	33	15	6	24	15	20	12	40	9	3	16	8	10	14	21	2	4	15	27	297	1
b0522	0	0	2	0.561	0.366	0.584	-0.13944	0.078873	12	42	17	7	27	16	24	17	31	7	10	23	14	8	14	24	4	9	21	28	355	0
b0523	0	0	2	0.659	0.458	0.642	0.08639	0.047337	4	14	10	5	15	11	10	6	28	2	6	7	7	6	7	9	0	2	7	13	169	0
b0524	1	0	3	0.493	0.268	0.511	0.01375	0.0875	13	27	12	7	18	9	10	9	30	4	12	7	7	12	14	13	3	4	15	14	240	0
b0525	1	1	1	0.782	0.518	0.764	-0.31159	0.097561	12	5	10	6	16	6	5	12	10	3	5	6	12	11	11	10	2	1	5	16	164	0
b0526	1	0	5	0.66	0.433	0.654	-0.41497	0.091106	19	36	21	21	29	19	15	18	49	16	16	16	18	23	38	34	5	7	30	31	461	1
b0529	0	0	5	0.569	0.305	0.583	0.047917	0.045139	6	26	22	4	32	10	17	17	27	6	6	9	13	12	17	17	5	1	17	24	288	0
b0530	0	1	0	0.374	-0.074	0.407	0.20471	0.073298	9	13	15	2	13	16	4	18	30	5	2	6	16	3	11	7	2	0	4	15	191	1
b0531	0	3	0	0.316	-0.053	0.394	0.013478	0.078261	9	25	19	6	17	19	16	12	18	6	3	9	18	13	5	9	0	3	11	12	230	1
b0532	0	8	0	0.382	0.044	0.445	-0.36078	0.11534	38	73	47	11	50	76	33	57	54	45	15	44	67	14	48	32	6	17	48	92	867	1
b0534	0	0	0	0.318	-0.023	0.388	0.15556	0.076023	8	20	7	3	13	12	9	14	19	2	1	2	13	2	12	5	4	3	9	13	171	1
b0535	0	1	0	0.312	0.017	0.42	0.059524	0.080952	8	24	23	5	14	21	5	15	8	9	4	7	11	16	12	8	3	0	8	9	210	0
b0537	0	0	0	0.3	-0.007	0.408	-0.67339	0.074935	9	31	26	9	22	25	14	13	34	5	13	11	11	43	21	33	4	15	33	15	387	0
b0540	1	4	0	0.48	0.25	0.576	-0.93922	0.058824	2	11	3	2	3	10	2	8	11	3	2	8	2	10	1	12	0	1	10	1	102	1
b0541	0	5	0	0.41	0.191	0.507	-0.50729	0.11806	12	21	11	7	17	22	8	11	26	13	9	16	10	13	11	13	11	9	32	16	288	1
b0543	0	0	3	0.263	-0.154	0.294	1.0482	0.12727	5	16	15	4	5	8	5	7	9	5	1	2	2	1	1	2	3	4	3	12	110	1
b0544	0	0	0	0.232	-0.183	0.336	-0.15768	0.080709	16	55	47	13	27	42	16	20	37	21	8	10	27	42	27	31	10	4	31	24	508	1
b0545	0	1	0	0.312	-0.164	0.392	-0.12077	0.10929	9	9	8	2	16	13	12	20	17	6	4	5	7	11	7	7	2	5	3	20	183	1
b0546	0	0	0	0.22	-0.196	0.323	-0.30075	0.09434	10	32	21	5	13	20	11	16	12	12	10	10	16	16	5	19	5	3	19	10	265	1
b0547	1	0	0	0.512	0.279	0.601	-0.34569	0.099338	5	16	9	4	8	10	4	11	8	6	5	8	4	10	8	10	4	4	8	9	151	1
b0549	1	0	0	0.456	0.232	0.581	-0.10208	0.03125	1	7	7	2	6	2	4	7	12	1	3	2	2	5	5	6	6	1	8	9	96	1
b0550	1	0	0	0.501	0.252	0.566	-0.56583	0.075	2	9	7	5	9	3	6	7	10	5	3	3	8	6	9	5	1	2	13	7	120	1
b0551	0	0	0	0.396	-0.01	0.435	-0.026772	0.062992	2	11	10	9	8	8	1	3	10	3	3	3	7	8	11	5	6	3	6	10	127	1
b0552	0	10	0	0.433	0.225	0.517	-0.53373	0.088757	16	32	19	16	13	17	12	18	28	7	15	22	15	19	14	23	1	7	27	17	338	0
b0553	0	4	0	0.618	0.238	0.656	-0.4888	0.14933	26	22	10	7	23	22	3	27	39	25	2	16	28	27	32	14	0	5	10	37	375	0
b0555	0	0	0	0.395	0.104	0.519	-0.16242	0.078788	2	13	13	3	11	6	6	12	15	7	2	6	6	12	7	6	4	4	10	20	165	1
b0556	0	0	0	0.442	0.172	0.53	-0.39216	0.045752	1	12	11	3	10	7	1	9	25	5	2	8	7	9	12	8	3	1	16	3	153	1
b0557	0	0	0	0.421	0.032	0.505	0.20516	0.072165	5	9	6	2	8	2	2	13	10	2	2	7	3	9	1	4	3	0	1	8	97	0
b0558	1	2	0	0.271	-0.089	0.384	-0.47	0.13333	9	13	13	2	10	7	3	13	5	9	6	7	11	11	6	9	1	2	11	2	150	0
b0560	0	1	0	0.443	0.227	0.54	-0.42541	0.060773	5	18	14	3	10	9	5	6	19	4	2	10	7	9	10	22	1	2	14	11	181	1
b0561	0	2	0	0.407	0.115	0.477	-0.4502	0.10526	9	21	10	4	21	17	12	12	23	9	5	8	13	11	11	26	0	8	16	11	247	1
b0562	0	0	0	0.32	-0.012	0.45	-0.16289	0.072165	8	22	11	4	11	19	6	12	12	5	12	5	11	12	8	10	3	1	4	18	194	0
b0564	1	2	0	0.235	-0.17	0.34	-0.009237	0.11647	17	22	30	3	14	24	6	15	7	10	3	3	13	22	14	14	8	2	13	9	249	1
b0565	0	0	0	0.353	0.033	0.488	-0.6448	0.13565	12	20	18	6	12	27	10	23	20	23	3	7	26	18	19	17	0	8	15	33	317	0
b0566	0	2	0	0.377	0.136	0.459	0.035968	0.090909	10	33	16	6	19	25	9	15	16	10	6	12	20	13	4	11	9	3	14	2	253	0
b0567	0	0	0	0.456	0.195	0.537	-0.15811	0.10811	14	37	11	5	16	23	14	14	33	10	3	23	8	14	16	11	2	8	16	18	296	0
b0568	0	0	0	0.454	0.217	0.528	-0.45424	0.090909	21	120	35	14	43	53	43	47	129	45	21	77	54	30	54	51	4	24	70	55	990	0
b0569	0	0	0	0.485	0.29	0.56	-0.013154	0.10738	37	91	44	18	62	40	27	40	55	23	17	35	26	23	38	46	5	20	54	44	745	0
b0570	0	6	0	0.427	0.192	0.496	0.012083	0.06875	22	51	39	16	39	32	24	28	35	9	17	19	18	18	29	27	2	2	29	24	480	0
b0571	0	12	0	0.46	0.283	0.516	0.07533	0.070485	9	33	14	8	20	8	6	14	15	5	3	6	7	12	19	13	0	2	15	18	227	0
b0572	0	1	1	0.423	0.171	0.492	-0.2302	0.078775	17	58	20	7	21	41	13	20	58	16	3	43	32	12	17	23	3	3	26	24	457	1
b0573	0	0	0	0.605	0.285	0.583	-0.13909	0.063636	6	6	9	6	9	7	4	9	9	0	5	9	5	9	4	6	0	1	1	5	110	1
b0574	0	0	0	0.526	0.312	0.568	-0.085749	0.068796	13	37	27	11	28	23	24	34	48	8	2	18	10	22	24	22	0	7	22	27	407	1
b0575	0	6	0	0.506	0.319	0.535	0.28262	0.075454	30	121	83	35	99	59	55	54	104	28	16	37	28	43	42	61	2	21	51	78	1047	1
b0576	0	8	0	0.559	0.35	0.573	0.74389	0.13319	32	65	36	19	39	28	16	15	44	16	7	10	21	12	7	14	3	13	19	42	458	1
b0577	0	0	0	0.468	0.235	0.515	0.30096	0.084337	18	55	45	15	25	26	11	24	31	7	9	21	17	16	20	16	1	10	21	27	415	0
b0578	0	0	1	0.64	0.306	0.603	-0.2106	0.082949	11	19	7	5	20	13	8	11	27	4	7	7	8	18	17	13	1	3	7	11	217	0
b0579	0	0	0	0.387	0.079	0.44	-0.36475	0.098361	6	15	8	3	7	9	9	1	4	3	3	5	5	11	7	8	1	3	6	8	122	0
b0580	0	0	0	0.424	0.252	0.52	1.1244	0.14634	7	22	3	4	3	3	3	5	9	2	2	2	0	2	2	2	2	3	3	3	82	0
b0581	0	0	0	0.475	0.163	0.499	-0.22446	0.08871	18	35	20	11	23	23	19	21	30	9	18	21	11	13	24	20	7	6	18	25	372	0
b0582	0	2	0	0.297	0.007	0.434	-0.22216	0.072973	13	47	17	7	14	21	14	19	48	6	8	8	10	15	23	23	5	8	35	29	370	1
b0583	0	0	0	0.369	-0.005	0.411	-0.079904	0.095694	10	18	17	3	12	10	8	13	23	6	11	12	4	9	9	16	5	4	9	10	209	0
b0584	0	1	1	0.597	0.361	0.623	-0.5811	0.092493	17	54	37	12	43	49	29	66	54	32	10	32	58	33	45	39	2	20	37	77	746	0
b0585	0	0	0	0.372	0.158	0.487	-0.32299	0.10428	12	38	19	7	22	22	26	16	31	7	11	26	7	11	18	23	5	20	25	28	374	1
b0586	0	0	0	0.476	0.236	0.522	-0.078577	0.07966	46	160	53	27	78	62	92	75	160	33	27	83	28	25	74	73	13	24	76	84	1293	1
b0587	0	1	0	0.434	0.145	0.488	-0.17135	0.074271	13	44	24	8	28	30	16	16	34	11	4	16	17	34	25	24	2	4	13	14	377	1
b0588	0	2	0	0.435	0.188	0.494	-0.13506	0.04797	2	33	18	6	16	11	12	24	28	7	10	13	6	8	12	19	3	4	18	21	271	0
b0590	0	1	0	0.427	0.337	0.511	0.98922	0.04491	10	63	21	6	29	24	14	20	53	2	3	9	5	3	9	4	3	3	17	36	334	0
b0592	1	0	0	0.428	0.182	0.505	-0.060377	0.062893	7	45	18	3	13	20	15	20	46	9	5	26	10	13	17	13	0	4	13	21	318	0
b0593	0	1	0	0.504	0.289	0.557	-0.22225	0.071611	20	41	14	7	26	32	27	23	41	3	8	22	12	11	17	29	4	5	26	23	391	1
b0594	0	3	0	0.523	0.298	0.563	-0.14664	0.08209	19	60	27	7	35	34	29	25	59	20	12	30	17	16	27	36	9	5	33	36	536	1
b0595	0	0	0	0.584	0.371	0.58	-0.28772	0.087719	9	28	15	14	18	14	18	10	29	9	7	12	8	14	27	16	3	7	17	10	285	1
b0596	0	1	1	0.529	0.285	0.569	0.032661	0.072581	12	21	11	6	20	14	5	17	35	3	2	18	7	8	15	11	2	3	12	26	248	1
b0597	0	1	0	0.443	0.261	0.535	-0.14161	0.043796	3	15	3	6	12	5	4	12	10	1	7	6	4	2	7	8	5	2	10	15	137	1
b0598	0	1	1	0.594	0.393	0.567	0.78217	0.10984	39	85	47	31	70	30	36	40	90	22	9	18	17	21	21	17	8	16	19	65	701	1
b0599	0	1	0	0.499	0.241	0.496	0.10912	0.077348	15	42	19	3	31	15	20	21	46	9	13	21	13	11	20	15	3	4	14	27	362	0
b0600	0	1	0	0.46	0.165	0.48	-0.070725	0.095855	17	41	20	6	24	21	23	21	50	15	14	27	11	10	18	21	6	5	19	17	386	1
b0601	0	0	0	0.433	0.165	0.492	-0.59187	0.052632	5	20	15	7	12	11	9	11	11	3	6	14	11	13	14	14	2	3	16	12	209	0
b0602	0	0	0	0.379	0.088	0.48	-0.45222	0.14286	16	33	27	10	17	20	24	16	28	23	11	24	18	21	19	24	11	19	24	21	406	0
b0603	0	1	0	0.288	-0.022	0.39	-0.083	0.073333	12	39	33	8	12	31	10	13	12	10	9	11	22	15	13	19	6	0	17	8	300	0
b0604	0	0	0	0.386	0.105	0.46	-0.17649	0.093284	7	27	17	11	15	11	16	15	26	13	2	14	10	26	13	15	2	5	4	19	268	0
b0605	0	0	4	0.853	0.602	0.856	-0.27754	0.1016	11	11	13	3	12	9	8	14	19	5	5	5	5	14	14	15	2	3	6	13	187	1
b0606	0	0	0	0.682	0.44	0.682	-0.11959	0.05838	16	47	39	12	41	27	19	32	51	12	10	18	23	36	31	38	6	3	21	49	531	1
b0607	0	1	0	0.481	0.144	0.5	-0.052817	0.049296	6	15	8	4	17	13	5	4	11	1	10	5	4	3	8	11	0	0	11	6	142	0
b0608	0	3	1	0.433	0.104	0.479	-0.01068	0.080097	19	33	26	5	35	15	23	15	46	12	15	19	10	23	20	25	8	2	15	46	412	1
b0610	0	0	0	0.51	0.277	0.566	-0.028677	0.044118	1	18	7	6	11	7	9	6	14	4	3	4	5	2	10	11	1	1	8	8	136	0
b0611	0	0	0	0.468	0.212	0.554	-0.41157	0.10075	14	23	7	5	11	18	14	13	33	8	4	10	13	16	13	15	8	5	18	20	268	0
b0612	0	2	0	0.522	0.293	0.553	0.87269	0.1232	28	67	41	20	46	30	27	29	45	15	6	6	14	16	10	12	5	17	11	42	487	0
b0613	0	0	1	0.391	0.188	0.5	0.022603	0.058219	8	48	13	8	8	14	13	22	31	5	6	13	10	6	14	15	7	4	19	28	292	0
b0614	0	0	0	0.379	0.09	0.429	-0.13552	0.032787	2	26	8	3	14	12	12	7	20	1	9	8	5	5	9	12	4	3	15	8	183	0
b0615	0	0	1	0.688	0.473	0.69	-0.093726	0.047059	13	46	31	10	49	35	17	26	52	8	14	22	20	17	32	29	8	3	36	42	510	0
b0616	0	0	1	0.657	0.446	0.676	-0.15179	0.045603	7	33	19	7	23	18	11	12	39	6	6	10	10	9	19	25	2	1	28	22	307	0
b0617	0	0	1	0.509	0.258	0.547	0.027551	0.030612	1	12	9	2	7	4	4	4	11	1	0	6	4	3	10	4	2	1	7	6	98	0
b0618	0	0	1	0.465	0.253	0.559	-0.09685	0.094488	19	38	30	7	23	19	15	30	31	15	11	15	16	19	13	25	10	2	27	16	381	0
b0619	0	1	0	0.416	0.151	0.456	-0.018659	0.085145	28	59	44	17	40	37	20	19	43	15	8	30	20	25	35	31	3	4	34	40	552	1
b0620	0	1	0	0.362	0.112	0.447	-0.17743	0.070796	7	25	17	7	12	9	12	15	21	9	9	10	5	8	10	17	2	0	17	14	226	1
b0621	0	1	0	0.516	0.225	0.537	1.0757	0.08026	22	54	49	25	48	37	19	27	58	13	7	9	8	14	9	11	4	2	8	37	461	0
b0622	0	0	0	0.473	0.132	0.503	-0.32634	0.2043	14	11	9	5	10	7	10	11	15	12	4	6	12	7	8	9	0	12	8	16	186	1
b0624	1	0	1	0.311	0.093	0.387	0.98268	0.14961	14	20	8	3	9	8	3	11	13	0	2	3	5	1	1	2	1	5	4	14	127	0
b0626	0	0	0	0.408	0.142	0.443	0.21551	0.058824	4	23	11	8	14	5	12	10	27	4	4	8	7	4	5	11	3	3	13	11	187	1
b0628	0	0	3	0.607	0.346	0.613	-0.3296	0.05919	10	26	18	14	22	12	21	16	31	7	11	9	10	18	20	22	8	2	26	18	321	0
b0629	0	1	0	0.378	0.16	0.508	-0.005639	0.086466	15	33	26	5	14	18	17	15	15	7	8	15	16	6	15	13	3	1	15	9	266	0
b0630	0	0	3	0.396	0.174	0.481	-0.15602	0.068063	5	23	12	6	13	6	11	11	13	6	6	8	10	7	9	13	3	2	11	16	191	0
b0631	0	0	2	0.58	0.319	0.655	-0.16552	0.068966	2	8	5	3	11	4	6	8	3	4	3	4	3	6	3	8	0	0	2	4	87	0
b0632	0	2	2	0.622	0.357	0.661	-0.13697	0.091811	21	37	25	15	26	25	13	22	35	11	7	17	23	26	25	16	2	5	17	35	403	0
b0633	0	0	1	0.446	0.208	0.525	-0.24475	0.046961	8	23	17	6	25	33	33	30	45	7	1	32	14	8	17	9	4	2	16	32	362	0
b0634	1	1	3	0.464	0.261	0.551	0.90811	0.091892	17	57	38	19	36	20	18	11	31	9	7	12	5	11	12	8	2	8	15	34	370	0
b0635	1	1	3	0.573	0.352	0.609	-0.3534	0.096367	17	55	35	14	49	28	35	38	56	34	15	25	34	33	37	30	0	10	39	49	633	0
b0636	1	0	2	0.43	0.201	0.49	-0.29419	0.070968	3	19	8	3	9	7	12	8	15	3	3	5	3	11	8	11	1	5	10	11	155	0
b0638	0	0	0	0.381	0.121	0.471	-0.21379	0.08867	9	23	13	6	11	11	6	7	18	3	11	15	10	1	9	14	3	6	15	12	203	0
b0639	0	0	3	0.416	0.231	0.524	-0.45728	0.089202	6	28	13	3	8	6	20	14	13	9	8	15	10	7	9	17	2	4	11	10	213	0
b0640	1	0	4	0.378	0.212	0.52	-0.098542	0.061224	9	70	8	5	16	14	13	16	37	5	9	29	17	10	15	20	5	7	23	15	343	0
b0641	1	0	2	0.51	0.3	0.562	-0.2399	0.046632	4	20	11	7	14	13	10	19	17	4	1	8	8	9	14	8	1	1	15	9	193	0
b0642	1	1	5	0.719	0.482	0.724	-0.36756	0.097674	27	65	35	34	72	24	41	54	79	36	16	30	39	54	58	66	11	21	41	57	860	0
b0644	0	0	0	0.427	-0.012	0.469	-0.60153	0.14679	11	22	13	7	12	16	3	9	44	26	7	24	17	20	23	21	5	11	11	25	327	0
b0645	0	1	0	0.329	-0.015	0.419	-0.50766	0.1617	12	25	8	9	3	21	9	7	17	17	6	10	7	5	18	15	7	9	17	13	235	1
b0646	0	1	0	0.364	0.081	0.446	-0.21368	0.10526	17	63	32	10	21	23	27	18	38	21	12	27	12	14	26	44	10	12	31	17	475	1
b0647	0	0	0	0.345	-0.026	0.401	-0.46467	0.13044	5	19	10	3	4	12	7	11	20	15	7	10	7	15	5	9	1	4	7	13	184	0
b0648	0	1	0	0.339	0.001	0.436	-0.39234	0.13192	7	26	8	8	9	22	7	12	17	15	7	11	7	9	12	17	5	9	11	16	235	1
b0649	0	1	0	0.364	0.051	0.434	-0.33623	0.10145	17	61	23	10	20	29	24	19	46	18	9	27	11	19	28	53	11	14	27	17	483	1
b0650	0	2	0	0.43	0.165	0.485	-0.20666	0.066547	16	60	36	9	43	40	24	30	50	16	10	21	26	20	34	45	5	5	38	28	556	0
b0651	0	2	0	0.527	0.23	0.557	0.10515	0.067524	10	34	18	9	29	11	21	22	31	7	8	8	12	12	19	20	3	4	11	22	311	0
b0652	1	13	1	0.654	0.48	0.638	-0.062656	0.053942	11	23	12	11	26	12	10	11	19	1	6	9	8	21	16	16	3	1	10	15	241	0
b0653	1	3	1	0.474	0.247	0.507	0.8683	0.12946	15	32	19	10	22	22	8	11	21	9	1	8	3	5	6	5	0	5	10	12	224	0
b0654	0	2	1	0.502	0.268	0.542	0.60488	0.13008	16	33	19	11	18	13	12	13	24	8	1	10	11	7	4	8	3	8	10	17	246	0
b0655	0	0	0	0.638	0.384	0.638	-0.47285	0.069536	13	26	14	9	19	18	13	15	30	5	2	16	19	32	23	16	2	3	10	17	302	0
b0656	0	10	0	0.433	0.225	0.517	-0.53373	0.088757	16	32	19	16	13	17	12	18	28	7	15	22	15	19	14	23	1	7	27	17	338	0
b0658	0	0	3	0.603	0.419	0.667	-0.37192	0.061644	14	25	26	12	19	22	9	10	15	3	9	12	6	12	36	25	1	1	20	15	292	0
b0659	1	0	5	0.536	0.29	0.531	-0.31097	0.064516	4	18	7	6	12	9	8	6	10	4	6	9	4	5	9	23	2	2	3	8	155	0
b0660	0	1	1	0.618	0.428	0.659	-0.3702	0.064067	14	33	29	6	23	11	16	19	35	8	7	15	16	20	21	33	2	1	31	19	359	0
b0661	0	1	3	0.641	0.427	0.632	-0.37827	0.075949	18	37	34	14	35	26	22	30	28	14	9	18	17	21	33	40	6	4	36	32	474	0
b0662	0	2	3	0.469	0.237	0.505	0.026854	0.084399	12	47	15	14	30	17	21	12	51	12	12	25	13	9	18	16	3	9	23	32	391	1
b0674	0	0	1	0.641	0.4	0.635	-0.35596	0.1065	21	47	27	16	36	37	22	17	54	29	19	23	13	33	38	41	8	9	28	36	554	0
b0675	0	0	0	0.593	0.288	0.561	0.1092	0.096	12	18	19	8	21	13	13	14	26	9	6	5	10	10	18	10	3	3	10	22	250	0
b0676	0	1	1	0.565	0.33	0.609	-0.006158	0.049261	11	43	42	3	27	21	13	19	38	8	14	23	18	16	16	27	8	1	26	32	406	0
b0677	0	0	3	0.584	0.328	0.601	0.079843	0.060209	12	39	26	8	30	12	16	27	43	10	9	9	22	20	18	24	8	1	14	34	382	0
b0678	0	0	3	0.634	0.372	0.661	-0.18459	0.082707	12	24	14	10	21	11	13	17	22	8	11	7	16	15	12	18	4	2	12	17	266	0
b0679	0	2	1	0.678	0.473	0.69	0.58426	0.092593	42	65	49	20	59	29	29	33	91	12	9	17	25	25	25	25	5	6	18	64	648	1
b0680	1	0	4	0.72	0.483	0.704	-0.51787	0.097473	24	40	35	12	35	28	28	27	39	22	16	15	27	32	37	46	10	8	40	33	554	1
b0681	0	0	0	0.626	0.378	0.677	-0.51154	0.1688	31	25	18	13	15	31	14	29	54	33	7	16	22	26	42	19	0	15	17	41	468	1
b0682	1	0	0	0.512	0.195	0.495	-0.52315	0.037037	1	8	6	2	7	8	2	4	13	2	1	13	5	10	6	7	5	1	4	3	108	1
b0683	0	0	1	0.592	0.318	0.637	-0.55946	0.054054	4	16	9	2	8	5	2	7	10	4	12	5	6	9	12	14	4	0	8	11	148	0
b0684	0	1	5	0.696	0.385	0.694	-0.28466	0.10796	9	15	15	2	7	5	5	9	16	6	5	6	4	9	20	17	3	4	4	15	176	0
b0685	0	0	1	0.467	0.335	0.614	-0.62	0.033333	1	16	6	5	6	7	4	5	11	2	1	6	6	8	4	13	0	1	14	4	120	0
b0686	0	0	1	0.523	0.199	0.541	-0.21299	0.074803	8	22	18	7	21	10	13	5	30	6	13	16	14	7	22	8	0	5	15	14	254	0
b0687	1	0	1	0.489	0.196	0.543	-0.28619	0.066298	5	15	11	7	12	13	8	14	19	6	5	7	5	14	7	14	2	1	10	6	181	1
b0688	0	0	3	0.692	0.445	0.687	-0.16777	0.071429	20	44	30	11	40	29	28	24	67	14	15	18	29	29	34	31	5	5	20	53	546	1
b0689	0	0	0	0.276	-0.036	0.391	-0.34451	0.067073	5	16	8	5	9	12	7	13	8	3	3	9	11	8	5	9	7	3	10	13	164	1
b0691	0	0	0	0.306	0.022	0.404	-0.080952	0.07619	3	12	9	4	7	5	3	7	7	3	2	6	9	7	6	5	1	2	2	5	105	0
b0692	0	3	0	0.536	0.29	0.542	0.76697	0.10706	23	39	38	21	46	40	18	25	46	14	3	11	20	15	4	12	6	10	5	43	439	0
b0693	0	4	0	0.533	0.248	0.556	-0.23456	0.10246	38	72	36	14	50	31	41	24	65	31	24	37	37	29	36	54	18	6	39	50	732	0
b0694	0	3	0	0.464	0.227	0.491	-0.13689	0.062222	8	31	14	3	17	8	10	11	21	4	7	9	5	6	15	17	0	2	22	15	225	0
b0695	0	0	0	0.439	0.248	0.508	-0.090157	0.061521	28	115	40	16	72	34	48	46	102	13	23	41	29	27	47	61	6	14	70	62	894	0
b0697	0	2	0	0.576	0.359	0.592	0.35792	0.054252	23	74	53	19	59	37	26	41	94	6	5	23	24	31	33	30	6	8	33	57	682	0
b0698	0	0	0	0.494	0.307	0.524	0.77109	0.095153	35	84	27	29	49	37	25	30	62	9	6	21	24	8	9	15	6	9	16	56	557	0
b0700	0	3	0	0.454	0.356	0.584	-0.71489	0.094488	26	129	51	15	65	86	78	118	82	76	48	62	41	34	95	83	19	30	125	134	1397	1
b0702	1	0	0	0.169	-0.271	0.242	1.2167	0.16667	10	15	20	6	6	11	1	3	4	5	1	1	1	4	4	1	1	3	5	6	108	1
b0703	0	0	0	0.374	0.227	0.52	-0.83753	0.10692	7	46	19	8	18	23	39	35	24	33	12	29	16	18	35	24	6	11	41	33	477	1
b0704	1	0	0	0.27	-0.149	0.365	-0.26667	0.12169	12	18	15	5	8	10	5	10	13	8	4	7	11	16	8	13	4	3	10	9	189	1
b0705	0	4	0	0.31	-0.04	0.385	-0.45719	0.066667	10	22	25	9	14	19	5	11	23	6	11	6	14	28	20	19	5	3	19	16	285	1
b0706	0	2	0	0.37	-0.038	0.41	-0.40514	0.079051	11	18	28	6	11	16	8	9	14	6	13	7	8	25	22	20	5	3	8	15	253	1
b0708	1	0	2	0.415	0.169	0.482	-0.39492	0.10169	19	43	19	9	30	23	26	22	50	14	15	28	20	17	20	33	7	15	34	28	472	1
b0709	0	3	0	0.554	0.312	0.569	0.67525	0.13185	28	66	37	19	38	31	12	21	55	25	7	14	18	14	10	15	8	12	18	45	493	0
b0710	0	0	3	0.501	0.225	0.508	-0.1251	0.068826	6	27	15	4	17	10	12	14	25	4	8	9	12	8	11	20	2	7	11	25	247	1
b0711	0	0	0	0.445	0.29	0.536	0.02844	0.073394	6	26	11	2	23	12	21	7	16	5	4	10	4	3	6	19	3	5	15	20	218	1
b0712	0	0	0	0.475	0.253	0.543	-0.34677	0.067742	7	36	16	10	14	14	16	13	25	7	9	22	10	10	17	14	5	7	24	34	310	1
b0715	0	0	0	0.367	0.184	0.465	0.96997	0.077135	12	64	31	22	23	20	17	19	49	8	3	12	7	4	7	5	4	8	18	30	363	0
b0716	0	1	0	0.438	0.109	0.477	-0.29033	0.1105	17	28	25	9	21	29	18	24	20	20	5	12	23	21	25	20	7	3	10	25	362	0
b0717	1	4	0	0.366	0.142	0.479	-0.2719	0.082645	8	28	11	6	14	16	14	17	21	10	1	16	12	16	9	11	3	2	13	14	242	0
b0718	0	8	1	0.469	0.186	0.519	-0.41027	0.0978	30	62	48	18	46	92	33	47	57	30	18	43	55	25	61	29	6	20	36	62	818	0
b0720	0	1	0	0.697	0.441	0.696	-0.23091	0.096019	22	35	28	19	20	25	19	28	37	16	15	8	17	23	27	26	7	3	24	28	427	0
b0721	0	0	2	0.437	0.285	0.567	0.83721	0.10853	9	15	13	6	15	10	3	7	10	2	3	3	2	5	2	5	0	3	6	10	129	1
b0722	0	0	2	0.587	0.362	0.589	1.3687	0.16522	9	16	10	4	19	5	1	7	11	6	2	2	2	2	2	2	0	4	3	8	115	1
b0723	0	2	2	0.703	0.469	0.691	-0.32415	0.068027	19	51	25	17	41	29	24	33	56	14	19	21	25	22	32	43	11	7	40	59	588	1
b0724	0	1	2	0.483	0.21	0.515	-0.29916	0.07563	8	27	14	9	9	16	17	6	14	8	3	9	12	11	18	11	11	2	17	16	238	1
b0725	0	0	0	0.32	0.154	0.494	-0.50233	0.034884	2	5	4	1	8	11	3	8	5	1	3	2	2	11	3	1	2	0	7	7	86	1
b0726	1	0	4	0.673	0.474	0.695	-0.44105	0.090032	39	83	33	25	69	57	44	42	77	31	34	54	36	44	52	66	10	14	56	67	933	1
b0727	1	0	4	0.734	0.525	0.711	-0.21679	0.039506	8	41	19	13	37	24	21	24	44	7	7	9	13	25	27	32	0	1	26	27	405	1
b0728	0	0	2	0.728	0.471	0.727	0.023711	0.054124	11	38	23	8	38	8	14	15	47	7	5	17	16	24	21	28	5	3	17	43	388	1
b0729	0	0	2	0.763	0.514	0.766	0.16159	0.048443	8	14	30	7	24	11	15	26	29	6	6	7	4	22	11	18	5	0	5	41	289	1
b0730	0	1	0	0.409	0.186	0.509	-0.56292	0.0875	10	22	16	7	18	15	11	13	10	8	5	19	5	14	14	22	0	3	20	8	240	0
b0731	0	1	0	0.44	0.163	0.489	0.38647	0.080547	27	85	34	20	48	37	27	42	90	16	11	17	23	22	19	33	6	10	25	66	658	1
b0732	0	0	0	0.435	0.193	0.513	-0.36397	0.08894	32	82	54	29	58	51	42	41	58	30	19	37	42	41	56	66	12	16	58	53	877	1
b0733	1	1	1	0.648	0.427	0.671	0.39943	0.13575	40	61	32	23	36	31	18	29	56	18	6	20	13	21	16	27	3	13	20	40	523	1
b0734	1	1	1	0.688	0.466	0.672	0.65752	0.14248	24	45	25	19	38	16	14	26	37	14	4	7	16	6	13	10	3	16	17	29	379	1
b0735	0	0	1	0.397	0.105	0.432	1.068	0.14433	9	15	8	5	8	4	4	2	10	1	2	2	0	4	3	2	3	4	4	7	97	1
b0736	1	0	1	0.421	0.11	0.48	-0.10597	0.10448	6	11	4	6	17	5	5	10	13	7	4	5	4	5	5	11	1	1	11	3	134	1
b0737	0	1	3	0.517	0.258	0.571	0.23609	0.095652	14	25	22	8	12	15	5	10	28	5	5	8	12	8	5	17	0	3	13	15	230	1
b0738	0	0	3	0.499	0.352	0.532	0.20422	0.035211	3	16	11	3	19	10	10	6	11	2	1	5	5	7	8	9	0	0	8	8	142	1
b0739	0	0	2	0.53	0.116	0.536	-0.60404	0.028504	6	19	14	4	9	22	10	6	130	5	1	20	11	66	20	45	2	1	9	21	421	1
b0740	0	0	3	0.597	0.299	0.631	-0.21535	0.090698	18	31	15	7	40	39	28	21	43	13	5	30	20	14	24	10	0	8	20	44	430	1
b0741	0	0	3	0.791	0.533	0.78	-0.45376	0.063584	3	14	7	9	11	14	4	3	19	8	3	10	14	10	10	9	1	0	8	16	173	1
b0742	0	0	2	0.497	0.178	0.543	-0.46806	0.072243	6	20	11	5	15	26	9	11	37	11	2	28	17	17	18	4	0	2	7	17	263	1
b0750	0	0	1	0.422	0.136	0.482	-0.14063	0.063401	9	32	19	11	23	16	21	20	43	9	11	15	6	16	21	27	9	4	17	18	347	1
b0751	0	0	1	0.444	0.184	0.466	0.90879	0.14226	17	31	26	11	22	17	7	7	21	8	2	10	10	4	4	8	3	9	8	14	239	1
b0752	0	0	0	0.408	0.149	0.451	0.32971	0.063898	9	45	21	11	27	17	14	14	32	4	25	7	9	4	12	16	3	7	16	20	313	0
b0753	0	0	0	0.5	0.148	0.525	-0.71111	0.007937	1	7	2	6	6	7	3	14	16	0	2	5	15	8	13	3	2	0	2	14	126	0
b0754	0	2	1	0.561	0.273	0.562	-0.18229	0.051429	8	34	25	8	22	18	14	14	38	6	11	11	18	24	22	22	7	4	15	29	350	1
b0755	0	0	4	0.696	0.468	0.7	-0.568	0.1	6	28	9	3	16	11	11	11	24	12	5	6	12	22	13	26	0	7	13	15	250	0
b0756	0	0	0	0.545	0.311	0.586	-0.45954	0.098266	15	35	11	3	19	23	21	18	30	14	7	19	16	12	28	18	4	5	18	30	346	0
b0757	0	0	0	0.581	0.333	0.605	-0.10497	0.062827	13	30	22	9	36	19	14	18	39	10	9	23	17	16	20	26	9	1	18	33	382	0
b0758	0	0	0	0.515	0.3	0.585	-0.52443	0.10345	15	31	6	8	22	19	26	23	33	11	15	19	12	13	19	23	6	10	21	16	348	0
b0759	0	0	1	0.605	0.343	0.623	-0.31124	0.08284	9	27	18	9	29	19	21	15	26	14	13	13	19	14	24	14	3	5	16	30	338	0
b0760	0	0	0	0.421	0.162	0.489	-0.21612	0.067347	16	73	25	4	29	35	22	27	33	10	13	36	16	15	31	28	4	7	30	36	490	0
b0761	0	0	0	0.447	0.212	0.512	-0.020992	0.045802	5	35	19	3	15	16	6	14	31	4	5	23	9	11	18	11	3	3	11	20	262	0
b0763	0	0	1	0.599	0.25	0.584	-0.020234	0.085603	11	21	10	3	24	16	10	14	42	7	3	8	9	22	16	12	0	4	7	18	257	1
b0764	0	0	1	0.421	0.255	0.539	0.8262	0.1048	15	36	18	6	19	16	12	14	24	3	1	3	1	3	4	9	2	6	17	20	229	1
b0765	0	1	1	0.469	0.306	0.56	-0.049716	0.056818	6	54	21	7	27	22	19	14	26	8	8	17	15	17	15	21	2	6	22	25	352	1
b0766	1	0	2	0.525	0.204	0.527	-0.1261	0.077206	7	26	17	8	19	10	11	20	30	8	15	13	11	10	17	15	3	6	9	17	272	0
b0767	0	0	2	0.573	0.265	0.547	-0.22357	0.07855	10	23	13	6	40	22	20	18	23	11	16	17	13	8	22	19	5	5	13	27	331	1
b0768	0	4	0	0.298	0.006	0.372	-0.064201	0.079882	16	44	24	10	20	22	17	17	24	6	8	10	19	21	12	22	4	5	21	16	338	0
b0769	0	0	0	0.426	0.128	0.499	0.074	0.048571	9	25	30	11	30	21	21	24	35	8	6	10	15	12	20	16	5	0	18	34	350	1
b0770	0	2	1	0.551	0.37	0.602	0.93501	0.1174	25	67	42	21	47	29	19	28	47	15	5	1	18	23	8	11	1	16	6	48	477	1
b0771	0	0	0	0.572	0.335	0.594	-0.14744	0.076216	23	59	54	20	54	49	35	44	69	28	17	26	41	37	37	48	12	7	30	71	761	1
b0772	0	0	0	0.598	0.334	0.589	-0.35223	0.084309	16	24	20	5	38	30	24	31	42	14	4	23	36	12	27	12	3	6	23	37	427	0
b0773	0	1	0	0.549	0.181	0.564	-0.18038	0.10127	8	10	6	5	14	10	10	10	13	4	8	2	5	5	16	3	1	4	6	18	158	0
b0774	0	5	3	0.537	0.312	0.56	0.020746	0.081585	17	37	25	22	27	18	23	22	51	9	14	21	10	11	21	26	10	9	23	33	429	0
b0775	0	0	3	0.524	0.341	0.573	-0.38237	0.066474	10	39	10	14	19	15	18	24	32	11	5	24	14	16	19	25	8	2	20	21	346	1
b0776	0	1	2	0.473	0.232	0.526	-0.076042	0.065104	11	44	16	8	25	29	14	14	53	7	12	27	8	7	20	17	5	7	28	32	384	1
b0777	0	0	2	0.391	0.135	0.435	-0.31474	0.079681	6	32	8	5	13	11	14	12	33	7	14	21	5	5	13	10	2	7	19	14	251	1
b0778	0	1	2	0.4	0.202	0.505	0.026222	0.075556	5	25	9	4	17	12	14	20	29	7	4	10	8	8	7	13	2	5	8	18	225	1
b0779	0	0	2	0.529	0.331	0.576	-0.35765	0.068351	23	74	42	20	46	30	34	34	50	23	11	32	21	31	40	67	1	0	52	42	673	1
b0780	0	0	0	0.404	0.114	0.462	0.039404	0.033113	3	44	23	9	22	18	14	14	24	6	9	9	15	10	15	19	1	1	19	27	302	0
b0781	0	0	1	0.54	0.317	0.604	-0.35441	0.085106	17	33	20	5	19	14	7	21	24	8	11	18	14	12	22	18	7	3	30	26	329	1
b0782	0	0	0	0.58	0.292	0.6	-0.22529	0.064706	7	12	11	3	13	11	7	13	18	2	5	7	5	6	9	13	2	2	12	12	170	1
b0783	0	0	1	0.582	0.378	0.579	-0.036646	0.031056	3	13	9	8	14	7	4	11	23	1	6	4	3	10	9	12	3	1	10	10	161	1
b0784	0	0	1	0.57	0.345	0.628	0.20247	0.08642	6	9	1	2	9	2	4	6	12	0	2	4	1	2	7	5	0	1	3	5	81	1
b0785	0	0	1	0.6	0.338	0.638	-0.49667	0.1	6	8	6	3	14	6	8	9	15	3	4	4	4	6	8	16	0	6	12	12	150	1
b0786	0	0	1	0.428	0.173	0.509	0.81539	0.12821	15	36	17	14	18	16	2	19	24	11	0	7	8	6	7	3	0	4	10	17	234	1
b0787	0	0	0	0.253	-0.078	0.324	0.92785	0.11814	12	34	29	9	15	16	6	11	26	10	6	3	8	7	4	7	4	6	7	17	237	1
b0788	1	0	0	0.488	0.302	0.53	0.87453	0.13208	14	52	30	9	31	18	6	13	29	17	7	6	6	16	5	7	5	11	14	22	318	0
b0789	0	0	0	0.463	0.243	0.527	-0.39153	0.096852	17	42	22	9	30	12	21	14	37	14	15	19	18	16	22	30	2	9	38	26	413	0
b0790	0	0	0	0.426	0.212	0.479	-0.29486	0.090909	11	24	10	6	21	10	17	11	25	7	16	9	10	7	14	15	3	5	19	13	253	0
b0791	1	0	0	0.472	0.267	0.464	0.65441	0.080882	3	25	4	5	20	5	2	7	12	2	6	5	2	6	2	5	3	6	9	7	136	1
b0792	0	2	0	0.462	0.288	0.511	0.3913	0.1087	20	50	33	9	28	22	19	27	31	11	4	23	15	12	11	13	1	9	16	14	368	0
b0793	0	1	0	0.53	0.361	0.567	0.61459	0.098143	21	50	40	14	30	25	16	24	31	9	2	17	13	7	11	15	3	7	21	21	377	0
b0794	0	1	1	0.488	0.291	0.548	-0.19554	0.06518	23	74	23	24	31	30	28	38	43	11	14	21	17	33	35	41	6	4	27	60	583	0
b0795	0	0	0	0.536	0.304	0.552	-0.35663	0.072289	6	31	10	4	32	15	12	19	42	14	3	28	12	13	23	17	0	4	22	25	332	0
b0796	0	0	0	0.47	0.265	0.541	-0.098678	0.070485	8	26	20	6	4	8	6	17	30	5	8	15	8	8	10	16	5	3	13	11	227	0
b0797	0	3	0	0.637	0.475	0.677	-0.50617	0.035242	9	48	26	7	28	19	26	19	45	6	14	28	14	27	25	26	1	1	44	41	454	1
b0798	1	0	0	0.41	0.169	0.533	-0.76375	0.1	6	13	6	6	8	8	6	6	15	6	5	8	5	13	9	13	0	4	14	9	160	0
b0799	0	1	0	0.453	0.276	0.538	-0.24302	0.069832	24	96	39	17	42	36	37	28	64	16	19	35	21	39	37	56	11	10	55	34	716	1
b0800	0	0	0	0.496	0.311	0.588	-0.16531	0.05625	9	35	19	12	17	11	22	17	32	7	10	13	9	15	12	25	5	2	19	29	320	1
b0801	0	2	0	0.514	0.207	0.514	-0.083934	0.072022	16	26	22	9	22	19	20	18	47	4	20	20	11	12	16	20	8	6	13	32	361	1
b0803	0	0	0	0.45	0.169	0.523	-0.88182	0.034091	0	4	7	1	2	5	5	2	10	2	1	6	4	3	6	9	4	1	9	7	88	0
b0804	0	0	0	0.441	0.186	0.496	-0.35907	0.10127	10	26	6	7	18	17	10	13	17	8	7	15	15	5	12	12	2	6	16	15	237	0
b0805	0	1	0	0.529	0.235	0.547	-0.49882	0.089474	26	40	39	11	45	56	31	83	67	33	16	31	57	27	52	24	3	9	34	76	760	0
b0806	0	0	0	0.412	0.103	0.485	-0.086567	0.067164	3	15	9	4	7	12	2	9	13	6	5	4	6	9	7	4	2	0	6	11	134	0
b0807	0	0	0	0.457	0.206	0.508	-0.39522	0.083582	15	32	18	5	15	21	16	12	36	8	9	18	20	17	14	17	6	5	26	25	335	1
b0808	0	0	0	0.455	0.261	0.522	0.41349	0.10433	51	104	63	14	54	49	43	55	79	14	14	28	31	24	23	28	6	17	41	48	786	0
b0809	0	16	0	0.639	0.476	0.652	-0.12792	0.05	10	27	16	7	22	11	12	7	18	2	8	13	9	15	10	22	1	0	13	17	240	0
b0810	1	1	0	0.566	0.441	0.595	0.87671	0.10959	13	29	30	7	17	9	8	10	23	4	2	5	5	4	4	9	0	7	15	18	219	0
b0811	0	5	0	0.716	0.448	0.707	-0.23347	0.096774	12	23	12	4	20	12	7	14	27	10	2	6	13	29	22	10	0	2	5	18	248	0
b0812	0	0	1	0.668	0.405	0.683	-0.21437	0.05988	5	19	12	4	11	9	2	12	18	3	5	6	9	12	16	8	0	2	8	6	167	0
b0813	0	0	0	0.366	0.146	0.473	0.9478	0.084746	13	53	22	9	22	19	18	15	39	5	3	7	2	7	4	9	2	7	11	28	295	0
b0814	0	0	0	0.814	0.563	0.83	-0.31988	0.15205	8	7	7	4	11	15	4	14	17	16	1	7	8	8	8	6	1	2	6	21	171	1
b0815	0	1	1	0.453	0.198	0.519	-0.1167	0.13662	39	53	25	8	37	35	18	34	44	23	9	28	25	33	28	22	4	10	21	31	527	0
b0817	1	0	0	0.405	0.205	0.507	-0.37677	0.045161	5	15	7	6	15	6	4	8	14	1	6	7	2	7	6	19	0	1	16	10	155	1
b0818	0	0	0	0.384	0.236	0.471	0.92043	0.11021	22	74	24	13	32	19	20	18	33	6	5	10	12	7	7	8	5	13	17	27	372	1
b0819	0	3	1	0.632	0.378	0.644	-0.11634	0.075163	10	24	19	9	28	10	25	27	23	11	5	13	16	14	11	18	2	2	12	27	306	0
b0820	0	5	1	0.641	0.453	0.667	-0.37642	0.084906	23	62	28	17	31	34	17	22	32	16	8	22	25	33	35	48	1	6	28	42	530	1
b0821	0	0	0	0.454	0.228	0.528	-0.39525	0.097387	15	36	17	10	28	21	26	19	44	13	13	23	16	16	28	25	5	13	25	28	421	0
b0822	0	1	0	0.493	0.179	0.519	-0.16827	0.095941	15	27	18	8	20	15	10	7	23	10	8	13	17	19	18	15	1	1	9	17	271	0
b0823	0	3	0	0.638	0.434	0.651	-0.24543	0.079012	25	82	50	18	49	40	32	40	80	29	27	40	34	35	51	52	13	10	44	59	810	0
b0824	0	1	0	0.484	0.27	0.542	-0.10779	0.071429	10	40	16	6	14	9	18	20	32	9	11	11	9	16	17	21	11	3	15	20	308	0
b0825	0	1	0	0.516	0.259	0.553	0.27295	0.057377	7	28	14	8	22	13	11	13	35	6	4	14	3	13	13	9	2	1	10	18	244	1
b0826	0	1	1	0.539	0.255	0.527	0.16386	0.052209	7	30	13	10	18	12	8	11	29	6	3	13	10	7	15	13	9	0	13	22	249	0
b0827	0	0	1	0.539	0.356	0.586	0.027251	0.068127	19	43	20	8	35	25	24	25	37	5	5	19	13	10	19	27	6	4	24	43	411	0
b0828	0	0	0	0.476	0.257	0.524	0.10094	0.049844	7	31	13	13	25	16	10	19	47	8	6	8	10	9	14	25	5	1	15	39	321	1
b0829	0	5	0	0.439	0.211	0.504	-0.035948	0.050654	17	69	41	20	54	35	34	21	59	11	16	43	13	15	24	41	4	3	52	40	612	1
b0830	0	6	0	0.522	0.293	0.547	-0.25312	0.11133	25	40	22	11	32	30	31	36	66	21	6	27	25	37	27	22	1	11	14	28	512	1
b0831	0	5	0	0.434	0.245	0.502	0.67778	0.11111	17	40	23	14	35	18	15	11	29	8	5	10	7	5	12	10	0	9	17	21	306	1
b0832	0	5	0	0.442	0.193	0.483	0.68647	0.11221	21	37	27	9	27	15	14	11	39	5	5	8	10	4	13	6	1	8	20	23	303	1
b0833	0	4	0	0.419	0.091	0.458	-0.082609	0.1087	46	80	83	14	44	49	19	23	52	31	13	26	50	49	46	60	12	8	42	35	782	1
b0834	0	0	0	0.438	0.136	0.477	0.14366	0.11765	27	49	31	11	40	33	9	19	30	24	7	9	20	33	23	25	7	1	18	26	442	1
b0835	1	1	1	0.641	0.424	0.657	-0.27959	0.06576	11	41	29	9	43	24	28	16	22	14	14	17	11	25	27	41	9	4	25	31	441	0
b0836	0	0	0	0.368	0.063	0.455	-0.23858	0.047244	3	21	4	5	7	9	1	4	13	2	8	5	7	7	9	8	3	1	8	2	127	1
b0837	0	0	0	0.443	0.212	0.543	-0.37439	0.09973	15	37	17	7	24	22	22	14	25	10	7	17	16	20	28	15	1	12	20	42	371	1
b0838	0	0	0	0.44	0.198	0.497	-0.18	0.095238	7	26	12	5	13	9	11	8	21	5	2	8	12	8	13	15	2	8	14	11	210	0
b0839	0	2	0	0.548	0.314	0.563	-0.0785	0.0975	23	38	17	12	29	25	14	29	40	8	4	17	17	26	21	19	1	8	15	37	400	1
b0840	0	0	0	0.498	0.213	0.516	-0.18214	0.087302	13	27	12	6	17	14	11	12	23	7	9	9	8	17	14	17	8	2	15	11	252	0
b0841	0	0	0	0.399	0.161	0.433	0.72778	0.13131	11	32	15	7	16	13	8	6	19	4	8	6	5	4	8	2	3	11	8	12	198	0
b0842	0	1	0	0.441	0.264	0.529	0.80219	0.1	21	67	35	18	26	23	13	16	47	10	4	16	13	10	6	14	4	10	15	42	410	1
b0843	0	0	0	0.463	0.149	0.494	0.43191	0.053191	1	6	3	5	18	6	9	4	10	4	6	4	1	2	4	2	1	0	2	6	94	0
b0844	0	1	0	0.497	0.127	0.472	-0.18931	0.10687	16	19	16	8	23	13	5	7	24	10	6	13	15	15	19	19	1	2	9	22	262	0
b0845	0	0	0	0.446	0.167	0.495	0.82811	0.089552	20	52	25	18	39	29	16	25	52	8	5	4	8	8	11	9	2	8	15	48	402	0
b0846	1	0	0	0.362	0.038	0.464	-0.18876	0.095506	8	17	10	10	9	12	7	12	18	7	3	12	3	6	8	12	1	2	13	8	178	1
b0847	0	1	0	0.436	0.221	0.516	0.55793	0.081996	29	81	42	23	47	27	15	22	50	14	8	18	27	13	25	14	7	3	30	66	561	0
b0848	0	0	0	0.351	0.097	0.41	0.7696	0.16	16	18	6	4	7	8	6	2	15	0	4	5	1	6	0	3	6	4	7	7	125	1
b0850	1	0	0	0.391	0.264	0.483	0.46316	0.042105	3	17	6	6	9	7	8	0	8	1	1	4	3	4	3	5	0	0	6	4	95	1
b0851	0	0	1	0.489	0.27	0.541	-0.15458	0.070833	7	31	18	3	9	15	11	13	23	6	8	13	9	8	12	14	5	4	16	15	240	1
b0852	0	0	1	0.484	0.301	0.562	0.03	0.043333	5	27	28	7	22	15	11	15	36	7	7	9	7	12	16	19	5	1	24	27	300	1
b0854	0	1	0	0.559	0.286	0.572	-0.19324	0.1	16	36	13	7	33	20	21	17	41	13	5	7	22	32	28	18	2	8	10	21	370	1
b0855	0	13	0	0.495	0.323	0.539	-0.1646	0.05198	10	44	19	16	36	19	23	15	34	9	15	20	12	20	20	27	7	2	26	30	404	1
b0856	0	2	0	0.451	0.256	0.512	0.74606	0.11987	17	54	31	10	23	16	21	13	25	11	6	11	10	11	9	9	2	10	8	20	317	1
b0857	0	1	0	0.385	0.186	0.463	0.89858	0.099644	15	39	23	14	26	18	12	17	36	5	2	2	6	3	9	6	2	8	18	20	281	1
b0858	0	0	0	0.451	0.298	0.53	0.58086	0.12963	12	27	12	6	11	15	5	8	11	4	3	6	2	5	3	7	1	5	10	9	162	1
b0859	0	0	1	0.508	0.299	0.565	-0.055733	0.085333	17	44	17	13	22	17	27	19	37	9	7	25	8	16	17	21	11	6	21	21	375	1
b0860	0	4	0	0.553	0.197	0.565	-0.28066	0.107	14	17	15	4	15	13	10	18	25	10	3	12	13	22	16	11	2	2	5	16	243	0
b0861	0	2	1	0.518	0.383	0.567	0.71306	0.12613	10	42	16	8	14	15	9	18	18	14	2	7	4	7	2	9	2	4	8	13	222	0
b0862	0	2	1	0.497	0.31	0.531	0.71765	0.11345	14	38	16	7	20	17	10	12	27	6	1	11	5	6	6	7	2	7	11	15	238	0
b0863	0	5	1	0.688	0.413	0.671	-0.32881	0.098765	13	18	13	4	18	10	8	21	22	9	2	15	11	22	18	12	2	2	6	17	243	0
b0864	0	12	1	0.583	0.406	0.613	-0.1343	0.061983	8	31	14	6	16	13	12	14	20	6	7	16	11	8	10	16	4	1	15	14	242	0
b0865	1	0	0	0.442	0.231	0.53	-0.45906	0.05848	2	19	8	3	9	14	9	13	13	6	4	8	9	4	15	5	4	2	14	10	171	0
b0866	1	0	1	0.53	0.299	0.577	0.033645	0.074766	5	6	8	3	10	6	1	8	11	3	0	4	2	3	5	9	1	0	8	14	107	1
b0867	1	0	0	0.489	0.241	0.517	-0.33913	0.10145	9	25	16	4	15	8	20	11	37	12	7	19	6	12	16	15	1	7	19	17	276	1
b0868	1	0	0	0.51	0.275	0.562	-0.30229	0.088825	15	34	19	13	19	24	16	19	29	9	15	14	12	15	17	20	4	7	26	22	349	0
b0869	0	0	0	0.442	0.221	0.519	-0.09177	0.092593	20	59	26	9	37	24	26	20	50	12	17	27	10	18	26	24	2	13	37	29	486	0
b0870	0	0	0	0.515	0.299	0.579	-0.12793	0.066066	8	35	16	11	23	12	11	15	47	10	8	11	15	13	20	22	4	4	23	25	333	0
b0871	0	4	0	0.518	0.285	0.556	0.007517	0.068182	20	55	32	20	44	33	27	23	66	14	18	20	17	29	28	38	10	5	25	48	572	0
b0872	0	0	0	0.558	0.31	0.572	-0.065528	0.093168	10	26	11	9	32	16	17	30	30	13	4	10	9	11	17	19	11	7	20	20	322	0
b0873	0	0	0	0.653	0.432	0.662	0.050181	0.083333	21	66	33	13	34	23	22	32	54	18	13	24	22	22	35	27	14	7	22	50	552	0
b0874	0	0	0	0.389	0.141	0.462	1.0444	0.088889	18	60	32	11	24	22	10	10	30	5	7	9	11	5	6	7	5	5	14	24	315	0
b0875	0	0	0	0.574	0.286	0.61	0.9342	0.12121	18	26	17	3	22	12	9	11	34	5	5	3	4	5	3	7	2	5	5	35	231	0
b0876	0	0	0	0.394	0.158	0.471	-0.32591	0.074275	21	73	30	16	32	36	25	19	37	10	21	16	20	14	30	39	5	10	64	34	552	1
b0877	0	0	1	0.407	0.182	0.508	-0.34515	0.093939	15	41	18	14	9	22	14	16	25	11	9	17	11	16	7	27	7	5	30	16	330	0
b0878	0	0	1	0.461	0.183	0.488	-0.16526	0.042105	5	40	24	7	38	9	15	29	42	9	2	31	12	28	23	20	0	2	21	23	380	1
b0879	0	0	2	0.436	0.162	0.477	0.12855	0.066358	21	75	38	18	66	37	20	37	61	14	9	36	23	19	32	34	3	8	41	56	648	1
b0881	1	0	0	0.433	0.114	0.47	-0.18019	0.10377	5	10	3	5	11	2	4	6	10	5	2	4	4	9	8	9	2	1	3	3	106	1
b0882	0	2	0	0.571	0.337	0.596	-0.29789	0.05409	27	78	46	15	60	42	25	38	69	11	21	36	32	44	44	64	3	3	50	50	758	1
b0885	0	0	0	0.369	0.142	0.47	-0.24701	0.10684	11	26	10	8	12	17	15	6	15	7	9	7	8	4	8	17	6	7	20	21	234	0
b0886	1	4	1	0.391	0.177	0.483	0.24433	0.073298	21	99	30	13	35	34	18	36	60	14	11	38	11	10	20	27	2	7	40	47	573	0
b0887	1	4	1	0.403	0.157	0.478	0.16225	0.085034	27	90	30	14	35	38	27	24	71	10	12	33	14	9	24	34	1	13	42	40	588	0
b0888	0	0	5	0.623	0.368	0.644	-0.19346	0.062305	10	29	22	8	18	13	9	25	32	9	10	10	18	12	18	22	4	1	16	35	321	0
b0889	0	0	1	0.412	0.119	0.46	-0.41951	0.060976	5	23	7	3	15	8	7	9	5	5	2	7	8	10	11	12	2	0	16	9	164	1
b0891	0	0	3	0.582	0.293	0.577	-0.49216	0.098039	11	14	7	4	14	19	7	15	18	3	3	18	11	14	17	4	1	6	6	12	204	1
b0892	0	0	2	0.498	0.204	0.548	-0.38143	0.080537	13	38	25	9	23	20	22	22	63	19	8	16	18	17	27	33	3	4	38	29	447	1
b0893	1	0	5	0.659	0.4	0.678	-0.44744	0.062791	12	46	18	14	30	18	19	22	35	12	10	17	17	21	29	39	5	3	33	30	430	1
b0894	0	6	0	0.589	0.345	0.628	-0.46497	0.084076	18	52	53	24	43	43	45	46	60	35	17	29	39	41	46	50	15	13	47	69	785	1
b0895	0	3	0	0.626	0.303	0.608	-0.4839	0.097561	7	9	8	4	13	8	14	12	15	11	7	4	8	14	15	12	16	2	10	16	205	1
b0896	0	1	0	0.471	0.261	0.512	1.0638	0.10801	14	46	18	18	30	21	11	9	31	6	4	8	4	4	4	5	3	11	9	31	287	1
b0897	1	0	0	0.427	0.107	0.478	-0.12692	0.096154	11	22	10	3	16	8	11	16	20	5	4	6	12	12	16	10	2	4	8	12	208	0
b0898	0	0	0	0.4	0.171	0.483	0.85942	0.10471	17	65	20	20	37	31	11	20	36	13	7	13	13	7	3	6	5	10	13	35	382	1
b0899	0	2	0	0.443	0.123	0.472	0.68259	0.1463	40	65	40	23	47	22	24	34	55	26	5	13	26	25	12	10	8	13	14	38	540	1
b0900	0	6	0	0.392	0.053	0.454	-0.14139	0.099338	16	31	19	9	19	18	13	15	24	12	6	14	9	11	18	19	6	2	23	18	302	0
b0901	0	0	0	0.348	-0.023	0.381	-0.38112	0.12755	7	20	7	8	17	11	8	6	11	11	8	7	9	9	16	13	2	7	10	9	196	1
b0902	0	0	1	0.637	0.353	0.645	-0.36057	0.097561	11	19	11	10	24	8	6	13	9	8	11	5	9	17	17	20	6	5	14	23	246	0
b0903	0	3	1	0.833	0.61	0.86	-0.38	0.093421	30	62	44	32	43	36	30	48	64	34	14	30	35	50	53	48	5	7	38	57	760	0
b0904	0	1	1	0.501	0.21	0.534	0.77965	0.1193	19	33	21	14	28	13	9	19	29	8	8	3	13	10	8	8	5	7	4	26	285	0
b0905	0	0	0	0.59	0.315	0.592	-0.17521	0.12054	36	63	28	11	31	33	26	29	58	23	9	20	28	18	39	53	7	12	24	41	589	0
b0906	0	0	0	0.403	0.124	0.424	0.23565	0.10435	15	31	12	10	21	11	9	9	16	6	3	6	5	13	12	17	5	3	14	12	230	1
b0907	0	0	4	0.558	0.272	0.584	-0.11298	0.099448	18	30	19	11	28	20	15	12	41	13	6	11	20	20	25	19	4	5	16	29	362	1
b0908	0	0	3	0.516	0.238	0.545	-0.004918	0.065574	13	48	26	14	24	22	18	34	46	13	8	12	18	17	26	22	6	2	21	37	427	1
b0909	0	1	0	0.556	0.229	0.582	-0.24122	0.045802	4	21	16	12	11	27	3	13	36	7	7	9	16	16	16	10	3	1	11	23	262	1
b0910	1	0	4	0.478	0.189	0.495	-0.000441	0.044053	7	28	11	4	20	12	9	8	34	2	6	9	5	7	15	17	1	1	19	12	227	1
b0912	0	0	2	0.445	0.171	0.538	-0.78404	0.06383	3	7	5	3	4	5	5	6	7	3	4	3	2	8	3	10	0	0	8	8	94	1
b0913	0	0	1	0.29	-0.02	0.377	0.25244	0.10385	24	109	57	20	45	46	45	40	66	16	26	54	22	17	20	21	16	41	33	62	780	1
b0914	1	4	4	0.571	0.323	0.597	0.1134	0.070447	23	60	47	26	47	50	13	36	48	13	9	25	21	23	30	28	2	5	38	38	582	1
b0915	1	0	3	0.452	0.22	0.508	0.063719	0.060976	4	38	13	6	39	16	21	14	32	7	7	15	8	13	16	14	5	9	21	30	328	1
b0916	0	0	0	0.419	0.172	0.507	-0.39171	0.095122	13	51	20	12	18	18	21	17	38	11	16	22	8	17	24	26	5	15	37	21	410	1
b0918	1	0	3	0.572	0.289	0.609	-0.14476	0.068548	7	16	16	7	28	7	13	11	28	7	7	8	8	5	14	23	2	3	21	17	248	1
b0919	0	0	0	0.352	0.164	0.485	-0.30303	0.10101	11	42	6	12	17	18	14	15	22	6	6	13	13	8	14	21	5	13	26	15	297	1
b0920	0	0	0	0.412	0.248	0.5	0.044015	0.084942	8	38	18	5	14	18	21	13	20	4	2	12	13	10	7	13	0	10	13	20	259	0
b0921	0	0	0	0.478	0.218	0.52	-0.4023	0.084291	7	27	11	10	18	9	10	10	23	10	9	19	6	15	18	14	4	5	18	18	261	1
b0922	1	0	1	0.55	0.306	0.566	-0.37477	0.086364	17	50	26	9	28	23	10	20	41	14	9	29	14	13	39	36	1	7	35	19	440	1
b0923	1	0	1	0.533	0.316	0.576	-0.49467	0.084444	11	32	8	7	10	14	10	7	15	7	4	9	10	7	16	23	1	1	21	12	225	1
b0924	1	0	1	0.62	0.445	0.654	-0.59899	0.057873	47	177	58	32	85	98	34	56	145	31	32	114	57	49	89	160	10	8	145	59	1486	1
b0925	0	0	0	0.427	0.149	0.481	-0.27577	0.076423	13	63	26	18	42	36	50	34	66	21	6	40	32	23	34	21	4	13	36	37	615	1
b0926	1	0	0	0.414	0.213	0.517	-0.38297	0.093407	9	20	12	3	5	10	8	9	18	7	6	5	9	11	9	6	0	1	17	17	182	1
b0927	0	0	3	0.496	0.264	0.546	-0.14512	0.07907	10	26	13	4	14	10	15	9	10	3	10	11	6	7	17	12	4	4	8	22	215	1
b0928	0	1	3	0.619	0.332	0.648	-0.20152	0.090909	20	38	17	8	26	21	15	22	46	11	6	16	23	18	20	27	5	5	22	30	396	0
b0929	0	4	0	0.749	0.446	0.766	-0.39807	0.13812	19	23	14	5	26	16	5	22	34	29	1	13	32	19	27	14	0	2	12	49	362	0
b0930	1	0	5	0.661	0.387	0.67	-0.2573	0.10944	28	36	17	10	47	24	19	23	41	16	8	13	20	19	31	37	4	7	34	32	466	0
b0931	0	0	1	0.498	0.231	0.56	-0.29825	0.1025	21	46	17	8	26	26	16	16	35	12	15	24	9	18	31	21	5	8	28	18	400	0
b0932	0	0	1	0.606	0.38	0.623	-0.32506	0.096552	40	93	41	21	52	41	37	50	87	31	22	42	44	35	62	60	8	13	53	38	870	1
b0933	0	8	0	0.376	0.244	0.478	-0.008627	0.031373	3	44	9	6	20	9	10	13	28	1	5	13	7	7	13	17	0	4	22	24	255	0
b0934	0	1	0	0.4	0.22	0.461	0.71295	0.097122	9	46	27	7	23	22	13	11	25	5	5	5	6	8	5	11	0	13	14	23	278	0
b0935	0	0	0	0.446	0.216	0.509	-0.1916	0.07874	14	41	17	4	28	18	23	17	46	10	11	21	11	10	20	25	1	6	26	32	381	0
b0936	0	0	0	0.465	0.225	0.536	-0.018018	0.081081	13	38	18	6	22	20	22	16	42	10	4	21	9	19	14	16	2	4	15	22	333	0
b0937	0	0	0	0.457	0.244	0.527	-0.070681	0.08377	7	32	4	1	14	10	11	11	22	7	7	11	5	7	12	8	0	2	11	9	191	0
b0938	0	0	0	0.415	-0.071	0.412	0.10385	0.06044	7	9	11	5	18	10	4	31	22	4	1	8	13	9	15	2	3	0	0	10	182	1
b0939	0	6	0	0.333	0.041	0.422	-0.057082	0.081545	8	22	16	5	15	20	16	22	18	8	0	6	11	19	8	8	4	3	9	15	233	1
b0940	0	8	0	0.4	0.076	0.461	-0.36386	0.11086	36	77	39	14	48	84	29	56	72	46	11	48	54	35	54	32	4	14	37	76	866	1
b0941	0	0	0	0.341	0.008	0.418	0.003652	0.089888	13	27	17	4	34	26	21	27	31	14	3	11	22	11	19	12	10	5	13	36	356	1
b0942	0	0	0	0.384	-0.033	0.415	0.16611	0.066667	7	17	14	4	12	9	5	16	20	5	3	13	9	9	12	3	3	0	1	18	180	1
b0943	0	0	0	0.329	0.039	0.381	0.093048	0.090909	10	20	14	3	14	20	5	12	11	4	4	8	8	7	13	5	3	3	8	15	187	1
b0944	0	0	0	0.324	0.114	0.421	-0.006531	0.077551	7	31	14	3	19	19	19	16	20	5	2	12	13	9	5	11	2	7	15	16	245	1
b0945	0	0	3	0.471	0.179	0.514	-0.11012	0.0625	11	36	30	7	21	12	19	16	25	10	6	14	18	21	20	17	4	0	17	32	336	1
b0946	0	0	0	0.429	0.144	0.508	-0.15625	0.10417	10	21	5	10	16	10	9	2	18	5	4	8	8	9	14	12	5	5	13	8	192	1
b0947	0	0	0	0.431	0.095	0.451	-0.17398	0.078591	18	28	21	6	29	20	22	23	36	5	7	21	12	14	24	15	9	6	26	27	369	0
b0948	0	0	2	0.587	0.369	0.63	-0.35883	0.08547	24	84	30	17	34	36	26	37	69	22	16	29	32	39	45	36	8	14	52	52	702	1
b0949	0	4	2	0.553	0.352	0.606	-0.46677	0.064567	18	84	26	14	42	28	18	23	49	16	14	38	28	36	39	62	4	7	45	44	635	1
b0950	0	1	0	0.381	0.139	0.455	0.58105	0.093525	20	61	24	21	35	27	24	19	38	8	8	12	6	11	13	18	15	11	23	23	417	1
b0951	0	0	0	0.479	0.247	0.536	-0.28022	0.071429	19	60	30	17	40	37	31	33	32	15	6	30	23	36	34	28	0	5	27	43	546	1
b0952	0	0	0	0.459	0.17	0.48	-0.1456	0.082418	2	20	7	1	21	13	7	11	14	7	1	17	12	6	7	8	1	6	6	15	182	1
b0954	1	0	3	0.691	0.497	0.708	-0.012209	0.10465	10	20	6	8	14	4	7	8	10	5	2	4	4	11	12	9	2	3	9	24	172	0
b0955	0	0	1	0.45	0.187	0.512	-0.15836	0.078498	26	68	39	12	33	37	28	28	50	6	14	44	18	12	30	52	7	14	32	36	586	0
b0956	0	0	1	0.447	0.181	0.507	-0.77933	0.066667	2	18	8	4	8	7	2	5	11	4	5	10	8	16	5	16	0	4	11	6	150	1
b0957	0	0	2	0.817	0.525	0.848	-0.33873	0.089595	9	23	16	6	27	16	19	23	37	17	5	17	19	19	22	13	2	5	13	38	346	0
b0958	0	0	0	0.343	0.02	0.437	-0.21006	0.065089	2	21	6	7	11	21	6	11	14	5	6	13	5	4	4	10	1	4	9	9	169	0
b0959	0	0	1	0.349	0.073	0.43	-0.27177	0.095694	5	30	9	5	12	16	6	10	16	11	3	8	5	15	8	17	4	4	16	9	209	1
b0960	0	0	1	0.413	0.151	0.468	0.10667	0.10278	34	114	43	16	33	34	31	38	72	26	24	41	25	8	33	32	12	14	54	36	720	0
b0961	0	0	0	0.494	0.215	0.521	0.77703	0.10135	8	20	16	2	13	5	5	11	15	1	2	2	9	3	1	6	3	6	8	12	148	0
b0962	0	0	0	0.447	0.228	0.53	-0.41316	0.080409	25	78	35	14	33	36	27	27	74	11	21	39	21	38	32	57	5	19	54	38	684	1
b0963	1	0	0	0.476	0.269	0.524	0.070323	0.070968	4	18	11	7	12	5	9	10	15	4	7	7	7	5	11	4	1	3	7	8	155	0
b0964	0	0	0	0.427	0.118	0.465	-0.15636	0.063636	8	31	11	3	16	19	13	17	16	4	3	10	9	11	14	14	1	2	12	6	220	0
b0965	1	0	0	0.46	0.152	0.49	0.26342	0.054878	2	19	12	7	15	10	7	8	18	5	2	5	4	9	9	8	2	2	7	13	164	1
b0966	0	0	2	0.467	0.227	0.517	-0.31967	0.065574	2	14	6	4	11	10	8	4	8	4	4	8	4	4	8	10	0	2	6	5	122	0
b0967	0	0	0	0.571	0.28	0.59	-0.19019	0.089918	16	40	22	9	22	23	12	14	32	13	5	21	8	18	28	20	6	4	25	29	367	0
b0968	0	0	0	0.412	0.273	0.557	-0.39348	0.086957	2	7	3	2	10	6	3	4	5	4	2	4	1	5	3	8	2	2	8	11	92	1
b0970	0	0	2	0.593	0.364	0.593	1.0005	0.10502	14	35	20	10	15	22	5	19	20	9	4	1	7	4	5	2	2	0	6	19	219	0
b0972	1	1	0	0.528	0.299	0.582	-0.20484	0.086022	13	20	23	11	23	21	22	23	40	12	9	16	11	15	22	16	14	7	22	32	372	1
b0973	0	1	0	0.58	0.395	0.63	-0.21022	0.090452	21	48	41	16	39	27	34	28	52	17	16	26	35	22	37	29	12	16	30	51	597	1
b0974	1	0	0	0.527	0.37	0.6	0.29745	0.19149	18	16	18	14	22	18	7	8	15	16	9	5	6	7	6	8	1	11	13	17	235	1
b0975	1	0	0	0.437	0.23	0.511	-0.11385	0.082051	2	28	7	6	12	11	8	4	22	11	6	11	6	2	8	17	2	3	11	18	195	1
b0976	0	0	0	0.414	0.24	0.496	-0.28182	0.098485	6	14	5	4	10	8	10	7	9	2	1	6	5	1	10	9	0	5	10	10	132	1
b0977	0	0	0	0.387	0.2	0.484	-0.15895	0.045614	6	44	15	4	13	17	23	12	24	3	9	17	13	3	16	23	8	4	15	16	285	1
b0978	0	1	0	0.464	0.296	0.547	0.35759	0.13619	34	67	28	26	33	25	23	29	52	18	10	30	13	11	13	21	1	18	22	40	514	1
b0979	0	1	0	0.426	0.274	0.499	0.85318	0.14815	28	64	24	16	34	21	20	15	27	11	2	9	10	6	11	8	5	17	17	33	378	1
b0980	0	1	0	0.367	0.147	0.457	-0.15741	0.05787	13	58	17	6	24	28	32	34	40	4	8	30	16	15	19	21	8	8	22	29	432	1
b0981	0	1	0	0.507	0.276	0.56	-0.30868	0.060606	19	86	42	18	52	51	28	42	56	20	11	49	38	35	32	54	0	5	46	42	726	0
b0982	0	1	1	0.44	0.071	0.469	-0.30066	0.052632	3	14	7	5	12	9	6	5	18	3	6	6	5	10	6	11	2	2	11	11	152	0
b0983	0	1	0	0.487	0.215	0.517	-0.13826	0.068602	8	36	27	11	32	19	18	29	32	12	3	22	25	19	24	14	1	6	16	25	379	0
b0984	0	1	0	0.504	0.248	0.547	-0.45587	0.1361	37	62	21	16	38	49	34	39	54	45	7	32	37	28	48	29	5	13	43	61	698	0
b0985	0	1	0	0.406	0.126	0.466	-0.12298	0.072581	4	29	7	4	29	12	19	16	23	8	5	18	10	9	16	9	0	6	10	14	248	0
b0986	0	1	0	0.357	0.084	0.448	-0.22897	0.088785	10	25	10	5	15	17	7	16	14	3	3	17	14	6	10	10	2	6	13	11	214	0
b0987	1	0	0	0.47	0.097	0.553	0.21122	0.018692	2	4	1	4	10	5	2	30	20	0	2	0	4	4	2	2	0	0	1	14	107	0
b0988	1	5	0	0.376	0.2	0.516	-0.5479	0.11976	6	17	7	5	12	13	9	6	6	9	8	8	4	11	7	6	1	5	16	11	167	1
b0992	0	0	0	0.358	0.112	0.424	0.4605	0.11485	15	49	23	15	25	21	20	21	31	14	5	9	9	16	7	9	13	12	20	23	357	0
b0993	0	4	0	0.445	0.222	0.531	-0.15409	0.042035	19	130	55	19	45	61	31	49	102	12	15	86	34	23	46	58	7	7	59	46	904	0
b0994	0	0	0	0.412	0.121	0.449	-0.10263	0.081871	10	40	15	10	27	23	19	10	36	11	7	25	10	15	15	15	2	7	20	25	342	1
b0995	1	8	0	0.434	0.229	0.52	-0.17826	0.052174	4	32	13	6	21	10	8	14	14	7	6	9	8	4	15	17	3	1	25	13	230	0
b0996	0	1	0	0.558	0.282	0.573	-0.50359	0.071795	10	24	25	11	20	26	14	21	40	9	14	18	15	31	25	24	10	9	20	24	390	1
b0997	0	5	1	0.564	0.329	0.588	-0.34847	0.09434	33	65	46	19	59	44	44	42	74	27	28	48	37	36	45	47	10	20	48	76	848	1
b0998	1	0	0	0.446	0.236	0.529	-0.067337	0.095477	9	32	6	4	8	11	6	12	25	6	4	14	5	5	11	16	4	4	11	6	199	1
b0999	1	0	0	0.516	0.283	0.557	0.086139	0.059406	4	12	7	2	11	2	3	8	9	0	5	4	3	1	5	10	1	2	8	4	101	0
b1000	0	1	0	0.57	0.299	0.573	-0.59248	0.081699	11	23	18	5	20	13	21	14	25	8	9	19	10	21	21	21	0	6	18	23	306	0
b1001	0	0	0	0.303	-0.186	0.349	-0.32297	0.12201	22	43	31	10	22	33	8	19	17	25	4	17	36	22	34	30	10	4	14	17	418	1
b1002	0	1	0	0.534	0.302	0.562	-0.3247	0.084746	13	38	14	12	32	27	24	23	38	16	7	30	18	27	24	22	6	6	11	25	413	1
b1004	0	0	0	0.563	0.279	0.614	-0.081818	0.085859	6	13	8	7	16	12	9	19	22	9	3	12	2	7	6	11	0	2	7	27	198	0
b1006	0	3	0	0.423	0.179	0.456	0.95065	0.073276	23	56	32	23	58	26	21	28	55	6	7	11	14	8	10	7	4	5	15	55	464	0
b1007	0	0	1	0.457	0.261	0.51	0.16184	0.078947	7	12	6	4	12	10	9	14	17	2	5	4	6	1	5	6	8	3	9	12	152	0
b1008	0	0	0	0.439	0.242	0.532	-0.19745	0.096939	10	23	6	4	7	19	11	16	21	5	3	4	7	5	9	12	3	4	14	13	196	0
b1009	0	0	0	0.427	0.221	0.48	0.092857	0.071429	5	38	8	6	19	15	15	7	39	10	11	13	10	4	13	12	6	4	14	17	266	0
b1010	1	0	0	0.554	0.277	0.544	0.25	0.09375	8	7	12	2	11	5	9	9	17	3	3	3	5	7	8	5	2	1	3	8	128	0
b1011	1	0	0	0.498	0.282	0.56	-0.028689	0.10656	16	20	12	6	16	14	16	19	25	6	4	13	8	8	14	9	3	4	10	21	244	0
b1012	0	0	0	0.5	0.249	0.547	-0.15916	0.10733	22	27	16	17	24	21	17	29	43	12	6	17	11	14	25	20	4	7	20	30	382	0
b1013	0	0	0	0.484	0.181	0.485	0.068868	0.09434	11	25	16	5	11	11	9	11	27	6	3	10	3	14	10	13	1	3	12	11	212	1
b1014	0	0	1	0.553	0.336	0.583	-0.13121	0.060606	29	156	69	27	83	70	71	66	166	39	24	73	49	40	59	90	13	12	87	97	1320	0
b1015	0	2	1	0.536	0.325	0.559	0.78466	0.12151	33	59	47	18	39	38	14	21	62	13	9	10	14	12	12	15	5	15	19	47	502	1
b1018	0	0	0	0.592	0.317	0.584	-0.31493	0.072	14	36	19	8	22	15	13	27	47	11	4	20	13	30	30	26	2	2	13	23	375	1
b1019	0	0	0	0.432	0.192	0.488	-0.3513	0.078014	18	49	17	9	22	23	26	22	37	11	11	26	14	22	29	20	4	4	24	35	423	1
b1020	0	1	0	0.405	0.098	0.465	-0.24209	0.073446	16	27	16	9	30	23	12	17	37	9	9	16	10	16	19	22	9	1	31	25	354	1
b1021	0	0	0	0.309	0.008	0.385	0.15912	0.14599	8	19	7	4	11	8	3	8	14	9	4	13	4	5	3	5	0	3	7	2	137	0
b1022	0	0	2	0.389	0.114	0.463	0.29569	0.12698	24	46	43	15	30	20	18	24	37	14	8	14	17	15	13	22	10	18	29	24	441	0
b1023	0	0	0	0.345	-0.028	0.405	-0.37946	0.11756	30	61	39	15	41	40	36	27	64	29	16	48	29	29	41	39	1	20	39	28	672	0
b1024	0	0	0	0.371	-0.012	0.434	-0.56629	0.11152	21	78	36	8	40	50	37	41	88	42	23	50	40	34	48	49	1	27	52	42	807	0
b1025	0	1	0	0.308	-0.064	0.381	0.37478	0.11947	28	47	43	13	49	31	11	26	25	20	7	14	29	17	17	23	8	6	22	16	452	1
b1026	0	5	0	0.41	0.191	0.507	-0.50729	0.11806	12	21	11	7	17	22	8	11	26	13	9	16	10	13	11	13	11	9	32	16	288	0
b1027	1	4	0	0.48	0.25	0.576	-0.93922	0.058824	2	11	3	2	3	10	2	8	11	3	2	8	2	10	1	12	0	1	10	1	102	0
b1028	0	0	0	0.369	-0.079	0.4	-0.14299	0.074766	5	11	4	6	9	7	5	6	9	2	4	4	6	7	7	6	1	1	3	4	107	1
b1029	0	0	0	0.324	-0.055	0.35	0.78262	0.19512	34	55	29	8	23	22	8	13	18	19	3	7	11	18	9	8	7	11	13	12	328	1
b1033	1	0	0	0.39	0.088	0.453	-0.24062	0.095385	13	34	16	6	25	20	21	12	28	8	9	19	9	10	17	19	3	10	25	21	325	1
b1034	1	0	0	0.459	0.138	0.491	-0.11755	0.073469	11	16	20	8	16	15	12	9	29	4	14	4	11	11	18	15	3	3	10	16	245	1
b1035	0	0	1	0.46	0.173	0.474	-0.16576	0.097826	7	26	5	5	7	12	11	12	20	5	2	6	3	3	12	21	4	6	9	8	184	1
b1036	1	0	0	0.457	0.272	0.533	0.99441	0.10615	9	25	17	6	10	14	4	8	26	4	2	5	3	7	1	3	5	6	3	21	179	1
b1037	0	0	0	0.45	0.2	0.532	-0.024549	0.075812	9	29	20	8	22	20	14	16	22	10	2	16	16	10	10	15	2	2	15	19	277	0
b1038	0	0	0	0.392	0.037	0.451	-0.36304	0.07971	7	13	8	4	7	11	6	11	8	3	1	11	16	4	9	1	0	1	5	12	138	0
b1039	1	0	0	0.315	-0.036	0.419	-0.13023	0.13178	10	13	8	1	9	7	3	10	11	3	4	5	6	4	8	9	0	4	8	6	129	0
b1040	0	0	0	0.36	0.054	0.464	-0.41528	0.078704	5	29	18	4	8	18	3	13	11	9	10	9	19	14	9	12	1	3	12	9	216	0
b1041	0	0	0	0.351	-0.071	0.404	-0.22914	0.059603	3	10	12	5	6	13	1	8	23	6	0	15	13	8	5	3	0	0	5	15	151	1
b1042	0	0	0	0.667	0.337	0.709	-0.3947	0.059603	4	9	5	2	10	14	2	9	16	4	3	11	16	4	8	2	0	1	2	29	151	1
b1043	0	0	0	0.247	-0.132	0.343	-0.14091	0.027273	1	16	7	1	7	16	6	11	4	1	1	12	4	5	4	4	2	1	3	4	110	1
b1045	0	0	0	0.426	0.075	0.448	0.007345	0.062147	3	16	8	2	19	6	8	10	24	7	6	10	6	5	10	9	3	1	8	16	177	1
b1046	0	0	0	0.345	0.078	0.422	-0.2142	0.089249	21	62	25	14	31	35	25	22	38	13	12	13	16	26	35	23	3	10	40	29	493	1
b1047	0	0	0	0.362	0.113	0.433	0.61325	0.16883	35	56	31	13	30	25	18	19	22	18	11	7	16	16	6	10	4	12	17	19	385	0
b1048	0	1	0	0.549	0.279	0.569	-0.5411	0.1135	25	37	20	14	36	33	32	34	35	21	7	20	25	37	38	26	0	12	26	33	511	1
b1049	0	0	1	0.514	0.309	0.567	-0.045927	0.1157	42	105	36	28	59	54	46	38	73	24	19	31	23	30	43	42	10	32	64	48	847	1
b1051	1	0	0	0.444	0.078	0.479	-0.7928	0.104	6	8	5	4	5	2	4	4	14	3	1	9	4	1	14	24	1	4	4	8	125	0
b1053	0	0	0	0.353	0.169	0.469	0.72377	0.095588	24	64	29	13	35	31	20	19	38	8	2	12	19	11	6	7	4	7	20	39	408	0
b1054	0	2	2	0.481	0.324	0.576	-0.20523	0.10458	11	33	13	18	22	10	22	14	18	9	6	10	7	18	11	17	5	12	26	24	306	0
b1055	0	0	2	0.49	0.209	0.531	-0.42743	0.088571	17	24	23	10	17	13	16	11	33	11	13	10	19	20	23	28	14	3	24	21	350	1
b1056	0	0	0	0.566	0.302	0.583	-0.42251	0.094241	12	16	9	2	11	11	5	17	16	4	4	7	8	19	18	9	0	2	4	17	191	0
b1057	0	0	0	0.412	0.114	0.5	0.51596	0.1383	10	24	12	9	13	16	10	7	20	9	8	1	1	7	9	2	0	7	6	17	188	0
b1059	0	0	0	0.48	0.18	0.522	-0.23387	0.10215	19	32	21	4	22	18	20	17	38	13	13	14	14	16	28	21	6	6	16	34	372	0
b1060	0	0	0	0.416	0.056	0.5	-0.52619	0.083333	2	7	6	2	6	5	2	7	4	3	3	6	4	3	5	8	0	2	4	5	84	0
b1061	0	0	0	0.45	0.091	0.5	-0.3	0.074074	2	5	7	1	5	7	3	4	11	2	1	3	3	3	5	8	0	2	5	4	81	0
b1062	0	0	2	0.492	0.25	0.555	-0.12299	0.077586	16	33	16	11	29	15	21	25	33	9	14	11	14	9	19	23	6	2	23	19	348	0
b1063	0	0	1	0.484	0.245	0.542	-0.14194	0.064516	8	22	10	7	13	7	8	12	16	4	2	13	12	16	8	12	1	0	3	12	186	0
b1064	0	0	0	0.475	0.233	0.541	-0.25302	0.07907	7	28	13	6	13	12	12	6	18	8	4	6	12	18	19	9	2	2	11	9	215	0
b1065	0	0	1	0.465	0.277	0.548	0.66869	0.11893	27	61	26	25	28	23	16	13	43	11	4	15	4	9	11	10	5	11	27	43	412	0
b1066	0	0	0	0.448	0.134	0.478	-0.52371	0.13917	10	17	8	6	10	8	8	8	14	11	9	7	7	9	12	9	2	6	17	16	194	1
b1067	0	0	0	0.498	0.282	0.522	-0.42372	0.055814	6	27	3	6	19	12	7	12	18	6	3	12	10	8	10	24	3	0	17	12	215	1
b1068	0	0	0	0.456	0.202	0.478	-0.090228	0.068404	9	34	11	6	25	20	11	19	35	4	11	14	6	12	18	15	6	8	20	23	307	1
b1069	1	0	4	0.471	0.294	0.524	0.88023	0.10959	34	82	33	21	45	35	24	23	65	13	5	14	12	19	11	7	2	9	20	37	511	1
b1070	0	0	0	0.383	0.161	0.496	-0.80217	0.036232	0	17	8	6	4	9	3	11	6	2	4	20	8	7	5	10	0	3	7	8	138	0
b1071	0	0	0	0.488	0.346	0.606	-0.50412	0	0	9	5	3	5	11	5	11	11	0	0	6	5	6	7	5	0	0	5	3	97	0
b1072	0	0	2	0.34	0.101	0.432	0.054338	0.041096	5	25	13	4	23	17	10	7	24	2	1	14	19	6	10	4	2	2	16	15	219	0
b1073	0	0	2	0.462	0.186	0.489	-0.46884	0.043478	3	15	5	7	6	9	6	9	17	3	1	15	7	4	11	5	0	0	9	6	138	1
b1074	0	0	2	0.511	0.175	0.531	0.023134	0.044776	2	11	3	6	17	9	7	7	19	4	0	8	10	7	7	4	0	0	3	10	134	1
b1075	0	0	2	0.506	0.295	0.586	-0.038095	0.030303	4	22	14	3	17	24	7	36	18	2	2	15	15	4	11	8	0	1	3	25	231	1
b1076	0	0	2	0.55	0.287	0.588	-0.24304	0.072139	17	30	17	9	27	35	11	43	41	10	1	25	48	12	21	8	0	2	6	39	402	1
b1077	0	0	2	0.463	0.198	0.492	-0.095219	0.027888	3	20	11	10	20	19	15	21	35	3	2	15	11	4	15	9	0	1	13	24	251	1
b1078	0	0	2	0.527	0.328	0.581	-0.26808	0.053846	7	23	13	6	21	21	9	24	20	6	1	29	19	6	10	11	0	1	8	25	260	1
b1079	0	0	2	0.508	0.271	0.559	-0.1819	0.081897	11	16	12	3	19	21	13	18	20	6	2	14	21	5	7	7	1	2	10	24	232	1
b1080	0	0	2	0.43	0.228	0.525	0.061096	0.027397	7	38	18	11	40	32	12	31	30	3	0	33	25	6	15	6	2	0	19	37	365	1
b1081	0	0	2	0.505	0.28	0.551	-0.44888	0.073482	7	30	9	14	16	26	17	16	38	13	4	25	12	20	14	18	0	3	13	18	313	1
b1082	0	0	2	0.514	0.223	0.55	-0.24991	0.063985	18	47	27	9	36	48	9	48	66	15	1	44	47	18	37	16	0	2	16	43	547	1
b1084	1	0	4	0.632	0.378	0.664	-0.64458	0.038643	20	65	49	14	96	53	86	51	126	17	24	67	32	36	39	130	4	4	102	46	1061	0
b1085	1	0	0	0.36	0.062	0.475	-0.29516	0.1129	7	8	3	3	10	15	6	11	5	6	4	4	3	10	5	2	8	1	8	5	124	1
b1086	0	2	3	0.494	0.297	0.572	-0.46081	0.053292	9	34	15	5	27	15	14	15	26	7	11	14	6	22	14	26	2	1	33	23	319	1
b1087	0	1	0	0.41	0.189	0.502	-0.25507	0.062802	8	29	11	5	9	13	12	10	15	4	6	8	9	9	8	19	4	1	14	13	207	0
b1088	0	0	1	0.504	0.156	0.491	-0.19249	0.063584	6	15	6	4	21	10	12	8	14	5	3	9	4	8	12	19	5	0	7	5	173	1
b1090	0	0	3	0.334	0.082	0.414	0.087572	0.043353	8	49	16	7	30	25	14	16	36	4	3	19	13	17	13	18	4	3	21	30	346	1
b1091	1	0	2	0.567	0.263	0.569	0.1429	0.056782	9	26	21	8	27	19	11	25	43	6	8	8	11	10	19	17	5	3	14	27	317	1
b1092	1	0	3	0.623	0.33	0.629	0.15437	0.061489	8	26	9	11	31	14	17	16	54	7	4	16	9	14	11	21	5	4	8	24	309	1
b1093	1	10	4	0.607	0.36	0.668	0.09959	0.045082	6	18	20	11	18	14	3	14	35	4	2	5	14	10	10	15	0	1	15	29	244	1
b1095	0	1	0	0.624	0.34	0.643	0.007264	0.062954	14	29	28	13	27	32	15	23	52	10	10	10	16	17	20	22	4	2	17	52	413	1
b1096	0	0	1	0.359	0.019	0.405	-0.053903	0.063197	7	33	12	7	20	20	10	12	24	7	6	17	12	6	11	16	10	3	18	18	269	1
b1097	0	0	2	0.476	0.256	0.522	-0.23618	0.088235	9	42	17	9	21	13	16	25	33	14	7	10	11	29	17	20	0	7	18	22	340	1
b1098	1	0	5	0.524	0.207	0.529	-0.20188	0.061033	6	23	12	5	19	6	5	18	20	5	4	9	3	9	17	16	0	2	18	16	213	1
b1099	1	0	4	0.395	0.188	0.509	-0.049701	0.068862	4	56	7	6	19	14	20	17	43	11	15	17	8	8	14	18	7	8	21	21	334	1
b1100	0	1	5	0.506	0.226	0.533	-0.2117	0.075472	10	30	9	4	27	9	10	14	24	10	11	8	7	9	24	19	5	0	20	15	265	1
b1101	0	2	1	0.71	0.424	0.693	0.61824	0.10902	32	44	44	15	40	28	23	20	61	14	10	9	16	21	14	15	3	6	12	50	477	1
b1102	0	2	0	0.493	0.216	0.547	-0.52167	0.12071	32	50	27	19	42	58	28	67	54	41	6	34	52	25	52	32	1	15	34	60	729	0
b1103	0	0	5	0.518	0.224	0.539	-0.042857	0.042017	2	10	16	4	7	4	7	6	10	3	7	5	4	3	6	9	0	0	7	9	119	1
b1104	0	0	0	0.32	0.046	0.388	0.024	0.096	4	18	4	3	10	14	8	5	9	7	5	3	3	3	3	8	2	1	8	7	125	1
b1105	0	0	2	0.467	0.219	0.53	-0.21455	0.037559	2	18	8	9	17	16	19	13	25	4	4	18	11	7	5	10	1	2	7	17	213	1
b1106	0	0	1	0.311	0.117	0.43	-0.4365	0.12774	11	39	9	4	14	11	20	11	20	12	9	20	7	8	15	10	1	12	27	14	274	1
b1107	0	0	1	0.512	0.261	0.543	-0.28651	0.064516	11	29	19	13	21	25	15	9	39	7	12	13	7	13	22	25	3	4	26	28	341	1
b1108	1	0	0	0.422	0.176	0.51	-0.64221	0.085427	8	19	14	5	10	8	9	7	7	7	9	9	13	13	12	17	5	2	14	11	199	1
b1109	0	0	2	0.576	0.365	0.629	-0.12419	0.057604	11	52	26	14	27	20	17	26	39	12	17	14	23	25	18	23	4	2	22	42	434	1
b1110	0	0	0	0.518	0.251	0.551	-0.30726	0.044693	2	10	10	3	20	8	6	14	14	6	2	14	8	10	9	6	2	0	10	25	179	1
b1111	0	0	0	0.429	0.184	0.511	-0.23814	0.09322	13	22	10	7	9	14	7	17	27	7	5	10	10	13	13	14	8	2	13	15	236	0
b1112	0	0	0	0.471	0.157	0.537	0.029412	0.047059	3	6	5	3	6	9	2	8	12	1	1	5	4	6	1	5	0	0	1	7	85	1
b1113	0	3	0	0.498	0.268	0.524	-0.044688	0.065625	9	30	19	8	29	15	27	23	31	9	7	12	15	13	17	10	1	3	17	25	320	0
b1114	0	0	3	0.526	0.322	0.565	-0.29173	0.0723	46	140	61	30	67	47	56	58	109	27	34	59	33	43	69	93	7	10	93	66	1148	0
b1115	0	0	0	0.432	0.214	0.503	0.72745	0.15126	23	58	25	9	32	31	16	18	27	17	6	10	13	9	5	8	7	14	16	13	357	0
b1116	1	1	4	0.459	0.235	0.515	0.31905	0.06015	10	53	27	20	36	23	21	16	40	8	1	25	16	10	14	18	0	6	21	34	399	1
b1117	1	20	4	0.596	0.463	0.65	-0.19868	0.039474	7	35	7	8	13	17	8	9	20	2	7	11	12	10	11	14	2	0	15	20	228	1
b1118	1	1	3	0.483	0.252	0.496	0.41111	0.084541	14	49	38	14	40	29	15	10	38	12	7	20	15	15	18	13	2	9	20	36	414	1
b1119	0	1	1	0.457	0.175	0.512	-0.070627	0.089109	12	35	16	7	17	9	17	13	28	12	8	11	7	6	24	13	7	3	21	37	303	1
b1120	0	0	0	0.467	0.212	0.502	-0.35412	0.075269	13	28	11	7	21	11	15	9	26	5	12	13	9	12	13	22	4	3	24	21	279	1
b1121	0	0	0	0.281	-0.061	0.368	0.3729	0.09542	13	39	24	6	10	15	14	21	28	9	6	11	12	11	8	8	2	3	8	14	262	0
b1122	0	0	0	0.394	0.033	0.49	-0.032051	0.15385	12	8	14	4	15	18	8	6	4	7	5	2	6	10	8	5	0	5	7	12	156	0
b1123	1	1	2	0.631	0.381	0.64	-0.4454	0.11207	9	31	16	11	18	18	21	19	36	21	2	7	25	30	23	21	0	9	8	23	348	0
b1124	1	2	2	0.53	0.352	0.553	0.86742	0.11742	18	38	21	14	27	24	9	15	21	9	2	5	7	10	8	4	1	4	10	17	264	0
b1125	0	2	2	0.512	0.329	0.556	0.99309	0.12	18	55	27	12	22	12	15	15	16	9	2	2	9	12	9	6	2	6	10	16	275	0
b1126	0	11	2	0.518	0.285	0.597	-0.33836	0.066138	16	40	19	14	34	15	15	17	22	7	8	20	21	19	21	37	3	2	25	23	378	0
b1127	0	0	0	0.541	0.289	0.568	-0.2152	0.066176	14	36	26	15	32	14	19	20	33	11	14	15	15	26	26	32	4	2	16	38	408	1
b1128	1	0	1	0.527	0.315	0.567	-0.4266	0.10638	18	41	18	11	21	18	32	6	24	13	14	17	15	9	29	31	1	9	21	28	376	0
b1129	0	0	0	0.401	0.159	0.445	-0.13951	0.076132	13	68	24	14	42	37	20	25	29	15	10	19	19	21	26	38	2	9	32	23	486	0
b1130	0	10	0	0.464	0.182	0.514	-0.2565	0.058296	4	28	15	7	20	13	8	8	15	7	6	12	7	9	19	17	0	2	17	9	223	0
b1131	0	0	5	0.669	0.429	0.686	-0.2432	0.087719	15	45	33	9	32	23	17	22	43	18	14	17	19	26	26	37	2	7	25	26	456	0
b1132	0	0	2	0.48	0.272	0.546	0.13756	0.037559	3	35	10	5	15	17	6	12	24	4	6	16	9	5	7	7	2	1	13	16	213	0
b1133	1	0	5	0.619	0.35	0.613	-0.24987	0.091384	16	34	21	6	32	14	15	19	30	14	8	18	10	23	27	32	7	5	17	35	383	0
b1134	0	0	0	0.497	0.198	0.503	-0.14837	0.098039	8	12	11	3	10	7	10	7	14	2	6	9	4	5	6	15	5	5	7	7	153	0
b1135	0	0	1	0.403	0.287	0.555	-0.68792	0.082126	6	21	8	3	13	8	15	16	13	7	2	11	11	10	10	12	0	4	22	15	207	0
b1136	0	0	0	0.707	0.419	0.698	-0.15361	0.074519	10	31	37	13	30	13	20	18	38	15	5	11	15	31	25	35	6	6	17	40	416	1
b1137	0	0	0	0.263	-0.175	0.359	-0.2638	0.1086	6	20	20	3	14	22	4	8	10	17	5	4	11	20	11	13	6	1	11	15	221	0
b1140	0	0	0	0.3	-0.043	0.404	-0.55413	0.077333	8	35	22	7	21	23	12	22	39	14	10	20	13	27	23	16	1	7	36	19	375	0
b1141	0	0	0	0.243	-0.072	0.355	-0.42346	0.061728	1	12	2	3	5	6	5	4	6	2	0	5	4	5	2	6	1	2	7	3	81	0
b1142	0	0	0	0.295	0.095	0.422	0.21068	0.038835	4	10	4	1	14	6	8	9	9	0	3	3	3	3	5	2	3	0	8	8	103	0
b1143	1	0	0	0.381	0.032	0.476	-0.13594	0.10156	8	13	6	3	9	12	4	7	7	4	3	8	7	9	8	7	6	1	2	4	128	1
b1144	1	0	0	0.328	0.068	0.467	-0.10106	0.031915	2	12	6	4	6	1	4	7	10	1	1	4	6	6	3	7	2	0	7	5	94	0
b1145	1	0	0	0.332	0.041	0.462	-0.41071	0.075893	6	10	21	8	14	12	14	18	11	7	5	6	9	14	17	12	5	4	13	18	224	0
b1146	1	0	0	0.386	0.108	0.481	-0.28144	0.12575	9	13	9	3	10	15	9	11	9	10	4	6	5	13	8	7	4	2	6	14	167	1
b1147	0	0	0	0.488	0.159	0.514	-0.089947	0.074074	5	14	15	2	16	12	6	5	25	5	5	8	8	9	12	15	3	4	8	12	189	1
b1148	0	0	0	0.376	0.069	0.463	-0.34732	0.071429	4	6	3	3	11	14	4	8	9	3	3	2	7	8	3	6	3	1	6	8	112	1
b1149	0	0	0	0.512	0.287	0.552	-0.35824	0.085714	11	32	27	16	31	29	18	28	42	18	9	13	21	21	31	34	7	10	26	31	455	1
b1151	0	0	0	0.372	0.178	0.461	-0.10319	0.10828	7	17	3	3	13	10	8	9	13	8	3	6	4	6	5	9	7	2	12	12	157	1
b1152	0	0	0	0.464	0.241	0.498	-0.046388	0.076046	4	20	17	3	25	19	14	24	26	9	5	6	6	4	17	15	1	7	15	26	263	1
b1153	0	0	0	0.503	0.285	0.56	-0.2933	0.082474	3	19	8	4	10	10	14	18	20	7	2	7	8	4	15	8	8	6	14	9	194	1
b1154	0	1	0	0.385	0.017	0.433	-0.059809	0.086124	8	17	11	3	13	11	6	18	27	7	2	8	13	9	12	7	3	3	7	24	209	1
b1155	0	1	0	0.409	0.005	0.454	-0.28905	0.094891	6	12	9	3	8	9	8	6	11	3	2	8	4	8	12	10	3	4	4	7	137	1
b1156	0	2	0	0.474	0.11	0.485	-0.3785	0.075	1	13	12	2	11	14	10	20	27	10	4	6	6	10	16	14	3	4	6	11	200	0
b1157	0	0	0	0.355	-0.056	0.393	-0.19721	0.12291	10	10	13	2	8	10	14	13	19	8	2	2	9	6	11	8	2	4	9	19	179	0
b1158	0	2	1	0.308	0.025	0.418	-0.29402	0.059783	6	21	10	5	12	9	6	13	14	3	2	6	5	10	9	12	2	2	20	17	184	1
b1159	0	0	0	0.27	-0.129	0.381	-0.4361	0.075812	5	26	21	6	19	24	13	7	10	13	8	8	17	18	15	20	7	3	17	20	277	1
b1160	1	0	0	0.246	-0.193	0.31	0.19252	0.11215	4	7	18	3	3	10	9	6	2	4	2	3	4	11	3	3	5	4	0	6	107	0
b1161	1	2	0	0.33	-0.102	0.4	-0.30672	0.1194	6	13	10	2	10	6	2	10	8	8	6	4	9	10	7	7	2	2	8	4	134	0
b1162	0	1	0	0.342	0.077	0.46	-0.39547	0.08642	5	26	17	8	14	15	13	10	17	7	6	11	7	8	10	21	1	9	24	14	243	0
b1163	0	0	0	0.344	0.031	0.454	-0.031266	0.08933	25	39	37	11	20	27	17	16	39	7	9	17	12	22	26	32	5	4	19	19	403	0
b1165	0	0	0	0.238	-0.105	0.384	-0.6	0.055556	4	7	10	4	2	8	1	5	5	1	1	4	7	8	7	4	0	0	8	4	90	1
b1166	0	0	0	0.272	-0.081	0.353	0.030682	0.034091	1	13	8	3	5	8	0	8	7	2	2	1	7	4	7	6	0	0	3	3	88	1
b1167	0	0	0	0.275	-0.171	0.291	-0.017073	0.085366	4	11	10	3	4	6	1	5	2	3	3	4	4	3	6	6	1	0	5	1	82	1
b1168	0	6	0	0.337	0.007	0.419	0.13417	0.095969	25	61	52	5	38	26	27	26	38	22	13	20	29	22	24	26	7	3	27	30	521	1
b1171	0	0	0	0.638	0.297	0.647	0.069369	0.054054	3	9	7	8	8	6	4	6	16	2	0	5	5	10	6	7	2	1	2	4	111	0
b1172	0	0	0	0.598	0.303	0.659	0.29149	0	0	8	3	3	11	0	0	7	15	0	0	0	5	9	2	2	0	0	3	26	94	0
b1175	1	0	4	0.488	0.187	0.519	-0.11815	0.051852	9	28	22	6	21	14	8	14	23	5	1	6	9	17	21	21	2	0	20	23	270	0
b1176	0	0	3	0.423	0.126	0.498	-0.051082	0.04329	4	22	14	6	18	14	16	14	29	4	7	11	8	12	8	15	3	2	9	15	231	0
b1177	0	0	0	0.373	0.015	0.447	-0.2082	0.098361	7	8	5	8	7	10	4	5	6	5	0	4	6	7	8	6	6	0	6	14	122	1
b1178	0	0	0	0.388	0.071	0.492	-0.63384	0.10526	4	11	7	1	8	14	3	7	9	10	3	5	6	15	9	5	0	0	6	10	133	0
b1180	1	0	0	0.479	0.163	0.505	-0.10639	0.068493	8	22	9	5	19	12	13	16	19	5	8	11	5	13	12	12	3	2	6	19	219	1
b1181	0	0	1	0.546	0.346	0.596	-0.47152	0.094937	6	15	7	6	7	7	7	8	10	3	6	6	6	8	12	15	9	6	9	5	158	1
b1182	0	0	0	0.426	0.065	0.456	-0.18951	0.088525	12	32	20	5	21	20	4	22	30	13	1	16	13	32	20	23	2	2	4	13	305	0
b1183	0	0	0	0.453	0.092	0.467	0.37194	0.071942	7	13	14	4	14	12	8	7	11	3	3	6	2	5	13	4	1	0	4	8	139	1
b1184	0	0	0	0.368	0.064	0.426	-0.3	0.087678	19	39	20	12	28	27	14	25	36	12	5	21	16	22	26	21	11	6	36	26	422	1
b1185	0	0	2	0.549	0.334	0.574	0.6375	0.14773	13	28	8	7	14	5	10	6	18	6	2	9	1	6	5	6	6	7	9	10	176	0
b1186	0	0	1	0.527	0.332	0.566	0.80604	0.11111	35	83	38	17	47	30	16	30	50	12	10	19	10	13	14	23	5	10	18	33	513	0
b1187	0	0	1	0.451	0.24	0.522	-0.28285	0.09205	10	26	18	3	10	12	10	14	22	8	9	9	13	7	9	18	1	4	18	18	239	1
b1188	0	0	0	0.506	0.275	0.554	-0.61255	0.12941	24	47	29	18	24	32	23	22	23	30	16	24	27	23	30	44	6	12	37	19	510	0
b1189	1	0	0	0.498	0.292	0.562	-0.21551	0.083333	12	43	18	13	30	19	23	29	41	16	9	22	13	13	20	26	6	8	29	42	432	1
b1190	0	1	1	0.445	0.232	0.51	-0.026124	0.067416	6	35	21	12	27	16	16	22	42	9	10	16	10	9	16	19	4	9	24	33	356	1
b1191	0	0	1	0.454	0.229	0.508	0.58228	0.091418	30	84	39	15	43	29	25	16	54	10	5	18	17	11	22	25	3	9	26	55	536	0
b1192	0	0	0	0.454	0.206	0.509	0.015789	0.075658	12	41	22	6	13	14	13	21	26	6	13	12	15	4	11	18	5	5	19	28	304	0
b1193	0	0	2	0.392	0.202	0.509	-0.24398	0.070539	5	23	16	6	13	18	15	10	27	7	4	11	12	14	9	12	3	5	15	16	241	1
b1194	0	0	0	0.409	0.213	0.5	-0.18893	0.090164	14	31	15	3	15	13	13	14	19	5	6	18	7	12	10	16	1	3	17	12	244	0
b1195	0	1	0	0.39	0.246	0.494	1.4512	0.10714	7	11	14	3	7	3	1	2	7	0	1	0	1	1	2	1	1	2	4	16	84	1
b1196	0	0	0	0.361	0.108	0.475	-0.40753	0.082192	6	17	10	2	7	15	6	6	9	3	3	8	10	6	6	13	1	3	9	6	146	1
b1197	0	1	0	0.466	0.228	0.529	-0.57982	0.10089	18	52	14	16	31	29	42	37	51	23	10	36	30	32	36	30	4	16	24	34	565	0
b1198	0	0	0	0.46	0.183	0.521	-0.008457	0.046512	9	62	26	10	34	29	22	28	56	11	11	26	12	17	30	39	8	2	19	22	473	0
b1199	1	0	1	0.473	0.216	0.515	-0.10619	0.061905	8	19	11	10	12	21	6	13	22	3	2	11	5	8	11	13	2	2	12	19	210	0
b1200	0	0	1	0.486	0.235	0.55	-0.13087	0.065574	9	40	18	8	26	19	16	26	30	10	9	16	14	15	26	19	8	5	14	38	366	0
b1201	0	6	0	0.376	0.098	0.45	-0.094393	0.062305	23	82	40	14	30	37	21	42	72	9	15	38	24	22	32	40	10	8	43	40	642	1
b1202	0	0	0	0.402	0.094	0.509	-0.26052	0.071204	24	72	59	22	54	94	27	83	79	37	16	35	88	27	58	21	0	7	27	125	955	0
b1203	1	0	5	0.67	0.439	0.692	-0.16281	0.068871	17	31	23	8	28	7	16	20	39	7	4	11	19	25	22	34	6	1	15	30	363	0
b1204	1	0	5	0.449	0.19	0.54	-0.11186	0.07732	11	21	10	3	13	5	10	10	21	2	7	2	10	13	10	11	1	2	11	21	194	0
b1205	1	0	0	0.477	0.277	0.518	-0.001087	0.1087	3	10	3	4	11	5	2	0	6	4	4	4	5	3	3	1	2	3	9	10	92	1
b1206	0	0	1	0.517	0.278	0.558	0.84254	0.072727	26	82	47	20	49	26	30	26	69	7	9	14	10	11	20	13	6	7	27	51	550	0
b1207	1	0	5	0.702	0.412	0.703	0.10349	0.047619	11	26	25	9	35	19	13	14	33	4	4	8	17	8	26	14	4	0	25	20	315	0
b1208	1	0	4	0.383	0.144	0.471	-0.059717	0.074205	11	36	12	6	19	15	18	17	26	5	6	7	9	9	16	20	4	5	17	25	283	0
b1212	1	0	5	0.449	0.198	0.52	-0.20217	0.068592	9	33	18	4	14	13	14	13	29	6	9	22	5	1	18	21	5	4	21	18	277	1
b1213	1	0	1	0.41	0.188	0.5	0.89154	0.10769	7	24	14	3	10	8	6	8	12	4	4	6	0	5	2	1	0	3	7	6	130	1
b1214	0	0	2	0.43	0.213	0.535	-0.063941	0.081784	10	44	19	6	13	16	13	3	20	7	5	11	12	9	19	28	5	5	14	10	269	1
b1216	0	0	0	0.407	0.133	0.438	0.90765	0.081967	20	61	27	14	34	30	13	21	44	7	12	10	12	8	10	10	1	3	7	22	366	0
b1218	0	0	0	0.391	0.136	0.46	-0.07605	0.088235	9	32	9	7	10	9	12	17	24	5	3	9	6	8	12	17	7	7	15	20	238	1
b1219	0	0	0	0.394	0.18	0.46	0.18974	0.051282	3	18	8	3	8	7	4	8	9	2	0	7	5	5	5	7	2	1	5	10	117	0
b1220	0	0	0	0.379	0.152	0.486	-0.63477	0.10312	15	45	7	6	27	27	19	24	27	14	9	31	32	11	22	26	0	14	24	37	417	1
b1221	0	1	0	0.52	0.267	0.556	-0.15324	0.018519	2	31	12	10	17	12	9	11	19	1	6	7	8	14	14	18	0	1	13	11	216	0
b1222	0	1	0	0.421	0.212	0.5	-0.21288	0.046823	13	84	22	19	42	38	20	34	54	8	16	49	21	15	28	40	11	7	47	30	598	0
b1223	0	1	0	0.548	0.354	0.622	0.6784	0.13607	45	51	31	16	32	40	20	25	53	7	3	16	10	14	12	7	5	11	17	48	463	1
b1224	0	1	0	0.688	0.478	0.704	-0.51179	0.10184	36	103	56	37	69	74	60	74	97	53	36	52	59	66	75	77	12	38	67	106	1247	1
b1225	0	1	0	0.718	0.512	0.703	-0.47656	0.095703	18	40	29	15	26	23	33	23	37	22	9	19	23	35	31	37	17	9	30	36	512	1
b1226	0	1	0	0.605	0.393	0.617	-0.2589	0.072034	8	35	10	4	10	11	9	8	31	7	8	18	4	8	19	19	1	2	13	11	236	1
b1227	0	1	0	0.644	0.519	0.681	0.57511	0.14222	18	33	15	12	15	13	7	9	17	8	9	9	3	6	6	4	2	6	12	21	225	1
b1228	1	0	0	0.328	0.066	0.483	0.014286	0.076923	5	11	2	1	4	11	3	1	14	1	0	2	3	1	3	5	3	1	10	10	91	1
b1232	1	0	1	0.49	0.156	0.493	-0.16571	0.078571	11	27	23	8	23	8	10	13	22	11	13	8	15	11	19	17	3	0	22	16	280	0
b1233	0	0	0	0.381	0.04	0.448	-0.26447	0.125	9	9	5	3	8	9	8	6	13	6	5	6	3	8	7	9	11	4	8	15	152	0
b1234	0	0	0	0.361	0.102	0.462	0.091083	0.057325	7	35	26	8	21	20	12	16	35	4	8	10	13	7	16	17	5	7	23	24	314	1
b1235	1	0	0	0.335	0.052	0.441	0.070623	0.05638	9	60	12	9	25	13	14	11	32	6	7	22	19	9	18	18	6	4	20	23	337	1
b1236	1	1	2	0.55	0.231	0.559	0.031126	0.046358	5	27	21	12	33	12	18	14	27	7	9	9	8	21	17	26	5	2	8	21	302	1
b1237	1	1	2	0.647	0.39	0.765	-0.75109	0.036496	1	14	6	4	7	6	3	9	15	3	0	7	6	12	6	19	1	1	11	6	137	0
b1238	1	0	3	0.381	0.025	0.43	-0.32049	0.10244	8	21	9	4	16	16	3	7	14	12	5	15	6	8	11	15	6	1	15	13	205	1
b1239	0	0	0	0.352	0.198	0.495	-0.42449	0.076531	5	25	9	5	8	13	15	13	17	7	6	5	9	12	9	9	1	3	16	9	196	0
b1241	0	0	0	0.748	0.432	0.758	-0.066106	0.071829	31	72	60	21	63	50	41	49	121	28	20	24	34	65	50	54	9	5	32	62	891	0
b1242	0	1	2	0.394	0.163	0.461	0.91907	0.12093	18	26	27	7	17	14	8	13	17	4	1	6	7	7	4	5	2	4	8	20	215	1
b1243	0	6	1	0.553	0.275	0.602	-0.43646	0.097606	12	45	25	10	44	30	32	41	46	28	11	17	34	41	35	30	2	13	18	29	543	1
b1244	0	6	1	0.392	0.14	0.481	0.76699	0.10784	18	41	31	14	24	18	18	14	31	12	5	4	9	12	8	6	1	3	13	24	306	1
b1245	1	4	1	0.482	0.27	0.518	0.67483	0.10265	21	44	17	15	33	29	9	9	23	5	3	6	8	7	14	12	1	5	15	26	302	1
b1246	1	14	1	0.451	0.234	0.519	-0.008902	0.053412	12	40	16	21	23	15	23	19	30	6	6	12	15	13	13	25	6	0	20	22	337	1
b1247	0	22	0	0.444	0.204	0.512	-0.040719	0.056886	8	40	23	10	28	16	24	13	22	7	10	13	8	19	15	23	7	4	20	24	334	1
b1248	0	0	1	0.527	0.175	0.542	-0.27556	0.088889	9	15	6	2	10	6	5	6	9	1	3	4	6	4	17	15	5	2	6	4	135	0
b1249	0	1	4	0.403	0.142	0.474	0.19012	0.09465	18	60	37	24	30	25	21	19	51	15	10	16	12	16	26	22	5	13	35	31	486	0
b1250	0	0	0	0.348	-0.017	0.39	0.42758	0.098321	29	58	40	10	26	40	9	23	31	8	11	8	24	20	24	13	3	4	12	24	417	0
b1251	0	0	1	0.435	0.102	0.504	0.076154	0.1	7	14	5	2	13	7	9	3	17	5	4	5	5	6	8	7	0	1	4	8	130	0
b1252	1	0	1	0.439	0.148	0.464	-0.47531	0.041841	5	13	11	4	26	13	40	14	21	3	2	12	7	18	6	18	1	2	14	9	239	1
b1253	1	0	2	0.395	0.054	0.424	0.11818	0.060606	3	8	7	5	18	5	7	9	13	3	2	4	4	7	6	7	3	2	7	12	132	0
b1254	1	0	2	0.484	0.183	0.527	0.89665	0.18436	18	26	16	5	18	5	6	9	16	8	2	6	5	12	4	4	1	7	4	7	179	0
b1255	0	0	2	0.372	0.172	0.466	1.068	0.072874	13	45	23	11	21	23	9	11	28	3	1	14	8	3	5	2	1	2	9	15	247	0
b1256	0	0	0	0.472	0.146	0.485	-0.026887	0.12736	14	19	6	7	13	13	6	20	23	8	6	5	9	7	13	5	0	5	8	25	212	1
b1257	0	0	0	0.403	0.032	0.459	-0.40893	0.059524	4	12	18	7	5	15	4	8	16	4	4	9	7	10	10	17	1	2	8	7	168	0
b1258	0	0	0	0.468	0.103	0.463	-0.45542	0.036145	2	18	11	4	8	8	0	11	23	4	5	6	9	17	6	23	1	0	6	4	166	0
b1260	0	0	2	0.507	0.203	0.517	0.12276	0.070896	12	27	20	5	17	11	19	9	40	7	4	12	9	13	13	17	3	0	11	19	268	0
b1261	0	0	2	0.577	0.389	0.635	-0.19093	0.065491	13	39	23	15	19	18	18	23	41	12	14	16	14	18	17	30	5	1	18	43	397	0
b1262	0	0	2	0.494	0.178	0.507	-0.020971	0.077263	16	49	25	6	37	25	14	14	59	16	11	29	18	18	29	23	7	3	23	31	453	0
b1263	0	0	2	0.529	0.337	0.578	-0.006591	0.054614	15	66	27	13	33	31	29	25	66	13	22	27	23	14	21	29	5	1	25	46	531	0
b1264	0	1	2	0.522	0.314	0.581	-0.18981	0.065385	20	67	17	12	33	36	28	25	53	14	11	21	17	15	35	35	12	0	40	29	520	0
b1266	0	0	1	0.397	0.178	0.502	-0.2942	0.064846	6	29	16	4	17	13	13	17	35	5	17	19	8	9	10	22	6	8	18	21	293	1
b1267	0	0	1	0.515	0.268	0.543	-0.33716	0.06422	8	21	15	8	15	10	14	14	9	6	5	9	9	12	13	16	3	0	14	17	218	1
b1268	0	0	0	0.353	0.027	0.426	-0.01458	0.12678	36	78	43	10	33	36	29	27	42	28	14	22	25	22	34	26	10	16	41	59	631	1
b1269	1	1	2	0.649	0.475	0.687	-0.58454	0.051546	5	28	14	3	26	15	12	12	18	6	4	9	11	15	14	24	3	4	38	30	291	1
b1270	1	0	0	0.471	0.156	0.463	-0.4398	0.071429	6	13	9	5	19	5	5	14	18	5	6	14	5	10	13	14	2	3	14	16	196	0
b1271	1	0	0	0.463	0.185	0.515	-0.32103	0.06746	6	27	10	11	14	13	13	16	23	7	3	20	12	8	14	10	4	4	17	20	252	0
b1272	0	0	2	0.491	0.25	0.541	-0.34757	0.063037	10	35	16	11	31	17	8	13	36	7	8	21	12	29	16	29	1	5	23	21	349	1
b1273	0	0	0	0.446	0.143	0.444	-0.37952	0.072289	4	9	4	2	6	2	2	8	6	2	4	3	4	6	5	8	0	0	3	5	83	0
b1274	1	1	3	0.61	0.388	0.64	-0.60855	0.078613	29	63	31	24	60	48	45	50	76	29	12	30	34	70	49	73	14	10	62	56	865	1
b1275	0	3	1	0.417	0.072	0.457	-0.076852	0.083333	13	27	24	7	29	19	15	24	30	12	12	12	8	15	19	17	1	2	20	18	324	1
b1276	0	0	0	0.482	0.217	0.53	-0.23423	0.072952	23	84	43	25	73	51	50	54	77	29	18	27	33	43	57	55	7	13	51	78	891	1
b1277	1	0	4	0.516	0.246	0.55	-0.18061	0.066327	7	27	9	4	13	3	6	10	17	5	8	7	11	9	11	16	4	1	11	17	196	0
b1278	0	0	1	0.323	0.025	0.405	0.25551	0.11811	11	32	16	5	21	10	13	15	29	2	6	11	3	10	3	15	2	17	18	15	254	1
b1279	1	0	1	0.407	0.235	0.51	0.70294	0.10784	6	17	7	0	11	6	2	4	13	3	1	5	3	4	2	4	1	2	6	5	102	1
b1280	0	0	1	0.483	0.233	0.54	-0.36504	0.079692	11	48	14	17	20	18	5	18	42	15	8	27	9	19	25	30	6	5	31	21	389	1
b1281	1	0	4	0.508	0.179	0.519	0.056735	0.061224	11	23	8	9	24	15	12	14	33	3	4	13	5	9	18	9	3	1	15	16	245	1
b1282	0	0	1	0.478	0.23	0.538	-0.39725	0.009174	0	11	5	3	9	6	3	5	8	1	0	3	1	14	9	6	3	0	7	15	109	1
b1284	0	1	0	0.467	0.164	0.533	-0.091566	0.056225	8	23	18	8	23	22	5	18	16	5	7	13	8	13	14	16	3	1	13	15	249	0
b1285	0	10	0	0.392	0.11	0.465	-0.19001	0.083207	30	73	40	10	49	50	19	33	55	15	16	32	30	24	37	44	8	10	51	35	661	0
b1286	0	1	2	0.602	0.344	0.624	-0.27686	0.076087	29	59	40	15	44	21	31	32	70	11	16	21	18	32	50	52	7	9	50	37	644	0
b1288	1	0	4	0.745	0.486	0.761	0.16298	0.076336	12	22	16	10	20	20	7	9	36	7	5	5	10	12	14	15	4	1	12	25	262	0
b1289	0	0	0	0.34	0.019	0.407	-0.68974	0.10256	5	13	5	0	8	10	3	4	5	3	2	5	7	4	8	8	3	4	16	4	117	0
b1290	0	15	1	0.451	0.227	0.514	-0.24216	0.059701	8	35	20	13	12	18	12	15	16	6	9	16	5	11	13	17	0	2	23	17	268	0
b1291	0	9	1	0.474	0.273	0.543	-0.35697	0.063636	8	37	22	12	15	16	20	20	22	6	9	16	14	16	15	20	8	7	28	19	330	0
b1292	0	4	1	0.494	0.24	0.52	0.74899	0.097973	12	46	19	10	24	19	15	14	38	10	4	4	4	3	13	9	3	7	13	29	296	0
b1293	0	5	1	0.46	0.271	0.535	0.73676	0.11527	19	47	34	12	23	19	16	18	27	6	7	8	10	6	9	9	3	12	16	20	321	0
b1294	0	3	1	0.473	0.243	0.532	-0.32194	0.096892	23	63	18	10	35	42	34	24	55	19	11	30	24	22	36	24	4	11	37	25	547	0
b1295	0	0	0	0.453	0.07	0.468	-0.46914	0.08642	3	7	6	3	2	1	4	3	11	3	3	3	6	1	4	14	1	1	3	2	81	0
b1296	0	1	0	0.502	0.267	0.513	0.6405	0.1357	36	61	30	12	51	32	24	28	45	18	10	9	17	17	14	11	2	11	17	34	479	0
b1297	0	0	0	0.479	0.196	0.519	-0.42149	0.076305	19	55	19	17	33	20	26	17	38	16	16	24	30	14	31	44	8	3	34	34	498	0
b1298	0	0	0	0.357	0.163	0.498	-0.14419	0.050388	5	35	15	4	18	16	20	4	21	5	12	13	12	6	7	24	5	3	14	19	258	1
b1299	0	0	0	0.413	0.112	0.481	-0.32487	0.048649	5	16	16	4	9	18	9	15	10	4	6	13	7	7	6	15	1	0	7	17	185	1
b1300	0	8	0	0.571	0.408	0.619	-0.11616	0.068687	17	54	26	8	28	32	20	25	67	8	12	17	20	23	29	30	4	9	26	40	495	1
b1301	0	0	0	0.602	0.455	0.638	-0.2439	0.093897	12	45	19	10	29	21	15	25	37	26	9	12	17	15	26	24	7	2	32	43	426	1
b1302	0	6	1	0.601	0.375	0.599	0.041568	0.073634	19	34	26	12	29	19	22	21	61	12	11	21	17	17	20	21	4	0	16	39	421	1
b1303	0	0	0	0.432	0.236	0.522	-0.25939	0.078788	15	49	15	8	17	14	18	13	26	9	7	17	13	13	16	30	3	2	25	20	330	0
b1304	0	0	0	0.614	0.36	0.624	-0.72207	0.031532	6	27	10	8	8	14	1	7	28	0	3	17	6	19	16	28	0	1	19	4	222	1
b1306	1	0	0	0.522	0.294	0.558	0.28067	0.10084	8	17	7	5	10	8	5	5	9	3	0	4	4	3	6	7	1	1	10	6	119	1
b1308	1	0	0	0.515	0.173	0.53	-0.18846	0.067308	3	8	6	3	11	3	5	3	11	3	3	6	4	10	4	8	1	1	3	8	104	1
b1309	0	0	0	0.368	0.053	0.431	-0.31303	0.098592	25	63	37	11	32	38	27	32	34	19	26	25	33	23	35	32	7	12	30	27	568	1
b1310	0	0	0	0.594	0.358	0.592	-0.12791	0.065116	12	32	26	15	42	29	17	32	40	10	4	18	23	31	22	32	2	6	9	28	430	1
b1311	0	0	0	0.489	0.331	0.518	0.73686	0.157	23	44	20	10	29	19	12	15	26	14	2	3	15	8	9	6	0	9	14	15	293	1
b1312	0	1	0	0.52	0.397	0.556	0.84571	0.14286	25	35	24	16	24	21	12	20	23	12	2	4	8	8	8	7	2	3	10	16	280	1
b1313	0	0	0	0.617	0.359	0.598	-0.095714	0.094286	17	18	23	8	33	17	18	13	37	12	5	11	16	16	22	20	8	4	20	32	350	1
b1315	0	0	0	0.541	0.327	0.569	-0.095442	0.079772	13	30	17	13	27	19	13	19	37	11	12	19	13	13	18	21	9	4	16	27	351	1
b1316	0	0	0	0.458	0.208	0.524	-0.32397	0.091391	26	75	39	16	38	47	24	42	80	23	28	52	26	19	42	50	11	20	46	51	755	1
b1317	0	0	0	0.473	0.242	0.542	0.11918	0.063927	9	29	17	2	10	17	8	8	27	2	4	15	8	6	11	11	3	3	11	18	219	1
b1318	0	20	0	0.455	0.236	0.51	-0.10932	0.062112	11	27	26	17	25	13	12	19	27	8	7	17	14	22	16	20	1	1	15	24	322	1
b1319	0	0	0	0.513	0.189	0.527	-0.67243	0.16611	18	22	7	8	15	12	9	16	20	22	7	9	21	8	27	23	3	10	16	28	301	1
b1320	0	5	0	0.459	0.086	0.455	-0.088855	0.060241	10	29	26	6	25	29	16	21	34	9	9	18	12	19	17	20	3	1	11	17	332	0
b1321	0	0	1	0.424	0.209	0.509	-0.24258	0.096774	24	62	18	13	23	20	27	19	42	11	12	26	17	19	32	19	4	10	34	33	465	1
b1322	1	0	1	0.466	0.265	0.544	-0.24674	0.070822	10	41	16	10	21	16	13	14	43	5	6	24	8	13	19	22	3	10	31	28	353	1
b1323	0	10	1	0.43	0.195	0.493	-0.20838	0.068226	19	68	21	15	38	26	25	22	43	13	11	25	22	20	30	39	6	3	37	30	513	1
b1324	0	0	1	0.692	0.365	0.653	0.25595	0.071429	10	15	10	1	18	10	6	12	22	2	1	9	10	7	10	7	3	0	5	10	168	0
b1325	0	0	0	0.388	0.14	0.455	0.039403	0.041791	6	44	16	9	24	16	19	21	43	3	5	17	7	12	16	24	7	5	21	20	335	1
b1326	1	0	0	0.395	0.2	0.498	-0.13855	0.072519	8	30	13	2	15	18	23	16	25	4	9	5	10	5	10	20	8	7	17	17	262	0
b1327	0	0	0	0.49	0.171	0.523	-0.3871	0.10323	7	16	22	9	16	24	15	20	36	22	5	13	17	12	16	19	1	3	14	23	310	0
b1328	0	1	0	0.32	-0.002	0.434	-0.077926	0.060201	8	35	25	10	19	20	14	17	26	9	9	8	4	10	20	16	0	1	29	19	299	1
b1329	0	4	0	0.453	0.099	0.469	-0.33382	0.095588	18	48	27	9	41	29	34	41	51	21	8	27	35	40	26	27	2	13	18	29	544	1
b1330	0	0	0	0.469	0.187	0.53	0.35598	0.11662	24	32	45	10	22	21	10	22	21	11	4	12	17	15	14	12	3	5	19	24	343	0
b1332	1	0	0	0.452	0.151	0.5	0.94588	0.12941	6	10	10	4	8	7	2	5	7	4	0	3	1	5	0	4	0	1	1	7	85	1
b1333	0	0	0	0.504	0.25	0.54	-0.20728	0.06962	7	31	23	9	28	8	20	14	26	10	14	17	13	14	19	26	2	5	13	17	316	0
b1334	0	0	1	0.578	0.38	0.651	-0.2744	0.064	11	27	23	9	5	16	7	14	16	5	6	15	9	14	13	16	5	0	17	22	250	0
b1336	0	0	0	0.389	0.144	0.455	0.92529	0.1098	36	72	46	23	47	40	36	17	49	12	9	11	14	13	11	10	2	8	14	40	510	0
b1337	0	0	0	0.453	0.135	0.481	-0.18669	0.085239	21	37	22	9	29	25	21	38	63	12	16	26	24	15	20	30	9	8	19	37	481	0
b1338	0	0	0	0.463	0.138	0.501	-0.09229	0.07483	20	32	12	14	38	23	14	27	66	7	19	26	12	8	21	26	3	6	23	44	441	0
b1339	0	2	0	0.39	0.121	0.471	-0.22914	0.082781	14	32	20	10	14	25	14	12	23	10	8	29	4	11	10	20	5	1	20	20	302	1
b1340	1	0	0	0.46	0.233	0.514	-0.6	0.074866	7	22	7	3	10	9	8	8	15	4	8	14	7	10	14	8	3	3	17	10	187	1
b1341	0	1	0	0.387	0.101	0.46	-0.24	0.076744	16	53	29	11	21	25	16	26	32	13	19	18	18	21	24	28	6	4	26	24	430	0
b1342	0	0	0	0.4	0.132	0.459	-0.043425	0.067278	9	42	18	12	26	15	14	16	23	5	7	13	9	6	29	15	6	8	27	27	327	1
b1343	0	3	0	0.424	0.152	0.47	0.018818	0.043764	13	58	25	8	31	24	22	27	56	3	10	28	13	21	29	17	9	4	26	33	457	1
b1344	0	0	2	0.539	0.294	0.584	-0.45531	0.07074	11	32	21	11	17	11	16	12	15	9	6	18	17	21	19	25	8	2	19	21	311	0
b1345	0	1	0	0.266	0.015	0.404	-0.47737	0.097324	16	39	28	12	17	23	14	31	25	16	11	13	22	32	11	27	6	8	34	26	411	0
b1349	0	0	0	0.462	0.121	0.516	-0.35613	0.055762	8	21	18	9	18	20	14	13	25	5	5	12	11	18	12	21	2	2	17	18	269	0
b1350	0	0	0	0.477	0.178	0.571	-0.5776	0.075058	26	61	42	18	52	49	55	57	75	27	24	32	39	45	63	84	14	12	37	54	866	0
b1351	0	0	0	0.491	0.157	0.523	-0.11209	0.043956	2	7	8	3	10	1	3	9	5	2	2	0	5	11	5	9	1	0	1	7	91	0
b1353	0	0	0	0.29	-0.066	0.39	0.20443	0.13301	17	25	18	5	13	14	13	10	10	7	4	6	8	11	4	9	3	3	15	8	203	1
b1356	1	0	0	0.335	0.043	0.47	-0.46899	0.082278	4	12	12	3	9	14	8	7	14	5	3	4	7	16	10	11	0	4	6	9	158	0
b1357	1	0	0	0.302	-0.175	0.333	-0.54082	0.061224	2	7	3	3	7	11	5	2	8	2	1	6	5	6	4	6	5	2	8	5	98	1
b1358	1	0	0	0.478	0.208	0.529	-0.34714	0.064286	3	15	11	1	7	6	4	5	17	3	7	8	4	9	7	11	1	3	9	9	140	1
b1359	1	0	0	0.296	-0.006	0.409	-0.5386	0.084211	11	28	13	5	18	14	17	15	25	7	6	14	13	18	15	22	1	6	22	15	285	1
b1360	0	1	0	0.449	0.242	0.53	-0.47621	0.060484	6	22	13	9	19	14	6	13	17	4	5	15	16	13	10	18	4	5	21	18	248	1
b1361	0	0	0	0.399	0.151	0.492	-0.28276	0.054187	5	18	11	5	11	19	10	17	24	3	1	8	9	13	7	17	3	3	10	9	203	1
b1362	0	0	0	0.446	0.121	0.515	-0.59703	0.039604	1	9	2	4	6	3	1	6	18	3	1	8	2	5	9	7	2	0	11	3	101	1
b1363	0	1	0	0.259	-0.181	0.332	0.78433	0.15052	46	63	46	14	36	44	13	31	27	17	10	7	13	14	16	9	10	10	17	42	485	1
b1364	0	0	0	0.284	-0.125	0.33	0.5043	0.12903	6	13	9	1	6	4	6	5	9	5	2	5	3	3	2	3	3	1	5	2	93	1
b1365	0	0	0	0.437	0.134	0.512	-0.28506	0.045977	1	8	6	4	8	6	4	4	6	2	3	6	2	6	3	8	0	1	4	5	87	1
b1366	0	0	0	0.444	0.029	0.461	-0.58151	0.058824	1	12	8	2	8	9	2	3	11	4	2	7	5	10	10	10	0	2	7	6	119	1
b1368	0	0	0	0.34	-0.049	0.448	-0.41287	0.038012	9	31	14	14	16	21	9	21	52	4	3	28	12	25	13	31	1	0	17	21	342	1
b1370	1	10	0	0.471	0.255	0.531	-0.57577	0.082822	14	32	17	15	12	15	12	19	28	7	12	23	16	20	14	22	1	6	25	16	326	0
b1371	0	0	0	0.395	0.115	0.48	-0.20523	0.071895	5	16	9	2	7	11	7	9	12	3	8	4	5	4	12	8	2	3	5	21	153	1
b1372	0	0	0	0.435	0.068	0.476	-0.32567	0.057932	25	46	33	15	57	156	29	106	222	32	21	27	55	56	49	50	6	8	43	86	1122	1
b1373	0	3	0	0.437	0.067	0.462	-0.37016	0.089005	7	17	12	3	10	11	13	12	20	4	4	5	10	8	11	21	0	6	7	10	191	1
b1374	0	2	0	0.297	0.082	0.424	-0.30051	0.040816	7	17	18	5	10	13	6	14	15	1	3	11	4	12	7	15	4	0	20	14	196	0
b1375	0	1	0	0.235	0.031	0.41	-0.31364	0.056818	2	11	9	3	5	3	3	5	4	1	0	4	9	10	5	4	0	2	4	4	88	0
b1376	0	1	0	0.445	0.127	0.473	0.041071	0.047619	3	16	15	3	17	14	8	10	16	5	7	3	3	11	10	13	1	0	7	6	168	0
b1377	0	4	3	0.614	0.263	0.625	-0.54589	0.13528	19	27	9	9	17	21	5	24	42	27	5	14	33	17	37	12	0	5	11	43	377	0
b1378	0	0	0	0.54	0.273	0.572	-0.19148	0.076661	39	117	56	25	78	71	67	63	133	37	27	56	46	48	62	76	19	14	62	78	1174	0
b1379	1	0	0	0.519	0.32	0.592	-0.13143	0.035714	4	17	4	10	8	10	5	10	13	1	2	6	10	11	5	9	3	0	3	9	140	0
b1380	0	0	1	0.643	0.391	0.643	-0.10061	0.088146	18	38	14	10	23	16	9	19	30	11	7	11	18	19	18	25	6	0	14	23	329	0
b1381	0	0	1	0.404	0.165	0.486	-0.16405	0.079636	26	127	33	17	56	52	54	49	65	12	13	50	41	37	55	35	4	32	41	80	879	1
b1383	0	0	0	0.347	-0.02	0.387	-0.067273	0.072727	3	13	3	3	12	4	1	6	13	4	0	6	5	11	5	6	1	1	5	8	110	1
b1384	0	0	0	0.365	0.066	0.429	-0.41329	0.093023	15	32	13	8	18	21	11	16	20	7	7	24	9	10	17	20	5	6	25	17	301	0
b1385	0	8	0	0.412	0.076	0.432	-0.0282	0.07	15	47	22	10	44	31	27	32	57	9	8	25	15	16	24	29	8	11	26	44	500	1
b1386	0	0	0	0.548	0.268	0.561	-0.38996	0.09247	26	49	44	23	62	29	48	51	62	27	20	28	39	50	58	39	0	17	28	57	757	0
b1387	0	0	0	0.455	0.186	0.508	-0.001468	0.063142	26	65	34	16	51	37	35	40	88	9	18	35	12	27	30	43	10	8	36	61	681	0
b1388	0	0	0	0.469	0.216	0.542	-0.53204	0.097087	11	21	18	11	15	12	12	14	32	9	8	21	12	14	17	24	5	10	23	20	309	1
b1390	1	0	0	0.48	0.24	0.549	-0.28589	0.08871	10	34	11	5	8	8	7	12	30	6	5	16	11	6	14	21	2	6	17	19	248	1
b1391	0	0	0	0.433	0.218	0.497	-0.05988	0.077844	5	12	11	6	10	8	16	16	13	4	6	6	2	2	7	10	8	4	10	11	167	1
b1392	0	1	0	0.485	0.265	0.513	-0.21713	0.070225	13	36	17	11	21	21	15	23	35	12	6	21	6	15	22	22	9	0	25	26	356	1
b1393	0	1	0	0.405	0.195	0.496	0.091373	0.043137	8	39	9	6	14	15	8	13	41	2	2	19	11	8	9	14	3	1	16	17	255	1
b1394	0	1	0	0.401	0.149	0.494	-0.093511	0.057252	9	34	9	8	15	10	11	15	32	3	4	13	10	9	16	13	5	3	19	24	262	1
b1395	0	0	0	0.421	0.181	0.493	0.085684	0.061053	10	51	29	10	44	24	20	26	60	12	8	23	12	17	19	35	6	7	29	33	475	1
b1396	0	0	0	0.482	0.063	0.5	-0.022143	0.071429	6	8	8	5	8	7	1	12	21	3	6	11	5	5	7	4	4	1	4	14	140	1
b1397	0	4	0	0.423	0.144	0.487	0.047382	0.032419	10	43	24	14	25	20	18	17	59	2	7	15	15	8	20	24	6	1	32	41	401	1
b1398	0	0	0	0.45	0.194	0.501	-0.34462	0.066362	13	41	25	14	30	23	22	32	26	12	14	17	12	17	27	30	8	4	34	36	437	1
b1399	1	0	0	0.405	0.139	0.484	0.00443	0.091772	15	49	15	3	16	23	14	11	33	7	8	15	6	12	11	23	4	7	22	22	316	1
b1400	1	1	0	0.463	0.15	0.484	-0.064286	0.05102	5	14	15	5	23	7	11	6	15	4	7	9	8	10	9	14	3	1	10	20	196	1
b1406	0	0	0	0.439	0.163	0.489	0.047203	0.052448	7	34	16	8	23	20	15	16	31	6	10	11	12	6	16	15	1	2	14	23	286	1
b1407	0	0	0	0.324	-0.006	0.41	-0.21364	0.075325	26	97	47	24	48	53	35	27	67	17	9	36	53	40	56	42	5	15	43	30	770	1
b1408	0	0	0	0.284	0.059	0.413	0.87241	0.10345	10	45	18	8	7	11	8	11	20	5	3	8	9	3	4	5	4	6	8	10	203	1
b1410	0	0	0	0.375	0.049	0.413	-0.23077	0.094017	25	63	29	12	41	41	29	21	53	21	21	27	18	21	35	26	2	9	45	46	585	1
b1411	0	0	0	0.322	0.087	0.427	0.34837	0.13256	23	64	24	13	33	22	23	21	27	13	11	17	7	10	13	17	13	21	29	29	430	1
b1412	1	0	1	0.646	0.313	0.645	0.066667	0.079602	8	19	15	3	16	15	10	11	24	7	3	7	6	11	13	11	0	1	7	14	201	0
b1413	0	0	0	0.547	0.386	0.611	-0.43927	0.074161	41	140	86	23	82	63	63	51	93	34	29	65	43	78	82	101	9	20	107	71	1281	1
b1414	0	0	0	0.416	0.124	0.508	-0.14286	0.082707	10	21	24	6	15	13	17	18	26	6	10	15	11	3	18	11	3	6	17	16	266	1
b1415	0	8	0	0.49	0.181	0.525	-0.05595	0.079332	17	33	36	15	40	20	21	19	59	14	5	20	20	22	22	39	3	7	25	42	479	1
b1418	0	1	0	0.358	0.095	0.442	0.40319	0.12234	10	27	13	12	13	9	12	6	15	9	8	1	9	8	3	6	2	4	11	10	188	1
b1421	1	4	0	0.403	0.087	0.473	-0.12711	0.040293	14	42	41	19	34	46	10	34	81	7	12	37	20	18	19	41	1	1	36	33	546	1
b1422	0	2	0	0.334	0.047	0.446	0.008757	0.053672	11	48	19	7	27	28	19	25	26	6	11	22	15	10	10	18	5	2	20	25	354	0
b1423	0	0	0	0.416	0.154	0.487	-0.46107	0.0783	21	47	21	11	23	18	23	26	38	11	14	36	16	7	19	43	6	3	38	26	447	1
b1424	0	1	0	0.514	0.219	0.557	-0.42976	0.12886	34	35	27	20	24	32	31	32	50	23	12	27	15	23	43	25	8	14	37	39	551	1
b1427	1	0	0	0.444	0.199	0.535	-0.37039	0.089385	7	18	14	4	11	10	4	6	11	6	6	16	11	10	8	14	3	3	8	9	179	1
b1428	0	0	0	0.401	0.044	0.42	-0.032515	0.076687	8	20	32	2	34	17	5	15	31	12	14	16	14	7	20	23	5	5	17	29	326	0
b1429	0	0	0	0.395	0.181	0.476	0.72939	0.1303	25	53	16	10	25	25	15	18	35	7	6	10	7	5	6	9	3	11	13	31	330	1
b1430	0	0	0	0.499	0.228	0.534	-0.37614	0.10152	8	19	10	6	14	5	5	13	15	10	3	2	15	13	14	13	3	2	14	13	197	1
b1431	0	0	0	0.54	0.224	0.601	-0.26802	0.081081	8	16	11	7	19	13	12	22	18	8	1	9	10	18	14	10	2	2	8	14	222	1
b1432	0	0	0	0.392	0.145	0.517	-0.64751	0.087065	15	29	12	9	28	29	15	16	37	12	7	33	23	33	10	17	9	8	35	25	402	1
b1433	0	0	0	0.344	0.056	0.418	0.88326	0.085774	20	67	36	14	43	33	21	30	71	12	6	14	10	6	10	7	8	9	22	39	478	0
b1434	1	0	0	0.367	-0.024	0.409	-0.1809	0.08427	8	15	10	4	13	17	10	13	12	4	7	13	5	4	6	11	3	3	8	12	178	1
b1435	0	0	0	0.509	0.21	0.523	-0.28531	0.071964	24	67	39	11	46	32	29	33	66	20	25	29	31	39	43	38	9	4	39	43	667	1
b1438	1	0	0	0.348	0.031	0.429	0.086207	0.068966	7	19	8	5	11	7	9	9	16	3	4	6	4	7	6	14	0	0	5	5	145	1
b1439	0	1	0	0.406	0.176	0.487	-0.19231	0.087607	15	61	23	10	26	31	28	19	49	16	9	34	13	20	19	27	4	10	31	23	468	1
b1440	0	0	0	0.533	0.273	0.59	-0.32415	0.11286	13	25	15	11	29	20	26	29	34	16	6	19	14	26	20	17	5	14	11	31	381	1
b1441	1	13	0	0.457	0.238	0.531	-0.12137	0.071217	16	38	12	13	29	20	16	15	27	6	5	21	13	14	15	21	2	2	21	31	337	1
b1442	1	2	0	0.455	0.237	0.515	0.82173	0.14697	25	52	19	14	19	15	22	18	36	13	2	10	8	6	7	3	0	8	10	26	313	1
b1443	1	0	0	0.413	0.219	0.484	0.78258	0.11364	20	44	14	4	24	12	12	20	34	2	4	5	10	4	8	7	1	8	13	18	264	1
b1444	0	8	0	0.517	0.24	0.531	-0.028903	0.07173	13	42	22	10	44	24	21	25	58	15	14	13	15	26	23	33	7	6	18	45	474	1
b1447	1	0	0	0.371	0.137	0.429	1.1973	0.10067	10	24	14	5	16	13	3	8	14	1	1	6	4	1	1	1	1	4	6	16	149	0
b1448	1	0	0	0.447	0.09	0.445	-0.21686	0.098837	8	14	8	4	14	9	4	9	18	5	8	9	5	5	12	9	2	4	11	14	172	0
b1449	0	0	0	0.43	0.185	0.478	-0.31117	0.071809	10	32	17	9	34	18	24	14	24	12	9	19	10	18	27	21	7	5	21	45	376	1
b1450	0	0	0	0.331	0.068	0.452	-0.18542	0.045833	3	35	16	9	14	7	9	7	22	7	8	17	13	13	5	22	4	1	15	13	240	1
b1451	0	1	0	0.434	0.137	0.49	-0.55243	0.098571	19	51	28	19	42	56	30	51	51	37	8	35	41	22	46	33	2	13	44	72	700	0
b1452	1	0	0	0.575	0.329	0.587	-0.26884	0.056657	9	37	18	4	30	25	9	31	34	8	6	14	17	27	23	17	0	3	19	22	353	1
b1453	0	8	1	0.483	0.24	0.515	0.66163	0.12597	36	57	36	22	49	32	20	26	56	17	10	14	12	18	10	18	4	12	17	50	516	0
b1454	0	0	0	0.338	-0.033	0.412	-0.051707	0.10244	7	26	11	5	14	7	14	13	18	8	2	10	8	7	11	15	4	6	10	9	205	1
b1456	0	0	0	0.404	0.238	0.528	-0.75806	0.087977	10	59	27	13	32	38	36	49	45	38	29	28	28	17	46	48	7	12	57	63	682	1
b1458	0	2	0	0.327	-0.125	0.328	-0.23105	0.076613	11	21	24	4	17	16	5	11	16	5	8	9	11	24	17	19	3	3	7	17	248	1
b1460	0	2	0	0.32	-0.066	0.375	-0.33783	0.07672	15	30	36	12	18	24	8	15	28	8	16	8	15	33	28	27	8	6	21	22	378	1
b1462	0	0	0	0.379	0.091	0.446	-0.15366	0.092683	10	17	9	4	19	13	11	13	17	3	6	4	6	8	10	14	3	6	15	17	205	0
b1463	1	0	0	0.404	0.143	0.442	-0.32206	0.099644	15	36	8	6	20	10	14	13	18	7	18	16	14	6	15	19	4	6	17	19	281	1
b1464	1	0	0	0.491	0.245	0.521	-0.13199	0.060606	11	24	22	6	24	13	20	20	25	4	14	10	13	11	17	17	3	3	14	26	297	0
b1465	0	1	0	0.416	0.262	0.5	0.55044	0.16372	18	29	18	12	15	15	8	13	12	11	5	9	4	3	5	3	3	8	15	20	226	0
b1466	0	1	0	0.49	0.3	0.552	-0.29524	0.077922	6	38	6	4	13	13	10	7	21	8	3	14	6	9	21	20	4	4	13	11	231	0
b1467	0	1	0	0.589	0.427	0.634	-0.43424	0.099222	17	33	31	19	33	26	31	20	32	23	10	16	20	27	29	43	18	11	35	40	514	0
b1468	0	1	0	0.555	0.342	0.604	-0.4427	0.10112	36	104	62	36	71	87	75	67	89	50	36	50	55	56	71	71	17	40	71	102	1246	0
b1469	0	1	0	0.391	0.088	0.452	0.78333	0.13636	45	54	37	15	36	33	19	20	51	7	3	14	21	15	8	6	5	11	16	46	462	0
b1470	0	0	0	0.305	-0.065	0.406	-0.36216	0.12613	6	11	8	4	5	8	6	6	5	7	3	3	12	6	7	7	1	1	2	3	111	0
b1471	1	0	0	0.242	-0.112	0.37	-0.29402	0.069182	11	51	27	4	10	23	9	26	12	8	13	14	51	13	20	8	2	3	7	6	318	0
b1472	1	0	0	0.468	-0.007	0.484	-0.59167	0.11458	4	8	3	2	7	1	0	5	9	6	2	2	7	10	10	4	0	1	4	11	96	0
b1473	0	0	0	0.35	0.086	0.419	0.93652	0.13311	17	45	24	7	23	20	11	19	30	13	4	6	10	5	2	5	5	9	7	31	293	0
b1475	0	2	0	0.618	0.317	0.602	-0.27109	0.071429	7	17	19	6	21	13	15	13	26	10	11	9	11	20	19	21	17	4	10	25	294	1
b1476	0	1	1	0.578	0.345	0.556	0.35945	0.14747	18	15	24	13	18	10	8	7	15	6	10	6	4	17	4	9	2	8	10	13	217	1
b1477	1	0	0	0.283	-0.006	0.357	-0.16083	0.033333	1	15	5	6	9	11	6	7	11	1	1	4	7	5	5	8	2	2	9	5	120	0
b1478	0	5	0	0.571	0.258	0.56	0.082659	0.052023	8	25	19	8	40	15	9	19	41	8	10	7	12	23	20	20	9	2	13	38	346	0
b1479	0	0	0	0.573	0.384	0.605	-0.19268	0.081882	22	52	44	18	41	30	29	29	41	18	6	33	30	25	33	37	6	7	32	41	574	0
b1481	0	0	0	0.343	-0.021	0.443	-0.20544	0.076087	2	7	8	3	7	5	2	10	7	4	2	7	6	1	6	6	1	1	4	3	92	0
b1482	0	0	0	0.5	0.224	0.504	-0.12168	0.062937	6	10	10	3	8	10	5	12	16	2	3	6	3	12	8	9	2	1	2	15	143	1
b1483	0	22	0	0.38	0.222	0.481	-0.15844	0.051948	5	42	21	6	20	20	17	15	22	6	10	21	8	6	14	18	5	5	27	20	308	0
b1484	0	13	0	0.42	0.192	0.495	0.02378	0.04878	7	34	20	13	29	18	20	14	29	7	12	22	10	5	14	16	10	2	23	23	328	0
b1485	1	5	0	0.393	0.121	0.435	0.63356	0.080537	11	42	23	14	22	20	14	12	38	5	4	12	8	6	11	4	2	8	15	27	298	0
b1486	0	5	0	0.402	0.233	0.479	0.75559	0.11177	17	59	27	4	32	13	17	15	30	11	7	10	6	0	16	10	3	10	19	34	340	0
b1487	0	6	0	0.487	0.229	0.527	-0.47403	0.098837	21	46	22	13	30	31	30	30	50	20	5	26	33	40	41	20	0	10	19	29	516	0
b1488	0	0	0	0.466	0.193	0.53	-0.035751	0.082902	6	20	13	5	10	14	10	9	22	7	8	13	5	4	13	8	4	3	7	12	193	0
b1489	0	4	0	0.481	0.247	0.528	-0.18166	0.071871	29	82	68	27	50	52	35	28	63	16	23	41	38	32	45	64	8	13	48	45	807	0
b1490	0	3	0	0.403	0.115	0.475	-0.24565	0.093478	23	42	45	10	29	34	9	18	35	14	13	15	21	22	26	42	0	6	37	19	460	0
b1491	0	0	0	0.404	0.151	0.49	-0.46355	0.10023	12	32	25	8	32	37	34	25	30	17	6	23	16	23	28	16	3	15	30	27	439	0
b1492	0	0	0	0.481	0.212	0.524	0.84618	0.11155	33	66	44	20	49	30	25	30	55	16	9	9	18	20	11	14	3	8	9	42	511	0
b1493	0	1	0	0.659	0.428	0.675	-0.29721	0.1073	23	40	27	15	25	19	25	19	40	16	9	20	16	25	36	28	10	11	26	36	466	0
b1494	0	0	0	0.414	0.081	0.471	-0.39699	0.069817	27	103	44	21	59	68	34	57	95	22	13	72	61	48	47	60	2	16	50	32	931	0
b1495	0	0	1	0.476	0.125	0.5	-0.5843	0.11646	28	55	44	16	42	74	22	66	49	48	18	31	62	38	61	26	3	16	39	52	790	0
b1496	0	0	0	0.356	0.106	0.462	-0.001961	0.10695	22	84	48	9	31	36	19	33	28	16	14	26	29	35	25	25	5	22	28	26	561	0
b1497	0	1	0	0.414	-0.025	0.437	-0.32949	0.12821	27	25	28	11	24	25	13	20	18	19	13	21	28	28	13	26	12	4	13	22	390	0
b1498	0	1	0	0.4	0.039	0.461	-0.56427	0.11384	27	45	24	12	31	39	34	39	44	30	13	30	35	41	43	24	0	8	16	36	571	0
b1499	0	1	0	0.371	-0.016	0.433	-0.12609	0.098814	15	24	18	7	15	19	7	15	17	9	10	8	19	19	7	14	8	1	10	11	253	0
b1501	0	1	0	0.41	0.09	0.471	-0.26614	0.072464	25	64	41	27	46	50	37	35	79	22	20	33	35	33	43	43	14	8	46	58	759	0
b1502	0	1	0	0.318	-0.049	0.395	0.13586	0.088816	10	25	19	6	31	27	15	26	19	13	3	9	21	14	13	5	4	4	5	35	304	0
b1503	0	1	0	0.356	0.006	0.457	-0.17485	0.05988	4	14	12	1	12	7	4	21	18	4	2	9	13	8	9	7	3	2	7	10	167	0
b1504	0	1	0	0.341	-0.026	0.395	-0.042614	0.068182	7	21	10	3	11	18	8	15	12	4	1	7	13	8	8	7	3	1	6	13	176	0
b1505	0	0	0	0.364	-0.002	0.462	-0.43482	0.10471	14	27	20	7	23	39	13	31	21	21	7	22	36	12	17	11	2	5	13	41	382	0
b1507	0	0	0	0.335	0.081	0.437	-0.15182	0.086364	20	48	30	11	26	26	25	24	38	12	9	12	18	24	25	26	3	6	29	28	440	0
b1509	0	0	0	0.486	0.214	0.554	-0.75365	0.092275	7	26	11	9	35	37	13	34	32	23	10	22	43	18	30	19	0	13	22	62	466	0
b1510	0	0	1	0.389	0.068	0.469	-0.12234	0.055849	30	116	78	21	107	100	11	139	91	34	19	41	117	43	76	53	3	10	30	206	1325	0
b1511	0	2	0	0.405	0.142	0.489	0.047358	0.077358	16	57	26	15	39	34	25	29	62	11	11	19	20	16	26	31	10	14	26	43	530	0
b1512	0	0	0	0.409	0.147	0.485	0.12902	0.047319	7	32	30	9	21	22	6	14	35	7	5	21	11	10	15	15	4	1	18	34	317	0
b1513	0	9	0	0.445	0.204	0.513	-0.050685	0.043053	10	76	34	11	28	35	17	31	45	9	10	25	22	20	22	33	5	3	34	41	511	1
b1514	0	2	0	0.424	0.207	0.486	0.89328	0.084795	15	61	25	11	27	17	11	18	42	6	0	11	10	10	6	7	5	8	16	36	342	1
b1515	0	0	0	0.407	0.168	0.453	1.1033	0.081818	14	58	30	10	29	22	14	14	38	9	3	8	11	3	6	4	5	4	11	37	330	1
b1516	0	0	0	0.474	0.185	0.502	-0.15147	0.082353	12	23	20	7	33	18	15	16	37	12	2	19	18	26	20	15	2	4	10	31	340	1
b1517	0	0	0	0.481	0.214	0.524	-0.097251	0.065292	9	20	20	14	24	14	13	13	31	8	6	14	10	15	19	15	5	2	16	23	291	1
b1518	0	0	0	0.595	0.378	0.645	-0.52917	0.10417	6	8	3	3	10	3	4	5	4	4	5	3	5	7	6	10	1	0	5	4	96	1
b1519	0	0	0	0.426	0.198	0.521	-0.24524	0.10318	7	32	11	7	15	13	19	8	24	10	8	18	9	1	13	19	3	9	16	10	252	1
b1520	0	0	0	0.393	0.112	0.464	0.3704	0.10592	19	48	31	8	18	18	15	16	28	10	8	11	13	8	13	14	5	5	23	10	321	0
b1521	0	1	0	0.64	0.418	0.657	-0.18323	0.10145	24	56	30	4	33	19	23	23	44	18	11	20	19	18	32	39	4	7	31	28	483	0
b1522	0	0	0	0.439	0.138	0.447	0.43333	0.085714	15	34	21	12	34	25	14	18	27	9	3	12	7	14	14	12	6	3	13	22	315	0
b1523	1	0	0	0.542	0.275	0.593	-0.30756	0.084034	5	10	5	4	8	6	8	3	13	3	5	10	3	6	3	5	4	2	10	6	119	0
b1524	0	1	0	0.446	0.176	0.488	0.14058	0.071429	11	27	20	11	31	22	12	9	34	7	7	18	12	8	13	16	4	4	17	25	308	0
b1525	0	8	0	0.505	0.228	0.541	-0.05766	0.070213	17	38	28	16	27	14	20	24	74	9	9	19	19	20	23	32	7	7	25	42	470	0
b1526	0	0	0	0.44	0.149	0.498	-0.14061	0.085324	11	30	16	8	17	19	16	16	33	8	9	15	10	4	10	19	2	6	22	22	293	1
b1527	0	0	0	0.287	-0.047	0.378	-0.27439	0.091644	24	42	27	8	24	22	30	18	15	7	14	11	32	19	23	20	4	3	20	8	371	1
b1528	0	3	0	0.389	0.206	0.469	1.1015	0.10354	24	60	37	16	36	30	13	23	50	8	7	12	8	7	3	7	3	9	13	30	396	1
b1529	0	1	1	0.445	0.222	0.481	0.81855	0.085973	13	28	22	13	17	18	11	8	24	4	1	6	6	6	5	8	1	2	8	20	221	0
b1530	0	0	0	0.483	0.299	0.557	0.0328	0.032	1	22	4	2	12	3	5	8	9	2	2	6	5	11	7	7	6	1	6	6	125	1
b1531	1	0	0	0.414	0.182	0.537	-0.91938	0.10853	5	12	7	6	2	13	5	9	3	7	6	6	7	9	4	11	0	2	10	5	129	1
b1533	0	0	0	0.394	0.144	0.458	1.1173	0.1203	22	45	21	12	21	15	9	14	32	5	4	6	6	6	4	4	2	5	9	24	266	0
b1534	1	0	0	0.425	0.177	0.482	0.9243	0.11646	25	55	34	14	34	36	16	23	44	11	1	8	13	13	8	6	6	10	11	27	395	1
b1535	0	0	0	0.356	-0.009	0.399	-0.19797	0.087838	10	32	21	9	20	11	7	16	23	12	14	9	16	8	24	18	5	4	20	17	296	0
b1536	0	0	0	0.445	0.05	0.48	-0.29769	0.061538	5	8	7	5	12	8	8	4	14	3	4	6	3	10	13	4	0	0	6	10	130	0
b1538	0	1	0	0.442	0.133	0.482	-0.33054	0.11013	38	72	29	19	31	26	27	30	84	22	18	43	34	23	37	49	2	15	44	38	681	0
b1539	0	1	0	0.527	0.191	0.54	-0.1746	0.068548	6	21	14	8	22	9	8	19	23	6	7	9	16	8	11	17	2	5	14	23	248	0
b1540	0	0	0	0.541	0.273	0.559	-0.49605	0.065789	9	19	18	6	15	15	8	9	16	4	6	24	10	6	13	18	4	2	21	5	228	0
b1542	0	3	0	0.429	0.134	0.478	-0.087243	0.080247	12	49	21	16	45	22	22	23	56	19	16	27	17	19	31	26	4	8	21	32	486	1
b1543	0	4	0	0.452	0.212	0.504	0.67049	0.10539	27	44	46	24	24	30	19	24	48	10	2	10	10	17	10	15	5	8	16	38	427	1
b1544	0	1	0	0.243	0.045	0.422	-0.35	0.056818	2	11	9	3	5	3	3	4	4	1	0	4	9	11	5	4	0	2	4	4	88	0
b1545	0	2	0	0.299	0.072	0.424	-0.30765	0.040816	7	17	18	5	9	13	6	14	16	1	3	12	4	12	7	15	4	0	19	14	196	0
b1546	0	3	0	0.437	0.067	0.462	-0.37016	0.089005	7	17	12	3	10	11	13	12	20	4	4	5	9	8	12	21	0	6	7	10	191	1
b1549	0	2	0	0.278	-0.078	0.387	-0.5227	0.13475	8	14	10	2	11	9	1	10	3	9	5	7	11	13	6	8	0	2	9	3	141	0
b1554	0	0	0	0.474	0.218	0.55	-0.40113	0.084746	5	10	14	3	8	8	7	8	17	5	1	7	9	13	10	9	8	5	13	17	177	1
b1555	1	0	0	0.423	0.003	0.455	-0.61262	0.1068	6	8	2	2	12	4	2	3	9	5	4	5	4	8	6	13	0	0	7	3	103	1
b1556	1	0	0	0.327	0.072	0.457	-0.13229	0.10417	4	13	3	2	6	6	2	8	8	4	1	3	2	7	4	3	1	2	8	9	96	1
b1559	0	0	0	0.365	0.091	0.438	-0.34692	0.096154	7	25	9	4	18	14	11	14	24	13	6	10	7	21	10	15	10	5	18	19	260	1
b1560	0	0	0	0.396	0.196	0.493	-0.24475	0.060773	8	41	15	5	33	24	25	18	25	6	15	17	11	16	15	23	9	8	25	23	362	1
b1563	1	0	0	0.355	-0.007	0.424	-0.34842	0.094737	3	10	5	2	12	7	2	1	4	5	0	2	1	11	4	10	1	1	10	4	95	1
b1565	1	0	0	0.307	0.019	0.392	0.21386	0.089109	5	9	5	4	12	13	1	8	5	4	6	3	2	3	2	2	3	0	8	6	101	0
b1566	0	0	0	0.374	0.065	0.481	-0.76909	0.018182	0	7	9	3	6	8	2	12	8	1	0	12	5	12	5	12	0	1	2	5	110	0
b1568	0	0	0	0.343	0.09	0.511	-0.38958	0.072917	3	5	9	3	5	0	4	9	12	1	0	5	2	6	5	9	1	3	9	5	96	1
b1570	1	0	1	0.275	0.018	0.42	-0.78889	0.059259	5	18	4	2	6	9	8	8	8	1	2	7	7	14	4	14	1	2	11	4	135	0
b1577	0	0	0	0.446	0.114	0.537	-0.45229	0.088235	10	17	16	13	20	12	15	14	34	9	8	12	11	18	17	30	10	8	20	12	306	0
b1578	1	0	0	0.347	0.152	0.474	-0.59954	0.082569	8	17	7	5	12	14	12	10	20	6	5	5	14	9	10	17	8	4	22	13	218	0
b1579	0	1	0	0.323	0.019	0.45	-0.42487	0.090452	16	32	24	10	25	24	14	26	33	14	8	18	26	30	16	23	6	6	26	21	398	0
b1580	0	10	0	0.47	0.146	0.508	0.096165	0.067847	13	22	31	3	35	21	20	16	31	7	10	10	12	22	14	24	8	3	10	27	339	1
b1581	0	1	0	0.516	0.234	0.562	-0.29703	0.11881	19	34	22	16	20	15	21	24	32	18	15	15	11	19	24	27	7	11	20	34	404	1
b1582	1	0	0	0.356	0.136	0.48	1.1528	0.13889	4	21	8	3	8	3	3	8	13	4	1	0	1	3	2	1	4	7	4	10	108	1
b1583	0	0	0	0.484	0.198	0.583	-0.74602	0.044248	1	11	6	2	4	6	3	9	12	1	2	5	8	9	7	8	3	3	10	3	113	0
b1584	0	0	0	0.488	0.139	0.489	-0.43925	0.1129	9	19	11	5	12	7	6	5	13	11	10	9	7	11	8	19	2	1	12	9	186	0
b1585	0	0	0	0.403	0.094	0.463	-0.34436	0.084677	8	27	8	5	22	17	10	21	12	12	2	10	12	16	20	18	6	1	9	12	248	1
b1586	1	0	0	0.37	0.099	0.464	-0.10522	0.017391	1	12	6	3	7	15	8	6	12	1	2	8	5	5	6	4	5	0	4	5	115	0
b1587	0	6	0	0.493	0.249	0.559	-0.44319	0.080446	18	58	56	20	45	52	43	49	66	32	15	27	43	50	43	49	12	15	49	66	808	0
b1588	0	6	0	0.452	0.177	0.52	-0.44406	0.082921	20	55	52	26	45	49	44	49	67	30	23	24	38	45	48	50	13	17	48	65	808	0
b1589	1	3	0	0.544	0.227	0.578	-0.41756	0.097561	8	9	8	4	13	9	14	11	16	10	7	6	8	11	12	14	16	2	10	17	205	0
b1590	0	1	0	0.393	0.145	0.466	1.0236	0.10563	15	42	24	11	28	16	9	11	31	4	6	8	7	3	4	4	6	11	12	32	284	0
b1591	0	0	0	0.445	0.205	0.524	-0.062319	0.13044	13	29	3	5	11	12	14	10	24	3	5	14	3	4	6	18	2	11	10	10	207	0
b1592	0	0	0	0.365	0.152	0.447	0.77603	0.084475	19	79	25	16	25	29	20	27	57	10	13	14	9	5	9	9	9	8	16	39	438	0
b1593	0	1	1	0.452	0.278	0.526	0.16979	0.046809	2	32	14	4	26	14	13	12	21	6	4	9	10	10	7	17	2	3	11	18	235	1
b1594	0	1	1	0.469	0.222	0.514	0.10123	0.044335	8	51	37	9	30	30	15	15	36	8	16	24	11	13	22	23	4	2	21	31	406	1
b1595	0	5	0	0.411	0.112	0.486	-0.052862	0.060606	11	39	18	10	19	15	17	13	33	4	13	14	11	4	12	22	0	3	24	15	297	1
b1596	0	0	1	0.391	0.135	0.473	0.64436	0.1223	30	63	25	18	22	45	17	28	39	11	9	8	8	8	6	5	3	10	21	41	417	0
b1597	0	0	0	0.539	0.146	0.579	-0.82432	0.009009	1	3	1	4	3	3	8	12	30	0	8	10	1	21	0	4	0	0	0	2	111	0
b1598	0	0	0	0.388	0.053	0.392	-0.20696	0.065934	8	28	10	3	18	17	18	21	32	3	7	10	8	13	24	7	4	7	13	22	273	0
b1599	1	0	0	0.42	0.156	0.485	1.1284	0.12844	8	19	8	3	9	5	0	1	20	1	1	3	2	5	2	2	0	5	4	11	109	1
b1600	0	0	0	0.405	0.149	0.478	1.0306	0.10744	6	20	14	5	9	10	1	7	11	4	1	0	2	7	1	6	0	3	2	12	121	1
b1601	0	1	1	0.38	0.185	0.441	1.1282	0.075581	14	67	36	17	33	16	17	14	34	7	3	13	13	6	6	9	1	5	12	21	344	0
b1602	0	0	1	0.603	0.357	0.603	0.60238	0.073593	22	49	38	20	46	28	16	22	56	8	12	8	20	17	19	18	2	4	11	46	462	1
b1603	0	0	1	0.531	0.303	0.55	0.27275	0.07451	23	42	37	16	50	27	24	30	63	8	4	21	18	26	18	31	5	7	18	42	510	1
b1604	0	0	0	0.665	0.331	0.651	-0.3242	0.085987	13	14	13	5	30	21	11	20	46	12	1	12	15	26	16	19	0	2	16	22	314	0
b1605	0	3	1	0.531	0.331	0.587	0.97065	0.097826	21	79	31	18	44	25	17	25	56	11	6	8	12	12	8	14	6	13	15	39	460	0
b1606	0	0	0	0.475	0.214	0.502	-0.06625	0.070833	8	26	16	7	13	13	11	11	29	7	12	8	10	11	14	9	3	2	13	17	240	0
b1607	0	0	0	0.4	0.104	0.441	1.3117	0.15315	6	15	15	4	10	6	4	4	14	6	2	0	1	4	0	2	2	5	3	8	111	1
b1608	0	5	0	0.417	0.178	0.5	-0.054132	0.053719	4	37	14	7	16	10	10	18	22	6	6	6	10	11	19	14	2	3	15	12	242	0
b1609	1	3	0	0.425	0.176	0.494	-0.025866	0.08776	19	69	25	14	21	29	19	16	33	13	16	15	16	12	28	25	4	6	30	23	433	0
b1610	1	0	0	0.416	0.124	0.467	-0.4712	0.067961	8	39	16	2	23	11	17	12	28	8	17	22	15	19	14	19	2	5	24	8	309	0
b1611	0	1	3	0.501	0.276	0.556	-0.13319	0.042827	11	52	22	18	29	28	19	25	57	4	15	18	26	24	19	33	7	5	21	34	467	1
b1612	0	1	0	0.564	0.345	0.614	-0.36807	0.082117	16	51	31	11	29	25	27	27	52	26	12	29	21	38	29	38	9	3	23	51	548	1
b1613	0	0	1	0.534	0.292	0.561	-0.12634	0.079284	20	47	17	9	23	30	26	12	45	7	9	22	19	22	16	29	2	4	11	21	391	0
b1614	1	1	0	0.525	0.26	0.571	-0.29861	0.065737	17	56	23	14	32	43	21	28	42	11	4	40	30	37	23	33	0	5	7	36	502	0
b1615	0	0	0	0.346	0.019	0.424	-0.3319	0.11751	14	44	17	10	20	38	14	23	33	24	3	15	17	17	26	15	1	11	28	47	417	1
b1616	0	5	0	0.469	0.278	0.523	0.74683	0.12473	30	57	31	14	50	32	15	29	43	18	2	15	15	13	11	10	8	9	18	37	457	1
b1617	0	0	0	0.56	0.296	0.567	-0.38325	0.11277	25	40	29	13	53	25	24	35	46	24	19	32	28	27	40	40	9	19	29	46	603	1
b1618	1	0	0	0.416	0.137	0.495	-0.036735	0.056122	8	16	18	12	8	12	5	11	25	3	6	11	6	6	8	16	2	0	13	10	196	1
b1619	0	4	0	0.483	0.17	0.534	0.14784	0.054902	11	21	21	7	17	18	9	11	34	2	4	11	16	11	13	12	4	1	8	24	255	1
b1620	0	0	0	0.381	0.092	0.465	0.026608	0.055556	10	37	20	7	23	25	9	24	45	5	8	16	8	10	16	19	3	4	23	30	342	1
b1621	0	3	0	0.546	0.335	0.586	0.70038	0.092453	35	64	45	18	50	30	24	30	48	7	13	17	20	17	14	13	7	7	15	56	530	0
b1622	0	0	0	0.479	0.166	0.507	-0.10103	0.10513	13	35	26	12	23	23	18	19	40	15	9	15	14	16	25	21	8	13	18	27	390	0
b1623	0	0	1	0.516	0.216	0.531	-0.024324	0.057057	12	35	26	6	20	15	12	16	42	4	14	17	8	8	17	27	4	3	21	26	333	0
b1624	0	1	0	0.436	0.198	0.503	-0.26574	0.08078	11	38	16	6	28	23	21	19	32	13	13	12	11	12	23	23	1	5	23	29	359	1
b1626	0	0	0	0.335	0.089	0.435	0.68377	0.13636	9	28	10	1	10	9	8	17	16	6	1	6	1	5	1	2	1	6	9	8	154	0
b1627	0	0	2	0.467	0.251	0.467	1.2793	0.10881	15	36	13	9	22	8	6	13	20	4	1	2	8	5	3	3	3	2	6	14	193	0
b1629	0	0	2	0.525	0.212	0.57	-0.41595	0.033784	11	47	47	9	47	22	46	27	129	7	12	57	21	48	34	58	14	7	55	42	740	0
b1630	0	0	2	0.42	0.205	0.503	0.68523	0.10796	16	53	27	9	28	21	20	21	39	9	7	15	9	7	8	4	1	13	13	32	352	0
b1631	0	0	2	0.469	0.218	0.525	-0.12864	0.063107	6	21	10	2	12	7	8	18	30	5	6	12	5	13	12	9	2	2	7	19	206	0
b1632	0	0	2	0.486	0.252	0.538	0.6961	0.069264	9	35	19	7	17	12	9	15	29	4	2	4	9	8	6	9	3	3	9	22	231	0
b1633	0	0	4	0.486	0.197	0.541	-0.11991	0.061611	6	22	14	2	18	6	11	15	19	5	6	4	13	16	6	18	7	2	11	10	211	0
b1634	1	3	0	0.685	0.412	0.7	0.7404	0.116	29	57	41	26	44	32	18	19	63	19	4	15	16	20	13	14	3	10	12	45	500	0
b1635	0	0	0	0.485	0.218	0.523	-0.2204	0.099502	8	27	8	5	12	8	10	11	19	9	4	8	6	14	12	15	2	3	10	10	201	0
b1636	0	1	0	0.553	0.275	0.549	0.10801	0.062718	7	28	16	9	30	11	14	12	34	8	14	15	9	11	9	20	5	3	11	21	287	1
b1637	1	0	5	0.648	0.436	0.691	-0.33396	0.099057	25	44	20	7	23	21	13	21	36	11	6	27	20	28	24	31	7	6	20	34	424	1
b1638	0	0	3	0.513	0.314	0.575	-0.6211	0.10092	10	24	9	5	12	14	10	7	13	6	8	15	5	12	11	17	1	6	20	13	218	1
b1640	0	0	0	0.406	0.12	0.474	0.057182	0.062331	10	46	18	9	27	17	23	22	38	5	9	22	12	7	20	13	4	8	19	40	369	1
b1641	0	0	1	0.627	0.261	0.649	0.11355	0.025806	2	9	7	4	25	12	3	10	12	2	0	11	10	5	6	3	1	0	7	26	155	0
b1642	0	0	2	0.399	0.16	0.507	-0.27397	0.013699	0	23	16	2	4	8	6	8	12	0	6	10	3	10	5	15	1	2	10	5	146	1
b1644	0	2	0	0.452	0.127	0.498	-0.11706	0.073579	7	27	20	3	27	22	12	21	31	8	4	20	15	14	17	11	3	7	15	15	299	0
b1645	0	0	0	0.376	0.09	0.445	0.25537	0.098507	28	103	31	22	38	57	24	34	81	15	18	34	22	9	22	20	12	23	49	28	670	0
b1646	0	0	1	0.502	0.132	0.509	-0.27688	0.023121	3	15	7	4	12	11	10	8	20	1	7	6	5	14	11	10	2	0	3	24	173	1
b1647	0	0	0	0.512	0.282	0.544	-0.12047	0.080537	12	35	18	8	21	14	15	13	27	7	11	18	7	8	18	19	3	5	21	18	298	1
b1648	1	0	0	0.29	0.027	0.39	-0.1944	0.088	9	13	5	5	8	11	6	2	7	0	1	7	3	5	4	12	6	2	12	7	125	1
b1649	0	0	0	0.495	0.295	0.58	-0.26834	0.080402	7	27	6	5	8	11	4	11	20	8	9	13	8	8	5	16	6	1	11	15	199	0
b1650	0	0	1	0.564	0.289	0.579	-0.31123	0.073973	9	29	26	6	16	22	21	17	48	13	11	15	12	10	15	28	0	5	25	37	365	0
b1652	1	0	4	0.557	0.275	0.58	-0.050698	0.093023	14	19	8	7	13	9	9	13	31	3	7	6	10	8	14	13	4	3	10	14	215	0
b1653	0	0	0	0.389	0.17	0.484	-0.1736	0.061118	42	185	73	27	109	105	87	84	166	27	29	70	32	26	80	104	7	25	147	113	1538	0
b1654	1	0	4	0.756	0.498	0.745	-0.27217	0.086957	3	10	9	3	5	5	8	4	12	5	0	9	3	7	5	11	3	2	4	7	115	1
b1655	0	1	0	0.505	0.224	0.561	-0.66126	0.062731	6	14	12	5	15	25	8	30	30	9	8	10	8	37	8	7	4	2	18	15	271	0
b1656	0	1	0	0.673	0.361	0.686	-0.16891	0.1399	11	15	9	1	10	11	8	14	27	9	7	3	14	10	7	12	1	7	3	14	193	0
b1657	0	3	0	0.427	0.199	0.467	0.98021	0.077121	20	54	23	22	40	29	19	21	55	7	4	5	11	9	3	7	1	3	13	43	389	1
b1658	0	9	1	0.61	0.404	0.636	-0.23988	0.079179	11	25	21	16	24	17	16	16	37	12	8	10	14	15	15	28	4	4	25	23	341	0
b1659	0	4	0	0.4	0.129	0.465	-0.23968	0.096774	11	31	10	8	27	20	16	16	27	5	6	13	10	8	19	23	6	14	23	17	310	1
b1660	0	2	0	0.47	0.242	0.518	0.833	0.11166	22	63	24	9	35	30	20	22	54	11	6	18	9	8	6	7	7	12	12	28	403	0
b1661	0	0	0	0.48	0.187	0.52	-0.31309	0.12304	20	35	19	13	24	23	13	9	29	16	8	16	19	19	29	21	8	11	24	26	382	0
b1662	1	0	4	0.46	0.205	0.49	-0.1	0.051643	7	19	15	7	20	8	6	20	13	2	7	7	11	12	11	16	3	2	9	18	213	1
b1663	0	0	1	0.498	0.265	0.533	0.76521	0.09628	21	61	39	22	40	22	18	22	57	16	5	17	10	9	12	10	3	7	24	42	457	0
b1664	0	0	0	0.422	0.123	0.489	0.025359	0.0311	5	44	27	5	38	26	7	33	34	6	5	18	23	15	22	30	5	2	10	63	418	1
b1667	1	0	0	0.391	-0.067	0.433	-0.21485	0.09901	6	13	3	2	6	4	4	4	12	2	3	5	6	8	3	11	0	2	1	6	101	0
b1668	0	0	0	0.372	0.027	0.431	-0.31816	0.088015	24	51	37	11	33	27	27	22	47	15	14	31	15	24	36	45	5	8	34	28	534	0
b1669	0	0	0	0.397	0.053	0.446	-0.22222	0.081481	9	11	20	5	20	26	4	9	33	8	10	8	13	3	13	17	6	5	23	27	270	1
b1670	0	0	0	0.352	0.078	0.421	0.37663	0.14176	18	41	9	6	22	10	11	12	22	11	14	13	7	8	4	8	4	8	11	22	261	1
b1671	1	3	0	0.425	0.106	0.515	-0.36234	0.096234	10	12	14	4	14	15	12	11	20	9	8	15	10	11	10	12	16	4	16	16	239	1
b1673	0	0	0	0.483	0.185	0.534	-0.33271	0.10286	32	55	33	23	40	36	32	46	55	24	17	15	39	46	40	42	15	16	30	64	700	1
b1674	0	0	0	0.439	0.233	0.537	-0.005288	0.057692	6	17	15	4	11	11	8	18	12	3	3	6	10	12	10	8	18	3	10	23	208	1
b1676	0	1	1	0.788	0.527	0.808	-0.081915	0.03617	12	40	33	18	44	24	12	34	41	5	8	12	24	34	27	35	6	0	21	40	470	0
b1678	0	3	0	0.364	0.07	0.425	-0.23503	0.05988	5	30	19	7	27	19	33	23	31	13	3	19	18	12	9	16	1	2	20	27	334	1
b1679	0	0	2	0.452	0.175	0.477	-0.17102	0.072464	4	16	12	5	7	7	6	3	13	3	1	12	5	6	8	9	2	3	10	6	138	1
b1680	0	1	2	0.473	0.219	0.5	-0.000985	0.076355	11	45	21	13	32	21	18	22	43	15	18	14	21	10	15	25	4	5	19	34	406	1
b1681	0	0	2	0.481	0.285	0.541	-0.34303	0.059102	15	49	21	6	24	23	13	25	44	7	23	29	24	15	21	25	3	3	24	29	423	1
b1682	0	0	3	0.456	0.167	0.485	-0.20524	0.076613	10	30	14	6	20	16	8	10	13	8	5	12	6	14	20	19	1	1	12	23	248	1
b1683	0	0	3	0.528	0.272	0.553	-0.28878	0.10236	22	33	29	10	33	38	16	33	46	20	12	18	27	25	22	42	13	10	20	39	508	1
b1684	1	1	3	0.472	0.223	0.513	-0.10328	0.098361	10	10	4	4	10	4	7	5	9	1	4	7	4	6	9	7	3	1	3	14	122	1
b1686	1	1	1	0.397	0.166	0.485	-0.063971	0.051471	4	14	9	4	11	8	3	7	9	1	5	4	4	6	5	11	4	2	10	15	136	1
b1687	0	0	0	0.474	0.235	0.512	-0.16002	0.08055	44	111	46	27	75	53	51	49	92	27	24	47	41	43	51	64	19	11	68	75	1018	1
b1688	0	0	2	0.465	0.264	0.496	1.0295	0.081081	12	59	35	14	43	12	20	20	38	5	4	11	6	6	10	9	3	13	15	35	370	0
b1689	0	0	0	0.395	0.006	0.437	-0.35748	0.11811	6	10	11	4	4	5	3	6	12	5	5	8	7	5	7	8	4	4	9	4	127	0
b1690	0	1	0	0.365	0.04	0.441	0.77005	0.14604	34	52	38	17	21	32	17	29	37	19	7	8	11	10	5	6	6	6	16	33	404	0
b1691	0	1	0	0.425	0.137	0.484	0.92222	0.13948	34	50	42	20	36	34	17	17	41	21	2	7	16	18	6	9	7	4	10	32	423	0
b1692	0	0	0	0.426	0.09	0.469	-0.079167	0.079861	12	31	14	11	17	9	10	19	30	9	4	13	13	19	17	18	4	2	7	29	288	0
b1693	0	0	0	0.574	0.217	0.521	0.065079	0.055556	8	22	19	11	20	17	8	17	34	5	6	8	4	16	18	17	0	1	10	11	252	0
b1694	0	0	0	0.456	0.153	0.49	0.007721	0.06968	21	49	46	11	40	20	24	33	45	14	9	22	17	31	35	29	6	2	23	54	531	0
b1695	1	1	0	0.542	0.313	0.58	-0.28155	0.089776	15	33	26	21	18	19	14	24	37	15	5	16	19	20	20	30	8	6	26	29	401	0
b1696	0	0	0	0.384	-0.021	0.404	-0.35115	0.12541	18	25	18	2	20	25	10	15	22	16	9	15	15	18	14	22	7	4	16	12	303	1
b1697	0	1	0	0.502	0.229	0.516	0.07874	0.03937	5	31	23	2	21	15	13	10	28	3	4	15	10	13	19	18	2	2	7	13	254	0
b1698	1	1	0	0.548	0.299	0.573	-0.040385	0.060897	4	31	17	7	28	17	13	10	41	12	7	18	14	15	15	16	6	3	15	23	312	0
b1699	0	2	0	0.505	0.214	0.538	0.057576	0.055944	15	39	25	20	37	23	20	15	49	7	10	17	14	19	25	24	4	2	21	43	429	0
b1700	1	1	0	0.494	0.14	0.521	-0.23299	0.092784	5	7	7	2	5	2	4	4	7	3	5	4	7	5	7	5	5	1	2	10	97	0
b1701	0	4	0	0.416	0.141	0.456	-0.060424	0.079505	21	65	28	14	39	32	30	33	53	16	15	23	14	27	31	34	15	8	31	37	566	0
b1703	0	0	0	0.459	0.189	0.507	-0.093141	0.072202	8	28	25	8	18	16	14	13	27	11	7	14	13	8	17	15	3	1	20	11	277	0
b1704	1	2	1	0.472	0.221	0.542	-0.31494	0.060345	9	32	24	9	20	20	14	26	28	9	11	16	13	12	20	22	7	3	27	26	348	0
b1706	0	0	0	0.391	0.081	0.459	-0.42511	0.1046	21	58	11	15	22	37	20	26	42	17	16	22	16	8	33	29	2	12	39	32	478	1
b1707	0	0	0	0.291	-0.045	0.372	0.075527	0.10127	15	33	20	3	12	12	11	13	13	6	8	19	12	7	9	14	6	3	9	12	237	1
b1708	0	1	1	0.405	0.134	0.456	-0.29156	0.090909	7	15	9	4	9	11	6	10	8	4	5	10	7	6	10	2	3	3	11	14	154	1
b1709	0	1	0	0.38	0.199	0.487	-0.13213	0.040161	3	39	9	9	12	17	11	14	27	3	10	18	8	8	10	10	1	4	15	21	249	1
b1710	1	0	1	0.494	0.21	0.494	-0.1306	0.098361	10	15	11	6	15	8	12	12	12	5	1	8	6	12	10	15	3	3	6	13	183	1
b1711	0	2	0	0.343	0.182	0.472	1.0074	0.076687	9	69	22	11	23	15	13	11	43	2	3	13	6	1	5	6	8	14	19	33	326	1
b1716	1	0	5	0.769	0.433	0.759	-0.33644	0.10169	5	6	10	1	9	4	0	1	22	6	1	7	3	14	4	2	0	1	16	6	118	1
b1718	1	0	5	0.5	0.284	0.577	-0.65611	0.044444	5	15	13	5	14	7	7	5	10	3	1	12	4	21	7	21	1	0	15	14	180	1
b1719	1	0	5	0.602	0.346	0.651	-0.49361	0.093458	25	53	37	23	41	30	23	24	41	24	23	23	25	40	43	57	13	11	43	43	642	1
b1722	1	0	0	0.458	0.127	0.525	-0.50119	0.12698	12	20	2	6	12	25	9	23	27	14	4	6	17	9	15	12	0	6	11	22	252	1
b1723	0	1	0	0.461	0.221	0.538	0.011974	0.035599	5	31	17	5	29	23	16	16	37	5	5	16	11	13	11	23	4	1	13	28	309	0
b1724	1	0	0	0.329	-0.031	0.429	-0.46979	0.0625	2	11	7	3	4	6	1	14	2	2	2	2	7	2	6	12	0	2	4	7	96	0
b1726	0	0	0	0.388	0.073	0.461	0.50449	0.12921	16	21	19	8	13	8	6	8	11	4	3	9	9	5	4	9	1	3	9	12	178	1
b1727	0	0	0	0.416	0.175	0.464	0.1018	0.045045	4	33	9	8	20	16	15	7	24	3	2	6	4	8	18	14	3	3	15	10	222	0
b1728	0	0	1	0.373	0.107	0.459	0.4035	0.125	13	28	14	6	13	12	14	7	18	3	9	9	4	7	5	6	4	9	9	10	200	0
b1729	0	2	0	0.587	0.337	0.598	0.81598	0.073434	21	68	30	14	55	33	19	28	53	7	6	16	16	17	14	9	1	6	10	40	463	0
b1730	0	0	0	0.244	-0.189	0.315	-0.035424	0.10701	16	28	28	11	9	27	11	10	16	13	4	9	20	14	15	13	4	0	11	12	271	1
b1731	0	0	0	0.445	0.161	0.475	-0.51839	0.091954	4	5	4	5	8	5	8	3	6	2	1	6	2	5	2	7	0	2	9	3	87	1
b1732	0	0	0	0.525	0.259	0.564	-0.49761	0.090305	40	60	43	12	40	40	59	37	64	19	28	26	33	37	58	49	2	9	44	53	753	0
b1733	0	0	0	0.411	0.113	0.463	-0.051406	0.084337	13	29	16	7	14	15	10	13	22	6	9	13	6	5	15	15	3	2	17	19	249	1
b1734	0	1	0	0.507	0.187	0.515	-0.10444	0.086667	20	53	31	13	30	19	20	14	33	15	13	13	19	33	29	31	7	4	19	34	450	1
b1735	0	0	0	0.413	0.03	0.43	-0.36	0.14643	23	23	17	7	18	19	9	20	13	17	8	16	15	17	6	24	1	1	15	11	280	1
b1736	1	0	0	0.509	0.228	0.505	-0.087069	0.017241	1	16	6	9	6	5	1	5	16	1	4	7	3	8	7	12	0	0	3	6	116	1
b1737	0	0	0	0.479	0.195	0.492	0.82832	0.11283	31	53	49	16	34	26	23	22	56	11	4	8	24	13	9	14	0	9	9	41	452	1
b1738	1	0	0	0.489	0.183	0.52	0.25094	0.056604	2	13	7	4	10	5	6	2	14	4	1	4	3	10	3	8	1	0	2	7	106	1
b1740	1	0	3	0.495	0.218	0.524	-0.36982	0.076364	9	27	18	4	16	11	12	15	26	10	3	18	10	18	19	19	3	2	15	20	275	0
b1741	1	0	0	0.357	0.161	0.474	-0.32373	0.077966	9	42	13	3	13	16	14	11	28	9	8	14	11	11	10	23	9	5	30	16	295	0
b1742	1	0	0	0.436	0.234	0.523	-0.20047	0.10849	15	20	10	8	10	10	9	13	19	3	4	9	11	10	11	11	3	5	13	18	212	1
b1743	0	0	0	0.716	0.48	0.752	-0.75776	0.043478	6	11	7	12	2	2	8	11	25	1	6	11	7	18	9	11	0	0	9	5	161	1
b1745	1	0	0	0.461	0.257	0.53	-0.27315	0.073826	19	51	9	10	38	29	23	14	48	9	13	26	29	9	23	27	3	5	31	31	447	1
b1746	0	8	0	0.442	0.239	0.534	-0.086382	0.071138	16	54	23	9	29	26	30	26	64	6	9	24	19	10	20	30	5	13	32	47	492	1
b1747	1	0	0	0.503	0.249	0.512	-0.1968	0.093023	18	33	14	8	26	19	15	18	33	10	9	12	11	15	20	24	7	4	24	24	344	1
b1748	0	6	1	0.546	0.327	0.586	-0.064286	0.08867	20	36	18	6	30	19	17	21	52	12	13	13	21	13	16	26	6	4	21	42	406	1
b1749	0	0	3	0.56	0.401	0.616	-0.55522	0.10075	14	23	16	8	14	11	16	11	15	8	8	11	12	13	19	21	3	5	21	19	268	0
b1750	0	0	0	0.364	0.136	0.464	0.80198	0.11905	18	50	27	2	8	16	9	16	23	10	7	6	8	7	8	4	3	2	10	18	252	0
b1751	0	0	0	0.484	0.158	0.509	-0.2319	0.082437	10	26	7	9	19	20	6	21	29	8	6	8	17	21	15	12	8	5	10	22	279	0
b1752	0	0	0	0.41	0.214	0.507	0.83957	0.15319	23	30	19	11	15	14	7	14	29	6	2	7	3	7	4	5	2	7	12	18	235	0
b1753	1	0	0	0.45	0.225	0.506	0.036813	0.082418	7	24	10	5	11	15	13	7	19	3	3	6	2	5	9	10	4	5	17	7	182	0
b1754	0	0	0	0.419	0.15	0.473	-0.29614	0.095116	15	44	10	7	21	18	32	25	48	8	9	20	15	15	23	18	1	14	20	26	389	0
b1755	0	0	0	0.392	0.242	0.469	0.94899	0.10887	16	108	32	11	36	24	33	26	63	11	3	22	6	9	12	5	4	27	18	30	496	0
b1756	1	0	0	0.358	0.094	0.459	0.024424	0.069124	10	35	7	4	16	14	9	9	21	1	2	14	11	6	14	9	3	4	15	13	217	0
b1757	0	0	1	0.525	0.289	0.586	-0.44341	0.090909	8	39	18	14	22	33	25	22	47	14	12	23	13	28	29	21	2	18	17	35	440	0
b1758	0	0	0	0.361	0.149	0.425	0.70048	0.14904	18	40	10	1	11	6	10	11	24	6	5	5	3	5	9	4	3	7	9	21	208	1
b1759	0	0	0	0.409	0.119	0.481	-0.19778	0.059259	3	14	8	3	9	5	8	2	20	2	7	9	0	3	6	15	1	3	9	8	135	0
b1760	0	0	0	0.406	0.107	0.449	-0.078889	0.077778	3	8	3	0	11	6	8	3	8	3	1	7	4	3	4	4	4	1	5	4	90	1
b1761	0	0	0	0.585	0.32	0.632	-0.15794	0.082774	22	35	17	18	37	22	15	22	47	10	10	23	17	22	19	31	4	5	22	49	447	0
b1762	0	0	0	0.31	-0.081	0.383	-0.26408	0.1447	22	36	26	11	14	35	13	10	29	21	12	14	17	29	13	31	10	13	13	18	387	1
b1763	0	1	1	0.497	0.305	0.549	-0.37029	0.070444	22	62	36	8	45	31	40	28	67	16	17	33	18	38	40	44	12	8	51	37	653	1
b1764	1	0	1	0.574	0.344	0.608	0.0683	0.054755	12	30	25	12	23	16	19	21	38	6	6	8	12	16	13	27	7	1	15	40	347	1
b1765	1	0	1	0.537	0.288	0.566	-0.16776	0.076503	9	12	10	7	12	10	12	7	24	2	3	9	5	7	7	14	3	3	13	14	183	1
b1766	0	0	3	0.563	0.252	0.572	-0.11084	0.092233	26	53	32	16	48	48	23	34	68	20	6	24	26	34	42	26	2	11	28	51	618	0
b1767	0	0	0	0.489	0.209	0.505	-0.18669	0.073964	10	34	22	12	20	16	22	23	29	14	12	16	17	10	18	18	1	1	15	28	338	0
b1768	0	0	0	0.459	0.171	0.493	-0.23105	0.082192	8	21	8	5	16	11	11	11	22	5	9	14	8	6	19	11	5	5	7	17	219	0
b1769	0	2	0	0.311	-0.021	0.386	0.81416	0.1438	36	55	50	16	36	31	13	23	37	18	4	8	12	11	7	15	3	11	24	42	452	1
b1770	0	5	0	0.371	0.041	0.453	-0.17976	0.063492	9	25	21	7	16	18	2	18	23	5	5	10	13	20	15	18	2	2	12	11	252	1
b1772	0	0	0	0.394	0.039	0.419	0.064596	0.059006	14	31	30	8	19	16	7	21	34	4	2	8	17	20	27	17	8	1	15	23	322	1
b1773	0	2	0	0.503	0.072	0.489	-0.15144	0.082734	13	17	18	10	24	15	8	13	32	6	14	7	13	13	16	25	2	4	10	18	278	1
b1774	0	9	0	0.489	0.134	0.491	0.018444	0.063401	11	18	30	13	35	13	19	18	29	11	7	11	12	23	19	22	11	0	14	31	347	1
b1775	0	2	0	0.355	0.08	0.426	0.71852	0.10022	20	54	45	18	39	32	20	27	47	15	3	9	13	13	10	14	7	11	20	42	459	1
b1779	1	1	5	0.856	0.531	0.887	-0.13323	0.066465	11	20	20	8	34	15	9	27	35	8	6	5	18	27	25	15	3	3	12	30	331	0
b1780	0	0	0	0.55	0.247	0.552	-0.23987	0.083056	14	27	15	4	26	16	17	17	24	4	13	11	12	20	20	18	5	7	11	20	301	0
b1781	0	2	0	0.379	0.05	0.432	-0.017958	0.073944	4	33	12	11	21	14	9	10	39	10	6	20	11	13	11	17	3	7	10	23	284	1
b1782	0	1	0	0.688	0.452	0.701	-0.39234	0.15323	7	23	7	5	16	21	8	19	16	22	5	4	12	11	18	8	0	9	10	27	248	1
b1783	0	0	0	0.504	0.228	0.55	-0.52888	0.11335	32	57	39	13	34	39	29	25	46	35	12	29	34	40	31	63	6	6	41	33	644	0
b1784	0	0	0	0.509	0.235	0.552	-0.72529	0.093677	18	34	23	10	23	30	14	18	29	18	14	28	20	23	27	33	2	4	35	24	427	0
b1785	0	1	0	0.363	0.032	0.431	0.52179	0.12016	34	76	51	13	33	39	12	29	23	20	8	16	29	25	18	16	9	5	17	18	491	0
b1786	0	0	0	0.4	0.087	0.448	-0.13867	0.098921	26	60	45	14	32	46	18	27	39	25	14	30	27	25	32	27	5	4	32	28	556	0
b1787	0	0	0	0.435	0.162	0.53	0.16467	0.053892	8	20	8	3	14	9	6	7	23	1	5	8	4	9	8	10	3	0	8	13	167	0
b1789	0	0	1	0.412	0.189	0.486	1.3493	0.060811	6	25	17	3	20	11	8	10	11	0	2	4	2	3	1	1	0	3	3	18	148	0
b1790	0	0	0	0.3	0.011	0.405	-0.14176	0.065934	9	30	13	11	17	11	18	24	23	4	11	21	7	10	6	14	6	5	16	17	273	1
b1791	1	0	0	0.34	0.115	0.447	0.85344	0.081425	17	70	27	14	18	27	19	23	56	7	10	11	7	5	5	3	7	8	17	42	393	0
b1792	1	0	0	0.48	0.282	0.551	-0.68197	0.081967	2	15	5	1	6	4	4	9	11	5	3	7	4	10	9	9	1	3	9	5	122	0
b1794	0	0	0	0.399	0.06	0.45	-0.18906	0.091146	18	45	26	7	21	31	10	17	30	13	14	24	18	13	24	25	7	4	20	17	384	0
b1795	0	0	0	0.414	0.083	0.447	1.3622	0.15854	9	7	13	3	9	4	1	2	5	1	0	0	1	5	2	0	0	3	1	16	82	1
b1804	0	0	1	0.471	0.299	0.56	-0.1448	0.085333	11	58	17	11	16	20	20	19	37	9	7	18	10	13	21	29	5	12	25	17	375	1
b1805	0	5	0	0.519	0.272	0.548	-0.095009	0.080214	20	65	24	15	59	23	34	27	38	21	12	24	27	32	29	34	4	4	26	43	561	1
b1806	0	1	0	0.445	0.202	0.533	-0.11969	0.098446	6	11	9	6	23	6	17	13	12	8	1	14	5	8	8	4	1	5	10	26	193	1
b1807	1	0	4	0.497	0.278	0.584	-0.070563	0.064935	3	22	13	9	17	7	10	16	26	4	5	9	7	7	9	20	3	8	12	24	231	1
b1808	0	1	1	0.462	0.298	0.54	-0.12547	0.069182	23	87	25	13	40	42	33	35	62	16	7	38	16	29	47	26	13	5	43	36	636	1
b1809	1	0	1	0.611	0.23	0.541	-0.059231	0.092308	4	7	8	4	14	4	3	7	21	4	2	4	9	10	10	6	1	4	4	4	130	0
b1810	0	0	0	0.367	-0.028	0.413	-0.25294	0.092437	5	6	8	8	8	8	6	6	12	4	0	3	6	12	7	9	0	2	2	7	119	0
b1812	0	1	2	0.475	0.195	0.525	-0.2894	0.086093	21	47	25	8	27	31	23	26	38	11	12	30	15	13	29	31	6	7	28	25	453	0
b1814	0	2	0	0.626	0.357	0.62	-0.045815	0.068282	13	34	25	18	41	29	19	18	48	16	12	12	21	16	25	30	9	2	22	44	454	0
b1815	0	6	0	0.404	0.17	0.471	0.043911	0.075646	17	73	41	10	39	34	36	24	44	16	16	34	23	14	20	23	6	8	37	27	542	0
b1816	0	2	3	0.547	0.324	0.575	0.45193	0.061776	22	69	46	17	51	24	25	22	47	5	14	12	14	12	35	30	2	5	27	39	518	1
b1817	0	0	2	0.578	0.244	0.579	-0.051084	0.049536	7	25	19	10	39	9	17	22	37	5	4	7	14	25	20	23	0	4	14	22	323	0
b1818	0	0	2	0.679	0.376	0.669	1.0068	0.06391	10	27	32	13	28	10	8	15	40	5	4	9	14	3	8	6	2	2	5	25	266	0
b1819	0	1	2	0.644	0.434	0.713	0.41469	0.1014	18	37	20	9	24	10	12	18	22	6	3	11	11	11	9	11	3	5	14	32	286	0
b1820	0	0	0	0.384	0.196	0.507	0.70395	0.11842	10	24	21	5	11	5	4	7	10	5	1	5	7	6	6	4	0	3	11	7	152	0
b1821	0	0	0	0.455	0.189	0.516	0.74854	0.10194	14	24	21	11	13	7	4	13	22	2	5	3	3	5	8	8	1	5	8	29	206	0
b1825	0	0	0	0.43	0.102	0.467	-0.044211	0.031579	2	13	7	2	11	7	1	2	7	0	0	5	7	5	4	11	1	1	7	2	95	1
b1827	0	6	0	0.484	0.266	0.549	-0.27833	0.079848	8	30	17	9	18	20	6	14	17	12	4	13	5	12	14	25	1	1	21	16	263	1
b1828	0	4	0	0.381	0.174	0.488	0.92854	0.074899	23	78	46	18	37	43	29	22	60	9	6	16	14	5	9	5	7	5	23	39	494	0
b1829	0	0	3	0.579	0.353	0.641	0.34403	0.071672	14	33	21	17	22	22	8	15	33	4	6	11	11	8	7	18	1	3	16	23	293	1
b1830	0	0	1	0.546	0.288	0.59	-0.48152	0.080645	28	65	31	14	51	36	29	42	55	22	5	27	30	53	53	48	0	5	45	43	682	1
b1832	0	0	0	0.378	0.104	0.433	0.16776	0.092896	10	20	13	3	17	7	4	11	17	5	2	10	8	6	14	9	3	2	9	13	183	1
b1833	0	1	1	0.378	0.154	0.475	0.43138	0.093677	19	63	38	17	26	23	19	22	33	9	9	17	11	10	17	13	11	12	31	27	427	0
b1834	0	0	1	0.5	0.255	0.543	-0.099659	0.070535	30	95	50	15	75	62	46	55	68	22	12	33	29	47	49	52	0	10	44	85	879	0
b1835	0	0	0	0.434	0.148	0.497	-0.17755	0.097713	26	49	21	8	30	24	31	23	55	11	9	20	21	18	25	33	7	10	29	31	481	0
b1837	0	0	0	0.475	0.134	0.5	-0.061538	0.16484	8	7	5	3	5	4	5	2	4	5	1	5	2	2	8	5	5	2	4	9	91	0
b1838	0	1	0	0.372	0.032	0.441	-0.41552	0.091324	6	26	11	5	13	8	7	6	14	4	15	20	4	8	16	8	5	10	15	18	219	1
b1839	1	0	0	0.414	0.12	0.454	0.009734	0.061947	4	11	8	4	8	8	8	5	13	2	0	5	7	8	4	7	2	1	4	4	113	1
b1840	0	0	0	0.379	0.151	0.456	0.87414	0.11724	16	48	22	14	23	7	10	19	35	3	8	15	6	5	3	4	3	15	14	20	290	1
b1841	0	0	0	0.423	0.139	0.504	-0.2621	0.072581	3	10	5	1	10	9	7	14	15	4	6	6	5	9	4	4	0	2	3	7	124	1
b1843	0	0	0	0.362	0.037	0.399	-0.11284	0.091743	8	26	10	5	11	16	13	11	22	7	5	14	3	3	11	7	6	5	20	15	218	0
b1844	0	0	0	0.487	0.241	0.542	-0.21909	0.090909	4	20	17	11	12	11	14	15	16	10	8	4	8	9	13	11	3	6	15	13	220	0
b1845	0	0	0	0.47	0.156	0.51	-0.50671	0.12974	26	65	28	18	40	38	34	38	48	48	24	28	21	26	45	48	4	15	47	45	686	1
b1846	1	0	0	0.492	0.26	0.558	-0.23653	0.045662	4	31	11	2	11	13	6	8	28	4	3	16	7	11	14	15	1	2	13	19	219	1
b1847	0	0	0	0.455	0.08	0.457	-0.41147	0.07377	3	7	4	3	12	9	3	3	16	3	1	8	4	11	11	4	3	3	7	7	122	1
b1848	1	0	0	0.54	0.229	0.544	-0.48333	0.052083	1	10	2	4	8	8	3	6	10	2	1	4	1	8	8	13	0	2	2	3	96	1
b1849	0	0	2	0.485	0.141	0.478	0.055612	0.058673	13	38	21	9	41	20	17	16	45	8	9	21	6	11	18	30	5	2	27	35	392	0
b1850	0	0	0	0.734	0.514	0.749	0.32207	0.056338	6	22	13	4	21	9	14	13	30	4	1	5	4	13	6	16	3	2	7	20	213	1
b1851	0	3	0	0.528	0.333	0.597	-0.022886	0.053068	18	62	25	23	51	38	32	28	67	10	20	20	26	20	28	36	8	4	32	55	603	1
b1852	1	0	3	0.596	0.354	0.612	-0.37352	0.089613	18	48	25	12	34	22	18	30	41	14	6	21	24	30	34	35	6	12	31	30	491	1
b1853	0	0	0	0.427	0.134	0.475	-0.12941	0.055363	12	31	13	11	24	24	8	16	31	4	7	8	16	15	22	15	3	0	19	10	289	0
b1854	0	1	4	0.607	0.368	0.652	-0.024583	0.033333	9	44	28	20	47	25	14	30	55	7	7	10	20	27	35	26	4	0	31	41	480	0
b1855	0	2	1	0.445	0.18	0.507	-0.44984	0.10526	16	24	21	14	17	9	25	11	28	11	8	12	10	18	16	22	2	7	31	21	323	1
b1856	0	0	3	0.525	0.31	0.588	-0.4716	0.073986	12	38	18	10	30	24	16	28	37	13	7	22	14	22	23	27	0	6	35	37	419	1
b1857	0	0	1	0.371	0.035	0.457	-0.11738	0.073171	14	36	15	8	23	18	16	18	36	7	13	16	8	21	20	20	3	3	10	23	328	1
b1858	0	1	3	0.389	0.14	0.467	-0.10558	0.031873	4	42	10	5	25	13	13	12	9	4	12	11	10	10	13	11	4	0	21	22	251	0
b1859	0	0	4	0.436	0.197	0.457	1.1851	0.08046	12	47	18	13	30	15	10	13	33	4	2	5	3	6	9	4	2	5	9	21	261	0
b1860	0	0	2	0.515	0.239	0.539	-0.088988	0.0625	13	39	24	12	20	11	21	18	34	7	5	11	8	9	25	24	0	1	28	26	336	1
b1861	0	0	2	0.493	0.349	0.576	0.06798	0.059113	8	23	12	5	18	8	11	9	24	4	3	8	4	12	7	19	1	0	11	16	203	1
b1862	0	0	0	0.334	0.058	0.449	-0.075966	0.13305	14	20	21	0	16	15	12	12	14	11	6	8	12	14	5	17	6	6	11	13	233	0
b1863	1	0	2	0.538	0.36	0.577	0.084971	0.052023	4	16	13	5	16	10	6	7	22	5	3	14	5	7	7	6	2	0	12	13	173	1
b1864	1	1	2	0.765	0.458	0.709	-0.38415	0.04878	4	15	14	10	15	11	5	15	34	6	4	2	10	15	25	19	3	2	14	23	246	1
b1865	1	0	1	0.462	0.152	0.493	-0.25267	0.093333	6	11	8	2	16	7	6	10	16	4	4	9	3	7	8	13	2	4	11	3	150	1
b1866	1	0	5	0.737	0.535	0.74	-0.26458	0.079661	29	58	29	21	40	20	27	32	57	14	9	19	23	32	46	40	5	4	42	43	590	1
b1867	0	0	0	0.437	0.189	0.487	0.022111	0.075377	7	18	15	1	17	11	9	8	26	3	5	7	10	6	10	13	2	5	12	14	199	0
b1868	0	0	0	0.387	0.113	0.464	-0.35441	0.10662	15	31	12	3	16	10	23	19	20	6	13	17	7	9	11	17	3	8	20	12	272	0
b1869	0	0	0	0.475	0.252	0.544	0.70922	0.13475	7	21	8	11	13	9	3	2	13	7	5	2	3	2	2	5	3	5	10	10	141	0
b1870	0	0	1	0.558	0.287	0.555	-0.14534	0.08502	14	23	17	9	15	18	9	8	22	5	9	8	12	9	16	18	4	2	15	14	247	0
b1871	1	0	1	0.501	0.277	0.536	-0.24149	0.095975	12	42	16	8	21	15	18	16	21	8	11	14	11	15	19	21	3	11	20	21	323	0
b1872	0	6	1	0.538	0.291	0.561	-0.3438	0.087117	22	60	45	24	49	39	39	52	90	28	26	42	35	51	37	48	5	21	30	72	815	1
b1873	0	1	1	0.429	0.101	0.504	-0.41257	0.076503	11	30	18	10	14	26	11	22	42	12	15	20	11	27	24	23	10	5	10	25	366	1
b1874	1	0	0	0.39	0.057	0.449	-0.091096	0.054795	3	13	9	9	7	10	5	3	23	4	7	5	5	5	7	9	1	1	9	11	146	1
b1875	0	0	1	0.434	0.173	0.511	-0.33053	0.063158	5	22	15	2	8	14	14	9	13	1	9	7	7	6	8	19	3	6	11	11	190	1
b1876	1	0	5	0.668	0.413	0.648	-0.2539	0.081456	19	59	26	21	42	16	19	29	66	23	14	27	19	33	36	48	4	5	32	39	577	0
b1877	0	0	0	0.319	0.014	0.424	-0.58462	0.088757	4	19	10	1	10	12	5	10	8	8	1	11	11	10	16	11	5	3	10	4	169	0
b1878	0	0	0	0.258	0.005	0.333	0.18	0.061538	3	17	7	4	10	12	9	7	11	2	1	7	3	1	0	7	2	3	11	13	130	1
b1879	0	1	2	0.43	0.229	0.488	0.37789	0.054913	25	102	47	27	60	27	33	37	71	6	14	34	22	19	28	37	0	7	35	61	692	1
b1880	0	0	2	0.456	0.282	0.535	0.12775	0.060209	13	50	25	15	32	22	25	11	35	4	11	17	10	18	14	20	1	6	25	28	382	1
b1881	0	0	0	0.45	0.164	0.485	-0.38084	0.042056	5	23	12	10	12	13	9	9	25	2	3	20	5	6	22	15	0	2	14	7	214	1
b1882	0	0	0	0.467	0.22	0.512	0.027132	0.069767	6	15	6	7	10	4	3	5	16	2	0	2	8	11	8	11	0	1	4	10	129	1
b1884	1	0	0	0.437	0.258	0.552	-0.33392	0.1049	16	38	10	6	13	18	11	19	23	11	11	15	10	7	13	16	2	3	27	17	286	1
b1885	0	4	0	0.474	0.169	0.483	-0.037523	0.04878	16	42	39	16	38	47	5	36	80	4	10	49	28	13	17	33	1	6	26	27	533	1
b1886	0	4	0	0.499	0.205	0.527	-0.14159	0.050633	12	50	31	18	41	50	12	36	78	12	8	39	24	18	28	33	0	4	32	27	553	1
b1887	1	0	0	0.473	0.269	0.503	0.32216	0.053892	5	20	13	4	22	9	5	12	11	4	0	6	8	5	11	12	0	0	7	13	167	1
b1888	0	0	0	0.454	0.239	0.529	-0.083792	0.036697	15	77	43	18	56	46	23	36	57	8	11	38	21	24	40	55	3	1	37	45	654	1
b1889	0	1	1	0.411	0.148	0.485	-0.44318	0.048701	6	27	21	12	18	26	20	9	28	6	6	14	13	16	18	20	0	3	25	20	308	1
b1890	1	0	1	0.472	0.209	0.532	0.3539	0.077966	12	40	20	13	21	20	12	14	32	11	5	7	8	11	8	22	1	0	13	25	295	1
b1891	0	0	1	0.421	0.237	0.56	-0.10052	0.072917	7	26	8	6	10	14	11	8	15	3	3	15	6	8	5	12	8	4	12	11	192	1
b1892	0	0	1	0.384	0.146	0.518	-0.11597	0.042017	3	19	8	5	6	6	2	10	9	2	5	10	5	5	7	6	1	0	7	3	119	1
b1895	1	1	0	0.369	-0.015	0.413	0.12746	0.06338	5	16	9	4	13	15	6	5	13	4	8	5	4	6	8	9	3	0	4	5	142	0
b1896	0	0	0	0.439	0.183	0.513	-0.28122	0.10127	20	60	24	5	26	21	26	18	47	19	13	24	23	25	30	26	3	9	27	28	474	1
b1897	0	0	0	0.374	0.115	0.457	-0.13647	0.071429	9	26	16	7	17	14	15	16	31	5	7	16	5	10	16	16	1	5	14	20	266	1
b1900	1	9	0	0.498	0.253	0.547	-0.051191	0.059524	12	48	42	17	38	29	19	19	47	14	13	24	19	22	26	32	3	4	28	48	504	1
b1901	1	0	0	0.648	0.358	0.627	-0.18632	0.072948	13	23	17	13	27	16	15	17	38	6	4	12	10	32	21	21	1	5	8	30	329	1
b1902	0	1	0	0.498	0.255	0.554	-0.35569	0.05988	6	23	3	9	10	13	3	10	13	3	5	14	11	8	8	13	2	1	6	6	167	0
b1903	0	0	0	0.433	0.148	0.519	-0.10179	0.125	12	14	7	3	4	2	3	3	5	1	6	5	8	5	7	5	3	1	6	12	112	0
b1904	0	0	0	0.376	0.03	0.443	0.27383	0.093458	6	13	4	1	9	7	3	9	11	4	6	7	2	0	4	3	5	0	6	7	107	0
b1905	0	1	3	0.57	0.305	0.628	-0.56849	0.12121	9	21	7	7	2	12	4	11	10	9	6	12	8	9	7	19	1	2	4	5	165	0
b1907	0	2	1	0.412	0.188	0.468	0.99528	0.10918	26	69	25	12	38	24	15	23	47	12	8	11	8	7	8	5	3	6	13	43	403	0
b1908	0	0	0	0.471	0.202	0.527	-0.39231	0.090498	9	24	7	7	11	11	14	9	21	4	6	8	6	11	13	28	5	7	8	12	221	1
b1912	1	0	4	0.462	0.198	0.467	0.82363	0.15385	13	24	12	6	19	9	7	11	26	4	2	5	3	4	6	5	1	11	9	5	182	1
b1913	0	0	2	0.494	0.278	0.564	-0.34099	0.076531	22	63	29	10	42	36	23	29	46	21	15	32	18	37	31	37	7	2	42	46	588	1
b1914	0	3	0	0.427	0.214	0.538	-0.047248	0.036697	2	21	18	9	18	18	7	10	20	5	5	10	8	12	9	16	3	1	12	14	218	1
b1916	0	0	0	0.405	0.146	0.493	-0.34833	0.1125	12	26	11	12	11	14	11	11	21	10	5	14	13	11	8	20	3	5	16	6	240	1
b1917	0	17	1	0.484	0.29	0.543	-0.1472	0.048	11	26	18	5	21	11	12	15	22	1	5	17	6	13	9	21	0	0	19	18	250	1
b1918	0	2	1	0.472	0.243	0.514	0.43468	0.10811	12	33	21	9	7	17	13	13	24	7	1	14	5	4	4	9	0	5	12	12	222	1
b1921	0	0	0	0.404	0.209	0.516	-0.57795	0.10769	11	24	10	4	7	13	6	12	5	7	9	15	7	11	13	9	6	3	16	7	195	1
b1922	0	0	1	0.42	0.256	0.53	-0.50209	0.054393	2	36	9	4	18	12	5	11	18	8	5	17	9	6	14	25	0	3	24	13	239	1
b1923	0	0	1	0.59	0.253	0.638	-0.36566	0.03012	5	37	28	4	33	43	6	65	59	10	0	27	48	25	39	14	0	0	11	44	498	1
b1924	0	0	1	0.513	0.277	0.578	-0.18739	0.042735	8	45	29	6	19	67	3	66	54	10	1	23	31	26	34	7	0	2	7	30	468	0
b1925	0	0	1	0.412	0.169	0.473	0.002206	0.051471	2	18	7	6	12	14	2	3	15	4	0	11	8	5	7	9	0	1	6	6	136	0
b1926	0	0	0	0.476	0.221	0.496	-0.22314	0.066116	3	18	4	6	9	8	4	4	10	3	3	13	4	5	6	11	0	2	4	4	121	0
b1927	0	0	0	0.514	0.184	0.502	-0.38121	0.12929	28	34	30	11	35	14	23	22	34	22	14	22	21	20	44	40	7	14	20	40	495	0
b1928	0	0	0	0.538	0.322	0.562	-0.19489	0.051095	0	16	5	4	11	3	10	11	15	4	0	4	5	8	9	10	3	3	7	9	137	1
b1929	1	0	0	0.561	0.372	0.621	0.58628	0.14963	33	42	37	19	18	12	15	20	48	9	6	14	7	14	7	10	4	18	20	48	401	0
b1932	0	0	0	0.338	0.05	0.409	-0.23333	0.075472	6	24	5	3	7	10	8	10	13	4	9	9	4	6	9	8	4	2	9	9	159	0
b1935	0	0	0	0.265	-0.152	0.342	-0.15172	0.12069	9	14	10	3	5	13	4	6	1	3	3	4	8	8	6	10	1	2	1	5	116	1
b1936	0	0	0	0.322	0.088	0.425	-0.37609	0.054348	2	9	4	4	11	7	3	3	4	2	9	7	7	1	4	2	1	1	8	3	92	0
b1938	0	0	2	0.503	0.304	0.572	-0.47554	0.047101	11	54	23	10	43	45	30	22	55	8	8	46	33	19	24	37	0	7	40	37	552	0
b1939	0	0	2	0.585	0.341	0.567	-0.10816	0.036254	10	45	23	10	22	16	5	17	37	2	4	20	14	12	22	33	0	0	23	16	331	0
b1940	0	0	2	0.424	0.174	0.467	-0.40553	0.038298	3	28	10	6	12	11	16	10	27	2	6	30	2	6	14	18	2	4	11	17	235	0
b1941	0	2	2	0.499	0.305	0.553	-0.045952	0.059081	13	54	26	11	31	25	26	27	49	11	6	20	9	11	21	29	1	3	37	47	457	0
b1942	1	0	2	0.506	0.282	0.577	-0.98095	0.061224	2	16	6	6	2	5	1	7	17	3	2	19	9	10	7	14	1	4	12	4	147	0
b1943	0	0	2	0.42	0.19	0.505	-0.26133	0.021333	7	42	14	4	23	31	33	40	47	0	7	36	9	12	26	19	0	1	7	17	375	0
b1944	1	0	1	0.462	0.217	0.53	0.031818	0.090909	5	20	9	1	12	12	6	12	17	7	2	6	2	9	10	6	1	2	10	5	154	0
b1945	0	0	2	0.519	0.385	0.596	-0.27276	0.065868	14	40	25	5	26	19	23	15	15	6	8	14	26	9	17	26	1	2	25	18	334	0
b1946	1	0	2	0.544	0.325	0.569	-0.09708	0.036496	2	15	10	6	11	10	4	9	10	2	0	6	5	5	13	8	0	1	8	12	137	0
b1947	0	0	0	0.394	0.151	0.465	0.36535	0.029703	2	14	7	1	11	8	5	4	13	0	1	3	3	6	3	4	0	1	7	8	101	0
b1948	0	0	2	0.413	0.264	0.491	0.80122	0.10204	18	42	20	12	16	15	21	15	21	4	0	13	3	5	5	8	0	3	9	15	245	0
b1949	0	0	2	0.413	0.147	0.457	1.3258	0.067416	3	15	13	7	6	3	5	7	11	2	0	2	3	2	1	3	0	1	1	4	89	0
b1950	0	0	2	0.399	0.205	0.496	1.1161	0.099617	20	58	22	12	13	16	16	14	27	1	4	7	10	3	5	7	1	5	6	14	261	0
b1951	0	0	0	0.329	-0.027	0.401	-0.080676	0.057971	7	20	24	9	13	19	4	15	7	4	6	7	14	15	13	7	3	1	11	8	207	0
b1955	0	0	0	0.403	0.142	0.479	-0.25572	0.088561	11	34	14	5	13	17	11	16	24	4	8	17	7	7	19	18	1	9	16	20	271	0
b1956	0	1	0	0.432	0.17	0.507	-0.26714	0.089631	22	68	22	12	47	46	16	30	43	18	20	26	28	15	29	35	3	11	47	31	569	1
b1958	0	0	0	0.436	0.268	0.483	0.80361	0.045902	8	49	29	9	33	14	10	9	35	2	7	11	5	19	12	12	1	4	6	30	305	1
b1959	0	0	1	0.423	0.221	0.495	1.1082	0.094771	14	51	27	11	30	19	16	11	37	9	2	3	9	7	1	8	1	6	10	34	306	0
b1960	0	0	0	0.435	0.161	0.51	-0.36026	0.083333	6	16	9	2	9	5	3	10	14	2	7	5	2	7	10	13	5	5	16	10	156	1
b1961	1	0	1	0.516	0.278	0.542	-0.44979	0.09322	24	41	24	8	28	20	24	20	46	15	21	24	18	26	31	25	6	5	35	31	472	1
b1962	0	0	0	0.481	0.167	0.487	-0.271	0.077922	13	24	9	4	13	9	6	8	36	2	15	17	5	11	17	15	3	3	12	9	231	1
b1967	0	0	0	0.524	0.218	0.555	-0.22403	0.10601	15	27	14	8	13	15	19	12	32	12	11	8	12	18	19	15	2	3	7	21	283	0
b1968	0	1	0	0.258	-0.133	0.333	-0.051106	0.057522	11	63	45	7	27	35	13	24	29	12	10	15	35	23	23	27	4	3	27	19	452	1
b1969	0	12	0	0.267	-0.099	0.346	-0.008368	0.075314	7	28	22	6	17	18	6	14	18	6	4	10	7	9	21	9	1	5	18	13	239	1
b1970	0	0	0	0.311	-0.141	0.313	-0.32774	0.10949	6	15	5	1	11	8	6	11	11	7	4	8	8	11	6	6	0	2	4	7	137	0
b1971	0	0	1	0.458	0.188	0.498	-0.28892	0.11377	16	36	12	7	19	16	28	16	34	14	6	11	14	21	16	17	1	8	18	24	334	0
b1972	0	0	1	0.33	0.151	0.458	0.54265	0.10427	7	49	13	2	12	7	8	13	20	7	8	9	6	13	2	2	2	8	12	11	211	0
b1973	0	0	0	0.376	-0.092	0.413	-0.57407	0.125	10	14	12	5	13	17	9	9	14	14	10	9	8	19	15	15	2	3	5	13	216	0
b1974	0	1	0	0.323	0.076	0.465	0.30376	0.13978	11	22	17	10	7	12	10	12	18	9	8	3	7	11	2	4	0	6	8	9	186	0
b1976	1	0	0	0.362	-0.032	0.419	-0.14748	0.11151	18	33	14	2	17	20	15	8	24	4	10	21	9	6	18	22	6	9	11	11	278	0
b1978	0	0	1	0.417	0.108	0.483	-0.21729	0.062946	75	171	96	38	209	226	83	273	244	55	31	98	171	105	131	106	6	20	59	186	2383	0
b1981	0	4	0	0.375	0.096	0.462	0.65502	0.13242	34	56	29	18	30	29	15	24	49	13	5	14	8	8	9	14	5	11	22	45	438	0
b1982	0	0	0	0.409	0.119	0.475	-0.29484	0.095041	17	49	28	5	26	30	30	37	42	22	16	18	15	12	30	26	5	7	34	35	484	0
b1983	0	1	0	0.453	0.019	0.5	-0.24832	0.071429	10	13	20	3	21	9	7	16	24	6	4	6	12	19	17	23	0	1	6	21	238	0
b1988	0	0	0	0.342	0.021	0.412	0.22459	0.045902	7	38	20	9	26	28	13	14	37	5	6	21	11	9	8	16	3	2	15	17	305	1
b1990	0	3	0	0.382	0.034	0.462	-0.34226	0.083871	11	25	16	6	26	19	28	21	21	12	4	16	18	7	12	16	2	3	24	23	310	1
b1991	0	0	0	0.365	0.054	0.442	0.34234	0.02507	3	41	27	14	29	18	20	17	49	5	6	10	18	12	15	18	6	1	12	38	359	1
b1992	0	0	0	0.417	0.174	0.449	0.86842	0.076923	13	46	15	10	19	13	5	12	29	3	5	5	1	4	8	8	4	3	16	28	247	1
b1993	0	0	0	0.385	-0.002	0.398	-0.13481	0.049724	2	15	14	6	17	8	5	7	19	3	7	10	7	5	11	14	3	4	12	12	181	1
b1994	0	10	0	0.438	0.224	0.517	-0.51982	0.088757	16	32	19	16	13	17	12	18	28	7	15	22	15	20	14	23	1	7	25	18	338	1
b1999	0	2	0	0.416	0.202	0.484	-0.027966	0.09322	10	23	12	3	26	16	10	15	22	4	5	12	3	6	14	14	5	8	22	6	236	0
b2000	0	1	1	0.476	0.259	0.549	-0.27546	0.048123	20	82	29	16	93	80	18	115	97	17	22	40	75	26	59	32	1	13	49	155	1039	0
b2001	0	0	0	0.397	0.179	0.506	-0.026367	0.10156	23	68	34	11	17	31	17	28	47	16	10	19	27	16	21	33	13	13	30	38	512	0
b2002	0	2	0	0.474	0.367	0.566	-0.13514	0.054054	5	20	8	2	12	5	6	10	14	2	8	5	8	3	4	12	0	1	13	10	148	0
b2004	0	3	0	0.405	0.234	0.513	-0.2959	0.090164	3	18	1	3	6	5	9	11	9	6	5	4	4	4	10	4	4	2	6	8	122	0
b2005	1	2	0	0.417	0.311	0.545	-0.2	0.064516	3	15	9	2	7	8	7	9	10	4	2	6	6	4	7	6	2	1	10	6	124	0
b2007	0	0	3	0.605	0.436	0.712	-0.69389	0.045802	3	12	12	6	6	9	2	3	6	3	1	5	7	16	11	11	1	0	10	7	131	1
b2008	0	0	0	0.426	0.253	0.511	0.28892	0.088068	12	57	27	10	25	18	17	19	26	10	10	15	14	12	7	18	4	9	22	20	352	1
b2009	1	0	0	0.467	0.104	0.483	-0.36306	0.14013	7	9	5	5	18	4	10	8	10	10	3	7	7	10	9	15	2	5	3	10	157	1
b2010	0	2	0	0.447	0.095	0.468	-0.32769	0.084615	14	37	22	10	26	25	13	21	32	11	16	16	15	20	25	23	1	8	22	33	390	1
b2011	0	0	3	0.468	0.176	0.481	-0.40126	0.10526	24	47	21	11	29	13	28	23	49	17	14	20	27	21	37	30	5	9	31	19	475	0
b2013	0	0	1	0.379	0.123	0.475	0.71562	0.11648	20	44	26	16	29	19	10	22	38	9	5	9	9	10	3	8	4	12	17	42	352	1
b2016	0	0	0	0.378	0.108	0.46	-0.1	0.062044	7	33	14	8	19	16	20	13	22	7	7	9	8	8	18	15	3	3	16	28	274	1
b2020	0	0	2	0.584	0.338	0.591	-0.012673	0.048387	12	39	22	7	36	34	22	30	63	7	5	23	13	17	22	28	7	2	21	24	434	0
b2021	0	0	2	0.551	0.351	0.603	-0.034551	0.075843	9	38	24	4	28	18	20	20	37	14	1	21	15	12	15	26	9	4	21	20	356	0
b2022	0	0	2	0.593	0.407	0.623	-0.35337	0.08427	18	37	20	12	21	14	13	21	19	10	12	17	9	19	30	22	6	2	24	30	356	0
b2023	0	0	2	0.61	0.43	0.642	-0.071429	0.096939	10	20	8	7	16	7	12	6	17	7	4	9	10	8	12	10	4	2	9	18	196	0
b2024	0	0	2	0.613	0.414	0.585	0.079675	0.052846	4	25	11	2	34	11	8	9	25	6	3	14	6	10	18	13	3	3	13	28	246	0
b2025	0	0	2	0.598	0.39	0.6	-0.043798	0.073643	8	18	22	4	27	11	6	11	24	7	5	11	7	13	21	17	5	4	15	22	258	0
b2026	0	0	2	0.554	0.443	0.621	-0.33104	0.068966	6	28	5	5	13	11	6	19	14	5	6	11	7	11	12	16	3	3	9	13	203	0
b2027	0	0	0	0.42	0.109	0.483	-0.26095	0.056213	5	37	27	10	25	16	12	18	29	11	3	31	18	20	19	20	0	3	17	17	338	1
b2028	0	0	1	0.473	0.136	0.5	-0.20696	0.090206	17	30	36	10	27	28	15	17	32	18	5	13	24	24	26	23	2	0	22	19	388	1
b2029	0	0	4	0.689	0.394	0.674	-0.19979	0.098291	17	40	35	7	29	25	16	22	51	25	4	21	20	28	27	34	2	4	20	41	468	1
b2031	0	0	0	0.341	-0.023	0.39	-0.14331	0.12739	7	17	16	3	10	10	3	2	8	13	7	2	8	14	15	7	2	0	5	8	157	1
b2032	0	0	0	0.342	-0.114	0.396	-0.15807	0.1371	29	35	31	5	25	25	13	16	19	16	8	5	25	42	17	26	5	6	10	14	372	1
b2033	0	0	0	0.297	-0.138	0.351	0.10255	0.086735	10	13	20	3	22	14	8	10	9	5	5	2	13	9	9	7	3	2	14	18	196	1
b2034	0	0	0	0.277	-0.183	0.331	-0.19697	0.11818	21	28	29	9	21	27	10	13	13	14	7	9	16	24	29	15	5	4	15	21	330	1
b2035	0	0	0	0.262	-0.195	0.325	0.85284	0.17783	37	47	44	14	35	37	6	22	18	27	6	10	17	16	8	8	7	5	9	15	388	1
b2037	0	0	0	0.237	-0.136	0.32	0.91687	0.098795	24	65	52	10	33	35	14	27	30	12	5	8	22	20	5	8	4	5	10	26	415	1
b2038	0	0	0	0.301	-0.202	0.339	-0.20378	0.12432	13	18	13	1	14	13	7	6	9	6	6	8	8	8	14	11	3	4	11	12	185	1
b2039	0	1	0	0.414	0.049	0.459	-0.19283	0.095563	10	30	22	10	17	15	15	13	20	16	3	14	13	18	17	18	2	2	12	26	293	1
b2040	0	0	0	0.396	0.021	0.436	-0.092977	0.093645	12	29	13	4	21	9	15	23	43	10	7	8	18	14	13	20	3	6	12	19	299	1
b2041	0	1	0	0.448	0.016	0.469	-0.44238	0.099723	9	24	24	2	28	23	16	22	32	20	13	9	19	19	24	26	3	7	18	23	361	1
b2042	1	1	1	0.528	0.31	0.582	-0.092256	0.053872	6	30	22	13	24	15	18	11	26	8	4	13	8	20	18	21	3	2	15	20	297	1
b2043	0	0	0	0.42	0.163	0.506	-0.15065	0.073276	22	33	47	12	33	28	14	21	31	9	15	17	44	24	26	15	6	3	25	39	464	1
b2044	0	0	0	0.479	0.319	0.563	-0.10764	0.071429	17	45	24	11	30	18	20	20	42	6	10	19	10	21	19	27	3	6	31	27	406	1
b2045	0	0	0	0.538	0.304	0.56	-0.018075	0.070423	16	48	25	16	35	24	12	21	38	11	16	24	17	16	26	18	5	3	25	30	426	1
b2046	0	0	0	0.515	0.404	0.547	0.88354	0.095528	28	79	45	14	54	30	19	23	40	13	6	14	22	20	10	10	4	6	18	37	492	1
b2047	0	0	0	0.545	0.407	0.592	0.15388	0.10129	22	53	28	17	46	22	16	24	32	12	9	17	21	25	20	19	7	13	27	34	464	1
b2048	0	1	0	0.586	0.396	0.616	-0.22653	0.08114	21	44	26	12	32	15	21	24	40	12	10	7	22	24	34	31	5	4	30	42	456	1
b2049	0	0	0	0.596	0.365	0.552	-0.17301	0.077406	11	39	23	11	52	24	21	18	49	19	14	14	15	22	31	39	8	7	28	33	478	1
b2050	0	0	0	0.542	0.336	0.563	-0.085749	0.078624	13	44	23	10	32	16	20	15	43	13	7	19	17	22	16	26	5	6	25	35	407	1
b2051	0	0	0	0.439	0.207	0.506	-0.29688	0.1375	13	19	2	3	12	8	6	11	11	6	4	6	5	3	11	12	0	3	13	12	160	1
b2052	0	0	0	0.556	0.364	0.599	-0.26667	0.084112	11	30	18	10	24	18	14	14	29	12	14	15	16	11	17	19	3	4	21	21	321	1
b2053	0	0	0	0.695	0.506	0.712	-0.30536	0.099196	13	33	18	11	29	22	16	22	30	20	12	14	10	20	18	31	3	4	20	27	373	1
b2054	0	0	0	0.363	0.076	0.42	0.19945	0.10989	8	13	13	1	22	12	8	12	15	5	4	6	6	9	7	5	3	7	9	17	182	1
b2055	0	0	0	0.464	0.178	0.511	-0.1875	0.11694	14	24	14	8	15	17	5	9	23	10	8	8	15	21	13	10	1	5	9	19	248	1
b2056	0	0	0	0.392	0.103	0.436	0.87704	0.15556	35	57	46	12	32	34	12	20	26	23	3	6	12	20	7	10	2	5	13	30	405	1
b2057	0	0	0	0.54	0.366	0.588	-0.19136	0.088889	20	41	17	10	32	21	16	21	34	12	16	23	21	21	16	20	8	4	22	30	405	1
b2058	0	0	0	0.584	0.34	0.558	0.34753	0.074074	5	14	13	3	21	5	4	7	16	4	5	1	13	6	7	5	5	3	10	15	162	1
b2059	0	0	1	0.582	0.408	0.648	-0.5086	0.13262	12	24	20	7	13	16	10	15	17	17	7	18	15	17	16	12	4	8	20	11	279	1
b2060	0	1	0	0.585	0.379	0.596	-0.13443	0.060109	19	76	52	17	60	49	26	48	63	20	7	37	36	44	37	46	3	5	39	48	732	1
b2061	1	1	0	0.519	0.315	0.579	-0.28844	0.061224	3	16	7	5	9	7	6	5	15	4	5	6	6	5	4	14	6	2	14	8	147	1
b2062	0	1	0	0.529	0.339	0.585	-0.21636	0.068602	7	35	23	17	32	23	20	30	24	14	4	18	24	16	27	11	1	5	20	28	379	1
b2063	0	2	0	0.449	0.261	0.516	0.20565	0.07286	28	79	42	19	48	26	23	29	36	7	13	27	20	15	28	39	1	5	35	29	549	0
b2064	0	0	0	0.407	0.172	0.484	-0.4222	0.061588	20	77	25	17	40	39	25	36	41	7	9	58	36	22	47	26	1	11	37	43	617	1
b2065	0	0	3	0.579	0.449	0.602	-0.16166	0.067358	6	24	9	4	14	12	12	6	18	4	4	2	6	5	15	12	2	3	18	17	193	1
b2066	0	0	1	0.496	0.245	0.565	-0.25325	0.064935	6	23	21	8	16	16	10	9	14	9	7	12	6	14	15	15	3	0	17	10	231	1
b2067	0	0	0	0.422	0.201	0.487	0.16597	0.078733	40	165	74	42	70	82	47	49	93	24	32	46	44	31	48	65	10	23	60	60	1105	0
b2068	0	0	0	0.411	0.198	0.483	-0.03617	0.10638	9	33	12	8	15	9	20	13	40	12	4	14	6	8	13	13	4	9	20	20	282	1
b2069	0	0	0	0.561	0.387	0.603	-0.14119	0.070064	16	59	23	8	31	30	23	17	50	10	8	26	13	17	29	30	6	7	33	35	471	0
b2070	0	0	0	0.411	0.15	0.496	-0.084259	0.080247	30	67	33	18	45	32	38	33	72	15	22	30	15	31	29	36	8	7	41	46	648	1
b2071	0	0	0	0.395	0.041	0.458	-0.34706	0.11111	7	11	11	6	10	7	4	14	9	7	3	2	4	15	14	10	0	3	5	11	153	0
b2072	0	0	0	0.422	0.111	0.448	0.13518	0.071146	12	33	8	9	18	15	10	17	30	3	5	15	9	5	17	13	3	3	8	20	253	1
b2073	1	0	0	0.444	0.151	0.486	-0.083105	0.10046	15	21	11	5	14	17	16	13	20	3	1	9	7	7	10	15	2	4	14	15	219	1
b2074	0	3	1	0.502	0.271	0.533	-0.1694	0.05819	15	39	22	5	46	31	16	35	56	5	5	37	16	24	25	22	2	7	26	30	464	0
b2075	0	6	0	0.547	0.366	0.583	0.37558	0.059615	35	132	82	34	91	79	55	75	107	19	5	63	36	25	47	36	2	8	47	62	1040	0
b2076	0	6	0	0.497	0.316	0.543	0.28527	0.065366	40	131	76	35	80	75	53	63	101	21	7	54	38	31	47	36	4	6	55	72	1025	0
b2077	0	4	0	0.442	0.306	0.529	0.79682	0.093418	28	78	24	29	44	35	20	35	38	9	7	15	15	7	10	4	1	7	21	44	471	0
b2078	0	3	0	0.467	0.275	0.551	-0.20771	0.077088	25	59	23	7	29	27	21	26	39	5	10	25	18	16	29	25	2	6	38	37	467	0
b2079	0	7	0	0.541	0.366	0.594	-0.28125	0.066667	5	32	20	4	14	11	15	12	13	9	4	10	3	10	20	18	4	2	23	11	240	0
b2080	1	0	0	0.465	0.201	0.538	-0.55772	0.097561	7	6	7	3	5	16	1	10	11	4	2	7	10	10	2	8	0	1	4	9	123	0
b2081	0	0	2	0.631	0.403	0.644	-0.40993	0.094923	18	38	22	17	30	17	23	23	36	21	15	16	26	23	21	38	5	4	25	35	453	0
b2084	0	0	0	0.203	-0.058	0.358	-0.28409	0.090909	3	6	6	4	6	7	4	3	3	2	4	3	2	4	2	3	4	3	10	9	88	1
b2085	0	0	0	0.305	-0.086	0.42	-0.1576	0.08	4	11	10	5	6	7	1	7	10	5	3	4	6	10	3	10	4	1	6	12	125	1
b2086	0	0	0	0.388	0.08	0.433	0.029766	0.050167	10	34	28	7	11	11	16	18	30	2	5	11	14	9	20	19	6	3	14	31	299	0
b2088	0	4	0	0.48	0.25	0.576	-0.93922	0.058824	2	11	3	2	3	10	2	8	11	3	2	8	2	10	1	12	0	1	10	1	102	0
b2089	0	5	0	0.41	0.191	0.507	-0.50729	0.11806	12	21	11	7	17	22	8	11	26	13	9	16	10	13	11	13	11	9	32	16	288	0
b2091	1	4	0	0.407	0.064	0.446	0.13902	0.072254	15	34	26	7	26	25	18	16	34	7	10	13	9	16	15	21	8	3	14	29	346	1
b2092	0	1	0	0.491	0.25	0.517	0.82417	0.086475	25	48	54	22	41	17	21	23	47	5	9	13	11	16	16	9	2	9	15	48	451	1
b2093	0	0	0	0.425	0.121	0.511	0.30638	0.031915	2	7	13	4	7	3	3	6	7	1	3	4	4	5	3	7	4	0	3	8	94	1
b2094	0	0	0	0.343	-0.024	0.404	0.003333	0.066667	6	18	12	3	12	7	7	9	12	3	6	10	5	7	9	11	2	1	5	5	150	1
b2095	0	1	0	0.452	0.137	0.481	-0.12071	0.088095	15	32	33	10	30	23	18	21	46	17	14	21	12	14	19	34	8	5	25	23	420	1
b2096	0	2	0	0.46	0.138	0.458	-0.097552	0.059441	9	24	15	8	25	16	10	16	37	7	13	15	14	13	16	15	4	1	11	17	286	1
b2097	0	0	0	0.489	0.247	0.572	-0.15107	0.082888	8	32	25	11	26	22	11	19	43	22	9	12	22	16	22	14	4	1	23	32	374	1
b2098	0	2	0	0.533	0.283	0.58	0.72682	0.17177	44	52	32	20	24	22	16	27	44	19	2	9	9	17	15	11	5	10	11	36	425	0
b2099	0	0	0	0.524	0.26	0.573	0.030838	0.056886	9	34	21	6	20	20	14	16	53	5	4	9	16	12	24	16	7	5	20	23	334	0
b2100	0	0	0	0.453	0.2	0.51	0.18785	0.068536	9	41	17	6	24	16	15	11	41	4	4	12	12	7	16	21	7	9	17	32	321	0
b2101	0	0	0	0.44	0.153	0.457	-0.30565	0.072581	7	21	18	3	25	18	9	9	18	9	7	18	7	11	12	21	3	2	19	11	248	1
b2102	0	0	0	0.401	0.128	0.485	-0.35818	0.14546	17	19	17	5	21	19	12	12	18	15	6	15	10	15	14	12	1	8	21	18	275	1
b2103	0	0	1	0.457	0.214	0.535	-0.037218	0.052632	6	30	12	7	18	17	12	21	34	3	8	14	6	7	15	13	3	5	15	20	266	1
b2104	0	0	0	0.407	0.07	0.446	0.22252	0.045802	7	24	11	8	22	14	11	19	45	2	11	14	7	4	11	12	6	3	10	21	262	1
b2105	1	0	0	0.573	0.294	0.598	-0.29222	0.011111	0	10	7	3	9	3	1	2	8	1	5	6	1	10	6	7	1	0	5	5	90	1
b2106	0	0	0	0.414	0.139	0.467	0.28431	0.09854	14	29	23	10	17	13	6	18	29	4	23	10	6	8	6	10	2	9	11	26	274	0
b2107	0	0	0	0.382	0.013	0.436	-0.16221	0.12209	8	15	14	5	5	14	6	13	18	9	6	4	6	11	11	6	0	4	6	11	172	0
b2108	0	0	0	0.295	-0.071	0.37	0	0.069767	8	35	21	10	25	41	10	34	25	14	3	13	32	17	14	8	6	2	5	21	344	1
b2109	0	8	0	0.367	-0.037	0.394	-0.49334	0.12228	37	56	38	14	56	75	26	45	58	48	12	48	63	29	53	31	4	16	44	73	826	1
b2110	1	4	0	0.349	-0.029	0.385	-0.13598	0.07113	7	21	24	9	17	15	17	8	17	6	3	9	25	20	9	8	0	4	7	13	239	1
b2111	1	0	0	0.5	0.081	0.491	0.048333	0.088889	8	11	11	5	17	22	6	12	18	8	0	3	8	14	14	6	2	0	2	13	180	1
b2112	0	0	0	0.319	-0.068	0.393	-0.053763	0.086022	3	7	5	3	8	10	5	7	7	4	2	4	5	3	3	2	2	1	5	7	93	1
b2113	0	0	1	0.532	0.303	0.566	0.005277	0.055409	7	39	24	16	30	20	21	24	37	8	14	16	14	21	17	21	3	6	10	31	379	1
b2114	1	0	5	0.694	0.458	0.687	-0.30295	0.10635	37	57	36	21	42	41	32	28	59	24	16	28	29	40	45	44	8	11	33	46	677	0
b2118	0	0	0	0.392	0.143	0.491	-0.32975	0.097521	49	161	50	20	56	68	75	54	121	37	28	71	48	55	60	85	10	32	78	52	1210	0
b2119	0	0	0	0.445	0.229	0.523	-0.17526	0.067708	13	41	20	11	23	20	19	23	48	9	9	15	14	13	18	27	3	4	30	24	384	0
b2120	0	0	0	0.394	0.17	0.488	-0.10619	0.065876	18	113	31	15	23	43	46	34	106	12	29	58	18	14	36	43	15	20	40	45	759	0
b2121	0	0	0	0.423	0.204	0.496	-0.13201	0.055556	8	49	19	8	31	28	13	19	33	6	10	23	12	10	20	25	5	7	29	23	378	0
b2122	0	0	0	0.418	0.186	0.508	-0.1336	0.062701	16	74	25	12	38	54	33	28	73	9	14	40	20	10	23	43	18	14	45	33	622	0
b2123	0	0	0	0.623	0.287	0.629	-0.14268	0.089172	8	11	9	6	12	11	1	11	18	6	0	5	6	21	7	14	1	0	0	10	157	0
b2124	0	0	0	0.562	0.361	0.603	-0.32692	0.070513	7	19	12	4	8	7	5	4	13	3	2	6	10	10	9	12	2	1	15	7	156	1
b2125	0	1	0	0.44	0.192	0.494	-0.18484	0.065574	9	35	15	7	17	13	10	9	14	7	7	11	6	11	12	24	3	0	20	14	244	1
b2126	0	1	0	0.394	0.177	0.483	0.17469	0.074866	23	70	42	20	41	31	20	33	48	16	12	29	21	21	20	29	7	3	33	42	561	1
b2127	0	1	0	0.398	0.222	0.515	-0.34897	0.078189	4	35	17	2	12	9	7	15	14	5	5	24	11	8	14	10	4	10	20	17	243	0
b2128	0	0	0	0.445	0.267	0.511	0.99547	0.08642	13	33	24	4	24	11	16	13	38	4	2	11	2	4	3	6	0	4	10	21	243	1
b2129	0	26	0	0.45	0.252	0.497	-0.11948	0.055195	12	43	13	10	25	18	11	12	24	3	9	19	9	5	16	23	2	2	28	24	308	1
b2130	0	0	0	0.466	0.321	0.519	1.0465	0.088312	17	76	26	8	36	18	18	17	52	6	5	15	8	6	10	3	5	11	16	32	385	1
b2131	0	0	0	0.471	0.21	0.502	-0.065902	0.07541	8	36	11	4	23	16	16	18	43	9	2	20	11	22	15	15	0	6	6	24	305	1
b2132	0	0	0	0.597	0.362	0.592	-0.26	0.077124	25	65	29	27	67	53	38	46	73	26	10	28	28	53	54	40	1	8	33	61	765	1
b2133	0	0	0	0.538	0.31	0.567	-0.44518	0.094571	26	58	25	14	34	26	24	28	44	23	24	19	22	37	43	37	6	5	33	43	571	0
b2134	0	0	0	0.524	0.295	0.553	-0.023003	0.067093	10	32	14	16	22	23	16	24	41	9	7	10	18	21	12	8	1	2	15	12	313	1
b2135	0	0	0	0.483	0.32	0.574	0.74138	0.13793	11	31	12	8	19	12	7	11	16	10	7	5	7	2	2	6	3	7	6	21	203	1
b2136	0	0	0	0.432	0.263	0.503	0.28382	0.10784	9	31	14	4	17	5	9	9	14	6	7	11	4	11	6	4	1	7	12	23	204	0
b2137	0	8	0	0.446	0.141	0.446	0.079447	0.051383	8	24	18	8	18	12	11	13	33	2	7	11	9	10	16	14	3	3	10	23	253	1
b2139	0	0	0	0.351	0.113	0.467	0.16875	0.072917	3	11	6	5	3	7	8	7	12	3	4	6	4	3	3	1	3	1	2	4	96	1
b2140	0	1	1	0.472	0.271	0.518	-0.16413	0.066667	5	34	18	6	30	13	15	11	28	8	6	19	12	14	16	22	6	8	21	23	315	1
b2142	0	0	1	0.459	0.247	0.509	1.0385	0.08658	11	31	24	10	19	16	12	12	32	6	3	4	4	6	3	5	4	3	8	18	231	0
b2143	0	0	2	0.511	0.237	0.544	0.00102	0.078231	11	39	13	6	8	19	16	14	47	9	9	13	11	10	17	13	5	3	11	20	294	0
b2144	0	1	1	0.424	0.121	0.465	0.014226	0.11297	10	31	16	7	17	9	13	10	19	15	3	13	7	11	14	8	2	2	17	15	239	0
b2146	0	1	0	0.442	0.11	0.473	-0.089078	0.058252	15	34	26	5	31	19	18	28	46	8	7	24	13	19	20	30	13	1	20	35	412	0
b2147	0	0	1	0.507	0.216	0.517	-0.09201	0.075061	15	34	28	16	26	23	19	19	30	12	9	14	17	24	20	31	18	4	15	39	413	0
b2149	0	7	1	0.436	0.147	0.496	-0.15474	0.057312	15	52	50	20	30	36	14	30	24	10	12	19	25	34	26	34	3	4	26	42	506	1
b2150	1	0	0	0.697	0.4	0.66	-0.27349	0.060241	8	27	16	9	28	14	10	13	49	7	4	15	23	33	31	12	0	5	6	22	332	1
b2151	0	10	0	0.495	0.225	0.517	0.02948	0.046243	6	31	23	15	28	21	13	18	48	8	10	15	19	9	21	13	4	2	21	21	346	1
b2152	0	0	0	0.398	0.218	0.503	0.61351	0.14026	22	74	23	9	22	18	13	16	38	14	5	15	9	8	11	6	4	18	25	35	385	1
b2153	1	0	3	0.539	0.335	0.575	-0.12117	0.04955	7	23	16	8	17	13	8	20	18	4	10	9	9	11	12	13	2	0	13	9	222	1
b2154	0	1	0	0.503	0.278	0.559	-0.32014	0.11871	12	26	11	9	11	18	20	12	28	13	9	15	11	8	19	12	6	8	12	18	278	0
b2155	0	2	0	0.582	0.37	0.628	-0.5997	0.10256	23	48	25	7	51	56	27	50	36	28	9	19	41	34	54	37	4	17	38	59	663	1
b2156	0	8	0	0.66	0.454	0.694	0.61554	0.14724	35	52	46	16	33	29	19	29	49	22	5	11	15	14	12	14	3	15	17	53	489	1
b2157	0	0	0	0.443	0.257	0.532	0.017065	0.061433	8	41	18	6	23	20	15	11	27	7	10	14	7	5	12	22	3	3	24	17	293	1
b2158	0	0	0	0.581	0.357	0.602	0.99628	0.094556	19	47	33	10	34	24	12	21	46	7	8	10	7	14	6	6	3	7	5	30	349	0
b2159	0	0	3	0.542	0.263	0.58	-0.20351	0.084211	14	23	22	5	10	13	7	17	38	6	12	12	10	13	19	20	6	4	14	20	285	0
b2160	0	1	0	0.464	0.226	0.517	-0.015746	0.063536	11	43	22	9	26	23	11	20	36	9	13	15	17	9	23	19	6	3	21	26	362	0
b2161	1	2	0	0.44	0.21	0.489	0.97764	0.098558	28	49	42	14	37	29	15	19	58	8	3	7	13	13	8	12	2	5	10	44	416	1
b2162	0	2	0	0.504	0.27	0.569	0.12109	0.060703	9	24	28	14	26	7	20	23	25	8	6	10	14	12	21	16	7	2	10	31	313	1
b2163	1	0	0	0.345	0.05	0.425	-0.084018	0.11416	13	34	11	5	9	13	7	8	17	10	8	11	8	12	11	12	5	2	13	10	219	0
b2164	1	2	1	0.506	0.242	0.539	0.99014	0.10337	30	46	48	17	30	34	16	15	58	9	1	8	12	13	8	12	2	4	9	44	416	1
b2166	0	1	0	0.404	0.027	0.438	0.057827	0.073482	7	29	20	8	27	28	9	11	33	10	5	9	25	11	17	16	7	6	9	26	313	1
b2167	0	2	1	0.648	0.408	0.662	0.58455	0.058615	16	62	40	24	40	22	32	32	100	13	6	10	9	31	15	23	6	4	14	64	563	1
b2168	0	0	1	0.569	0.347	0.623	0.059615	0.070513	13	30	15	8	32	21	13	16	30	2	4	11	11	12	17	19	4	7	18	29	312	1
b2169	0	0	0	0.56	0.326	0.601	-0.028723	0.034574	9	48	15	8	29	18	8	24	55	2	7	21	16	17	29	21	0	2	15	32	376	1
b2170	0	2	0	0.471	0.212	0.508	0.83944	0.11959	31	52	28	20	31	25	14	22	45	9	6	7	11	9	8	9	7	7	18	34	393	0
b2171	0	0	0	0.515	0.296	0.592	-0.35273	0.08	10	24	18	9	18	14	16	17	16	11	5	10	8	15	19	19	4	1	19	22	275	0
b2172	0	2	0	0.466	0.181	0.493	-0.11434	0.065574	16	50	31	12	37	27	23	20	48	7	20	29	17	16	32	26	8	9	27	33	488	0
b2173	0	0	0	0.409	0.227	0.522	-0.22195	0.045732	5	49	19	2	17	18	17	16	29	2	11	16	14	13	21	19	5	8	21	26	328	0
b2174	0	0	0	0.331	0.059	0.405	0.66185	0.12851	22	37	23	10	19	14	13	10	17	3	4	5	12	12	10	4	1	7	11	15	249	0
b2175	0	1	0	0.475	0.162	0.547	-0.46117	0.079787	6	13	10	5	15	22	5	9	12	7	3	9	10	9	6	10	2	2	18	15	188	0
b2176	0	6	0	0.433	0.197	0.503	0.10502	0.098456	24	65	34	16	40	23	28	37	41	16	10	18	20	23	29	27	5	11	26	25	518	0
b2177	0	0	0	0.47	0.212	0.518	-0.43152	0.14026	32	54	28	15	32	38	37	29	56	33	4	27	35	33	41	26	0	20	38	28	606	0
b2178	0	4	0	0.531	0.291	0.543	0.58736	0.14011	28	45	38	7	27	24	15	19	28	16	5	5	11	10	17	10	0	7	18	34	364	0
b2179	1	1	0	0.398	0.189	0.478	0.37771	0.13197	22	56	19	7	21	28	18	14	25	9	2	11	16	7	13	7	3	14	20	29	341	0
b2180	0	5	0	0.362	0.155	0.457	-0.063327	0.037807	12	79	34	10	41	35	27	28	37	8	18	43	18	14	16	32	4	0	40	33	529	0
b2181	0	0	0	0.423	0.148	0.477	-0.075439	0.096491	6	12	4	1	9	11	9	2	9	3	1	5	8	4	5	7	5	2	4	7	114	1
b2182	0	1	0	0.479	0.251	0.512	0.95429	0.14141	37	45	33	22	31	32	17	17	52	10	7	7	10	6	5	7	4	9	17	28	396	1
b2183	0	0	1	0.533	0.23	0.533	-0.36277	0.064935	6	22	11	4	21	7	13	16	19	7	11	10	6	9	17	16	2	2	16	16	231	1
b2184	0	0	0	0.504	0.256	0.532	-0.27799	0.090444	30	62	29	9	39	16	27	30	54	17	22	31	14	27	38	35	12	6	47	41	586	0
b2185	1	0	3	0.819	0.532	0.846	-0.46808	0.074468	4	5	7	3	8	2	4	2	11	3	3	5	3	11	5	7	0	0	6	5	94	0
b2186	0	0	0	0.521	0.297	0.579	-0.36448	0.089552	17	45	11	5	18	20	8	19	30	11	5	17	16	13	20	32	2	2	23	21	335	1
b2188	0	0	1	0.478	0.254	0.543	-0.12184	0.11945	33	72	35	15	33	42	24	41	41	22	14	33	30	12	29	21	0	15	43	31	586	0
b2190	0	3	0	0.424	0.055	0.467	-0.23589	0.077751	27	56	39	21	72	59	12	77	75	28	11	29	66	31	54	39	0	10	26	104	836	1
b2192	0	10	0	0.433	0.225	0.517	-0.53373	0.088757	16	32	19	16	13	17	12	18	28	7	15	22	15	19	14	23	1	7	27	17	338	1
b2193	0	3	1	0.473	0.246	0.512	-0.013954	0.037209	6	30	13	6	19	14	6	7	21	2	3	10	8	7	18	15	0	0	16	14	215	0
b2194	0	0	0	0.508	0.331	0.574	-0.16886	0.077143	8	38	17	14	27	19	17	14	38	14	2	23	14	13	17	21	2	5	25	22	350	1
b2195	0	0	1	0.517	0.285	0.54	-0.18811	0.097297	5	26	11	3	9	6	11	5	17	7	2	9	9	11	11	11	2	6	9	15	185	1
b2196	0	1	1	0.533	0.367	0.569	0.64127	0.12674	39	98	31	24	59	42	27	33	70	18	8	7	19	13	17	20	4	25	38	55	647	1
b2197	1	0	1	0.565	0.351	0.588	-0.27547	0.069182	3	16	8	5	15	7	9	6	12	7	3	6	7	8	7	13	1	1	11	14	159	1
b2199	0	0	1	0.507	0.341	0.523	0.58571	0.13878	10	31	21	12	19	13	11	10	27	7	5	8	5	6	5	4	1	17	15	18	245	1
b2200	0	0	1	0.392	0.284	0.507	1.1341	0.077273	10	51	15	10	15	10	16	11	28	2	3	5	1	2	6	5	0	5	9	16	220	1
b2201	0	0	1	0.359	0.101	0.449	-0.24146	0.058537	5	31	10	2	9	8	6	18	19	2	7	16	7	3	9	12	2	5	17	17	205	1
b2202	0	0	1	0.54	0.264	0.568	-0.623	0.095	9	11	9	10	11	8	8	11	11	5	9	7	11	16	10	13	8	5	13	15	200	1
b2203	0	0	1	0.562	0.332	0.599	-0.38718	0.076923	5	7	5	7	13	11	12	11	12	5	5	9	6	7	6	8	5	2	7	13	156	1
b2204	0	0	1	0.463	0.328	0.543	0.39652	0.094077	12	40	13	7	28	20	13	17	19	4	8	6	7	7	12	7	13	11	20	23	287	1
b2205	0	0	1	0.508	0.293	0.551	-0.15454	0.047619	6	23	8	3	16	11	12	10	25	4	4	9	8	10	11	14	16	1	19	21	231	1
b2206	0	1	1	0.705	0.522	0.712	-0.43816	0.10387	38	64	32	22	54	35	49	41	78	28	17	33	38	55	45	54	12	20	48	65	828	1
b2207	0	0	1	0.568	0.332	0.576	-0.065517	0.034483	1	6	5	1	13	9	3	5	6	1	2	8	3	1	3	11	2	1	2	4	87	1
b2208	0	0	1	0.471	0.202	0.55	-0.24329	0.085366	6	10	10	1	4	14	9	7	18	5	5	8	9	3	6	7	16	3	12	11	164	1
b2209	0	0	0	0.53	0.209	0.526	-0.25741	0.092593	4	15	6	5	16	7	9	10	14	8	1	6	5	16	9	12	2	3	5	9	162	0
b2210	0	0	3	0.543	0.289	0.565	-0.25529	0.076642	19	51	21	18	45	40	24	30	55	13	8	31	24	32	25	35	0	10	26	41	548	1
b2211	0	0	0	0.481	0.259	0.537	0.19378	0.096892	27	92	31	15	31	27	19	32	53	14	12	22	20	21	22	32	0	12	31	34	547	1
b2212	0	0	0	0.442	0.149	0.502	-0.28611	0.10185	11	23	9	5	9	9	18	9	22	7	7	13	8	8	13	7	4	4	13	17	216	1
b2213	0	0	0	0.428	0.223	0.531	-0.34944	0.064972	12	34	13	6	18	18	15	21	49	6	8	22	11	14	17	21	12	5	33	19	354	1
b2214	0	0	1	0.566	0.32	0.605	-0.28177	0.068376	9	32	18	11	27	25	17	23	30	9	7	21	10	21	22	21	1	6	14	27	351	1
b2215	0	4	0	0.854	0.601	0.875	-0.53324	0.14169	19	27	10	4	25	17	4	24	29	29	1	21	32	17	32	11	0	4	13	48	367	1
b2216	0	0	0	0.439	0.183	0.498	-0.23449	0.066292	27	118	55	23	56	60	31	60	61	22	19	49	50	35	61	58	4	10	50	41	890	0
b2217	0	0	0	0.543	0.295	0.574	0.021296	0.050926	6	29	20	6	14	18	10	9	15	4	3	4	12	20	14	12	0	1	6	13	216	0
b2218	0	5	0	0.429	0.19	0.489	-0.10482	0.072883	33	112	57	27	72	69	42	43	64	25	15	41	47	34	53	58	14	10	63	54	933	1
b2219	0	1	0	0.411	0.142	0.483	-0.033388	0.057566	12	72	61	15	39	34	24	40	48	18	12	38	32	14	28	36	1	5	41	38	608	0
b2220	0	8	0	0.412	0.165	0.503	-0.16811	0.05423	15	53	40	18	24	22	18	22	39	6	12	20	19	20	24	39	5	4	36	25	461	0
b2221	0	0	0	0.43	0.257	0.561	0.15546	0.036364	6	27	17	7	18	7	10	22	14	1	4	7	6	6	13	13	2	1	13	26	220	0
b2222	0	0	0	0.443	0.171	0.473	0.17222	0.041667	6	22	12	11	18	5	9	12	26	1	6	7	7	7	14	10	5	2	12	24	216	0
b2223	0	0	0	0.458	0.239	0.535	0.78341	0.11364	33	50	38	27	32	25	27	24	49	8	6	11	11	10	11	11	3	9	14	41	440	0
b2224	0	4	0	0.452	0.157	0.487	0.26802	0.040609	10	39	25	12	29	22	11	19	67	6	6	18	16	18	15	18	5	0	14	44	394	0
b2225	0	0	0	0.429	0.137	0.474	-0.32287	0.085271	8	19	15	7	19	22	14	17	20	10	5	14	12	8	15	15	0	4	12	22	258	1
b2226	0	0	0	0.384	0.137	0.472	-0.31767	0.091075	14	65	14	5	38	34	28	52	50	20	10	35	14	22	26	28	8	16	36	34	549	1
b2229	0	0	0	0.401	0.174	0.505	-0.28704	0.10648	8	22	11	8	11	11	9	11	18	7	6	19	15	6	9	6	4	8	12	15	216	1
b2230	0	0	0	0.434	0.19	0.513	-0.20035	0.10035	26	73	21	15	34	45	31	27	51	19	11	39	24	28	34	27	2	13	21	37	578	1
b2231	1	1	5	0.696	0.495	0.703	-0.23989	0.049143	16	77	67	21	83	34	31	47	77	24	16	25	31	43	63	81	4	3	66	66	875	1
b2232	1	0	3	0.537	0.274	0.509	-0.22583	0.075	8	22	9	8	24	8	11	11	19	6	11	8	10	16	11	19	3	4	9	23	240	0
b2233	0	0	1	0.449	0.095	0.492	-0.32032	0.0712	31	94	57	20	94	111	31	110	100	42	18	71	88	18	118	44	4	16	28	155	1250	1
b2234	1	1	3	0.691	0.492	0.692	-0.33732	0.09724	28	75	50	16	39	49	31	39	62	41	20	33	35	42	51	46	11	5	40	48	761	0
b2235	1	0	3	0.669	0.436	0.678	-0.27527	0.10638	17	37	28	9	25	26	13	20	22	16	8	23	17	16	25	32	5	7	17	13	376	0
b2236	0	0	2	0.541	0.31	0.617	0.07619	0.047619	1	9	6	2	5	3	4	4	8	2	2	5	1	1	3	8	7	1	6	6	84	0
b2237	0	0	0	0.512	0.191	0.512	-0.47454	0.12037	8	12	11	7	20	8	7	5	21	12	9	6	7	16	9	19	3	6	18	12	216	1
b2239	0	0	0	0.506	0.178	0.525	-0.55279	0.10615	14	29	17	15	22	12	16	19	26	20	10	16	17	32	31	23	1	4	10	24	358	1
b2240	0	2	1	0.558	0.317	0.588	0.49336	0.15487	33	49	31	22	31	20	24	15	45	22	7	10	13	16	14	14	7	15	17	47	452	1
b2241	0	0	1	0.567	0.337	0.604	-0.13395	0.042435	9	54	37	8	39	26	21	36	59	8	14	17	18	14	32	36	14	6	48	46	542	0
b2242	0	0	1	0.428	0.211	0.501	0.061814	0.062053	15	59	19	7	28	23	26	18	40	2	9	30	13	9	17	22	10	9	23	40	419	0
b2243	0	0	1	0.555	0.385	0.608	-0.21414	0.075758	12	41	20	6	26	19	23	30	30	13	8	15	15	27	20	20	18	5	23	25	396	0
b2244	1	3	0	0.391	0.142	0.493	-0.34281	0.093645	14	36	20	10	12	15	13	23	17	11	10	18	6	8	20	25	4	3	23	11	299	0
b2245	0	1	0	0.433	0.176	0.488	-0.046817	0.071161	5	26	17	7	20	16	14	10	34	10	3	15	9	9	16	13	2	4	15	22	267	1
b2246	1	0	0	0.424	0.195	0.475	0.71539	0.11765	31	63	27	12	36	20	16	35	59	10	4	15	10	12	10	12	1	11	19	39	442	1
b2247	0	0	0	0.543	0.288	0.584	-0.20765	0.088889	15	32	21	17	28	23	20	23	28	13	15	14	14	20	24	23	10	8	16	41	405	1
b2248	0	3	0	0.359	0.099	0.444	-0.056923	0.065385	4	36	20	3	11	21	9	15	26	8	6	12	9	8	12	15	6	5	19	15	260	1
b2249	0	0	0	0.476	0.256	0.567	-0.05475	0.07	19	53	13	13	27	27	19	24	38	3	10	20	14	8	14	32	5	6	27	28	400	1
b2250	0	0	0	0.49	0.252	0.578	-0.043316	0.096257	4	18	8	5	13	14	6	8	19	12	1	3	13	7	9	7	0	2	5	33	187	1
b2251	0	0	0	0.408	0.146	0.471	-0.37447	0.092199	4	15	11	2	9	3	5	8	8	6	1	5	4	7	10	15	3	3	12	10	141	0
b2254	0	1	1	0.459	0.205	0.516	0.072981	0.086957	15	32	30	12	22	21	12	17	24	11	10	11	11	9	13	21	4	2	24	21	322	0
b2255	0	0	1	0.502	0.224	0.535	-0.18333	0.092424	28	63	52	9	42	36	35	27	53	23	27	20	28	25	35	43	11	10	45	48	660	0
b2256	0	0	1	0.468	0.187	0.5	-0.28007	0.081081	9	29	19	5	17	12	13	14	28	4	11	12	11	11	16	18	5	11	23	28	296	0
b2257	0	0	1	0.413	0.144	0.462	0.42927	0.15818	35	73	38	13	37	28	28	28	54	24	8	18	15	19	18	16	7	28	25	38	550	0
b2258	0	0	0	0.374	0.09	0.473	0.60135	0.10811	8	37	8	7	14	17	6	12	26	8	7	4	1	8	6	5	8	8	8	24	222	0
b2259	0	0	0	0.398	0.077	0.409	-0.33878	0.05102	1	10	3	3	9	8	2	3	8	2	2	5	5	12	6	5	5	2	3	4	98	1
b2260	1	0	1	0.433	0.207	0.506	-0.066962	0.079823	13	60	14	9	39	23	25	21	41	6	12	27	14	12	17	30	7	17	28	36	451	1
b2265	0	1	1	0.415	0.24	0.534	-0.38006	0.070225	11	48	13	6	16	17	15	19	39	5	10	25	13	13	21	21	6	9	30	19	356	1
b2266	0	0	0	0.48	0.218	0.545	-0.5198	0.079208	1	12	2	1	9	7	2	3	11	6	1	5	1	7	11	6	0	1	8	7	101	1
b2267	1	0	0	0.423	0.078	0.429	-0.2183	0.084967	4	16	10	3	14	7	6	5	9	6	7	11	4	5	12	12	3	3	6	10	153	1
b2268	0	0	0	0.438	0.212	0.528	-0.084887	0.064309	11	39	20	4	14	14	17	21	29	7	12	11	8	13	18	19	6	2	15	31	311	0
b2269	0	0	0	0.287	-0.065	0.386	-0.49727	0.081886	13	47	28	6	17	34	12	20	23	17	12	20	37	32	20	29	7	3	13	13	403	0
b2270	0	0	0	0.389	0.087	0.472	-0.47774	0.069565	16	51	38	11	28	40	28	24	62	17	4	45	31	39	34	37	1	7	27	35	575	1
b2271	0	0	0	0.346	0.008	0.403	-0.11415	0.10769	12	28	24	9	23	24	23	14	30	20	9	16	14	11	22	11	0	3	13	19	325	0
b2272	0	0	0	0.318	-0.009	0.392	-0.28383	0.077844	8	24	12	7	4	11	4	8	9	3	4	5	7	7	13	15	0	2	11	13	167	0
b2274	0	0	0	0.335	-0.134	0.384	-0.16392	0.094937	7	10	16	5	14	10	12	8	3	1	5	5	13	1	11	15	4	7	5	6	158	0
b2275	0	0	0	0.335	-0.045	0.387	-0.347	0.12014	16	27	16	5	11	13	17	13	24	11	5	16	14	12	21	18	8	7	13	16	283	0
b2276	0	0	2	0.649	0.513	0.666	0.916	0.12	23	75	25	17	38	34	19	12	48	21	6	9	9	8	11	9	1	7	12	41	425	1
b2277	0	2	2	0.596	0.441	0.657	0.82142	0.14342	40	76	40	26	35	31	22	26	45	16	11	20	8	13	9	13	3	17	12	46	509	1
b2278	0	5	2	0.647	0.491	0.657	0.86786	0.11909	38	99	33	29	58	33	18	33	69	19	15	11	20	15	14	15	3	16	16	59	613	1
b2280	0	0	2	0.595	0.437	0.602	0.91304	0.092391	9	25	19	6	20	9	5	6	22	6	4	4	4	5	4	11	1	2	6	16	184	1
b2281	0	0	2	0.625	0.449	0.68	-0.32722	0.10556	8	15	10	6	9	5	13	8	12	9	1	4	4	11	9	18	9	2	13	14	180	1
b2282	0	0	2	0.632	0.491	0.656	0.81046	0.14769	30	41	26	16	28	19	15	12	30	8	4	12	9	8	8	10	3	10	10	26	325	1
b2283	0	0	2	0.679	0.486	0.691	-0.31846	0.08022	32	70	45	23	65	48	41	43	97	29	26	44	38	31	55	57	16	12	63	75	910	1
b2284	0	0	2	0.634	0.499	0.702	-0.31843	0.089888	19	48	22	12	16	19	25	23	38	11	7	10	20	25	17	38	9	10	28	48	445	1
b2286	0	2	2	0.657	0.486	0.696	-0.30717	0.10667	32	57	32	22	38	25	37	37	39	20	19	19	20	24	38	40	4	12	43	42	600	1
b2287	0	0	2	0.599	0.324	0.613	-0.32045	0.090909	6	14	11	12	22	10	14	9	13	10	1	11	11	9	13	14	5	4	16	15	220	1
b2288	0	0	2	0.561	0.333	0.606	0.56531	0.13605	12	15	11	5	13	13	3	5	17	3	2	1	4	2	3	7	2	5	13	11	147	1
b2289	0	0	0	0.412	0.126	0.477	-0.010577	0.070513	8	43	13	11	22	23	20	14	34	11	5	12	13	9	19	17	4	3	19	12	312	1
b2291	0	0	0	0.486	0.216	0.529	-0.21608	0.080402	9	25	10	7	11	13	7	5	23	6	7	9	9	12	10	19	2	1	10	4	199	0
b2292	0	0	1	0.443	0.203	0.492	0.73426	0.078689	32	78	41	35	72	38	31	26	58	10	5	10	16	14	20	24	6	6	35	53	610	1
b2293	0	0	0	0.447	0.189	0.477	0.10631	0.045045	6	24	13	3	19	9	15	11	32	1	8	6	5	8	9	18	3	3	12	17	222	1
b2294	0	0	0	0.474	0.178	0.526	-0.55706	0.10588	6	13	11	11	7	6	3	11	12	9	6	12	10	3	7	15	2	3	15	8	170	1
b2295	0	0	1	0.383	0.076	0.465	-0.036424	0.12583	10	20	5	4	10	7	12	8	13	4	1	8	4	9	6	5	1	5	10	9	151	1
b2296	1	1	4	0.764	0.555	0.792	-0.047	0.0675	13	42	25	10	27	25	12	21	42	13	15	8	18	23	19	29	6	1	15	36	400	0
b2297	0	1	4	0.788	0.559	0.807	-0.077171	0.047619	17	65	43	18	66	50	37	51	76	14	7	28	32	28	37	48	6	3	43	45	714	0
b2298	0	0	0	0.481	0.243	0.511	0.74659	0.10721	37	52	44	22	58	29	18	34	46	8	6	16	18	9	15	16	3	10	21	51	513	0
b2299	0	0	0	0.492	0.204	0.526	-0.42722	0.072222	7	14	6	5	14	7	5	10	20	2	4	9	5	6	9	25	5	4	13	10	180	1
b2300	0	0	0	0.462	0.233	0.494	0.036413	0.065217	7	23	10	4	17	9	13	4	17	3	9	10	12	5	8	10	1	2	6	14	184	1
b2301	0	0	0	0.429	0.188	0.483	-0.21542	0.1028	10	26	11	4	10	14	12	9	24	5	5	12	3	8	13	16	1	7	14	10	214	1
b2302	0	0	0	0.382	0.031	0.429	-0.38186	0.10698	8	26	13	3	7	10	14	9	19	8	8	10	10	8	9	15	1	7	14	16	215	0
b2303	0	0	0	0.527	0.226	0.526	-0.42583	0.066667	2	10	14	2	8	5	2	8	10	4	5	5	9	6	8	9	0	2	10	1	120	0
b2304	1	0	1	0.433	0.202	0.495	-0.060269	0.060606	6	39	18	5	23	13	18	14	23	5	9	11	12	8	13	18	4	7	22	29	297	0
b2305	0	3	0	0.345	0.047	0.409	-0.23142	0.081081	11	38	19	13	15	15	15	14	22	11	10	15	5	13	22	21	3	2	21	11	296	1
b2306	0	15	0	0.457	0.281	0.544	-0.24319	0.050584	9	30	13	8	24	17	9	9	15	3	9	17	10	16	8	22	1	1	15	21	257	1
b2307	0	0	0	0.49	0.274	0.543	0.6563	0.14706	16	33	23	3	16	14	9	19	24	14	5	4	6	7	3	9	3	5	12	13	238	1
b2308	0	1	0	0.478	0.263	0.537	0.79912	0.11404	15	30	20	8	23	11	6	15	19	9	1	7	5	6	5	8	1	2	10	27	228	1
b2309	0	4	0	0.566	0.291	0.6	-0.29923	0.088462	14	23	15	4	15	17	9	14	26	8	1	12	9	24	18	18	2	1	9	21	260	1
b2310	0	5	0	0.533	0.194	0.555	-0.23115	0.092308	12	24	11	4	15	22	6	13	34	10	1	10	5	25	26	9	2	2	8	21	260	1
b2311	1	0	3	0.453	0.258	0.497	0.24391	0.047619	5	25	13	5	18	13	8	13	18	3	6	10	2	3	12	7	2	1	14	11	189	1
b2312	0	0	1	0.626	0.359	0.636	-0.24257	0.079208	22	38	42	12	36	23	19	20	47	17	10	19	31	17	36	34	7	1	39	35	505	1
b2313	1	0	2	0.45	0.199	0.522	0.96111	0.16049	17	18	16	1	18	17	2	7	14	5	1	4	2	3	6	5	3	4	7	12	162	1
b2314	0	0	0	0.52	0.208	0.466	-0.291	0.033175	2	17	7	3	21	7	31	10	27	5	1	7	5	19	10	15	0	0	5	19	211	1
b2317	0	0	1	0.483	0.212	0.495	0.80913	0.13242	17	29	22	7	22	7	7	9	21	10	8	2	7	8	8	7	1	2	9	16	219	1
b2318	0	0	5	0.467	0.238	0.533	-0.31407	0.096296	9	20	10	6	26	10	15	14	31	12	11	12	11	11	15	13	3	5	20	16	270	1
b2320	0	0	2	0.475	0.214	0.505	-0.030423	0.066138	13	50	17	3	33	16	19	19	37	9	10	8	10	20	27	22	6	3	25	31	378	1
b2321	0	0	0	0.359	0.16	0.468	-0.30755	0.042296	4	54	15	10	11	25	26	19	28	5	7	38	13	12	10	14	0	5	17	18	331	0
b2322	0	1	0	0.437	0.205	0.515	0.94515	0.10459	23	56	19	12	41	22	16	22	54	9	5	9	4	9	3	6	3	9	14	56	392	1
b2323	1	1	4	0.767	0.491	0.757	0.007882	0.061576	13	27	24	17	31	32	12	23	48	10	10	11	13	16	20	25	6	2	17	49	406	1
b2324	0	0	1	0.406	0.122	0.469	-0.27674	0.097384	34	79	18	12	38	37	40	33	73	18	19	48	27	22	39	37	15	15	38	46	688	0
b2325	0	0	0	0.551	0.281	0.58	-0.14783	0.054348	3	11	5	3	4	9	1	4	12	1	4	7	1	1	8	8	0	1	3	6	92	1
b2326	0	0	1	0.496	0.164	0.489	-0.41593	0.14835	13	11	10	2	11	6	12	6	17	10	7	9	9	4	14	14	5	4	10	8	182	1
b2327	0	0	1	0.413	0.188	0.506	0.83308	0.10037	18	42	19	14	19	17	8	9	29	7	3	9	8	10	6	4	4	2	9	32	269	1
b2328	0	0	1	0.451	0.25	0.533	-0.26496	0.062044	9	30	13	7	15	20	24	15	21	2	9	19	5	13	17	8	6	6	15	20	274	1
b2329	0	0	3	0.578	0.371	0.634	-0.26704	0.055402	11	26	29	9	24	18	17	21	31	7	8	16	8	16	29	19	4	2	26	40	361	1
b2330	0	0	4	0.563	0.285	0.568	-0.13468	0.095012	20	45	27	8	31	28	23	15	34	14	15	13	19	12	33	25	8	6	27	18	421	1
b2331	0	0	2	0.455	0.172	0.469	-0.48197	0.071038	7	22	7	4	11	6	12	7	15	4	11	14	1	15	8	15	3	2	10	9	183	0
b2332	0	0	0	0.347	-0.041	0.429	-0.09964	0.10432	7	20	16	12	23	30	15	19	14	15	5	11	13	13	13	12	8	7	6	19	278	1
b2333	0	0	0	0.399	0.142	0.468	0.063687	0.078212	9	18	7	5	15	14	4	14	18	4	1	8	13	8	9	6	2	1	5	18	179	1
b2334	0	0	0	0.416	0.026	0.449	-0.26296	0.08642	8	14	10	2	8	10	8	20	13	4	4	5	6	7	14	9	3	2	6	9	162	1
b2335	0	0	1	0.35	-0.019	0.387	0.058235	0.052941	5	16	8	6	16	15	7	11	15	3	0	8	16	7	8	5	4	1	4	15	170	1
b2336	0	5	1	0.497	0.315	0.555	-0.2844	0.068	9	25	12	9	18	23	21	16	16	5	1	12	18	18	11	9	3	3	11	10	250	1
b2337	0	0	0	0.517	0.212	0.56	-0.35738	0.073826	6	22	8	5	30	22	16	19	25	14	10	18	19	9	24	9	2	2	6	32	298	1
b2339	0	0	0	0.676	0.346	0.678	-0.16684	0.090909	11	9	11	6	10	11	3	26	21	5	1	6	14	13	13	5	2	1	2	17	187	1
b2341	0	1	0	0.45	0.2	0.533	-0.04986	0.054622	24	68	52	16	53	32	38	37	75	13	13	35	20	40	30	44	9	2	44	69	714	1
b2342	0	4	0	0.472	0.219	0.537	0.03945	0.055046	13	46	19	16	32	25	19	28	63	8	9	18	10	13	19	23	2	3	31	39	436	1
b2343	0	0	1	0.65	0.434	0.694	-0.16373	0.058824	5	6	5	4	6	9	3	10	10	1	1	3	2	4	7	10	7	0	6	3	102	1
b2344	0	0	1	0.579	0.28	0.614	-0.29955	0.13393	25	31	21	8	19	39	16	32	50	23	5	22	33	14	25	13	0	12	15	45	448	0
b2345	0	0	0	0.353	-0.036	0.447	-0.74432	0.090909	14	21	35	3	16	25	10	14	16	16	10	12	35	27	32	27	3	2	14	20	352	0
b2346	0	0	1	0.53	0.302	0.605	-0.29084	0.12351	15	26	8	9	15	13	16	13	15	12	4	13	13	5	18	10	1	4	14	27	251	1
[truncated: 1,570 more rows]

## Sheet: entropy discretized
orf_id	Essential	paralog count	phyletic_retention	CAI	CBI	Fop	Aromaticity	Phe	Leu	Ile	Met	Val	Ser	Pro	Thr	Ala	Tyr	His	Gln	Asn	Lys	Asp	Glu	Cys	Trp	Arg	Gly	orf size	strand bias
b0002	0	>0.00	3	<=0.644	<=0.472	<=0.690	<=0.069672	>15.00	>21.00	>16.00	>6.00	>16.00	>21.00	>9.00	>11.00	>20.00	>7.00	>4.00	>9.00	>9.00	>13.00	>8.00	>14.00	>3.00	(1.00, 8.00]	>10.00	>9.00	>183.00	1
b0004	0	<=0.00	2	<=0.644	<=0.472	<=0.690	>0.069672	>15.00	>21.00	>16.00	>6.00	>16.00	(10.00, 21.00]	>9.00	>11.00	>20.00	>7.00	>4.00	>9.00	>9.00	>13.00	>8.00	>14.00	>3.00	(1.00, 8.00]	>10.00	>9.00	>183.00	1
b0005	0	<=0.00	0	<=0.644	<=0.472	<=0.690	>0.069672	<=4.00	<=21.00	<=16.00	<=6.00	<=16.00	<=10.00	<=9.00	<=11.00	<=20.00	<=7.00	>4.00	<=9.00	<=9.00	<=13.00	<=8.00	<=14.00	<=3.00	(1.00, 8.00]	<=10.00	>9.00	<=183.00	1
b0006	0	<=0.00	1	<=0.644	<=0.472	<=0.690	>0.069672	>15.00	>21.00	>16.00	<=6.00	<=16.00	(10.00, 21.00]	>9.00	>11.00	<=20.00	>7.00	<=4.00	>9.00	>9.00	>13.00	>8.00	>14.00	<=3.00	(1.00, 8.00]	>10.00	>9.00	>183.00	0
b0007	0	<=0.00	1	<=0.644	<=0.472	<=0.690	>0.069672	>15.00	>21.00	>16.00	>6.00	>16.00	>21.00	>9.00	>11.00	>20.00	>7.00	>4.00	>9.00	>9.00	<=13.00	>8.00	<=14.00	>3.00	>8.00	>10.00	>9.00	>183.00	0
b0008	0	>0.00	1	>0.719	>0.472	>0.690	>0.069672	(4.00, 15.00]	>21.00	>16.00	<=6.00	<=16.00	(10.00, 21.00]	>9.00	>11.00	>20.00	>7.00	<=4.00	>9.00	>9.00	>13.00	>8.00	>14.00	<=3.00	(1.00, 8.00]	>10.00	>9.00	>183.00	1
b0009	1	<=0.00	1	<=0.644	<=0.472	<=0.690	<=0.069672	(4.00, 15.00]	<=21.00	<=16.00	<=6.00	>16.00	(10.00, 21.00]	>9.00	>11.00	<=20.00	<=7.00	<=4.00	<=9.00	<=9.00	<=13.00	>8.00	>14.00	<=3.00	<=1.00	>10.00	>9.00	>183.00	1
b0010	0	<=0.00	0	(0.644, 0.719]	<=0.472	>0.690	>0.069672	>15.00	>21.00	<=16.00	>6.00	<=16.00	<=10.00	<=9.00	>11.00	<=20.00	<=7.00	<=4.00	<=9.00	<=9.00	<=13.00	<=8.00	<=14.00	<=3.00	(1.00, 8.00]	<=10.00	>9.00	>183.00	0
b0011	0	<=0.00	0	<=0.644	<=0.472	<=0.690	<=0.069672	(4.00, 15.00]	>21.00	<=16.00	>6.00	<=16.00	(10.00, 21.00]	<=9.00	<=11.00	<=20.00	<=7.00	>4.00	>9.00	>9.00	>13.00	>8.00	>14.00	<=3.00	(1.00, 8.00]	>10.00	>9.00	>183.00	0
b0013	0	<=0.00	0	<=0.644	<=0.472	<=0.690	<=0.069672	<=4.00	<=21.00	<=16.00	<=6.00	<=16.00	(10.00, 21.00]	<=9.00	<=11.00	<=20.00	<=7.00	<=4.00	<=9.00	<=9.00	<=13.00	>8.00	<=14.00	>3.00	<=1.00	<=10.00	<=9.00	<=183.00	0
b0014	1	>0.00	5	>0.719	>0.472	>0.690	<=0.069672	(4.00, 15.00]	>21.00	>16.00	>6.00	>16.00	>21.00	>9.00	>11.00	>20.00	<=7.00	>4.00	>9.00	>9.00	>13.00	>8.00	>14.00	<=3.00	<=1.00	>10.00	>9.00	>183.00	1
b0015	0	<=0.00	5	<=0.644	<=0.472	<=0.690	>0.069672	>15.00	>21.00	<=16.00	>6.00	>16.00	(10.00, 21.00]	>9.00	>11.00	>20.00	>7.00	>4.00	>9.00	<=9.00	>13.00	>8.00	>14.00	>3.00	<=1.00	>10.00	>9.00	>183.00	1
b0016	0	>0.00	0	<=0.644	<=0.472	<=0.690	>0.069672	(4.00, 15.00]	>21.00	>16.00	>6.00	<=16.00	(10.00, 21.00]	>9.00	>11.00	>20.00	<=7.00	>4.00	<=9.00	>9.00	>13.00	>8.00	>14.00	>3.00	(1.00, 8.00]	>10.00	>9.00	>183.00	1
b0019	0	<=0.00	2	<=0.644	<=0.472	<=0.690	>0.069672	>15.00	>21.00	>16.00	>6.00	>16.00	>21.00	>9.00	>11.00	>20.00	>7.00	>4.00	<=9.00	<=9.00	<=13.00	>8.00	<=14.00	<=3.00	(1.00, 8.00]	>10.00	>9.00	>183.00	1
b0020	0	<=0.00	0	<=0.644	<=0.472	<=0.690	>0.069672	(4.00, 15.00]	>21.00	<=16.00	>6.00	>16.00	(10.00, 21.00]	>9.00	<=11.00	>20.00	>7.00	>4.00	>9.00	>9.00	<=13.00	>8.00	>14.00	>3.00	(1.00, 8.00]	>10.00	>9.00	>183.00	1
b0021	0	>0.00	1	<=0.644	<=0.472	<=0.690	>0.069672	(4.00, 15.00]	<=21.00	<=16.00	<=6.00	<=16.00	(10.00, 21.00]	<=9.00	<=11.00	<=20.00	>7.00	>4.00	<=9.00	<=9.00	<=13.00	<=8.00	<=14.00	<=3.00	(1.00, 8.00]	>10.00	>9.00	<=183.00	0
b0022	1	>0.00	1	<=0.644	<=0.472	<=0.690	<=0.069672	<=4.00	<=21.00	<=16.00	<=6.00	<=16.00	<=10.00	<=9.00	<=11.00	<=20.00	<=7.00	<=4.00	<=9.00	<=9.00	<=13.00	<=8.00	<=14.00	>3.00	<=1.00	<=10.00	<=9.00	<=183.00	0
b0023	1	<=0.00	5	(0.644, 0.719]	<=0.472	>0.690	<=0.069672	<=4.00	<=21.00	<=16.00	<=6.00	<=16.00	<=10.00	<=9.00	<=11.00	<=20.00	<=7.00	<=4.00	<=9.00	<=9.00	>13.00	<=8.00	<=14.00	<=3.00	<=1.00	<=10.00	<=9.00	<=183.00	0
b0025	1	<=0.00	5	<=0.644	<=0.472	<=0.690	>0.069672	>15.00	>21.00	<=16.00	<=6.00	>16.00	<=10.00	>9.00	>11.00	>20.00	<=7.00	>4.00	>9.00	<=9.00	<=13.00	>8.00	>14.00	>3.00	<=1.00	>10.00	>9.00	>183.00	1
b0026	1	>0.00	5	(0.644, 0.719]	>0.472	>0.690	>0.069672	>15.00	>21.00	>16.00	>6.00	>16.00	>21.00	>9.00	>11.00	>20.00	>7.00	>4.00	>9.00	>9.00	>13.00	>8.00	>14.00	>3.00	>8.00	>10.00	>9.00	>183.00	1
b0027	1	<=0.00	4	<=0.644	<=0.472	<=0.690	>0.069672	(4.00, 15.00]	>21.00	<=16.00	<=6.00	<=16.00	<=10.00	<=9.00	<=11.00	<=20.00	<=7.00	<=4.00	<=9.00	<=9.00	<=13.00	<=8.00	<=14.00	<=3.00	(1.00, 8.00]	<=10.00	>9.00	<=183.00	1
b0028	0	<=0.00	0	<=0.644	<=0.472	<=0.690	<=0.069672	(4.00, 15.00]	<=21.00	<=16.00	<=6.00	<=16.00	(10.00, 21.00]	<=9.00	<=11.00	<=20.00	<=7.00	<=4.00	<=9.00	<=9.00	<=13.00	>8.00	<=14.00	<=3.00	<=1.00	<=10.00	>9.00	<=183.00	1
b0029	1	<=0.00	4	(0.644, 0.719]	<=0.472	<=0.690	<=0.069672	(4.00, 15.00]	>21.00	>16.00	<=6.00	>16.00	(10.00, 21.00]	>9.00	>11.00	>20.00	<=7.00	>4.00	>9.00	>9.00	>13.00	>8.00	>14.00	>3.00	(1.00, 8.00]	>10.00	>9.00	>183.00	1
b0030	0	>0.00	0	<=0.644	<=0.472	<=0.690	<=0.069672	(4.00, 15.00]	>21.00	>16.00	>6.00	>16.00	(10.00, 21.00]	>9.00	>11.00	>20.00	<=7.00	>4.00	>9.00	>9.00	<=13.00	>8.00	<=14.00	>3.00	(1.00, 8.00]	>10.00	>9.00	>183.00	1
b0031	1	<=0.00	4	<=0.644	<=0.472	<=0.690	<=0.069672	(4.00, 15.00]	>21.00	<=16.00	>6.00	>16.00	(10.00, 21.00]	<=9.00	>11.00	>20.00	<=7.00	>4.00	<=9.00	<=9.00	<=13.00	>8.00	>14.00	<=3.00	<=1.00	>10.00	>9.00	>183.00	1
b0032	0	<=0.00	4	<=0.644	<=0.472	<=0.690	<=0.069672	>15.00	>21.00	>16.00	<=6.00	>16.00	(10.00, 21.00]	>9.00	>11.00	>20.00	>7.00	>4.00	>9.00	>9.00	>13.00	>8.00	>14.00	>3.00	(1.00, 8.00]	>10.00	>9.00	>183.00	1
b0033	0	<=0.00	4	>0.719	>0.472	>0.690	<=0.069672	>15.00	>21.00	>16.00	>6.00	>16.00	>21.00	>9.00	>11.00	>20.00	>7.00	>4.00	>9.00	>9.00	>13.00	>8.00	>14.00	>3.00	(1.00, 8.00]	>10.00	>9.00	>183.00	1
b0034	0	<=0.00	0	<=0.644	<=0.472	<=0.690	<=0.069672	<=4.00	<=21.00	>16.00	>6.00	<=16.00	<=10.00	<=9.00	<=11.00	<=20.00	<=7.00	<=4.00	<=9.00	<=9.00	<=13.00	<=8.00	>14.00	>3.00	(1.00, 8.00]	>10.00	<=9.00	<=183.00	1
b0035	0	>0.00	0	<=0.644	<=0.472	<=0.690	<=0.069672	<=4.00	<=21.00	<=16.00	<=6.00	>16.00	<=10.00	<=9.00	>11.00	<=20.00	<=7.00	>4.00	<=9.00	<=9.00	<=13.00	>8.00	<=14.00	>3.00	<=1.00	>10.00	>9.00	>183.00	0
b0036	0	>0.00	0	<=0.644	<=0.472	<=0.690	>0.069672	(4.00, 15.00]	>21.00	<=16.00	>6.00	>16.00	(10.00, 21.00]	>9.00	<=11.00	>20.00	<=7.00	<=4.00	<=9.00	>9.00	>13.00	>8.00	>14.00	<=3.00	(1.00, 8.00]	>10.00	>9.00	>183.00	0
b0037	0	>0.00	0	<=0.644	<=0.472	<=0.690	>0.069672	>15.00	>21.00	>16.00	>6.00	>16.00	>21.00	>9.00	>11.00	>20.00	>7.00	>4.00	>9.00	>9.00	>13.00	>8.00	>14.00	>3.00	(1.00, 8.00]	>10.00	>9.00	>183.00	0
b0038	0	<=0.00	0	<=0.644	<=0.472	<=0.690	>0.069672	>15.00	>21.00	>16.00	>6.00	>16.00	(10.00, 21.00]	>9.00	>11.00	>20.00	>7.00	>4.00	>9.00	>9.00	>13.00	>8.00	>14.00	>3.00	(1.00, 8.00]	>10.00	>9.00	>183.00	0
b0039	0	>0.00	0	<=0.644	<=0.472	<=0.690	>0.069672	>15.00	>21.00	>16.00	>6.00	>16.00	(10.00, 21.00]	<=9.00	>11.00	>20.00	>7.00	<=4.00	>9.00	>9.00	>13.00	>8.00	>14.00	>3.00	(1.00, 8.00]	>10.00	>9.00	>183.00	0
b0040	0	>0.00	0	<=0.644	<=0.472	<=0.690	>0.069672	>15.00	>21.00	>16.00	>6.00	>16.00	>21.00	>9.00	>11.00	>20.00	>7.00	<=4.00	<=9.00	>9.00	>13.00	>8.00	>14.00	>3.00	>8.00	>10.00	>9.00	>183.00	0
b0041	0	>0.00	0	<=0.644	<=0.472	<=0.690	<=0.069672	(4.00, 15.00]	>21.00	>16.00	<=6.00	>16.00	(10.00, 21.00]	>9.00	<=11.00	>20.00	<=7.00	<=4.00	>9.00	>9.00	>13.00	>8.00	>14.00	>3.00	(1.00, 8.00]	<=10.00	>9.00	>183.00	1
b0042	0	>0.00	0	<=0.644	<=0.472	<=0.690	<=0.069672	(4.00, 15.00]	>21.00	>16.00	>6.00	>16.00	(10.00, 21.00]	>9.00	>11.00	>20.00	>7.00	>4.00	>9.00	>9.00	>13.00	>8.00	<=14.00	<=3.00	(1.00, 8.00]	>10.00	>9.00	>183.00	1
b0043	0	>0.00	0	<=0.644	<=0.472	<=0.690	<=0.069672	(4.00, 15.00]	>21.00	>16.00	>6.00	>16.00	>21.00	>9.00	>11.00	>20.00	>7.00	>4.00	>9.00	>9.00	>13.00	>8.00	>14.00	>3.00	<=1.00	>10.00	>9.00	>183.00	1
b0044	0	>0.00	0	<=0.644	<=0.472	<=0.690	>0.069672	<=4.00	<=21.00	<=16.00	<=6.00	<=16.00	<=10.00	<=9.00	<=11.00	<=20.00	<=7.00	<=4.00	<=9.00	<=9.00	<=13.00	<=8.00	<=14.00	>3.00	<=1.00	<=10.00	>9.00	<=183.00	1
b0045	0	>0.00	0	<=0.644	<=0.472	<=0.690	>0.069672	>15.00	>21.00	>16.00	>6.00	>16.00	>21.00	>9.00	>11.00	>20.00	>7.00	<=4.00	>9.00	>9.00	<=13.00	>8.00	<=14.00	>3.00	>8.00	>10.00	>9.00	>183.00	1
b0046	0	>0.00	0	<=0.644	<=0.472	<=0.690	>0.069672	(4.00, 15.00]	<=21.00	<=16.00	<=6.00	<=16.00	<=10.00	>9.00	<=11.00	<=20.00	>7.00	>4.00	>9.00	<=9.00	<=13.00	<=8.00	<=14.00	<=3.00	(1.00, 8.00]	<=10.00	>9.00	<=183.00	1
b0047	0	>0.00	1	<=0.644	<=0.472	<=0.690	>0.069672	>15.00	>21.00	>16.00	>6.00	>16.00	>21.00	>9.00	>11.00	>20.00	>7.00	>4.00	>9.00	>9.00	>13.00	>8.00	>14.00	>3.00	(1.00, 8.00]	>10.00	>9.00	>183.00	1
b0048	1	<=0.00	5	<=0.644	<=0.472	<=0.690	>0.069672	(4.00, 15.00]	<=21.00	<=16.00	<=6.00	<=16.00	<=10.00	>9.00	<=11.00	<=20.00	<=7.00	>4.00	<=9.00	<=9.00	<=13.00	>8.00	<=14.00	<=3.00	(1.00, 8.00]	<=10.00	>9.00	<=183.00	1
b0049	0	<=0.00	4	<=0.644	<=0.472	<=0.690	>0.069672	(4.00, 15.00]	>21.00	<=16.00	<=6.00	<=16.00	(10.00, 21.00]	>9.00	>11.00	>20.00	>7.00	>4.00	<=9.00	<=9.00	<=13.00	>8.00	>14.00	>3.00	(1.00, 8.00]	>10.00	>9.00	>183.00	0
b0050	0	<=0.00	0	<=0.644	<=0.472	<=0.690	>0.069672	<=4.00	<=21.00	<=16.00	<=6.00	<=16.00	<=10.00	<=9.00	<=11.00	<=20.00	<=7.00	<=4.00	<=9.00	<=9.00	<=13.00	<=8.00	<=14.00	<=3.00	<=1.00	<=10.00	>9.00	<=183.00	0
b0051	0	<=0.00	5	<=0.644	<=0.472	<=0.690	>0.069672	(4.00, 15.00]	>21.00	<=16.00	>6.00	>16.00	(10.00, 21.00]	>9.00	>11.00	>20.00	>7.00	>4.00	>9.00	>9.00	<=13.00	>8.00	<=14.00	<=3.00	<=1.00	>10.00	>9.00	>183.00	0
b0052	0	<=0.00	2	<=0.644	<=0.472	<=0.690	<=0.069672	(4.00, 15.00]	>21.00	>16.00	>6.00	>16.00	<=10.00	>9.00	>11.00	>20.00	<=7.00	>4.00	>9.00	>9.00	<=13.00	>8.00	>14.00	>3.00	<=1.00	>10.00	>9.00	>183.00	0
b0053	0	<=0.00	4	(0.644, 0.719]	<=0.472	<=0.690	<=0.069672	(4.00, 15.00]	>21.00	>16.00	>6.00	>16.00	>21.00	>9.00	>11.00	>20.00	<=7.00	>4.00	>9.00	>9.00	>13.00	>8.00	>14.00	<=3.00	(1.00, 8.00]	>10.00	>9.00	>183.00	0
b0054	1	<=0.00	3	<=0.644	<=0.472	<=0.690	>0.069672	>15.00	>21.00	>16.00	>6.00	>16.00	>21.00	>9.00	>11.00	>20.00	>7.00	>4.00	>9.00	>9.00	>13.00	>8.00	>14.00	>3.00	>8.00	>10.00	>9.00	>183.00	0
b0055	0	<=0.00	1	<=0.644	<=0.472	<=0.690	>0.069672	>15.00	>21.00	<=16.00	>6.00	<=16.00	<=10.00	<=9.00	<=11.00	>20.00	<=7.00	>4.00	>9.00	<=9.00	>13.00	>8.00	<=14.00	<=3.00	(1.00, 8.00]	>10.00	>9.00	>183.00	1
b0056	0	<=0.00	0	<=0.644	<=0.472	<=0.690	>0.069672	(4.00, 15.00]	>21.00	<=16.00	>6.00	<=16.00	<=10.00	<=9.00	>11.00	<=20.00	<=7.00	<=4.00	<=9.00	>9.00	>13.00	>8.00	<=14.00	<=3.00	(1.00, 8.00]	<=10.00	>9.00	>183.00	1
b0058	1	>0.00	1	<=0.644	<=0.472	<=0.690	>0.069672	<=4.00	<=21.00	<=16.00	>6.00	>16.00	<=10.00	>9.00	<=11.00	<=20.00	>7.00	>4.00	<=9.00	<=9.00	<=13.00	>8.00	>14.00	<=3.00	(1.00, 8.00]	>10.00	>9.00	>183.00	0
b0059	0	<=0.00	1	(0.644, 0.719]	<=0.472	<=0.690	>0.069672	>15.00	>21.00	>16.00	>6.00	>16.00	>21.00	>9.00	>11.00	>20.00	>7.00	>4.00	>9.00	>9.00	>13.00	>8.00	>14.00	>3.00	>8.00	>10.00	>9.00	>183.00	0
b0060	0	<=0.00	0	<=0.644	<=0.472	<=0.690	>0.069672	>15.00	>21.00	>16.00	>6.00	>16.00	>21.00	>9.00	>11.00	>20.00	>7.00	>4.00	>9.00	>9.00	>13.00	>8.00	>14.00	>3.00	>8.00	>10.00	>9.00	>183.00	0
b0061	0	>0.00	1	<=0.644	<=0.472	<=0.690	>0.069672	(4.00, 15.00]	<=21.00	<=16.00	>6.00	>16.00	<=10.00	>9.00	>11.00	>20.00	>7.00	>4.00	>9.00	<=9.00	<=13.00	>8.00	>14.00	<=3.00	(1.00, 8.00]	<=10.00	>9.00	>183.00	0
b0062	0	<=0.00	0	<=0.644	<=0.472	<=0.690	>0.069672	>15.00	>21.00	>16.00	>6.00	>16.00	(10.00, 21.00]	>9.00	>11.00	>20.00	>7.00	>4.00	>9.00	>9.00	>13.00	>8.00	>14.00	>3.00	>8.00	>10.00	>9.00	>183.00	0
b0063	0	<=0.00	0	<=0.644	<=0.472	<=0.690	>0.069672	>15.00	>21.00	>16.00	>6.00	>16.00	>21.00	>9.00	>11.00	>20.00	>7.00	>4.00	>9.00	>9.00	>13.00	>8.00	>14.00	>3.00	>8.00	>10.00	>9.00	>183.00	0
b0064	0	<=0.00	0	<=0.644	<=0.472	<=0.690	>0.069672	>15.00	>21.00	<=16.00	<=6.00	<=16.00	(10.00, 21.00]	>9.00	<=11.00	>20.00	>7.00	>4.00	>9.00	>9.00	<=13.00	>8.00	>14.00	>3.00	(1.00, 8.00]	>10.00	>9.00	>183.00	1
b0065	0	<=0.00	1	<=0.644	<=0.472	<=0.690	>0.069672	(4.00, 15.00]	>21.00	>16.00	>6.00	>16.00	(10.00, 21.00]	>9.00	<=11.00	>20.00	<=7.00	>4.00	<=9.00	<=9.00	<=13.00	<=8.00	<=14.00	<=3.00	>8.00	>10.00	>9.00	>183.00	1
b0066	0	>0.00	1	<=0.644	<=0.472	<=0.690	<=0.069672	(4.00, 15.00]	>21.00	<=16.00	>6.00	<=16.00	(10.00, 21.00]	>9.00	>11.00	>20.00	<=7.00	>4.00	>9.00	<=9.00	<=13.00	<=8.00	<=14.00	<=3.00	(1.00, 8.00]	>10.00	>9.00	>183.00	0
b0067	0	<=0.00	1	<=0.644	<=0.472	<=0.690	>0.069672	>15.00	>21.00	>16.00	>6.00	>16.00	>21.00	>9.00	>11.00	>20.00	>7.00	<=4.00	>9.00	>9.00	<=13.00	>8.00	<=14.00	>3.00	>8.00	>10.00	>9.00	>183.00	0
b0068	0	<=0.00	1	<=0.644	<=0.472	<=0.690	>0.069672	(4.00, 15.00]	>21.00	<=16.00	<=6.00	>16.00	(10.00, 21.00]	>9.00	>11.00	>20.00	>7.00	<=4.00	>9.00	>9.00	>13.00	>8.00	>14.00	>3.00	>8.00	<=10.00	>9.00	>183.00	0
b0069	0	>0.00	0	<=0.644	<=0.472	<=0.690	>0.069672	>15.00	>21.00	>16.00	>6.00	>16.00	>21.00	>9.00	>11.00	>20.00	>7.00	>4.00	>9.00	>9.00	<=13.00	>8.00	>14.00	>3.00	>8.00	>10.00	>9.00	>183.00	0
b0070	0	>0.00	0	<=0.644	<=0.472	<=0.690	>0.069672	>15.00	>21.00	>16.00	>6.00	>16.00	>21.00	>9.00	>11.00	>20.00	>7.00	<=4.00	>9.00	>9.00	<=13.00	<=8.00	<=14.00	>3.00	>8.00	>10.00	>9.00	>183.00	1
b0071	0	<=0.00	1	<=0.644	<=0.472	<=0.690	>0.069672	>15.00	<=21.00	<=16.00	<=6.00	<=16.00	<=10.00	>9.00	<=11.00	>20.00	<=7.00	>4.00	>9.00	>9.00	<=13.00	>8.00	<=14.00	<=3.00	(1.00, 8.00]	<=10.00	>9.00	>183.00	0
b0072	0	<=0.00	2	(0.644, 0.719]	<=0.472	<=0.690	<=0.069672	>15.00	>21.00	>16.00	>6.00	>16.00	(10.00, 21.00]	>9.00	>11.00	>20.00	>7.00	>4.00	>9.00	>9.00	>13.00	>8.00	>14.00	>3.00	(1.00, 8.00]	>10.00	>9.00	>183.00	0
b0073	0	>0.00	2	<=0.644	<=0.472	<=0.690	>0.069672	(4.00, 15.00]	>21.00	>16.00	>6.00	>16.00	(10.00, 21.00]	>9.00	>11.00	>20.00	>7.00	>4.00	>9.00	>9.00	<=13.00	>8.00	>14.00	>3.00	(1.00, 8.00]	>10.00	>9.00	>183.00	0
b0074	0	<=0.00	2	<=0.644	<=0.472	<=0.690	<=0.069672	(4.00, 15.00]	>21.00	>16.00	>6.00	>16.00	>21.00	>9.00	>11.00	>20.00	>7.00	>4.00	>9.00	>9.00	>13.00	>8.00	>14.00	>3.00	(1.00, 8.00]	>10.00	>9.00	>183.00	0
b0076	0	<=0.00	0	<=0.644	<=0.472	<=0.690	>0.069672	>15.00	>21.00	<=16.00	>6.00	>16.00	>21.00	>9.00	>11.00	>20.00	>7.00	>4.00	>9.00	>9.00	<=13.00	>8.00	>14.00	>3.00	(1.00, 8.00]	>10.00	>9.00	>183.00	1
b0077	0	>0.00	2	<=0.644	<=0.472	<=0.690	>0.069672	>15.00	>21.00	>16.00	>6.00	>16.00	>21.00	>9.00	>11.00	>20.00	>7.00	>4.00	>9.00	>9.00	>13.00	>8.00	>14.00	>3.00	>8.00	>10.00	>9.00	>183.00	1
b0078	0	<=0.00	1	<=0.644	<=0.472	<=0.690	<=0.069672	<=4.00	<=21.00	<=16.00	<=6.00	>16.00	(10.00, 21.00]	<=9.00	<=11.00	<=20.00	<=7.00	<=4.00	<=9.00	<=9.00	<=13.00	>8.00	<=14.00	<=3.00	<=1.00	>10.00	>9.00	<=183.00	1
b0080	0	>0.00	0	<=0.644	<=0.472	<=0.690	>0.069672	(4.00, 15.00]	>21.00	<=16.00	<=6.00	>16.00	(10.00, 21.00]	>9.00	>11.00	>20.00	>7.00	>4.00	>9.00	>9.00	<=13.00	>8.00	>14.00	<=3.00	(1.00, 8.00]	>10.00	>9.00	>183.00	1
b0081	0	<=0.00	0	<=0.644	<=0.472	<=0.690	<=0.069672	<=4.00	>21.00	<=16.00	<=6.00	<=16.00	<=10.00	<=9.00	<=11.00	<=20.00	<=7.00	<=4.00	>9.00	<=9.00	<=13.00	<=8.00	<=14.00	<=3.00	(1.00, 8.00]	>10.00	<=9.00	<=183.00	1
b0082	1	<=0.00	5	<=0.644	<=0.472	<=0.690	<=0.069672	(4.00, 15.00]	>21.00	>16.00	>6.00	>16.00	(10.00, 21.00]	>9.00	>11.00	>20.00	<=7.00	>4.00	>9.00	<=9.00	>13.00	>8.00	>14.00	<=3.00	(1.00, 8.00]	>10.00	>9.00	>183.00	1
b0083	1	<=0.00	4	<=0.644	<=0.472	<=0.690	<=0.069672	<=4.00	<=21.00	<=16.00	<=6.00	<=16.00	<=10.00	<=9.00	<=11.00	<=20.00	<=7.00	>4.00	<=9.00	<=9.00	<=13.00	<=8.00	<=14.00	<=3.00	<=1.00	<=10.00	<=9.00	<=183.00	1
b0084	1	>0.00	4	<=0.644	<=0.472	<=0.690	>0.069672	(4.00, 15.00]	>21.00	>16.00	>6.00	>16.00	>21.00	>9.00	>11.00	>20.00	>7.00	>4.00	>9.00	>9.00	>13.00	>8.00	>14.00	<=3.00	(1.00, 8.00]	>10.00	>9.00	>183.00	1
b0085	1	<=0.00	4	<=0.644	<=0.472	<=0.690	<=0.069672	(4.00, 15.00]	>21.00	>16.00	>6.00	>16.00	(10.00, 21.00]	>9.00	>11.00	>20.00	>7.00	>4.00	>9.00	>9.00	>13.00	>8.00	>14.00	>3.00	(1.00, 8.00]	>10.00	>9.00	>183.00	1
b0086	0	<=0.00	4	<=0.644	<=0.472	<=0.690	<=0.069672	(4.00, 15.00]	>21.00	>16.00	>6.00	>16.00	>21.00	>9.00	>11.00	>20.00	<=7.00	>4.00	>9.00	>9.00	>13.00	>8.00	>14.00	>3.00	(1.00, 8.00]	>10.00	>9.00	>183.00	1
b0087	0	<=0.00	4	<=0.644	<=0.472	<=0.690	>0.069672	>15.00	>21.00	>16.00	>6.00	>16.00	(10.00, 21.00]	>9.00	>11.00	>20.00	>7.00	>4.00	<=9.00	<=9.00	<=13.00	>8.00	<=14.00	<=3.00	>8.00	>10.00	>9.00	>183.00	1
b0088	1	<=0.00	4	<=0.644	<=0.472	<=0.690	<=0.069672	(4.00, 15.00]	>21.00	<=16.00	>6.00	>16.00	(10.00, 21.00]	>9.00	>11.00	>20.00	>7.00	>4.00	>9.00	>9.00	>13.00	>8.00	>14.00	>3.00	(1.00, 8.00]	>10.00	>9.00	>183.00	1
b0089	1	>0.00	4	<=0.644	<=0.472	<=0.690	>0.069672	>15.00	>21.00	>16.00	>6.00	>16.00	>21.00	>9.00	>11.00	>20.00	>7.00	<=4.00	>9.00	<=9.00	<=13.00	>8.00	<=14.00	<=3.00	>8.00	>10.00	>9.00	>183.00	1
b0090	1	<=0.00	4	<=0.644	<=0.472	<=0.690	<=0.069672	(4.00, 15.00]	>21.00	>16.00	>6.00	>16.00	(10.00, 21.00]	>9.00	>11.00	>20.00	<=7.00	>4.00	>9.00	<=9.00	>13.00	>8.00	>14.00	<=3.00	>8.00	>10.00	>9.00	>183.00	1
b0091	1	>0.00	4	<=0.644	<=0.472	<=0.690	<=0.069672	>15.00	>21.00	>16.00	>6.00	>16.00	(10.00, 21.00]	>9.00	>11.00	>20.00	>7.00	>4.00	>9.00	>9.00	<=13.00	>8.00	>14.00	<=3.00	<=1.00	>10.00	>9.00	>183.00	1
b0092	1	>0.00	1	<=0.644	<=0.472	<=0.690	<=0.069672	(4.00, 15.00]	>21.00	<=16.00	>6.00	>16.00	>21.00	>9.00	>11.00	>20.00	<=7.00	<=4.00	>9.00	<=9.00	>13.00	>8.00	>14.00	<=3.00	(1.00, 8.00]	>10.00	>9.00	>183.00	1
b0093	1	<=0.00	3	<=0.644	<=0.472	<=0.690	<=0.069672	(4.00, 15.00]	>21.00	<=16.00	>6.00	>16.00	(10.00, 21.00]	>9.00	>11.00	<=20.00	<=7.00	<=4.00	>9.00	>9.00	<=13.00	>8.00	>14.00	<=3.00	(1.00, 8.00]	>10.00	>9.00	>183.00	1
b0094	1	<=0.00	4	<=0.644	<=0.472	<=0.690	<=0.069672	<=4.00	>21.00	>16.00	>6.00	>16.00	>21.00	>9.00	>11.00	>20.00	>7.00	>4.00	>9.00	>9.00	>13.00	>8.00	>14.00	>3.00	(1.00, 8.00]	>10.00	>9.00	>183.00	1
b0095	1	<=0.00	5	(0.644, 0.719]	<=0.472	<=0.690	<=0.069672	(4.00, 15.00]	>21.00	>16.00	>6.00	>16.00	(10.00, 21.00]	>9.00	>11.00	>20.00	<=7.00	<=4.00	>9.00	>9.00	>13.00	>8.00	>14.00	<=3.00	<=1.00	>10.00	>9.00	>183.00	1
b0097	1	<=0.00	0	<=0.644	<=0.472	<=0.690	>0.069672	(4.00, 15.00]	>21.00	<=16.00	<=6.00	<=16.00	(10.00, 21.00]	>9.00	>11.00	>20.00	<=7.00	>4.00	>9.00	>9.00	<=13.00	<=8.00	<=14.00	<=3.00	(1.00, 8.00]	>10.00	>9.00	>183.00	1
b0098	1	<=0.00	5	(0.644, 0.719]	>0.472	>0.690	<=0.069672	>15.00	>21.00	>16.00	>6.00	>16.00	>21.00	>9.00	>11.00	>20.00	>7.00	>4.00	>9.00	>9.00	>13.00	>8.00	>14.00	>3.00	(1.00, 8.00]	>10.00	>9.00	>183.00	1
b0099	0	<=0.00	2	<=0.644	<=0.472	<=0.690	>0.069672	(4.00, 15.00]	<=21.00	<=16.00	<=6.00	<=16.00	<=10.00	<=9.00	<=11.00	<=20.00	<=7.00	<=4.00	<=9.00	<=9.00	<=13.00	<=8.00	>14.00	<=3.00	(1.00, 8.00]	<=10.00	>9.00	<=183.00	1
b0102	0	<=0.00	0	<=0.644	<=0.472	<=0.690	>0.069672	(4.00, 15.00]	>21.00	<=16.00	<=6.00	<=16.00	(10.00, 21.00]	>9.00	<=11.00	<=20.00	<=7.00	>4.00	>9.00	<=9.00	<=13.00	>8.00	<=14.00	>3.00	(1.00, 8.00]	>10.00	>9.00	>183.00	0
b0103	1	<=0.00	4	<=0.644	<=0.472	<=0.690	<=0.069672	<=4.00	<=21.00	<=16.00	<=6.00	>16.00	<=10.00	<=9.00	<=11.00	>20.00	<=7.00	>4.00	>9.00	>9.00	<=13.00	>8.00	<=14.00	<=3.00	(1.00, 8.00]	>10.00	<=9.00	>183.00	0
b0104	0	<=0.00	1	<=0.644	<=0.472	<=0.690	>0.069672	>15.00	>21.00	>16.00	>6.00	>16.00	>21.00	<=9.00	>11.00	>20.00	<=7.00	>4.00	<=9.00	>9.00	>13.00	>8.00	>14.00	>3.00	(1.00, 8.00]	>10.00	>9.00	>183.00	1
b0106	0	>0.00	1	<=0.644	<=0.472	<=0.690	>0.069672	(4.00, 15.00]	>21.00	>16.00	>6.00	<=16.00	(10.00, 21.00]	>9.00	>11.00	>20.00	<=7.00	>4.00	>9.00	>9.00	>13.00	>8.00	>14.00	>3.00	>8.00	>10.00	>9.00	>183.00	0
b0107	0	>0.00	1	<=0.644	<=0.472	<=0.690	<=0.069672	(4.00, 15.00]	>21.00	>16.00	>6.00	>16.00	(10.00, 21.00]	>9.00	>11.00	>20.00	<=7.00	>4.00	>9.00	>9.00	<=13.00	>8.00	>14.00	>3.00	(1.00, 8.00]	>10.00	>9.00	>183.00	0
b0108	0	<=0.00	1	<=0.644	<=0.472	<=0.690	<=0.069672	<=4.00	<=21.00	<=16.00	<=6.00	<=16.00	<=10.00	<=9.00	>11.00	<=20.00	<=7.00	<=4.00	<=9.00	<=9.00	<=13.00	>8.00	<=14.00	>3.00	(1.00, 8.00]	<=10.00	>9.00	<=183.00	0
b0109	0	<=0.00	1	<=0.644	<=0.472	<=0.690	<=0.069672	(4.00, 15.00]	>21.00	<=16.00	<=6.00	>16.00	(10.00, 21.00]	<=9.00	>11.00	>20.00	<=7.00	>4.00	<=9.00	>9.00	<=13.00	>8.00	>14.00	<=3.00	(1.00, 8.00]	>10.00	>9.00	>183.00	0
b0110	0	<=0.00	1	<=0.644	<=0.472	<=0.690	>0.069672	(4.00, 15.00]	<=21.00	<=16.00	<=6.00	<=16.00	<=10.00	>9.00	>11.00	<=20.00	<=7.00	>4.00	<=9.00	<=9.00	<=13.00	>8.00	<=14.00	>3.00	(1.00, 8.00]	>10.00	>9.00	<=183.00	1
b0111	0	<=0.00	0	<=0.644	<=0.472	<=0.690	>0.069672	>15.00	>21.00	<=16.00	>6.00	>16.00	<=10.00	<=9.00	>11.00	>20.00	>7.00	>4.00	<=9.00	<=9.00	<=13.00	<=8.00	<=14.00	<=3.00	>8.00	>10.00	>9.00	>183.00	1
b0112	0	>0.00	0	<=0.644	<=0.472	<=0.690	>0.069672	>15.00	>21.00	>16.00	>6.00	>16.00	>21.00	>9.00	>11.00	>20.00	>7.00	>4.00	>9.00	>9.00	>13.00	<=8.00	>14.00	>3.00	>8.00	<=10.00	>9.00	>183.00	0
b0113	0	>0.00	0	<=0.644	<=0.472	<=0.690	<=0.069672	(4.00, 15.00]	>21.00	<=16.00	<=6.00	<=16.00	(10.00, 21.00]	>9.00	<=11.00	>20.00	<=7.00	>4.00	>9.00	<=9.00	<=13.00	>8.00	>14.00	<=3.00	<=1.00	>10.00	<=9.00	>183.00	1
b0114	0	<=0.00	4	>0.719	>0.472	>0.690	>0.069672	>15.00	>21.00	>16.00	>6.00	>16.00	>21.00	>9.00	>11.00	>20.00	>7.00	>4.00	>9.00	>9.00	>13.00	>8.00	>14.00	>3.00	>8.00	>10.00	>9.00	>183.00	1
b0115	1	<=0.00	5	>0.719	>0.472	>0.690	<=0.069672	>15.00	>21.00	>16.00	>6.00	>16.00	>21.00	>9.00	>11.00	>20.00	<=7.00	>4.00	>9.00	>9.00	>13.00	>8.00	>14.00	<=3.00	(1.00, 8.00]	>10.00	>9.00	>183.00	1
b0116	1	>0.00	5	>0.719	>0.472	>0.690	<=0.069672	(4.00, 15.00]	>21.00	>16.00	>6.00	>16.00	(10.00, 21.00]	>9.00	>11.00	>20.00	>7.00	>4.00	<=9.00	>9.00	>13.00	>8.00	>14.00	>3.00	(1.00, 8.00]	>10.00	>9.00	>183.00	1
b0117	0	<=0.00	0	<=0.644	<=0.472	<=0.690	<=0.069672	>15.00	>21.00	>16.00	>6.00	>16.00	>21.00	>9.00	>11.00	>20.00	>7.00	>4.00	>9.00	>9.00	>13.00	>8.00	>14.00	<=3.00	(1.00, 8.00]	>10.00	>9.00	>183.00	0
b0118	0	<=0.00	0	(0.644, 0.719]	>0.472	>0.690	<=0.069672	>15.00	>21.00	>16.00	>6.00	>16.00	>21.00	>9.00	>11.00	>20.00	>7.00	>4.00	>9.00	>9.00	>13.00	>8.00	>14.00	>3.00	(1.00, 8.00]	>10.00	>9.00	>183.00	1
b0119	0	<=0.00	1	<=0.644	<=0.472	<=0.690	>0.069672	(4.00, 15.00]	<=21.00	<=16.00	>6.00	<=16.00	<=10.00	<=9.00	<=11.00	<=20.00	<=7.00	>4.00	<=9.00	<=9.00	<=13.00	<=8.00	>14.00	<=3.00	(1.00, 8.00]	<=10.00	>9.00	<=183.00	1
b0120	0	<=0.00	1	<=0.644	<=0.472	<=0.690	>0.069672	(4.00, 15.00]	>21.00	>16.00	>6.00	<=16.00	(10.00, 21.00]	>9.00	>11.00	<=20.00	>7.00	>4.00	<=9.00	>9.00	>13.00	>8.00	>14.00	>3.00	<=1.00	<=10.00	>9.00	>183.00	0
b0121	0	<=0.00	2	<=0.644	<=0.472	<=0.690	>0.069672	>15.00	<=21.00	>16.00	>6.00	>16.00	(10.00, 21.00]	>9.00	>11.00	>20.00	>7.00	>4.00	>9.00	>9.00	<=13.00	>8.00	>14.00	>3.00	(1.00, 8.00]	>10.00	>9.00	>183.00	0
b0122	1	<=0.00	0	<=0.644	<=0.472	<=0.690	>0.069672	(4.00, 15.00]	<=21.00	<=16.00	<=6.00	<=16.00	(10.00, 21.00]	<=9.00	<=11.00	<=20.00	<=7.00	<=4.00	<=9.00	<=9.00	<=13.00	>8.00	<=14.00	<=3.00	<=1.00	>10.00	<=9.00	<=183.00	0
b0123	0	>0.00	0	<=0.644	<=0.472	<=0.690	>0.069672	>15.00	>21.00	>16.00	>6.00	>16.00	(10.00, 21.00]	>9.00	>11.00	>20.00	>7.00	>4.00	>9.00	>9.00	>13.00	>8.00	>14.00	<=3.00	>8.00	>10.00	>9.00	>183.00	1
b0124	0	<=0.00	0	<=0.644	<=0.472	<=0.690	>0.069672	>15.00	>21.00	>16.00	>6.00	>16.00	>21.00	>9.00	>11.00	>20.00	>7.00	>4.00	>9.00	>9.00	>13.00	>8.00	>14.00	>3.00	>8.00	>10.00	>9.00	>183.00	0
b0125	0	<=0.00	3	(0.644, 0.719]	<=0.472	<=0.690	<=0.069672	(4.00, 15.00]	<=21.00	<=16.00	>6.00	>16.00	(10.00, 21.00]	<=9.00	<=11.00	<=20.00	<=7.00	<=4.00	<=9.00	<=9.00	<=13.00	>8.00	>14.00	<=3.00	<=1.00	>10.00	>9.00	<=183.00	1
b0126	1	<=0.00	1	<=0.644	<=0.472	<=0.690	>0.069672	(4.00, 15.00]	>21.00	<=16.00	<=6.00	<=16.00	<=10.00	<=9.00	<=11.00	<=20.00	<=7.00	>4.00	<=9.00	>9.00	<=13.00	>8.00	>14.00	>3.00	(1.00, 8.00]	>10.00	>9.00	>183.00	0
b0127	0	>0.00	2	<=0.644	<=0.472	<=0.690	<=0.069672	(4.00, 15.00]	>21.00	>16.00	>6.00	>16.00	(10.00, 21.00]	<=9.00	>11.00	<=20.00	>7.00	<=4.00	>9.00	>9.00	>13.00	>8.00	>14.00	<=3.00	(1.00, 8.00]	>10.00	>9.00	>183.00	1
b0128	0	<=0.00	2	<=0.644	<=0.472	<=0.690	>0.069672	>15.00	>21.00	>16.00	>6.00	>16.00	(10.00, 21.00]	>9.00	>11.00	<=20.00	>7.00	>4.00	<=9.00	<=9.00	<=13.00	<=8.00	<=14.00	<=3.00	(1.00, 8.00]	<=10.00	>9.00	>183.00	1
b0129	1	<=0.00	0	<=0.644	<=0.472	<=0.690	<=0.069672	<=4.00	<=21.00	<=16.00	>6.00	<=16.00	(10.00, 21.00]	<=9.00	<=11.00	<=20.00	<=7.00	>4.00	<=9.00	<=9.00	<=13.00	<=8.00	<=14.00	>3.00	(1.00, 8.00]	<=10.00	<=9.00	<=183.00	1
b0130	0	<=0.00	0	<=0.644	<=0.472	<=0.690	>0.069672	>15.00	>21.00	>16.00	>6.00	>16.00	>21.00	>9.00	>11.00	>20.00	>7.00	>4.00	>9.00	>9.00	>13.00	>8.00	<=14.00	<=3.00	(1.00, 8.00]	>10.00	>9.00	>183.00	1
b0131	0	<=0.00	0	<=0.644	<=0.472	<=0.690	>0.069672	<=4.00	<=21.00	<=16.00	<=6.00	<=16.00	<=10.00	<=9.00	<=11.00	<=20.00	<=7.00	<=4.00	<=9.00	<=9.00	<=13.00	<=8.00	<=14.00	<=3.00	(1.00, 8.00]	<=10.00	<=9.00	<=183.00	0
b0132	0	>0.00	0	<=0.644	<=0.472	<=0.690	>0.069672	(4.00, 15.00]	>21.00	>16.00	>6.00	<=16.00	(10.00, 21.00]	>9.00	>11.00	<=20.00	>7.00	>4.00	>9.00	<=9.00	<=13.00	>8.00	>14.00	<=3.00	(1.00, 8.00]	>10.00	>9.00	>183.00	1
b0133	0	<=0.00	2	<=0.644	<=0.472	<=0.690	<=0.069672	(4.00, 15.00]	>21.00	>16.00	>6.00	>16.00	(10.00, 21.00]	>9.00	>11.00	>20.00	<=7.00	<=4.00	>9.00	<=9.00	>13.00	>8.00	>14.00	<=3.00	<=1.00	>10.00	>9.00	>183.00	0
b0134	0	<=0.00	2	<=0.644	<=0.472	<=0.690	>0.069672	(4.00, 15.00]	>21.00	<=16.00	>6.00	>16.00	<=10.00	>9.00	>11.00	>20.00	>7.00	>4.00	>9.00	<=9.00	<=13.00	>8.00	>14.00	<=3.00	<=1.00	<=10.00	>9.00	>183.00	0
b0135	0	<=0.00	0	<=0.644	<=0.472	<=0.690	>0.069672	>15.00	>21.00	>16.00	>6.00	>16.00	>21.00	>9.00	>11.00	<=20.00	>7.00	>4.00	>9.00	>9.00	>13.00	>8.00	<=14.00	>3.00	(1.00, 8.00]	<=10.00	>9.00	>183.00	0
b0136	0	<=0.00	0	<=0.644	<=0.472	<=0.690	>0.069672	(4.00, 15.00]	<=21.00	<=16.00	>6.00	>16.00	>21.00	<=9.00	<=11.00	<=20.00	<=7.00	<=4.00	>9.00	>9.00	<=13.00	>8.00	<=14.00	>3.00	<=1.00	<=10.00	>9.00	>183.00	0
b0137	0	<=0.00	0	<=0.644	<=0.472	<=0.690	>0.069672	(4.00, 15.00]	<=21.00	<=16.00	<=6.00	>16.00	(10.00, 21.00]	<=9.00	>11.00	>20.00	<=7.00	<=4.00	<=9.00	>9.00	>13.00	>8.00	<=14.00	>3.00	<=1.00	<=10.00	>9.00	>183.00	0
b0138	0	<=0.00	0	<=0.644	<=0.472	<=0.690	>0.069672	(4.00, 15.00]	<=21.00	<=16.00	>6.00	<=16.00	(10.00, 21.00]	<=9.00	>11.00	<=20.00	<=7.00	<=4.00	<=9.00	>9.00	>13.00	>8.00	<=14.00	<=3.00	(1.00, 8.00]	<=10.00	>9.00	>183.00	0
b0139	0	>0.00	0	<=0.644	<=0.472	<=0.690	>0.069672	>15.00	>21.00	>16.00	>6.00	>16.00	>21.00	>9.00	>11.00	>20.00	>7.00	>4.00	>9.00	>9.00	>13.00	>8.00	>14.00	>3.00	>8.00	>10.00	>9.00	>183.00	0
b0140	0	>0.00	0	<=0.644	<=0.472	<=0.690	>0.069672	(4.00, 15.00]	<=21.00	<=16.00	<=6.00	>16.00	>21.00	>9.00	>11.00	<=20.00	<=7.00	<=4.00	<=9.00	>9.00	>13.00	>8.00	<=14.00	<=3.00	(1.00, 8.00]	>10.00	>9.00	>183.00	0
b0141	0	<=0.00	0	<=0.644	<=0.472	<=0.690	<=0.069672	(4.00, 15.00]	<=21.00	<=16.00	<=6.00	<=16.00	(10.00, 21.00]	<=9.00	>11.00	>20.00	<=7.00	<=4.00	<=9.00	>9.00	<=13.00	>8.00	<=14.00	<=3.00	<=1.00	<=10.00	>9.00	>183.00	0
b0142	1	<=0.00	3	<=0.644	<=0.472	<=0.690	>0.069672	(4.00, 15.00]	>21.00	<=16.00	<=6.00	<=16.00	<=10.00	>9.00	<=11.00	<=20.00	<=7.00	<=4.00	<=9.00	<=9.00	<=13.00	<=8.00	<=14.00	<=3.00	(1.00, 8.00]	<=10.00	<=9.00	<=183.00	0
b0143	0	<=0.00	1	<=0.644	<=0.472	<=0.690	>0.069672	>15.00	>21.00	>16.00	>6.00	>16.00	(10.00, 21.00]	>9.00	>11.00	>20.00	>7.00	>4.00	>9.00	>9.00	>13.00	>8.00	>14.00	<=3.00	(1.00, 8.00]	>10.00	>9.00	>183.00	0
b0144	0	<=0.00	0	<=0.644	<=0.472	<=0.690	>0.069672	(4.00, 15.00]	>21.00	>16.00	<=6.00	>16.00	(10.00, 21.00]	>9.00	<=11.00	>20.00	>7.00	>4.00	>9.00	<=9.00	<=13.00	>8.00	>14.00	>3.00	(1.00, 8.00]	>10.00	>9.00	>183.00	0
b0145	0	<=0.00	3	<=0.644	<=0.472	<=0.690	<=0.069672	<=4.00	<=21.00	<=16.00	<=6.00	<=16.00	<=10.00	<=9.00	<=11.00	<=20.00	<=7.00	<=4.00	<=9.00	<=9.00	<=13.00	>8.00	>14.00	>3.00	<=1.00	>10.00	<=9.00	<=183.00	0
b0146	0	<=0.00	0	<=0.644	<=0.472	<=0.690	>0.069672	(4.00, 15.00]	>21.00	<=16.00	<=6.00	<=16.00	(10.00, 21.00]	>9.00	>11.00	>20.00	>7.00	>4.00	>9.00	<=9.00	<=13.00	>8.00	>14.00	>3.00	(1.00, 8.00]	>10.00	>9.00	>183.00	0
b0147	0	<=0.00	0	<=0.644	<=0.472	<=0.690	>0.069672	(4.00, 15.00]	<=21.00	<=16.00	<=6.00	<=16.00	(10.00, 21.00]	>9.00	<=11.00	<=20.00	<=7.00	>4.00	<=9.00	<=9.00	<=13.00	<=8.00	<=14.00	<=3.00	(1.00, 8.00]	>10.00	>9.00	<=183.00	0
b0148	0	<=0.00	0	<=0.644	<=0.472	<=0.690	<=0.069672	(4.00, 15.00]	>21.00	>16.00	>6.00	>16.00	>21.00	>9.00	>11.00	>20.00	>7.00	>4.00	>9.00	>9.00	>13.00	>8.00	>14.00	>3.00	>8.00	>10.00	>9.00	>183.00	1
b0149	0	>0.00	3	<=0.644	<=0.472	<=0.690	>0.069672	>15.00	>21.00	>16.00	>6.00	>16.00	>21.00	>9.00	>11.00	>20.00	>7.00	>4.00	>9.00	>9.00	>13.00	>8.00	>14.00	<=3.00	>8.00	>10.00	>9.00	>183.00	1
b0150	0	>0.00	0	<=0.644	<=0.472	<=0.690	>0.069672	>15.00	>21.00	>16.00	>6.00	>16.00	>21.00	>9.00	>11.00	>20.00	>7.00	>4.00	>9.00	>9.00	>13.00	>8.00	>14.00	>3.00	>8.00	>10.00	>9.00	>183.00	1
b0151	0	>0.00	0	<=0.644	<=0.472	<=0.690	<=0.069672	(4.00, 15.00]	>21.00	<=16.00	>6.00	>16.00	(10.00, 21.00]	>9.00	>11.00	>20.00	<=7.00	>4.00	>9.00	<=9.00	<=13.00	>8.00	>14.00	<=3.00	(1.00, 8.00]	>10.00	>9.00	>183.00	1
b0152	0	<=0.00	0	<=0.644	<=0.472	<=0.690	>0.069672	(4.00, 15.00]	>21.00	<=16.00	>6.00	>16.00	(10.00, 21.00]	>9.00	>11.00	>20.00	<=7.00	>4.00	<=9.00	>9.00	<=13.00	>8.00	<=14.00	<=3.00	(1.00, 8.00]	>10.00	>9.00	>183.00	1
b0153	0	<=0.00	0	<=0.644	<=0.472	<=0.690	>0.069672	>15.00	>21.00	>16.00	>6.00	>16.00	>21.00	>9.00	>11.00	>20.00	<=7.00	>4.00	>9.00	<=9.00	<=13.00	>8.00	<=14.00	>3.00	>8.00	>10.00	>9.00	>183.00	1
b0154	1	>0.00	1	<=0.644	<=0.472	<=0.690	>0.069672	>15.00	>21.00	>16.00	>6.00	>16.00	(10.00, 21.00]	>9.00	>11.00	>20.00	>7.00	>4.00	<=9.00	>9.00	<=13.00	>8.00	>14.00	>3.00	<=1.00	>10.00	>9.00	>183.00	0
b0155	0	<=0.00	0	<=0.644	<=0.472	<=0.690	>0.069672	>15.00	>21.00	>16.00	>6.00	>16.00	(10.00, 21.00]	>9.00	>11.00	>20.00	>7.00	>4.00	>9.00	>9.00	<=13.00	>8.00	>14.00	<=3.00	(1.00, 8.00]	>10.00	>9.00	>183.00	1
b0156	0	<=0.00	4	>0.719	>0.472	>0.690	>0.069672	(4.00, 15.00]	<=21.00	<=16.00	<=6.00	<=16.00	<=10.00	<=9.00	<=11.00	<=20.00	<=7.00	<=4.00	<=9.00	<=9.00	<=13.00	>8.00	<=14.00	<=3.00	<=1.00	<=10.00	>9.00	<=183.00	1
b0158	0	<=0.00	0	<=0.644	<=0.472	<=0.690	>0.069672	(4.00, 15.00]	>21.00	>16.00	<=6.00	>16.00	(10.00, 21.00]	>9.00	<=11.00	>20.00	<=7.00	<=4.00	>9.00	<=9.00	>13.00	>8.00	<=14.00	<=3.00	(1.00, 8.00]	>10.00	>9.00	>183.00	0
b0159	1	<=0.00	4	<=0.644	<=0.472	<=0.690	<=0.069672	(4.00, 15.00]	>21.00	>16.00	<=6.00	>16.00	(10.00, 21.00]	<=9.00	<=11.00	>20.00	<=7.00	>4.00	<=9.00	<=9.00	<=13.00	>8.00	>14.00	>3.00	<=1.00	<=10.00	>9.00	>183.00	0
b0160	0	<=0.00	0	<=0.644	<=0.472	<=0.690	>0.069672	>15.00	>21.00	>16.00	>6.00	>16.00	>21.00	>9.00	>11.00	>20.00	>7.00	>4.00	>9.00	>9.00	>13.00	>8.00	>14.00	>3.00	>8.00	>10.00	>9.00	>183.00	1
b0161	0	>0.00	2	(0.644, 0.719]	>0.472	>0.690	<=0.069672	(4.00, 15.00]	>21.00	>16.00	>6.00	>16.00	>21.00	>9.00	>11.00	>20.00	<=7.00	<=4.00	>9.00	>9.00	>13.00	>8.00	>14.00	<=3.00	<=1.00	>10.00	>9.00	>183.00	1
b0162	0	<=0.00	0	<=0.644	<=0.472	<=0.690	<=0.069672	(4.00, 15.00]	>21.00	>16.00	>6.00	>16.00	(10.00, 21.00]	>9.00	>11.00	>20.00	>7.00	>4.00	>9.00	>9.00	<=13.00	>8.00	>14.00	<=3.00	(1.00, 8.00]	>10.00	>9.00	>183.00	1
b0163	0	<=0.00	0	<=0.644	<=0.472	<=0.690	>0.069672	<=4.00	<=21.00	<=16.00	<=6.00	<=16.00	<=10.00	<=9.00	<=11.00	<=20.00	<=7.00	<=4.00	<=9.00	<=9.00	>13.00	>8.00	<=14.00	<=3.00	<=1.00	<=10.00	<=9.00	<=183.00	0
b0164	0	<=0.00	0	<=0.644	<=0.472	<=0.690	>0.069672	(4.00, 15.00]	>21.00	<=16.00	<=6.00	<=16.00	(10.00, 21.00]	>9.00	<=11.00	<=20.00	<=7.00	>4.00	<=9.00	>9.00	<=13.00	>8.00	>14.00	>3.00	(1.00, 8.00]	>10.00	>9.00	>183.00	0
b0166	1	<=0.00	4	(0.644, 0.719]	>0.472	>0.690	>0.069672	(4.00, 15.00]	<=21.00	>16.00	<=6.00	>16.00	(10.00, 21.00]	<=9.00	>11.00	>20.00	>7.00	<=4.00	>9.00	>9.00	<=13.00	>8.00	>14.00	<=3.00	(1.00, 8.00]	>10.00	>9.00	>183.00	0
b0167	1	<=0.00	0	<=0.644	<=0.472	<=0.690	>0.069672	>15.00	>21.00	>16.00	>6.00	>16.00	>21.00	>9.00	>11.00	>20.00	>7.00	>4.00	>9.00	>9.00	>13.00	>8.00	>14.00	>3.00	>8.00	>10.00	>9.00	>183.00	0
b0168	1	<=0.00	5	<=0.644	<=0.472	<=0.690	<=0.069672	(4.00, 15.00]	<=21.00	>16.00	>6.00	>16.00	(10.00, 21.00]	>9.00	>11.00	<=20.00	>7.00	>4.00	<=9.00	<=9.00	>13.00	>8.00	>14.00	>3.00	<=1.00	>10.00	>9.00	>183.00	0
b0169	1	<=0.00	5	>0.719	>0.472	>0.690	>0.069672	(4.00, 15.00]	<=21.00	<=16.00	>6.00	>16.00	(10.00, 21.00]	<=9.00	>11.00	>20.00	<=7.00	>4.00	<=9.00	>9.00	>13.00	>8.00	>14.00	<=3.00	(1.00, 8.00]	>10.00	>9.00	>183.00	1
b0170	1	<=0.00	5	>0.719	>0.472	>0.690	<=0.069672	(4.00, 15.00]	<=21.00	>16.00	>6.00	>16.00	<=10.00	<=9.00	<=11.00	>20.00	<=7.00	<=4.00	>9.00	<=9.00	>13.00	>8.00	>14.00	<=3.00	<=1.00	<=10.00	>9.00	>183.00	1
b0171	1	<=0.00	5	(0.644, 0.719]	<=0.472	<=0.690	<=0.069672	(4.00, 15.00]	>21.00	<=16.00	>6.00	>16.00	<=10.00	<=9.00	>11.00	>20.00	<=7.00	<=4.00	<=9.00	>9.00	<=13.00	>8.00	>14.00	<=3.00	<=1.00	>10.00	>9.00	>183.00	1
b0172	1	<=0.00	5	(0.644, 0.719]	>0.472	>0.690	<=0.069672	<=4.00	<=21.00	<=16.00	<=6.00	<=16.00	(10.00, 21.00]	<=9.00	<=11.00	<=20.00	<=7.00	<=4.00	<=9.00	<=9.00	>13.00	>8.00	<=14.00	<=3.00	<=1.00	>10.00	<=9.00	>183.00	1
b0173	1	<=0.00	5	<=0.644	<=0.472	<=0.690	<=0.069672	(4.00, 15.00]	>21.00	<=16.00	>6.00	>16.00	>21.00	>9.00	>11.00	>20.00	<=7.00	>4.00	>9.00	>9.00	>13.00	>8.00	>14.00	>3.00	(1.00, 8.00]	>10.00	>9.00	>183.00	1
b0174	1	<=0.00	5	<=0.644	<=0.472	<=0.690	>0.069672	(4.00, 15.00]	>21.00	<=16.00	<=6.00	<=16.00	(10.00, 21.00]	<=9.00	<=11.00	>20.00	<=7.00	>4.00	>9.00	>9.00	<=13.00	>8.00	>14.00	<=3.00	(1.00, 8.00]	>10.00	>9.00	>183.00	1
b0175	1	>0.00	4	<=0.644	<=0.472	<=0.690	>0.069672	(4.00, 15.00]	>21.00	<=16.00	>6.00	>16.00	(10.00, 21.00]	<=9.00	<=11.00	>20.00	<=7.00	>4.00	<=9.00	<=9.00	<=13.00	<=8.00	<=14.00	<=3.00	>8.00	<=10.00	>9.00	>183.00	1
b0176	0	<=0.00	4	<=0.644	<=0.472	<=0.690	>0.069672	>15.00	>21.00	>16.00	>6.00	>16.00	>21.00	>9.00	>11.00	>20.00	>7.00	>4.00	>9.00	>9.00	>13.00	>8.00	>14.00	<=3.00	(1.00, 8.00]	>10.00	>9.00	>183.00	1
b0177	1	<=0.00	4	<=0.644	<=0.472	<=0.690	>0.069672	>15.00	>21.00	>16.00	>6.00	>16.00	>21.00	>9.00	>11.00	>20.00	>7.00	>4.00	>9.00	>9.00	>13.00	>8.00	>14.00	<=3.00	>8.00	>10.00	>9.00	>183.00	1
b0178	0	<=0.00	2	>0.719	<=0.472	>0.690	<=0.069672	<=4.00	<=21.00	<=16.00	<=6.00	<=16.00	(10.00, 21.00]	<=9.00	<=11.00	>20.00	<=7.00	<=4.00	>9.00	<=9.00	>13.00	>8.00	<=14.00	<=3.00	<=1.00	<=10.00	<=9.00	<=183.00	1
b0180	1	<=0.00	2	<=0.644	<=0.472	<=0.690	>0.069672	(4.00, 15.00]	<=21.00	<=16.00	<=6.00	<=16.00	<=10.00	<=9.00	<=11.00	<=20.00	<=7.00	<=4.00	<=9.00	<=9.00	<=13.00	<=8.00	<=14.00	<=3.00	<=1.00	>10.00	>9.00	<=183.00	1
b0181	1	<=0.00	3	<=0.644	<=0.472	<=0.690	<=0.069672	(4.00, 15.00]	<=21.00	>16.00	<=6.00	>16.00	(10.00, 21.00]	<=9.00	>11.00	>20.00	<=7.00	>4.00	<=9.00	>9.00	<=13.00	>8.00	>14.00	>3.00	<=1.00	>10.00	>9.00	>183.00	1
b0182	1	<=0.00	3	<=0.644	<=0.472	<=0.690	<=0.069672	(4.00, 15.00]	>21.00	<=16.00	>6.00	>16.00	<=10.00	>9.00	>11.00	>20.00	<=7.00	>4.00	>9.00	<=9.00	>13.00	>8.00	>14.00	>3.00	(1.00, 8.00]	>10.00	>9.00	>183.00	1
b0183	1	<=0.00	3	<=0.644	<=0.472	<=0.690	<=0.069672	(4.00, 15.00]	<=21.00	<=16.00	<=6.00	<=16.00	<=10.00	>9.00	<=11.00	>20.00	<=7.00	>4.00	<=9.00	<=9.00	<=13.00	<=8.00	>14.00	<=3.00	<=1.00	>10.00	>9.00	>183.00	1
b0184	1	<=0.00	5	<=0.644	<=0.472	<=0.690	>0.069672	>15.00	>21.00	>16.00	>6.00	>16.00	>21.00	>9.00	>11.00	>20.00	>7.00	>4.00	>9.00	>9.00	>13.00	>8.00	>14.00	>3.00	(1.00, 8.00]	>10.00	>9.00	>183.00	1
b0185	1	<=0.00	3	(0.644, 0.719]	<=0.472	<=0.690	<=0.069672	(4.00, 15.00]	>21.00	>16.00	>6.00	<=16.00	(10.00, 21.00]	>9.00	<=11.00	>20.00	>7.00	<=4.00	>9.00	<=9.00	>13.00	>8.00	>14.00	<=3.00	(1.00, 8.00]	>10.00	>9.00	>183.00	1
b0186	0	>0.00	0	<=0.644	<=0.472	<=0.690	>0.069672	>15.00	>21.00	>16.00	>6.00	>16.00	>21.00	>9.00	>11.00	>20.00	>7.00	>4.00	>9.00	>9.00	>13.00	>8.00	>14.00	>3.00	>8.00	>10.00	>9.00	>183.00	1
b0187	0	<=0.00	0	<=0.644	<=0.472	<=0.690	>0.069672	(4.00, 15.00]	<=21.00	<=16.00	<=6.00	<=16.00	<=10.00	<=9.00	<=11.00	<=20.00	<=7.00	>4.00	<=9.00	<=9.00	<=13.00	>8.00	<=14.00	<=3.00	<=1.00	<=10.00	<=9.00	<=183.00	1
b0188	1	<=0.00	4	<=0.644	<=0.472	<=0.690	>0.069672	(4.00, 15.00]	>21.00	<=16.00	<=6.00	>16.00	>21.00	>9.00	>11.00	>20.00	<=7.00	>4.00	>9.00	>9.00	<=13.00	>8.00	>14.00	>3.00	>8.00	>10.00	>9.00	>183.00	1
b0189	0	<=0.00	0	<=0.644	<=0.472	<=0.690	<=0.069672	<=4.00	<=21.00	<=16.00	<=6.00	<=16.00	<=10.00	<=9.00	<=11.00	<=20.00	<=7.00	<=4.00	<=9.00	<=9.00	<=13.00	<=8.00	<=14.00	<=3.00	<=1.00	<=10.00	<=9.00	<=183.00	0
b0190	0	<=0.00	0	<=0.644	<=0.472	<=0.690	>0.069672	(4.00, 15.00]	>21.00	<=16.00	<=6.00	<=16.00	<=10.00	<=9.00	<=11.00	>20.00	<=7.00	<=4.00	>9.00	<=9.00	<=13.00	>8.00	<=14.00	<=3.00	(1.00, 8.00]	>10.00	<=9.00	<=183.00	1
b0191	0	<=0.00	0	<=0.644	<=0.472	<=0.690	<=0.069672	<=4.00	<=21.00	<=16.00	<=6.00	<=16.00	(10.00, 21.00]	<=9.00	<=11.00	<=20.00	<=7.00	>4.00	<=9.00	<=9.00	<=13.00	<=8.00	<=14.00	<=3.00	<=1.00	>10.00	<=9.00	<=183.00	1
b0192	0	<=0.00	0	<=0.644	<=0.472	<=0.690	>0.069672	(4.00, 15.00]	>21.00	<=16.00	>6.00	<=16.00	(10.00, 21.00]	>9.00	>11.00	>20.00	>7.00	<=4.00	<=9.00	<=9.00	<=13.00	>8.00	>14.00	>3.00	(1.00, 8.00]	>10.00	>9.00	>183.00	1
b0193	0	<=0.00	0	<=0.644	<=0.472	<=0.690	>0.069672	>15.00	>21.00	<=16.00	>6.00	>16.00	>21.00	>9.00	>11.00	>20.00	<=7.00	>4.00	>9.00	<=9.00	>13.00	>8.00	<=14.00	>3.00	(1.00, 8.00]	>10.00	>9.00	>183.00	0
b0194	1	<=0.00	4	(0.644, 0.719]	>0.472	>0.690	>0.069672	>15.00	>21.00	>16.00	>6.00	>16.00	>21.00	>9.00	>11.00	>20.00	>7.00	>4.00	>9.00	>9.00	>13.00	>8.00	>14.00	<=3.00	(1.00, 8.00]	>10.00	>9.00	>183.00	0
b0196	0	<=0.00	0	<=0.644	<=0.472	<=0.690	<=0.069672	<=4.00	<=21.00	<=16.00	<=6.00	<=16.00	(10.00, 21.00]	>9.00	<=11.00	<=20.00	<=7.00	<=4.00	<=9.00	<=9.00	<=13.00	<=8.00	<=14.00	>3.00	<=1.00	<=10.00	<=9.00	<=183.00	0
b0197	0	>0.00	1	(0.644, 0.719]	<=0.472	<=0.690	>0.069672	(4.00, 15.00]	>21.00	<=16.00	<=6.00	>16.00	<=10.00	>9.00	<=11.00	>20.00	>7.00	<=4.00	>9.00	>9.00	>13.00	>8.00	>14.00	<=3.00	<=1.00	<=10.00	>9.00	>183.00	0
b0198	0	<=0.00	1	<=0.644	<=0.472	<=0.690	>0.069672	(4.00, 15.00]	>21.00	>16.00	>6.00	>16.00	<=10.00	>9.00	>11.00	>20.00	>7.00	<=4.00	<=9.00	<=9.00	<=13.00	<=8.00	<=14.00	<=3.00	(1.00, 8.00]	>10.00	>9.00	>183.00	0
b0199	0	>0.00	2	<=0.644	<=0.472	<=0.690	<=0.069672	(4.00, 15.00]	>21.00	>16.00	>6.00	>16.00	>21.00	>9.00	>11.00	>20.00	<=7.00	>4.00	>9.00	>9.00	>13.00	>8.00	>14.00	>3.00	<=1.00	>10.00	>9.00	>183.00	0
b0200	0	<=0.00	1	<=0.644	<=0.472	<=0.690	>0.069672	(4.00, 15.00]	<=21.00	<=16.00	>6.00	>16.00	<=10.00	<=9.00	<=11.00	<=20.00	<=7.00	>4.00	<=9.00	<=9.00	<=13.00	>8.00	<=14.00	<=3.00	(1.00, 8.00]	<=10.00	>9.00	>183.00	1
b0207	0	>0.00	0	<=0.644	<=0.472	<=0.690	<=0.069672	<=4.00	>21.00	>16.00	<=6.00	<=16.00	(10.00, 21.00]	>9.00	>11.00	>20.00	>7.00	>4.00	>9.00	>9.00	>13.00	>8.00	>14.00	<=3.00	(1.00, 8.00]	<=10.00	>9.00	>183.00	1
b0208	0	>0.00	0	<=0.644	<=0.472	<=0.690	<=0.069672	(4.00, 15.00]	>21.00	>16.00	>6.00	>16.00	>21.00	>9.00	>11.00	>20.00	>7.00	<=4.00	<=9.00	<=9.00	>13.00	>8.00	>14.00	<=3.00	<=1.00	>10.00	>9.00	>183.00	0
b0209	0	<=0.00	0	<=0.644	<=0.472	<=0.690	>0.069672	(4.00, 15.00]	>21.00	<=16.00	<=6.00	>16.00	(10.00, 21.00]	>9.00	<=11.00	>20.00	>7.00	>4.00	>9.00	>9.00	<=13.00	>8.00	<=14.00	<=3.00	(1.00, 8.00]	>10.00	>9.00	>183.00	1
b0210	1	<=0.00	0	<=0.644	<=0.472	<=0.690	>0.069672	(4.00, 15.00]	<=21.00	<=16.00	<=6.00	>16.00	(10.00, 21.00]	<=9.00	<=11.00	>20.00	<=7.00	>4.00	<=9.00	<=9.00	<=13.00	>8.00	<=14.00	<=3.00	(1.00, 8.00]	>10.00	>9.00	>183.00	1
b0211	0	<=0.00	0	<=0.644	<=0.472	<=0.690	<=0.069672	(4.00, 15.00]	>21.00	>16.00	>6.00	>16.00	>21.00	>9.00	>11.00	>20.00	>7.00	>4.00	>9.00	>9.00	>13.00	>8.00	<=14.00	<=3.00	(1.00, 8.00]	>10.00	>9.00	>183.00	0
b0212	0	<=0.00	4	<=0.644	<=0.472	<=0.690	>0.069672	(4.00, 15.00]	>21.00	<=16.00	<=6.00	>16.00	(10.00, 21.00]	>9.00	>11.00	<=20.00	>7.00	>4.00	>9.00	>9.00	>13.00	>8.00	>14.00	>3.00	(1.00, 8.00]	<=10.00	>9.00	>183.00	0
b0213	0	<=0.00	0	<=0.644	<=0.472	<=0.690	>0.069672	(4.00, 15.00]	>21.00	<=16.00	>6.00	>16.00	(10.00, 21.00]	>9.00	<=11.00	<=20.00	<=7.00	>4.00	>9.00	>9.00	>13.00	>8.00	<=14.00	>3.00	(1.00, 8.00]	>10.00	>9.00	>183.00	1
b0214	1	<=0.00	3	<=0.644	<=0.472	<=0.690	>0.069672	<=4.00	<=21.00	<=16.00	<=6.00	<=16.00	<=10.00	<=9.00	<=11.00	<=20.00	<=7.00	>4.00	<=9.00	<=9.00	<=13.00	<=8.00	<=14.00	<=3.00	(1.00, 8.00]	<=10.00	>9.00	<=183.00	0
b0215	1	<=0.00	5	<=0.644	<=0.472	<=0.690	>0.069672	(4.00, 15.00]	<=21.00	<=16.00	>6.00	<=16.00	<=10.00	<=9.00	>11.00	>20.00	<=7.00	>4.00	>9.00	<=9.00	<=13.00	>8.00	>14.00	<=3.00	<=1.00	>10.00	>9.00	>183.00	1
b0217	0	<=0.00	0	<=0.644	<=0.472	<=0.690	>0.069672	(4.00, 15.00]	>21.00	<=16.00	>6.00	>16.00	(10.00, 21.00]	>9.00	>11.00	<=20.00	>7.00	<=4.00	>9.00	>9.00	>13.00	>8.00	>14.00	>3.00	(1.00, 8.00]	<=10.00	<=9.00	>183.00	1
b0218	0	<=0.00	0	<=0.644	<=0.472	<=0.690	>0.069672	(4.00, 15.00]	<=21.00	<=16.00	<=6.00	<=16.00	<=10.00	<=9.00	<=11.00	<=20.00	<=7.00	<=4.00	<=9.00	<=9.00	<=13.00	<=8.00	<=14.00	<=3.00	<=1.00	<=10.00	<=9.00	<=183.00	0
b0219	0	<=0.00	0	<=0.644	<=0.472	<=0.690	>0.069672	(4.00, 15.00]	>21.00	<=16.00	<=6.00	>16.00	(10.00, 21.00]	>9.00	<=11.00	>20.00	>7.00	>4.00	>9.00	>9.00	<=13.00	>8.00	<=14.00	>3.00	>8.00	>10.00	>9.00	>183.00	0
b0220	0	<=0.00	0	<=0.644	<=0.472	<=0.690	>0.069672	(4.00, 15.00]	<=21.00	<=16.00	>6.00	<=16.00	(10.00, 21.00]	<=9.00	>11.00	<=20.00	<=7.00	<=4.00	<=9.00	<=9.00	<=13.00	<=8.00	<=14.00	<=3.00	(1.00, 8.00]	<=10.00	>9.00	<=183.00	1
b0221	0	<=0.00	0	<=0.644	<=0.472	<=0.690	>0.069672	>15.00	>21.00	>16.00	>6.00	>16.00	>21.00	>9.00	>11.00	>20.00	>7.00	>4.00	>9.00	>9.00	>13.00	>8.00	>14.00	>3.00	>8.00	>10.00	>9.00	>183.00	0
b0222	0	>0.00	3	(0.644, 0.719]	<=0.472	<=0.690	<=0.069672	(4.00, 15.00]	<=21.00	>16.00	<=6.00	<=16.00	<=10.00	<=9.00	<=11.00	>20.00	<=7.00	>4.00	<=9.00	>9.00	<=13.00	>8.00	<=14.00	<=3.00	<=1.00	<=10.00	>9.00	>183.00	1
b0223	0	<=0.00	0	<=0.644	<=0.472	<=0.690	>0.069672	(4.00, 15.00]	<=21.00	<=16.00	<=6.00	>16.00	(10.00, 21.00]	>9.00	>11.00	<=20.00	>7.00	>4.00	>9.00	>9.00	<=13.00	>8.00	<=14.00	>3.00	(1.00, 8.00]	>10.00	>9.00	>183.00	1
b0224	0	<=0.00	0	<=0.644	<=0.472	<=0.690	>0.069672	(4.00, 15.00]	<=21.00	<=16.00	>6.00	>16.00	(10.00, 21.00]	>9.00	<=11.00	<=20.00	>7.00	<=4.00	>9.00	<=9.00	>13.00	>8.00	<=14.00	>3.00	<=1.00	<=10.00	>9.00	>183.00	0
b0226	0	<=0.00	0	<=0.644	<=0.472	<=0.690	<=0.069672	<=4.00	<=21.00	<=16.00	<=6.00	<=16.00	<=10.00	<=9.00	<=11.00	<=20.00	<=7.00	<=4.00	<=9.00	<=9.00	<=13.00	>8.00	<=14.00	<=3.00	<=1.00	<=10.00	<=9.00	<=183.00	0
b0227	0	>0.00	0	<=0.644	<=0.472	<=0.690	>0.069672	(4.00, 15.00]	>21.00	<=16.00	<=6.00	<=16.00	(10.00, 21.00]	>9.00	<=11.00	>20.00	>7.00	>4.00	>9.00	>9.00	<=13.00	>8.00	>14.00	<=3.00	(1.00, 8.00]	>10.00	>9.00	>183.00	1
b0228	0	<=0.00	0	<=0.644	<=0.472	<=0.690	>0.069672	(4.00, 15.00]	<=21.00	<=16.00	<=6.00	<=16.00	<=10.00	<=9.00	<=11.00	<=20.00	>7.00	>4.00	<=9.00	<=9.00	<=13.00	>8.00	<=14.00	<=3.00	>8.00	>10.00	<=9.00	<=183.00	1
b0229	0	>0.00	0	<=0.644	<=0.472	<=0.690	<=0.069672	>15.00	>21.00	>16.00	>6.00	>16.00	>21.00	>9.00	>11.00	>20.00	>7.00	>4.00	>9.00	>9.00	>13.00	>8.00	>14.00	<=3.00	(1.00, 8.00]	>10.00	>9.00	>183.00	0
b0230	0	>0.00	0	<=0.644	<=0.472	<=0.690	<=0.069672	(4.00, 15.00]	>21.00	>16.00	>6.00	>16.00	(10.00, 21.00]	>9.00	>11.00	>20.00	<=7.00	>4.00	>9.00	>9.00	>13.00	>8.00	>14.00	<=3.00	<=1.00	>10.00	>9.00	>183.00	1
b0231	0	<=0.00	1	<=0.644	<=0.472	<=0.690	<=0.069672	(4.00, 15.00]	>21.00	>16.00	>6.00	>16.00	(10.00, 21.00]	>9.00	>11.00	>20.00	<=7.00	>4.00	>9.00	<=9.00	>13.00	>8.00	>14.00	>3.00	(1.00, 8.00]	>10.00	>9.00	>183.00	1
b0232	0	<=0.00	0	<=0.644	<=0.472	<=0.690	>0.069672	(4.00, 15.00]	<=21.00	<=16.00	<=6.00	<=16.00	<=10.00	<=9.00	<=11.00	<=20.00	<=7.00	<=4.00	<=9.00	<=9.00	<=13.00	<=8.00	<=14.00	<=3.00	<=1.00	<=10.00	<=9.00	<=183.00	1
b0233	0	<=0.00	0	<=0.644	<=0.472	<=0.690	>0.069672	(4.00, 15.00]	<=21.00	<=16.00	<=6.00	<=16.00	<=10.00	<=9.00	<=11.00	<=20.00	<=7.00	>4.00	<=9.00	<=9.00	<=13.00	>8.00	<=14.00	<=3.00	(1.00, 8.00]	<=10.00	<=9.00	<=183.00	1
b0234	0	<=0.00	0	<=0.644	<=0.472	<=0.690	>0.069672	(4.00, 15.00]	<=21.00	<=16.00	<=6.00	<=16.00	<=10.00	<=9.00	<=11.00	<=20.00	<=7.00	<=4.00	>9.00	<=9.00	<=13.00	<=8.00	<=14.00	<=3.00	(1.00, 8.00]	<=10.00	<=9.00	<=183.00	1
b0235	0	<=0.00	0	<=0.644	<=0.472	<=0.690	>0.069672	<=4.00	<=21.00	<=16.00	<=6.00	<=16.00	<=10.00	<=9.00	<=11.00	<=20.00	<=7.00	<=4.00	<=9.00	<=9.00	<=13.00	<=8.00	<=14.00	<=3.00	(1.00, 8.00]	<=10.00	>9.00	<=183.00	1
b0236	0	<=0.00	0	<=0.644	<=0.472	<=0.690	>0.069672	(4.00, 15.00]	<=21.00	<=16.00	<=6.00	<=16.00	(10.00, 21.00]	<=9.00	<=11.00	<=20.00	<=7.00	>4.00	>9.00	<=9.00	<=13.00	<=8.00	<=14.00	<=3.00	(1.00, 8.00]	>10.00	>9.00	<=183.00	1
b0237	0	<=0.00	1	(0.644, 0.719]	<=0.472	<=0.690	<=0.069672	(4.00, 15.00]	>21.00	>16.00	>6.00	>16.00	>21.00	>9.00	>11.00	>20.00	>7.00	>4.00	>9.00	>9.00	>13.00	>8.00	>14.00	>3.00	(1.00, 8.00]	>10.00	>9.00	>183.00	0
b0239	0	<=0.00	0	<=0.644	<=0.472	<=0.690	>0.069672	(4.00, 15.00]	>21.00	<=16.00	>6.00	>16.00	>21.00	>9.00	>11.00	>20.00	>7.00	>4.00	>9.00	>9.00	>13.00	>8.00	>14.00	>3.00	>8.00	>10.00	>9.00	>183.00	1
b0240	0	<=0.00	0	<=0.644	<=0.472	<=0.690	>0.069672	(4.00, 15.00]	<=21.00	<=16.00	<=6.00	<=16.00	<=10.00	<=9.00	<=11.00	<=20.00	<=7.00	<=4.00	<=9.00	<=9.00	<=13.00	<=8.00	<=14.00	<=3.00	(1.00, 8.00]	<=10.00	<=9.00	<=183.00	1
b0241	0	>0.00	1	<=0.644	<=0.472	<=0.690	>0.069672	>15.00	>21.00	<=16.00	>6.00	<=16.00	(10.00, 21.00]	<=9.00	>11.00	>20.00	>7.00	<=4.00	>9.00	>9.00	>13.00	>8.00	<=14.00	<=3.00	(1.00, 8.00]	>10.00	>9.00	>183.00	0
b0242	0	<=0.00	0	<=0.644	<=0.472	<=0.690	<=0.069672	(4.00, 15.00]	>21.00	>16.00	<=6.00	>16.00	>21.00	>9.00	>11.00	>20.00	<=7.00	>4.00	>9.00	>9.00	<=13.00	>8.00	>14.00	<=3.00	(1.00, 8.00]	>10.00	>9.00	>183.00	1
b0243	0	<=0.00	0	<=0.644	<=0.472	<=0.690	<=0.069672	(4.00, 15.00]	>21.00	>16.00	>6.00	>16.00	>21.00	>9.00	>11.00	>20.00	>7.00	>4.00	>9.00	>9.00	>13.00	>8.00	>14.00	>3.00	<=1.00	>10.00	>9.00	>183.00	1
b0245	1	>0.00	0	<=0.644	<=0.472	<=0.690	>0.069672	<=4.00	<=21.00	<=16.00	<=6.00	<=16.00	<=10.00	<=9.00	<=11.00	<=20.00	<=7.00	<=4.00	<=9.00	<=9.00	<=13.00	<=8.00	<=14.00	<=3.00	(1.00, 8.00]	<=10.00	<=9.00	<=183.00	0
b0246	0	>0.00	0	<=0.644	<=0.472	<=0.690	>0.069672	<=4.00	<=21.00	<=16.00	<=6.00	<=16.00	<=10.00	<=9.00	<=11.00	<=20.00	<=7.00	>4.00	<=9.00	<=9.00	<=13.00	<=8.00	<=14.00	>3.00	<=1.00	<=10.00	<=9.00	<=183.00	0
b0247	0	>0.00	1	<=0.644	<=0.472	<=0.690	<=0.069672	(4.00, 15.00]	>21.00	<=16.00	<=6.00	<=16.00	<=10.00	<=9.00	<=11.00	<=20.00	<=7.00	>4.00	>9.00	<=9.00	<=13.00	<=8.00	<=14.00	<=3.00	<=1.00	>10.00	<=9.00	<=183.00	0
b0248	0	>0.00	0	<=0.644	<=0.472	<=0.690	>0.069672	(4.00, 15.00]	<=21.00	<=16.00	<=6.00	<=16.00	<=10.00	>9.00	<=11.00	<=20.00	<=7.00	>4.00	<=9.00	<=9.00	<=13.00	>8.00	<=14.00	>3.00	(1.00, 8.00]	<=10.00	<=9.00	<=183.00	0
b0250	0	>0.00	0	<=0.644	<=0.472	<=0.690	>0.069672	(4.00, 15.00]	<=21.00	<=16.00	<=6.00	<=16.00	(10.00, 21.00]	<=9.00	>11.00	<=20.00	<=7.00	<=4.00	<=9.00	>9.00	<=13.00	>8.00	<=14.00	<=3.00	(1.00, 8.00]	<=10.00	>9.00	<=183.00	0
b0251	0	>0.00	0	<=0.644	<=0.472	<=0.690	>0.069672	(4.00, 15.00]	>21.00	<=16.00	<=6.00	<=16.00	(10.00, 21.00]	>9.00	>11.00	<=20.00	>7.00	>4.00	>9.00	<=9.00	<=13.00	>8.00	>14.00	>3.00	(1.00, 8.00]	>10.00	>9.00	>183.00	0
b0252	0	>0.00	0	<=0.644	<=0.472	<=0.690	<=0.069672	(4.00, 15.00]	>21.00	<=16.00	<=6.00	>16.00	(10.00, 21.00]	>9.00	>11.00	<=20.00	<=7.00	>4.00	>9.00	<=9.00	<=13.00	>8.00	>14.00	<=3.00	(1.00, 8.00]	>10.00	>9.00	>183.00	0
b0253	0	>0.00	0	<=0.644	<=0.472	<=0.690	>0.069672	(4.00, 15.00]	>21.00	<=16.00	<=6.00	>16.00	>21.00	>9.00	>11.00	>20.00	<=7.00	>4.00	>9.00	<=9.00	<=13.00	>8.00	>14.00	>3.00	(1.00, 8.00]	>10.00	>9.00	>183.00	0
b0254	0	>0.00	0	<=0.644	<=0.472	<=0.690	>0.069672	(4.00, 15.00]	>21.00	<=16.00	<=6.00	<=16.00	(10.00, 21.00]	>9.00	>11.00	>20.00	>7.00	>4.00	>9.00	>9.00	>13.00	>8.00	>14.00	<=3.00	(1.00, 8.00]	>10.00	>9.00	>183.00	0
b0255	0	<=0.00	0	<=0.644	<=0.472	<=0.690	<=0.069672	<=4.00	<=21.00	<=16.00	<=6.00	<=16.00	<=10.00	<=9.00	<=11.00	<=20.00	<=7.00	<=4.00	<=9.00	<=9.00	<=13.00	<=8.00	<=14.00	<=3.00	(1.00, 8.00]	<=10.00	<=9.00	<=183.00	1
b0256	0	>0.00	1	<=0.644	<=0.472	<=0.690	<=0.069672	(4.00, 15.00]	>21.00	>16.00	<=6.00	<=16.00	>21.00	>9.00	>11.00	>20.00	>7.00	>4.00	>9.00	>9.00	>13.00	>8.00	>14.00	<=3.00	(1.00, 8.00]	>10.00	>9.00	>183.00	1
b0257	0	<=0.00	0	<=0.644	<=0.472	<=0.690	>0.069672	<=4.00	<=21.00	<=16.00	<=6.00	<=16.00	<=10.00	<=9.00	<=11.00	<=20.00	<=7.00	>4.00	<=9.00	<=9.00	<=13.00	<=8.00	<=14.00	>3.00	(1.00, 8.00]	>10.00	>9.00	<=183.00	1
b0258	0	<=0.00	0	<=0.644	<=0.472	<=0.690	>0.069672	(4.00, 15.00]	>21.00	>16.00	>6.00	>16.00	>21.00	>9.00	>11.00	>20.00	>7.00	>4.00	>9.00	>9.00	>13.00	>8.00	>14.00	<=3.00	>8.00	>10.00	>9.00	>183.00	1
b0259	0	>0.00	0	<=0.644	<=0.472	<=0.690	>0.069672	>15.00	>21.00	>16.00	>6.00	<=16.00	(10.00, 21.00]	>9.00	>11.00	>20.00	<=7.00	>4.00	>9.00	>9.00	>13.00	>8.00	>14.00	<=3.00	(1.00, 8.00]	>10.00	>9.00	>183.00	0
b0260	0	>0.00	0	<=0.644	<=0.472	<=0.690	>0.069672	>15.00	>21.00	>16.00	>6.00	>16.00	>21.00	>9.00	>11.00	>20.00	>7.00	>4.00	>9.00	>9.00	<=13.00	<=8.00	>14.00	>3.00	>8.00	>10.00	>9.00	>183.00	1
b0261	0	<=0.00	0	<=0.644	<=0.472	<=0.690	>0.069672	(4.00, 15.00]	>21.00	<=16.00	<=6.00	<=16.00	(10.00, 21.00]	>9.00	>11.00	>20.00	>7.00	>4.00	>9.00	<=9.00	<=13.00	>8.00	>14.00	>3.00	(1.00, 8.00]	>10.00	>9.00	>183.00	1
b0262	0	>0.00	0	<=0.644	<=0.472	<=0.690	>0.069672	>15.00	>21.00	>16.00	>6.00	>16.00	(10.00, 21.00]	>9.00	>11.00	>20.00	>7.00	>4.00	>9.00	>9.00	<=13.00	>8.00	>14.00	<=3.00	<=1.00	>10.00	>9.00	>183.00	0
b0263	0	<=0.00	0	<=0.644	<=0.472	<=0.690	>0.069672	<=4.00	<=21.00	<=16.00	<=6.00	<=16.00	(10.00, 21.00]	<=9.00	<=11.00	<=20.00	<=7.00	<=4.00	<=9.00	<=9.00	<=13.00	<=8.00	<=14.00	<=3.00	<=1.00	<=10.00	<=9.00	<=183.00	0
b0264	0	>0.00	0	<=0.644	<=0.472	<=0.690	>0.069672	(4.00, 15.00]	<=21.00	<=16.00	<=6.00	<=16.00	(10.00, 21.00]	<=9.00	<=11.00	<=20.00	>7.00	>4.00	<=9.00	<=9.00	<=13.00	<=8.00	<=14.00	<=3.00	(1.00, 8.00]	>10.00	>9.00	<=183.00	0
b0265	1	>0.00	0	<=0.644	<=0.472	<=0.690	<=0.069672	<=4.00	<=21.00	<=16.00	<=6.00	<=16.00	<=10.00	<=9.00	<=11.00	<=20.00	<=7.00	<=4.00	<=9.00	<=9.00	<=13.00	<=8.00	<=14.00	>3.00	<=1.00	<=10.00	<=9.00	<=183.00	0
b0266	0	>0.00	0	<=0.644	<=0.472	<=0.690	>0.069672	(4.00, 15.00]	<=21.00	<=16.00	<=6.00	<=16.00	<=10.00	<=9.00	<=11.00	<=20.00	<=7.00	>4.00	<=9.00	<=9.00	<=13.00	<=8.00	<=14.00	<=3.00	<=1.00	<=10.00	>9.00	<=183.00	0
b0267	0	<=0.00	0	<=0.644	<=0.472	<=0.690	>0.069672	(4.00, 15.00]	>21.00	<=16.00	>6.00	>16.00	>21.00	>9.00	>11.00	>20.00	>7.00	>4.00	>9.00	<=9.00	>13.00	>8.00	>14.00	>3.00	>8.00	>10.00	>9.00	>183.00	0
b0268	0	>0.00	0	<=0.644	<=0.472	<=0.690	<=0.069672	(4.00, 15.00]	>21.00	>16.00	<=6.00	>16.00	(10.00, 21.00]	>9.00	>11.00	>20.00	<=7.00	>4.00	>9.00	<=9.00	<=13.00	>8.00	<=14.00	<=3.00	(1.00, 8.00]	>10.00	>9.00	>183.00	1
b0269	0	>0.00	0	<=0.644	>0.472	<=0.690	<=0.069672	>15.00	>21.00	>16.00	>6.00	>16.00	>21.00	>9.00	>11.00	>20.00	<=7.00	>4.00	>9.00	>9.00	>13.00	>8.00	>14.00	>3.00	>8.00	>10.00	>9.00	>183.00	1
b0270	1	>0.00	0	<=0.644	>0.472	<=0.690	>0.069672	>15.00	>21.00	>16.00	>6.00	>16.00	>21.00	>9.00	>11.00	>20.00	>7.00	>4.00	>9.00	<=9.00	>13.00	>8.00	<=14.00	>3.00	(1.00, 8.00]	>10.00	>9.00	>183.00	1
b0271	1	<=0.00	0	<=0.644	>0.472	>0.690	>0.069672	>15.00	>21.00	>16.00	>6.00	>16.00	>21.00	>9.00	>11.00	>20.00	>7.00	>4.00	>9.00	>9.00	>13.00	>8.00	>14.00	>3.00	>8.00	>10.00	>9.00	>183.00	1
b0272	0	>0.00	0	<=0.644	<=0.472	<=0.690	<=0.069672	<=4.00	>21.00	<=16.00	<=6.00	<=16.00	(10.00, 21.00]	<=9.00	>11.00	>20.00	>7.00	>4.00	>9.00	<=9.00	<=13.00	<=8.00	>14.00	<=3.00	(1.00, 8.00]	>10.00	>9.00	>183.00	0
b0273	0	>0.00	2	<=0.644	<=0.472	<=0.690	>0.069672	(4.00, 15.00]	>21.00	<=16.00	>6.00	>16.00	(10.00, 21.00]	<=9.00	>11.00	>20.00	>7.00	>4.00	>9.00	>9.00	>13.00	>8.00	>14.00	>3.00	(1.00, 8.00]	>10.00	>9.00	>183.00	0
b0274	0	>0.00	0	<=0.644	<=0.472	<=0.690	>0.069672	(4.00, 15.00]	<=21.00	<=16.00	<=6.00	<=16.00	(10.00, 21.00]	<=9.00	<=11.00	<=20.00	>7.00	>4.00	<=9.00	<=9.00	<=13.00	<=8.00	<=14.00	<=3.00	(1.00, 8.00]	>10.00	>9.00	<=183.00	0
b0276	0	<=0.00	0	<=0.644	<=0.472	<=0.690	>0.069672	(4.00, 15.00]	>21.00	<=16.00	<=6.00	>16.00	<=10.00	<=9.00	<=11.00	>20.00	>7.00	>4.00	>9.00	<=9.00	>13.00	>8.00	>14.00	<=3.00	(1.00, 8.00]	>10.00	>9.00	>183.00	1
b0277	0	>0.00	0	<=0.644	<=0.472	<=0.690	>0.069672	(4.00, 15.00]	>21.00	<=16.00	<=6.00	<=16.00	<=10.00	<=9.00	<=11.00	<=20.00	>7.00	>4.00	<=9.00	>9.00	<=13.00	>8.00	<=14.00	>3.00	(1.00, 8.00]	>10.00	>9.00	>183.00	0
b0278	0	<=0.00	0	<=0.644	<=0.472	<=0.690	>0.069672	(4.00, 15.00]	>21.00	>16.00	<=6.00	<=16.00	(10.00, 21.00]	<=9.00	<=11.00	<=20.00	>7.00	>4.00	>9.00	<=9.00	>13.00	>8.00	<=14.00	>3.00	(1.00, 8.00]	>10.00	>9.00	>183.00	0
b0279	0	<=0.00	0	<=0.644	<=0.472	<=0.690	>0.069672	(4.00, 15.00]	<=21.00	>16.00	>6.00	>16.00	>21.00	>9.00	>11.00	<=20.00	>7.00	>4.00	>9.00	>9.00	>13.00	>8.00	>14.00	>3.00	(1.00, 8.00]	>10.00	>9.00	>183.00	0
b0280	0	<=0.00	0	<=0.644	<=0.472	<=0.690	<=0.069672	(4.00, 15.00]	<=21.00	<=16.00	<=6.00	<=16.00	(10.00, 21.00]	<=9.00	>11.00	<=20.00	<=7.00	<=4.00	<=9.00	<=9.00	<=13.00	<=8.00	<=14.00	<=3.00	<=1.00	<=10.00	<=9.00	<=183.00	0
b0281	0	<=0.00	0	<=0.644	<=0.472	<=0.690	>0.069672	(4.00, 15.00]	>21.00	>16.00	>6.00	>16.00	>21.00	>9.00	>11.00	>20.00	>7.00	>4.00	>9.00	>9.00	>13.00	>8.00	>14.00	<=3.00	>8.00	>10.00	>9.00	>183.00	0
b0282	0	<=0.00	0	<=0.644	<=0.472	<=0.690	>0.069672	(4.00, 15.00]	<=21.00	<=16.00	<=6.00	<=16.00	<=10.00	>9.00	<=11.00	<=20.00	<=7.00	<=4.00	<=9.00	<=9.00	<=13.00	<=8.00	<=14.00	<=3.00	(1.00, 8.00]	>10.00	>9.00	<=183.00	0
b0283	0	<=0.00	0	<=0.644	<=0.472	<=0.690	>0.069672	(4.00, 15.00]	>21.00	<=16.00	<=6.00	>16.00	(10.00, 21.00]	>9.00	>11.00	>20.00	>7.00	>4.00	>9.00	<=9.00	<=13.00	>8.00	>14.00	>3.00	(1.00, 8.00]	>10.00	>9.00	>183.00	0
b0284	0	>0.00	0	<=0.644	<=0.472	<=0.690	<=0.069672	>15.00	>21.00	>16.00	>6.00	>16.00	>21.00	>9.00	>11.00	>20.00	>7.00	>4.00	>9.00	>9.00	>13.00	>8.00	>14.00	>3.00	(1.00, 8.00]	>10.00	>9.00	>183.00	0
b0285	1	<=0.00	0	<=0.644	<=0.472	<=0.690	<=0.069672	(4.00, 15.00]	>21.00	<=16.00	<=6.00	>16.00	(10.00, 21.00]	>9.00	>11.00	>20.00	>7.00	>4.00	>9.00	<=9.00	<=13.00	>8.00	>14.00	>3.00	<=1.00	>10.00	>9.00	>183.00	0
b0286	0	<=0.00	0	<=0.644	<=0.472	<=0.690	<=0.069672	<=4.00	<=21.00	<=16.00	<=6.00	<=16.00	(10.00, 21.00]	>9.00	>11.00	>20.00	<=7.00	>4.00	<=9.00	<=9.00	<=13.00	>8.00	>14.00	>3.00	<=1.00	<=10.00	>9.00	>183.00	0
b0287	0	<=0.00	0	<=0.644	<=0.472	<=0.690	>0.069672	>15.00	<=21.00	>16.00	<=6.00	>16.00	<=10.00	>9.00	<=11.00	<=20.00	<=7.00	>4.00	<=9.00	>9.00	<=13.00	<=8.00	<=14.00	<=3.00	(1.00, 8.00]	>10.00	>9.00	>183.00	1
b0289	1	<=0.00	0	<=0.644	<=0.472	<=0.690	>0.069672	(4.00, 15.00]	<=21.00	<=16.00	<=6.00	>16.00	(10.00, 21.00]	>9.00	>11.00	<=20.00	>7.00	<=4.00	<=9.00	>9.00	<=13.00	>8.00	<=14.00	<=3.00	(1.00, 8.00]	>10.00	>9.00	>183.00	0
b0290	0	<=0.00	0	<=0.644	<=0.472	<=0.690	>0.069672	>15.00	>21.00	>16.00	>6.00	>16.00	>21.00	>9.00	>11.00	>20.00	>7.00	>4.00	>9.00	>9.00	>13.00	>8.00	>14.00	>3.00	>8.00	>10.00	>9.00	>183.00	0
b0291	0	<=0.00	0	<=0.644	<=0.472	<=0.690	>0.069672	>15.00	>21.00	>16.00	>6.00	>16.00	>21.00	>9.00	>11.00	>20.00	>7.00	>4.00	>9.00	>9.00	>13.00	>8.00	>14.00	<=3.00	>8.00	>10.00	>9.00	>183.00	0
b0292	0	<=0.00	0	<=0.644	<=0.472	<=0.690	>0.069672	(4.00, 15.00]	>21.00	<=16.00	<=6.00	<=16.00	(10.00, 21.00]	>9.00	<=11.00	>20.00	>7.00	<=4.00	<=9.00	>9.00	>13.00	>8.00	<=14.00	<=3.00	(1.00, 8.00]	>10.00	>9.00	>183.00	0
b0293	0	<=0.00	0	<=0.644	<=0.472	<=0.690	>0.069672	(4.00, 15.00]	<=21.00	<=16.00	<=6.00	>16.00	(10.00, 21.00]	<=9.00	>11.00	>20.00	<=7.00	<=4.00	<=9.00	>9.00	<=13.00	>8.00	<=14.00	<=3.00	(1.00, 8.00]	<=10.00	>9.00	>183.00	0
b0294	0	<=0.00	0	<=0.644	<=0.472	<=0.690	>0.069672	(4.00, 15.00]	<=21.00	>16.00	<=6.00	<=16.00	(10.00, 21.00]	<=9.00	<=11.00	<=20.00	>7.00	<=4.00	<=9.00	>9.00	>13.00	>8.00	<=14.00	<=3.00	(1.00, 8.00]	>10.00	<=9.00	>183.00	0
b0297	0	<=0.00	0	<=0.644	<=0.472	<=0.690	>0.069672	(4.00, 15.00]	<=21.00	<=16.00	>6.00	>16.00	(10.00, 21.00]	>9.00	>11.00	>20.00	>7.00	>4.00	>9.00	>9.00	>13.00	>8.00	<=14.00	<=3.00	(1.00, 8.00]	>10.00	>9.00	>183.00	1
b0298	1	>0.00	0	<=0.644	<=0.472	<=0.690	<=0.069672	<=4.00	<=21.00	<=16.00	<=6.00	<=16.00	<=10.00	<=9.00	<=11.00	<=20.00	<=7.00	<=4.00	<=9.00	<=9.00	<=13.00	<=8.00	<=14.00	<=3.00	<=1.00	<=10.00	<=9.00	<=183.00	1
b0299	0	>0.00	0	<=0.644	<=0.472	<=0.690	>0.069672	(4.00, 15.00]	<=21.00	<=16.00	>6.00	>16.00	>21.00	<=9.00	<=11.00	>20.00	>7.00	>4.00	>9.00	>9.00	<=13.00	>8.00	<=14.00	>3.00	>8.00	>10.00	>9.00	>183.00	1
b0304	0	>0.00	0	<=0.644	<=0.472	<=0.690	<=0.069672	(4.00, 15.00]	>21.00	>16.00	>6.00	>16.00	>21.00	>9.00	>11.00	>20.00	>7.00	>4.00	>9.00	>9.00	>13.00	>8.00	>14.00	<=3.00	(1.00, 8.00]	>10.00	>9.00	>183.00	0
b0305	0	<=0.00	0	<=0.644	<=0.472	<=0.690	>0.069672	(4.00, 15.00]	>21.00	<=16.00	>6.00	>16.00	>21.00	>9.00	>11.00	>20.00	<=7.00	>4.00	>9.00	<=9.00	<=13.00	<=8.00	>14.00	>3.00	(1.00, 8.00]	>10.00	>9.00	>183.00	1
b0306	0	<=0.00	1	<=0.644	<=0.472	<=0.690	<=0.069672	(4.00, 15.00]	>21.00	<=16.00	>6.00	>16.00	(10.00, 21.00]	>9.00	<=11.00	>20.00	<=7.00	<=4.00	<=9.00	<=9.00	>13.00	>8.00	>14.00	>3.00	<=1.00	>10.00	>9.00	>183.00	1
b0307	0	<=0.00	1	<=0.644	<=0.472	<=0.690	>0.069672	(4.00, 15.00]	>21.00	>16.00	>6.00	>16.00	(10.00, 21.00]	>9.00	>11.00	>20.00	>7.00	>4.00	>9.00	>9.00	>13.00	>8.00	>14.00	>3.00	(1.00, 8.00]	>10.00	>9.00	>183.00	1
b0308	0	<=0.00	1	<=0.644	<=0.472	<=0.690	<=0.069672	(4.00, 15.00]	>21.00	<=16.00	<=6.00	>16.00	(10.00, 21.00]	<=9.00	<=11.00	>20.00	<=7.00	>4.00	>9.00	>9.00	<=13.00	>8.00	>14.00	>3.00	(1.00, 8.00]	>10.00	>9.00	>183.00	1
b0310	0	<=0.00	0	<=0.644	<=0.472	<=0.690	>0.069672	(4.00, 15.00]	<=21.00	>16.00	>6.00	<=16.00	(10.00, 21.00]	<=9.00	>11.00	<=20.00	>7.00	<=4.00	>9.00	>9.00	>13.00	>8.00	<=14.00	>3.00	(1.00, 8.00]	<=10.00	<=9.00	>183.00	0
b0311	0	<=0.00	0	<=0.644	<=0.472	<=0.690	>0.069672	>15.00	>21.00	>16.00	>6.00	>16.00	>21.00	>9.00	>11.00	>20.00	>7.00	>4.00	>9.00	>9.00	>13.00	>8.00	>14.00	>3.00	>8.00	>10.00	>9.00	>183.00	0
b0312	0	>0.00	0	(0.644, 0.719]	<=0.472	<=0.690	>0.069672	>15.00	>21.00	>16.00	>6.00	>16.00	>21.00	>9.00	>11.00	>20.00	>7.00	>4.00	>9.00	>9.00	>13.00	>8.00	>14.00	>3.00	(1.00, 8.00]	>10.00	>9.00	>183.00	0
b0313	0	<=0.00	0	<=0.644	<=0.472	<=0.690	<=0.069672	(4.00, 15.00]	>21.00	<=16.00	>6.00	<=16.00	(10.00, 21.00]	<=9.00	<=11.00	>20.00	<=7.00	>4.00	>9.00	<=9.00	<=13.00	>8.00	<=14.00	<=3.00	(1.00, 8.00]	>10.00	>9.00	>183.00	0
b0314	0	<=0.00	0	<=0.644	<=0.472	<=0.690	>0.069672	>15.00	>21.00	>16.00	>6.00	>16.00	>21.00	>9.00	>11.00	>20.00	>7.00	>4.00	>9.00	>9.00	>13.00	>8.00	>14.00	<=3.00	>8.00	>10.00	>9.00	>183.00	1
b0315	0	<=0.00	0	<=0.644	<=0.472	<=0.690	>0.069672	>15.00	>21.00	>16.00	>6.00	>16.00	>21.00	>9.00	>11.00	<=20.00	>7.00	>4.00	>9.00	>9.00	>13.00	>8.00	>14.00	>3.00	(1.00, 8.00]	>10.00	>9.00	>183.00	1
b0316	0	>0.00	0	<=0.644	<=0.472	<=0.690	>0.069672	(4.00, 15.00]	>21.00	>16.00	<=6.00	<=16.00	(10.00, 21.00]	>9.00	>11.00	>20.00	>7.00	>4.00	>9.00	>9.00	<=13.00	>8.00	>14.00	>3.00	(1.00, 8.00]	>10.00	>9.00	>183.00	0
b0317	0	<=0.00	0	<=0.644	<=0.472	<=0.690	>0.069672	(4.00, 15.00]	<=21.00	<=16.00	<=6.00	<=16.00	(10.00, 21.00]	<=9.00	>11.00	<=20.00	<=7.00	<=4.00	<=9.00	<=9.00	<=13.00	<=8.00	<=14.00	<=3.00	(1.00, 8.00]	<=10.00	>9.00	<=183.00	0
b0318	0	<=0.00	0	<=0.644	<=0.472	<=0.690	<=0.069672	<=4.00	>21.00	<=16.00	<=6.00	<=16.00	<=10.00	<=9.00	>11.00	>20.00	<=7.00	>4.00	>9.00	>9.00	<=13.00	>8.00	<=14.00	>3.00	<=1.00	<=10.00	>9.00	>183.00	1
b0319	0	<=0.00	0	<=0.644	<=0.472	<=0.690	>0.069672	(4.00, 15.00]	>21.00	>16.00	<=6.00	<=16.00	(10.00, 21.00]	<=9.00	>11.00	>20.00	>7.00	>4.00	>9.00	>9.00	<=13.00	>8.00	<=14.00	>3.00	(1.00, 8.00]	>10.00	>9.00	>183.00	1
b0320	1	>0.00	0	<=0.644	<=0.472	<=0.690	<=0.069672	>15.00	>21.00	>16.00	>6.00	>16.00	>21.00	>9.00	>11.00	>20.00	<=7.00	>4.00	>9.00	>9.00	>13.00	>8.00	>14.00	>3.00	<=1.00	>10.00	>9.00	>183.00	1
b0321	0	<=0.00	0	<=0.644	<=0.472	<=0.690	<=0.069672	>15.00	>21.00	>16.00	>6.00	>16.00	>21.00	>9.00	>11.00	>20.00	>7.00	>4.00	>9.00	>9.00	>13.00	>8.00	>14.00	>3.00	(1.00, 8.00]	>10.00	>9.00	>183.00	1
b0323	0	>0.00	0	<=0.644	<=0.472	<=0.690	<=0.069672	(4.00, 15.00]	>21.00	>16.00	<=6.00	>16.00	(10.00, 21.00]	>9.00	>11.00	>20.00	<=7.00	>4.00	>9.00	<=9.00	>13.00	>8.00	>14.00	>3.00	<=1.00	>10.00	>9.00	>183.00	1
b0324	0	<=0.00	0	<=0.644	<=0.472	<=0.690	<=0.069672	(4.00, 15.00]	>21.00	>16.00	>6.00	>16.00	>21.00	>9.00	>11.00	>20.00	>7.00	>4.00	>9.00	>9.00	>13.00	>8.00	>14.00	>3.00	(1.00, 8.00]	>10.00	>9.00	>183.00	1
b0325	0	>0.00	1	<=0.644	<=0.472	<=0.690	<=0.069672	(4.00, 15.00]	>21.00	>16.00	>6.00	>16.00	(10.00, 21.00]	>9.00	>11.00	>20.00	>7.00	>4.00	>9.00	>9.00	>13.00	>8.00	>14.00	>3.00	(1.00, 8.00]	>10.00	>9.00	>183.00	1
b0326	0	<=0.00	0	<=0.644	<=0.472	<=0.690	>0.069672	(4.00, 15.00]	>21.00	>16.00	>6.00	>16.00	(10.00, 21.00]	>9.00	<=11.00	<=20.00	>7.00	>4.00	>9.00	>9.00	>13.00	>8.00	<=14.00	>3.00	(1.00, 8.00]	>10.00	<=9.00	>183.00	1
b0327	0	<=0.00	0	<=0.644	<=0.472	<=0.690	>0.069672	<=4.00	<=21.00	<=16.00	<=6.00	<=16.00	<=10.00	<=9.00	<=11.00	<=20.00	<=7.00	<=4.00	<=9.00	<=9.00	<=13.00	<=8.00	<=14.00	<=3.00	(1.00, 8.00]	<=10.00	>9.00	<=183.00	1
b0328	0	<=0.00	0	<=0.644	<=0.472	<=0.690	>0.069672	>15.00	>21.00	>16.00	>6.00	>16.00	(10.00, 21.00]	<=9.00	>11.00	>20.00	<=7.00	<=4.00	>9.00	<=9.00	<=13.00	<=8.00	<=14.00	<=3.00	(1.00, 8.00]	>10.00	>9.00	>183.00	0
b0329	0	<=0.00	0	<=0.644	<=0.472	<=0.690	<=0.069672	<=4.00	<=21.00	<=16.00	<=6.00	<=16.00	<=10.00	<=9.00	<=11.00	<=20.00	<=7.00	<=4.00	<=9.00	<=9.00	<=13.00	<=8.00	<=14.00	<=3.00	<=1.00	<=10.00	<=9.00	<=183.00	1
b0330	0	>0.00	0	<=0.644	<=0.472	<=0.690	>0.069672	>15.00	>21.00	>16.00	>6.00	>16.00	>21.00	>9.00	>11.00	>20.00	>7.00	>4.00	>9.00	>9.00	>13.00	>8.00	>14.00	<=3.00	(1.00, 8.00]	>10.00	>9.00	>183.00	0
b0331	0	<=0.00	0	<=0.644	<=0.472	<=0.690	<=0.069672	(4.00, 15.00]	>21.00	>16.00	>6.00	>16.00	(10.00, 21.00]	>9.00	>11.00	>20.00	>7.00	>4.00	>9.00	>9.00	<=13.00	>8.00	>14.00	<=3.00	<=1.00	>10.00	>9.00	>183.00	1
b0333	0	>0.00	0	<=0.644	<=0.472	<=0.690	>0.069672	(4.00, 15.00]	>21.00	>16.00	>6.00	>16.00	>21.00	>9.00	>11.00	>20.00	>7.00	>4.00	>9.00	>9.00	>13.00	>8.00	>14.00	<=3.00	(1.00, 8.00]	>10.00	>9.00	>183.00	1
b0334	0	<=0.00	0	<=0.644	<=0.472	<=0.690	>0.069672	>15.00	>21.00	>16.00	>6.00	>16.00	(10.00, 21.00]	>9.00	>11.00	>20.00	>7.00	>4.00	>9.00	>9.00	>13.00	>8.00	>14.00	>3.00	(1.00, 8.00]	>10.00	>9.00	>183.00	1
b0335	0	>0.00	0	<=0.644	<=0.472	<=0.690	>0.069672	>15.00	>21.00	>16.00	>6.00	>16.00	>21.00	>9.00	>11.00	>20.00	>7.00	>4.00	>9.00	>9.00	>13.00	>8.00	>14.00	>3.00	>8.00	>10.00	>9.00	>183.00	1
b0336	0	<=0.00	0	<=0.644	<=0.472	<=0.690	>0.069672	>15.00	>21.00	>16.00	>6.00	>16.00	>21.00	>9.00	>11.00	>20.00	>7.00	>4.00	<=9.00	>9.00	<=13.00	>8.00	<=14.00	<=3.00	>8.00	<=10.00	>9.00	>183.00	1
b0337	0	<=0.00	1	<=0.644	<=0.472	<=0.690	>0.069672	(4.00, 15.00]	>21.00	>16.00	>6.00	>16.00	(10.00, 21.00]	>9.00	>11.00	>20.00	>7.00	>4.00	>9.00	>9.00	<=13.00	>8.00	>14.00	<=3.00	(1.00, 8.00]	>10.00	>9.00	>183.00	1
b0338	0	>0.00	0	<=0.644	<=0.472	<=0.690	<=0.069672	(4.00, 15.00]	>21.00	<=16.00	<=6.00	>16.00	>21.00	>9.00	>11.00	>20.00	<=7.00	>4.00	>9.00	<=9.00	<=13.00	>8.00	>14.00	<=3.00	(1.00, 8.00]	>10.00	>9.00	>183.00	0
b0339	0	<=0.00	0	<=0.644	<=0.472	<=0.690	<=0.069672	(4.00, 15.00]	<=21.00	<=16.00	<=6.00	>16.00	(10.00, 21.00]	>9.00	<=11.00	>20.00	<=7.00	>4.00	>9.00	<=9.00	<=13.00	>8.00	<=14.00	>3.00	(1.00, 8.00]	>10.00	>9.00	>183.00	1
b0340	1	<=0.00	0	<=0.644	<=0.472	<=0.690	<=0.069672	(4.00, 15.00]	>21.00	<=16.00	<=6.00	<=16.00	<=10.00	<=9.00	<=11.00	<=20.00	<=7.00	<=4.00	<=9.00	<=9.00	<=13.00	>8.00	<=14.00	<=3.00	<=1.00	<=10.00	>9.00	<=183.00	1
b0341	0	<=0.00	0	<=0.644	<=0.472	<=0.690	>0.069672	(4.00, 15.00]	>21.00	>16.00	>6.00	>16.00	>21.00	>9.00	>11.00	>20.00	<=7.00	>4.00	>9.00	<=9.00	<=13.00	<=8.00	<=14.00	>3.00	>8.00	>10.00	>9.00	>183.00	1
b0342	0	>0.00	0	<=0.644	<=0.472	<=0.690	>0.069672	(4.00, 15.00]	<=21.00	>16.00	<=6.00	>16.00	(10.00, 21.00]	>9.00	>11.00	<=20.00	>7.00	>4.00	<=9.00	>9.00	<=13.00	>8.00	<=14.00	<=3.00	(1.00, 8.00]	<=10.00	>9.00	>183.00	0
b0343	0	<=0.00	0	<=0.644	<=0.472	<=0.690	>0.069672	>15.00	>21.00	>16.00	>6.00	>16.00	>21.00	>9.00	>11.00	>20.00	>7.00	<=4.00	>9.00	>9.00	<=13.00	<=8.00	<=14.00	>3.00	(1.00, 8.00]	>10.00	>9.00	>183.00	0
b0344	0	>0.00	0	<=0.644	<=0.472	<=0.690	>0.069672	>15.00	>21.00	>16.00	>6.00	>16.00	>21.00	>9.00	>11.00	>20.00	>7.00	>4.00	>9.00	>9.00	>13.00	>8.00	>14.00	>3.00	>8.00	>10.00	>9.00	>183.00	0
b0345	0	>0.00	0	<=0.644	<=0.472	<=0.690	<=0.069672	<=4.00	>21.00	>16.00	>6.00	>16.00	>21.00	>9.00	>11.00	>20.00	>7.00	>4.00	>9.00	>9.00	<=13.00	>8.00	>14.00	<=3.00	(1.00, 8.00]	>10.00	>9.00	>183.00	0
b0346	0	<=0.00	0	<=0.644	<=0.472	<=0.690	<=0.069672	(4.00, 15.00]	>21.00	<=16.00	>6.00	>16.00	(10.00, 21.00]	>9.00	>11.00	>20.00	<=7.00	>4.00	>9.00	<=9.00	<=13.00	>8.00	>14.00	>3.00	(1.00, 8.00]	>10.00	>9.00	>183.00	0
b0347	0	<=0.00	0	<=0.644	<=0.472	<=0.690	>0.069672	>15.00	>21.00	>16.00	>6.00	>16.00	(10.00, 21.00]	>9.00	>11.00	>20.00	>7.00	>4.00	>9.00	>9.00	>13.00	>8.00	>14.00	>3.00	>8.00	>10.00	>9.00	>183.00	1
b0348	0	<=0.00	0	<=0.644	<=0.472	<=0.690	>0.069672	>15.00	>21.00	<=16.00	>6.00	>16.00	(10.00, 21.00]	>9.00	<=11.00	>20.00	<=7.00	>4.00	>9.00	<=9.00	<=13.00	>8.00	>14.00	>3.00	(1.00, 8.00]	>10.00	>9.00	>183.00	1
b0349	0	<=0.00	0	<=0.644	<=0.472	<=0.690	>0.069672	(4.00, 15.00]	>21.00	<=16.00	>6.00	>16.00	(10.00, 21.00]	>9.00	>11.00	<=20.00	<=7.00	>4.00	>9.00	>9.00	<=13.00	>8.00	>14.00	>3.00	(1.00, 8.00]	>10.00	>9.00	>183.00	1
b0350	0	<=0.00	0	<=0.644	<=0.472	<=0.690	<=0.069672	(4.00, 15.00]	>21.00	>16.00	>6.00	>16.00	(10.00, 21.00]	>9.00	<=11.00	>20.00	<=7.00	>4.00	>9.00	>9.00	<=13.00	>8.00	>14.00	>3.00	(1.00, 8.00]	>10.00	>9.00	>183.00	1
b0351	0	<=0.00	0	<=0.644	<=0.472	<=0.690	<=0.069672	(4.00, 15.00]	<=21.00	>16.00	>6.00	>16.00	(10.00, 21.00]	>9.00	>11.00	>20.00	<=7.00	>4.00	>9.00	>9.00	<=13.00	>8.00	>14.00	<=3.00	<=1.00	>10.00	>9.00	>183.00	1
b0352	0	<=0.00	0	<=0.644	<=0.472	<=0.690	<=0.069672	(4.00, 15.00]	>21.00	<=16.00	>6.00	>16.00	(10.00, 21.00]	<=9.00	>11.00	>20.00	>7.00	>4.00	>9.00	>9.00	<=13.00	>8.00	>14.00	>3.00	(1.00, 8.00]	>10.00	>9.00	>183.00	1
b0353	0	<=0.00	1	<=0.644	<=0.472	<=0.690	>0.069672	>15.00	>21.00	>16.00	>6.00	>16.00	>21.00	>9.00	>11.00	>20.00	>7.00	<=4.00	>9.00	<=9.00	<=13.00	<=8.00	<=14.00	>3.00	(1.00, 8.00]	>10.00	>9.00	>183.00	1
b0354	0	<=0.00	0	<=0.644	<=0.472	<=0.690	<=0.069672	(4.00, 15.00]	>21.00	<=16.00	<=6.00	<=16.00	<=10.00	<=9.00	<=11.00	>20.00	<=7.00	<=4.00	>9.00	>9.00	>13.00	>8.00	>14.00	<=3.00	<=1.00	>10.00	>9.00	>183.00	1
b0355	0	>0.00	0	<=0.644	<=0.472	<=0.690	>0.069672	(4.00, 15.00]	>21.00	<=16.00	>6.00	>16.00	(10.00, 21.00]	>9.00	<=11.00	>20.00	>7.00	>4.00	>9.00	>9.00	<=13.00	>8.00	>14.00	<=3.00	(1.00, 8.00]	<=10.00	>9.00	>183.00	0
b0356	0	<=0.00	0	(0.644, 0.719]	<=0.472	<=0.690	<=0.069672	(4.00, 15.00]	>21.00	>16.00	>6.00	>16.00	(10.00, 21.00]	>9.00	>11.00	>20.00	<=7.00	>4.00	<=9.00	>9.00	>13.00	>8.00	>14.00	>3.00	(1.00, 8.00]	>10.00	>9.00	>183.00	0
b0357	1	<=0.00	0	<=0.644	<=0.472	<=0.690	<=0.069672	<=4.00	<=21.00	<=16.00	<=6.00	<=16.00	<=10.00	<=9.00	<=11.00	<=20.00	<=7.00	<=4.00	<=9.00	<=9.00	<=13.00	<=8.00	<=14.00	<=3.00	<=1.00	>10.00	<=9.00	<=183.00	0
b0358	0	<=0.00	0	<=0.644	<=0.472	<=0.690	>0.069672	(4.00, 15.00]	>21.00	<=16.00	<=6.00	<=16.00	(10.00, 21.00]	<=9.00	>11.00	>20.00	>7.00	<=4.00	>9.00	>9.00	<=13.00	>8.00	<=14.00	<=3.00	(1.00, 8.00]	>10.00	>9.00	>183.00	0
b0364	1	<=0.00	0	<=0.644	<=0.472	<=0.690	<=0.069672	<=4.00	<=21.00	<=16.00	<=6.00	<=16.00	<=10.00	<=9.00	<=11.00	<=20.00	<=7.00	>4.00	<=9.00	<=9.00	<=13.00	>8.00	<=14.00	<=3.00	<=1.00	<=10.00	<=9.00	<=183.00	0
b0365	0	<=0.00	0	<=0.644	<=0.472	<=0.690	>0.069672	(4.00, 15.00]	>21.00	>16.00	<=6.00	>16.00	>21.00	>9.00	>11.00	>20.00	>7.00	<=4.00	>9.00	>9.00	>13.00	>8.00	>14.00	<=3.00	(1.00, 8.00]	<=10.00	>9.00	>183.00	1
b0366	0	>0.00	0	<=0.644	<=0.472	<=0.690	>0.069672	(4.00, 15.00]	>21.00	<=16.00	<=6.00	<=16.00	(10.00, 21.00]	>9.00	<=11.00	>20.00	<=7.00	<=4.00	>9.00	<=9.00	<=13.00	<=8.00	>14.00	<=3.00	(1.00, 8.00]	>10.00	>9.00	>183.00	1
b0367	0	>0.00	0	<=0.644	<=0.472	<=0.690	>0.069672	(4.00, 15.00]	>21.00	>16.00	>6.00	>16.00	(10.00, 21.00]	>9.00	>11.00	>20.00	<=7.00	<=4.00	>9.00	<=9.00	<=13.00	<=8.00	<=14.00	<=3.00	>8.00	>10.00	>9.00	>183.00	1
b0368	0	<=0.00	0	<=0.644	<=0.472	<=0.690	>0.069672	(4.00, 15.00]	>21.00	<=16.00	<=6.00	>16.00	(10.00, 21.00]	>9.00	>11.00	>20.00	>7.00	>4.00	>9.00	>9.00	<=13.00	>8.00	>14.00	<=3.00	(1.00, 8.00]	>10.00	>9.00	>183.00	1
b0369	1	<=0.00	1	<=0.644	<=0.472	<=0.690	<=0.069672	(4.00, 15.00]	>21.00	>16.00	>6.00	>16.00	(10.00, 21.00]	>9.00	>11.00	>20.00	>7.00	>4.00	>9.00	<=9.00	>13.00	>8.00	>14.00	>3.00	<=1.00	>10.00	>9.00	>183.00	0
b0370	0	<=0.00	0	<=0.644	<=0.472	<=0.690	>0.069672	(4.00, 15.00]	<=21.00	<=16.00	<=6.00	<=16.00	<=10.00	<=9.00	<=11.00	<=20.00	>7.00	<=4.00	<=9.00	<=9.00	<=13.00	<=8.00	<=14.00	<=3.00	<=1.00	<=10.00	<=9.00	<=183.00	0
b0371	0	<=0.00	0	<=0.644	<=0.472	<=0.690	>0.069672	(4.00, 15.00]	>21.00	>16.00	>6.00	>16.00	>21.00	<=9.00	>11.00	>20.00	>7.00	>4.00	<=9.00	>9.00	>13.00	>8.00	<=14.00	<=3.00	>8.00	<=10.00	>9.00	>183.00	1
b0374	0	<=0.00	1	>0.719	>0.472	>0.690	>0.069672	>15.00	>21.00	<=16.00	>6.00	>16.00	>21.00	<=9.00	>11.00	>20.00	>7.00	>4.00	>9.00	>9.00	>13.00	>8.00	<=14.00	<=3.00	(1.00, 8.00]	<=10.00	>9.00	>183.00	1
b0375	0	<=0.00	0	<=0.644	<=0.472	<=0.690	>0.069672	(4.00, 15.00]	>21.00	>16.00	>6.00	<=16.00	(10.00, 21.00]	<=9.00	<=11.00	<=20.00	>7.00	<=4.00	>9.00	>9.00	<=13.00	>8.00	>14.00	<=3.00	(1.00, 8.00]	>10.00	>9.00	>183.00	1
b0376	0	<=0.00	0	<=0.644	<=0.472	<=0.690	>0.069672	(4.00, 15.00]	>21.00	>16.00	>6.00	>16.00	>21.00	>9.00	>11.00	>20.00	>7.00	<=4.00	>9.00	>9.00	>13.00	>8.00	<=14.00	<=3.00	(1.00, 8.00]	>10.00	>9.00	>183.00	0
b0377	0	<=0.00	0	<=0.644	<=0.472	<=0.690	>0.069672	>15.00	>21.00	>16.00	>6.00	>16.00	(10.00, 21.00]	>9.00	>11.00	>20.00	>7.00	>4.00	>9.00	>9.00	<=13.00	>8.00	>14.00	<=3.00	>8.00	>10.00	>9.00	>183.00	1
b0378	0	<=0.00	0	<=0.644	<=0.472	<=0.690	>0.069672	(4.00, 15.00]	>21.00	<=16.00	>6.00	>16.00	>21.00	>9.00	>11.00	>20.00	>7.00	<=4.00	>9.00	>9.00	>13.00	>8.00	>14.00	<=3.00	(1.00, 8.00]	>10.00	>9.00	>183.00	1
b0379	1	<=0.00	0	<=0.644	<=0.472	<=0.690	>0.069672	(4.00, 15.00]	<=21.00	<=16.00	<=6.00	<=16.00	<=10.00	<=9.00	<=11.00	<=20.00	<=7.00	<=4.00	<=9.00	<=9.00	<=13.00	<=8.00	<=14.00	<=3.00	(1.00, 8.00]	<=10.00	>9.00	<=183.00	0
b0380	0	<=0.00	0	<=0.644	<=0.472	<=0.690	>0.069672	(4.00, 15.00]	<=21.00	<=16.00	<=6.00	<=16.00	<=10.00	<=9.00	<=11.00	<=20.00	<=7.00	<=4.00	<=9.00	<=9.00	<=13.00	<=8.00	<=14.00	<=3.00	(1.00, 8.00]	<=10.00	<=9.00	<=183.00	1
b0381	0	>0.00	2	<=0.644	<=0.472	<=0.690	<=0.069672	(4.00, 15.00]	>21.00	>16.00	<=6.00	>16.00	(10.00, 21.00]	>9.00	>11.00	>20.00	>7.00	>4.00	>9.00	>9.00	>13.00	>8.00	>14.00	>3.00	(1.00, 8.00]	>10.00	>9.00	>183.00	0
b0383	0	<=0.00	0	<=0.644	<=0.472	<=0.690	<=0.069672	(4.00, 15.00]	>21.00	>16.00	>6.00	>16.00	>21.00	>9.00	>11.00	>20.00	>7.00	>4.00	>9.00	>9.00	>13.00	>8.00	>14.00	>3.00	(1.00, 8.00]	>10.00	>9.00	>183.00	1
b0384	0	<=0.00	0	<=0.644	<=0.472	<=0.690	<=0.069672	<=4.00	<=21.00	<=16.00	<=6.00	<=16.00	<=10.00	<=9.00	<=11.00	<=20.00	<=7.00	<=4.00	>9.00	<=9.00	<=13.00	<=8.00	<=14.00	>3.00	<=1.00	<=10.00	<=9.00	<=183.00	1
b0385	0	>0.00	0	<=0.644	<=0.472	<=0.690	>0.069672	(4.00, 15.00]	>21.00	>16.00	>6.00	>16.00	(10.00, 21.00]	>9.00	>11.00	>20.00	<=7.00	>4.00	<=9.00	>9.00	<=13.00	>8.00	>14.00	<=3.00	>8.00	>10.00	>9.00	>183.00	1
b0386	1	<=0.00	1	<=0.644	<=0.472	<=0.690	<=0.069672	(4.00, 15.00]	<=21.00	>16.00	>6.00	>16.00	(10.00, 21.00]	>9.00	>11.00	>20.00	<=7.00	<=4.00	<=9.00	<=9.00	>13.00	>8.00	>14.00	>3.00	<=1.00	<=10.00	>9.00	>183.00	0
b0387	0	<=0.00	0	<=0.644	<=0.472	<=0.690	>0.069672	(4.00, 15.00]	<=21.00	<=16.00	<=6.00	<=16.00	<=10.00	>9.00	<=11.00	>20.00	<=7.00	<=4.00	>9.00	<=9.00	<=13.00	>8.00	<=14.00	>3.00	(1.00, 8.00]	>10.00	<=9.00	>183.00	1
b0388	0	<=0.00	0	<=0.644	<=0.472	<=0.690	<=0.069672	(4.00, 15.00]	<=21.00	<=16.00	<=6.00	<=16.00	<=10.00	<=9.00	>11.00	<=20.00	<=7.00	<=4.00	<=9.00	<=9.00	<=13.00	<=8.00	>14.00	<=3.00	(1.00, 8.00]	>10.00	>9.00	<=183.00	1
b0390	0	<=0.00	0	<=0.644	<=0.472	<=0.690	<=0.069672	<=4.00	>21.00	>16.00	>6.00	>16.00	(10.00, 21.00]	>9.00	<=11.00	<=20.00	<=7.00	>4.00	>9.00	<=9.00	<=13.00	>8.00	>14.00	<=3.00	<=1.00	<=10.00	>9.00	>183.00	1
b0391	0	<=0.00	0	<=0.644	<=0.472	<=0.690	>0.069672	(4.00, 15.00]	<=21.00	<=16.00	<=6.00	<=16.00	(10.00, 21.00]	<=9.00	<=11.00	<=20.00	<=7.00	<=4.00	<=9.00	<=9.00	<=13.00	<=8.00	<=14.00	<=3.00	<=1.00	<=10.00	<=9.00	<=183.00	1
b0392	0	<=0.00	0	<=0.644	<=0.472	<=0.690	<=0.069672	<=4.00	<=21.00	<=16.00	<=6.00	<=16.00	<=10.00	<=9.00	<=11.00	<=20.00	<=7.00	<=4.00	<=9.00	<=9.00	<=13.00	<=8.00	<=14.00	<=3.00	<=1.00	<=10.00	<=9.00	<=183.00	1
b0393	0	<=0.00	1	<=0.644	<=0.472	<=0.690	<=0.069672	(4.00, 15.00]	>21.00	>16.00	>6.00	<=16.00	(10.00, 21.00]	<=9.00	>11.00	>20.00	<=7.00	<=4.00	>9.00	<=9.00	>13.00	>8.00	>14.00	>3.00	(1.00, 8.00]	>10.00	>9.00	>183.00	0
b0394	0	>0.00	0	<=0.644	<=0.472	<=0.690	<=0.069672	(4.00, 15.00]	>21.00	>16.00	>6.00	>16.00	(10.00, 21.00]	>9.00	>11.00	>20.00	>7.00	>4.00	>9.00	>9.00	<=13.00	>8.00	>14.00	>3.00	(1.00, 8.00]	>10.00	>9.00	>183.00	1
b0396	0	>0.00	0	<=0.644	<=0.472	<=0.690	>0.069672	>15.00	>21.00	>16.00	>6.00	>16.00	>21.00	>9.00	>11.00	>20.00	>7.00	>4.00	<=9.00	>9.00	<=13.00	<=8.00	<=14.00	>3.00	(1.00, 8.00]	>10.00	>9.00	>183.00	0
b0397	0	<=0.00	0	<=0.644	<=0.472	<=0.690	<=0.069672	>15.00	>21.00	>16.00	>6.00	>16.00	>21.00	>9.00	>11.00	>20.00	>7.00	>4.00	>9.00	>9.00	>13.00	>8.00	>14.00	>3.00	>8.00	>10.00	>9.00	>183.00	0
b0398	0	<=0.00	0	<=0.644	<=0.472	<=0.690	<=0.069672	(4.00, 15.00]	>21.00	>16.00	<=6.00	>16.00	>21.00	>9.00	>11.00	>20.00	>7.00	>4.00	>9.00	>9.00	<=13.00	>8.00	>14.00	>3.00	(1.00, 8.00]	>10.00	>9.00	>183.00	0
b0399	0	>0.00	1	<=0.644	<=0.472	<=0.690	>0.069672	(4.00, 15.00]	<=21.00	<=16.00	>6.00	>16.00	<=10.00	>9.00	>11.00	<=20.00	<=7.00	>4.00	<=9.00	<=9.00	<=13.00	>8.00	>14.00	<=3.00	(1.00, 8.00]	>10.00	>9.00	>183.00	1
b0400	0	>0.00	0	<=0.644	<=0.472	<=0.690	>0.069672	>15.00	>21.00	>16.00	>6.00	>16.00	(10.00, 21.00]	>9.00	>11.00	>20.00	>7.00	>4.00	>9.00	>9.00	>13.00	>8.00	>14.00	<=3.00	>8.00	>10.00	>9.00	>183.00	1
b0401	0	<=0.00	2	<=0.644	<=0.472	<=0.690	>0.069672	>15.00	>21.00	>16.00	>6.00	>16.00	>21.00	>9.00	>11.00	>20.00	>7.00	>4.00	>9.00	<=9.00	<=13.00	>8.00	<=14.00	>3.00	(1.00, 8.00]	>10.00	>9.00	>183.00	1
b0402	0	>0.00	0	<=0.644	<=0.472	<=0.690	>0.069672	>15.00	>21.00	>16.00	>6.00	>16.00	>21.00	>9.00	>11.00	>20.00	>7.00	>4.00	<=9.00	>9.00	>13.00	<=8.00	<=14.00	<=3.00	>8.00	>10.00	>9.00	>183.00	1
b0403	0	<=0.00	0	<=0.644	<=0.472	<=0.690	>0.069672	>15.00	>21.00	>16.00	>6.00	>16.00	>21.00	>9.00	>11.00	>20.00	>7.00	>4.00	>9.00	>9.00	>13.00	>8.00	>14.00	>3.00	>8.00	>10.00	>9.00	>183.00	1
b0404	0	<=0.00	0	<=0.644	<=0.472	<=0.690	>0.069672	(4.00, 15.00]	>21.00	<=16.00	>6.00	<=16.00	(10.00, 21.00]	>9.00	<=11.00	<=20.00	<=7.00	>4.00	<=9.00	<=9.00	<=13.00	>8.00	<=14.00	<=3.00	(1.00, 8.00]	>10.00	<=9.00	>183.00	0
b0405	0	<=0.00	3	<=0.644	<=0.472	<=0.690	>0.069672	>15.00	>21.00	>16.00	>6.00	>16.00	(10.00, 21.00]	>9.00	>11.00	>20.00	>7.00	>4.00	<=9.00	>9.00	>13.00	>8.00	>14.00	<=3.00	<=1.00	>10.00	>9.00	>183.00	1
b0406	0	<=0.00	3	<=0.644	<=0.472	<=0.690	>0.069672	>15.00	>21.00	>16.00	>6.00	>16.00	(10.00, 21.00]	>9.00	>11.00	<=20.00	>7.00	>4.00	>9.00	>9.00	>13.00	>8.00	>14.00	>3.00	(1.00, 8.00]	>10.00	>9.00	>183.00	1
b0408	1	<=0.00	2	<=0.644	<=0.472	<=0.690	<=0.069672	(4.00, 15.00]	>21.00	>16.00	>6.00	>16.00	>21.00	>9.00	>11.00	>20.00	>7.00	<=4.00	>9.00	>9.00	>13.00	>8.00	>14.00	<=3.00	(1.00, 8.00]	>10.00	>9.00	>183.00	1
b0409	1	<=0.00	2	<=0.644	<=0.472	<=0.690	>0.069672	(4.00, 15.00]	>21.00	>16.00	>6.00	>16.00	(10.00, 21.00]	<=9.00	>11.00	>20.00	>7.00	>4.00	>9.00	<=9.00	<=13.00	>8.00	>14.00	<=3.00	(1.00, 8.00]	>10.00	>9.00	>183.00	1
b0410	0	<=0.00	0	<=0.644	<=0.472	<=0.690	>0.069672	<=4.00	<=21.00	<=16.00	<=6.00	<=16.00	<=10.00	<=9.00	<=11.00	<=20.00	>7.00	>4.00	<=9.00	<=9.00	<=13.00	<=8.00	<=14.00	>3.00	(1.00, 8.00]	<=10.00	<=9.00	<=183.00	1
b0411	0	<=0.00	0	>0.719	>0.472	>0.690	>0.069672	>15.00	<=21.00	<=16.00	<=6.00	<=16.00	(10.00, 21.00]	<=9.00	>11.00	<=20.00	>7.00	>4.00	<=9.00	>9.00	<=13.00	>8.00	<=14.00	<=3.00	>8.00	<=10.00	>9.00	>183.00	0
b0412	0	<=0.00	0	<=0.644	<=0.472	<=0.690	<=0.069672	(4.00, 15.00]	>21.00	<=16.00	<=6.00	<=16.00	(10.00, 21.00]	>9.00	>11.00	<=20.00	<=7.00	<=4.00	>9.00	>9.00	<=13.00	<=8.00	<=14.00	<=3.00	<=1.00	<=10.00	>9.00	>183.00	0
b0414	1	<=0.00	4	<=0.644	<=0.472	<=0.690	<=0.069672	(4.00, 15.00]	>21.00	>16.00	>6.00	>16.00	(10.00, 21.00]	>9.00	>11.00	>20.00	>7.00	>4.00	>9.00	<=9.00	<=13.00	>8.00	>14.00	>3.00	(1.00, 8.00]	>10.00	>9.00	>183.00	1
b0415	1	<=0.00	4	>0.719	<=0.472	>0.690	<=0.069672	<=4.00	<=21.00	<=16.00	<=6.00	<=16.00	<=10.00	<=9.00	<=11.00	>20.00	<=7.00	<=4.00	<=9.00	<=9.00	<=13.00	<=8.00	<=14.00	<=3.00	<=1.00	<=10.00	>9.00	<=183.00	1
b0416	1	<=0.00	5	<=0.644	<=0.472	<=0.690	>0.069672	<=4.00	<=21.00	<=16.00	<=6.00	<=16.00	<=10.00	<=9.00	<=11.00	<=20.00	<=7.00	<=4.00	<=9.00	<=9.00	<=13.00	>8.00	<=14.00	<=3.00	<=1.00	<=10.00	<=9.00	<=183.00	1
b0417	1	<=0.00	3	<=0.644	<=0.472	<=0.690	>0.069672	(4.00, 15.00]	>21.00	>16.00	<=6.00	<=16.00	(10.00, 21.00]	>9.00	>11.00	>20.00	>7.00	>4.00	<=9.00	<=9.00	<=13.00	>8.00	<=14.00	>3.00	(1.00, 8.00]	>10.00	>9.00	>183.00	1
b0418	1	<=0.00	3	<=0.644	<=0.472	<=0.690	>0.069672	(4.00, 15.00]	<=21.00	>16.00	>6.00	<=16.00	<=10.00	>9.00	<=11.00	<=20.00	<=7.00	>4.00	<=9.00	<=9.00	<=13.00	>8.00	<=14.00	<=3.00	>8.00	<=10.00	>9.00	<=183.00	1
b0419	0	>0.00	1	<=0.644	<=0.472	<=0.690	>0.069672	(4.00, 15.00]	>21.00	>16.00	<=6.00	>16.00	>21.00	>9.00	>11.00	>20.00	>7.00	>4.00	>9.00	>9.00	<=13.00	>8.00	>14.00	>3.00	(1.00, 8.00]	>10.00	>9.00	>183.00	0
b0420	1	<=0.00	5	<=0.644	<=0.472	<=0.690	>0.069672	>15.00	>21.00	>16.00	>6.00	>16.00	>21.00	>9.00	>11.00	>20.00	>7.00	>4.00	>9.00	>9.00	>13.00	>8.00	>14.00	>3.00	(1.00, 8.00]	>10.00	>9.00	>183.00	0
b0421	1	<=0.00	3	<=0.644	<=0.472	<=0.690	<=0.069672	(4.00, 15.00]	>21.00	<=16.00	>6.00	<=16.00	(10.00, 21.00]	>9.00	>11.00	>20.00	<=7.00	>4.00	>9.00	<=9.00	<=13.00	>8.00	<=14.00	>3.00	<=1.00	>10.00	>9.00	>183.00	0
b0423	0	<=0.00	3	(0.644, 0.719]	<=0.472	<=0.690	>0.069672	>15.00	>21.00	>16.00	>6.00	>16.00	>21.00	>9.00	>11.00	>20.00	>7.00	>4.00	>9.00	>9.00	>13.00	>8.00	>14.00	>3.00	(1.00, 8.00]	>10.00	>9.00	>183.00	1
b0424	0	<=0.00	0	<=0.644	<=0.472	<=0.690	<=0.069672	(4.00, 15.00]	<=21.00	<=16.00	<=6.00	>16.00	<=10.00	<=9.00	>11.00	>20.00	<=7.00	<=4.00	<=9.00	<=9.00	<=13.00	>8.00	<=14.00	>3.00	(1.00, 8.00]	<=10.00	>9.00	>183.00	0
b0425	0	<=0.00	1	<=0.644	<=0.472	<=0.690	<=0.069672	<=4.00	>21.00	>16.00	>6.00	>16.00	(10.00, 21.00]	>9.00	>11.00	>20.00	<=7.00	>4.00	>9.00	>9.00	<=13.00	>8.00	>14.00	>3.00	(1.00, 8.00]	>10.00	>9.00	>183.00	0
b0426	0	<=0.00	1	<=0.644	<=0.472	<=0.690	<=0.069672	(4.00, 15.00]	<=21.00	<=16.00	<=6.00	<=16.00	(10.00, 21.00]	<=9.00	<=11.00	<=20.00	<=7.00	<=4.00	>9.00	<=9.00	>13.00	>8.00	<=14.00	<=3.00	<=1.00	<=10.00	>9.00	<=183.00	1
b0427	0	<=0.00	3	<=0.644	<=0.472	<=0.690	>0.069672	>15.00	>21.00	>16.00	>6.00	>16.00	>21.00	>9.00	>11.00	>20.00	>7.00	>4.00	>9.00	>9.00	>13.00	<=8.00	>14.00	<=3.00	>8.00	>10.00	>9.00	>183.00	0
b0428	0	<=0.00	3	<=0.644	<=0.472	<=0.690	>0.069672	>15.00	>21.00	>16.00	>6.00	>16.00	(10.00, 21.00]	>9.00	<=11.00	>20.00	>7.00	<=4.00	<=9.00	<=9.00	<=13.00	>8.00	<=14.00	<=3.00	(1.00, 8.00]	<=10.00	>9.00	>183.00	0
b0429	1	<=0.00	3	<=0.644	<=0.472	<=0.690	>0.069672	(4.00, 15.00]	<=21.00	<=16.00	>6.00	<=16.00	<=10.00	<=9.00	<=11.00	<=20.00	<=7.00	>4.00	<=9.00	<=9.00	<=13.00	<=8.00	<=14.00	<=3.00	(1.00, 8.00]	<=10.00	<=9.00	<=183.00	0
b0430	0	<=0.00	3	(0.644, 0.719]	<=0.472	>0.690	>0.069672	>15.00	>21.00	<=16.00	>6.00	<=16.00	(10.00, 21.00]	<=9.00	>11.00	<=20.00	<=7.00	>4.00	<=9.00	<=9.00	<=13.00	<=8.00	<=14.00	<=3.00	(1.00, 8.00]	<=10.00	>9.00	>183.00	0
b0431	0	<=0.00	3	(0.644, 0.719]	<=0.472	<=0.690	>0.069672	>15.00	>21.00	>16.00	>6.00	>16.00	>21.00	>9.00	>11.00	>20.00	>7.00	>4.00	>9.00	>9.00	>13.00	>8.00	>14.00	>3.00	>8.00	>10.00	>9.00	>183.00	0
b0432	0	<=0.00	3	<=0.644	<=0.472	<=0.690	>0.069672	>15.00	>21.00	>16.00	>6.00	>16.00	>21.00	>9.00	>11.00	>20.00	>7.00	>4.00	<=9.00	>9.00	>13.00	>8.00	>14.00	<=3.00	(1.00, 8.00]	<=10.00	>9.00	>183.00	0
b0433	0	<=0.00	1	<=0.644	<=0.472	<=0.690	>0.069672	>15.00	>21.00	>16.00	>6.00	>16.00	>21.00	>9.00	>11.00	>20.00	>7.00	<=4.00	>9.00	<=9.00	<=13.00	>8.00	<=14.00	>3.00	>8.00	>10.00	>9.00	>183.00	0
b0434	0	<=0.00	1	<=0.644	<=0.472	<=0.690	<=0.069672	(4.00, 15.00]	<=21.00	<=16.00	>6.00	<=16.00	(10.00, 21.00]	>9.00	>11.00	>20.00	<=7.00	<=4.00	>9.00	>9.00	<=13.00	>8.00	<=14.00	<=3.00	<=1.00	>10.00	>9.00	>183.00	0
b0435	0	<=0.00	2	<=0.644	<=0.472	<=0.690	>0.069672	(4.00, 15.00]	<=21.00	<=16.00	<=6.00	<=16.00	<=10.00	<=9.00	<=11.00	<=20.00	<=7.00	>4.00	<=9.00	<=9.00	<=13.00	<=8.00	<=14.00	<=3.00	<=1.00	>10.00	<=9.00	<=183.00	1
b0436	0	<=0.00	4	>0.719	>0.472	>0.690	<=0.069672	>15.00	>21.00	>16.00	>6.00	>16.00	(10.00, 21.00]	>9.00	>11.00	>20.00	>7.00	<=4.00	>9.00	>9.00	>13.00	>8.00	>14.00	<=3.00	<=1.00	>10.00	>9.00	>183.00	1
b0437	0	<=0.00	4	<=0.644	<=0.472	<=0.690	>0.069672	(4.00, 15.00]	<=21.00	<=16.00	>6.00	<=16.00	(10.00, 21.00]	<=9.00	<=11.00	<=20.00	<=7.00	>4.00	>9.00	<=9.00	<=13.00	>8.00	>14.00	<=3.00	<=1.00	>10.00	>9.00	>183.00	1
b0438	0	<=0.00	4	(0.644, 0.719]	<=0.472	<=0.690	<=0.069672	(4.00, 15.00]	>21.00	>16.00	<=6.00	>16.00	>21.00	>9.00	>11.00	>20.00	>7.00	>4.00	>9.00	>9.00	>13.00	>8.00	>14.00	>3.00	<=1.00	>10.00	>9.00	>183.00	1
b0439	0	<=0.00	5	<=0.644	<=0.472	<=0.690	<=0.069672	(4.00, 15.00]	>21.00	>16.00	>6.00	>16.00	>21.00	>9.00	>11.00	>20.00	>7.00	>4.00	>9.00	>9.00	>13.00	>8.00	>14.00	>3.00	(1.00, 8.00]	>10.00	>9.00	>183.00	1
b0440	0	<=0.00	0	(0.644, 0.719]	<=0.472	<=0.690	<=0.069672	<=4.00	<=21.00	<=16.00	<=6.00	<=16.00	<=10.00	<=9.00	<=11.00	<=20.00	<=7.00	<=4.00	<=9.00	<=9.00	<=13.00	<=8.00	<=14.00	<=3.00	<=1.00	<=10.00	<=9.00	<=183.00	1
b0441	0	<=0.00	3	(0.644, 0.719]	<=0.472	<=0.690	<=0.069672	>15.00	>21.00	>16.00	>6.00	>16.00	>21.00	>9.00	>11.00	>20.00	>7.00	<=4.00	>9.00	>9.00	>13.00	>8.00	>14.00	<=3.00	(1.00, 8.00]	>10.00	>9.00	>183.00	1
b0442	1	<=0.00	1	<=0.644	<=0.472	<=0.690	<=0.069672	<=4.00	<=21.00	<=16.00	<=6.00	<=16.00	<=10.00	<=9.00	<=11.00	>20.00	<=7.00	<=4.00	<=9.00	<=9.00	<=13.00	<=8.00	<=14.00	<=3.00	<=1.00	<=10.00	<=9.00	<=183.00	1
b0443	0	<=0.00	0	<=0.644	<=0.472	<=0.690	>0.069672	<=4.00	<=21.00	<=16.00	<=6.00	<=16.00	<=10.00	<=9.00	<=11.00	<=20.00	<=7.00	<=4.00	>9.00	<=9.00	<=13.00	<=8.00	<=14.00	<=3.00	(1.00, 8.00]	<=10.00	<=9.00	<=183.00	1
b0444	0	<=0.00	1	<=0.644	<=0.472	<=0.690	>0.069672	(4.00, 15.00]	>21.00	<=16.00	<=6.00	>16.00	<=10.00	<=9.00	>11.00	>20.00	>7.00	>4.00	<=9.00	<=9.00	<=13.00	>8.00	<=14.00	>3.00	(1.00, 8.00]	>10.00	>9.00	>183.00	0
b0445	0	>0.00	0	<=0.644	<=0.472	<=0.690	>0.069672	>15.00	>21.00	>16.00	>6.00	>16.00	>21.00	>9.00	>11.00	>20.00	>7.00	>4.00	>9.00	>9.00	>13.00	>8.00	>14.00	>3.00	>8.00	>10.00	>9.00	>183.00	0
b0446	0	>0.00	0	<=0.644	<=0.472	<=0.690	>0.069672	(4.00, 15.00]	>21.00	<=16.00	>6.00	<=16.00	(10.00, 21.00]	>9.00	>11.00	>20.00	>7.00	>4.00	>9.00	<=9.00	<=13.00	>8.00	>14.00	>3.00	(1.00, 8.00]	>10.00	>9.00	>183.00	1
b0447	0	<=0.00	0	<=0.644	<=0.472	<=0.690	>0.069672	(4.00, 15.00]	>21.00	<=16.00	<=6.00	<=16.00	<=10.00	<=9.00	>11.00	<=20.00	<=7.00	<=4.00	<=9.00	<=9.00	>13.00	>8.00	<=14.00	>3.00	(1.00, 8.00]	>10.00	<=9.00	<=183.00	1
b0448	0	>0.00	2	<=0.644	<=0.472	<=0.690	>0.069672	>15.00	>21.00	>16.00	>6.00	>16.00	>21.00	>9.00	>11.00	>20.00	>7.00	>4.00	>9.00	>9.00	<=13.00	>8.00	>14.00	<=3.00	>8.00	>10.00	>9.00	>183.00	1
b0449	0	>0.00	2	<=0.644	<=0.472	<=0.690	>0.069672	>15.00	>21.00	>16.00	>6.00	>16.00	>21.00	>9.00	>11.00	>20.00	>7.00	>4.00	>9.00	>9.00	<=13.00	>8.00	>14.00	<=3.00	(1.00, 8.00]	>10.00	>9.00	>183.00	1
b0450	0	>0.00	0	<=0.644	<=0.472	<=0.690	<=0.069672	<=4.00	<=21.00	<=16.00	<=6.00	<=16.00	<=10.00	<=9.00	<=11.00	<=20.00	<=7.00	<=4.00	<=9.00	<=9.00	<=13.00	<=8.00	<=14.00	<=3.00	<=1.00	<=10.00	>9.00	<=183.00	1
b0451	0	<=0.00	0	<=0.644	<=0.472	<=0.690	>0.069672	>15.00	>21.00	>16.00	>6.00	>16.00	(10.00, 21.00]	>9.00	>11.00	>20.00	>7.00	>4.00	<=9.00	>9.00	<=13.00	<=8.00	<=14.00	>3.00	>8.00	<=10.00	>9.00	>183.00	1
b0452	0	<=0.00	0	<=0.644	<=0.472	<=0.690	>0.069672	>15.00	>21.00	<=16.00	<=6.00	>16.00	(10.00, 21.00]	>9.00	<=11.00	>20.00	>7.00	>4.00	>9.00	>9.00	<=13.00	>8.00	>14.00	<=3.00	(1.00, 8.00]	>10.00	>9.00	>183.00	0
b0453	0	<=0.00	0	<=0.644	<=0.472	<=0.690	<=0.069672	<=4.00	<=21.00	<=16.00	<=6.00	>16.00	(10.00, 21.00]	>9.00	>11.00	>20.00	<=7.00	<=4.00	>9.00	<=9.00	<=13.00	>8.00	<=14.00	<=3.00	<=1.00	<=10.00	<=9.00	>183.00	1
b0454	0	<=0.00	0	<=0.644	<=0.472	<=0.690	>0.069672	<=4.00	<=21.00	<=16.00	<=6.00	<=16.00	<=10.00	<=9.00	<=11.00	<=20.00	<=7.00	<=4.00	<=9.00	<=9.00	<=13.00	<=8.00	<=14.00	<=3.00	(1.00, 8.00]	>10.00	>9.00	<=183.00	0
b0456	1	<=0.00	0	<=0.644	<=0.472	<=0.690	>0.069672	(4.00, 15.00]	<=21.00	<=16.00	>6.00	<=16.00	<=10.00	<=9.00	<=11.00	<=20.00	<=7.00	<=4.00	<=9.00	<=9.00	<=13.00	>8.00	<=14.00	<=3.00	(1.00, 8.00]	<=10.00	<=9.00	<=183.00	1
b0457	0	>0.00	0	<=0.644	<=0.472	<=0.690	>0.069672	(4.00, 15.00]	>21.00	>16.00	>6.00	>16.00	>21.00	>9.00	>11.00	>20.00	>7.00	>4.00	>9.00	>9.00	>13.00	>8.00	>14.00	<=3.00	>8.00	>10.00	>9.00	>183.00	0
b0458	0	<=0.00	0	<=0.644	<=0.472	<=0.690	>0.069672	(4.00, 15.00]	<=21.00	<=16.00	<=6.00	<=16.00	<=10.00	<=9.00	<=11.00	<=20.00	<=7.00	<=4.00	<=9.00	<=9.00	<=13.00	<=8.00	<=14.00	<=3.00	(1.00, 8.00]	>10.00	<=9.00	<=183.00	0
b0459	0	>0.00	1	<=0.644	<=0.472	<=0.690	>0.069672	(4.00, 15.00]	<=21.00	<=16.00	<=6.00	>16.00	<=10.00	<=9.00	<=11.00	<=20.00	<=7.00	>4.00	<=9.00	>9.00	<=13.00	>8.00	<=14.00	>3.00	<=1.00	>10.00	>9.00	<=183.00	0
b0461	0	<=0.00	0	<=0.644	<=0.472	<=0.690	>0.069672	(4.00, 15.00]	<=21.00	<=16.00	<=6.00	<=16.00	<=10.00	<=9.00	<=11.00	<=20.00	<=7.00	<=4.00	<=9.00	>9.00	<=13.00	>8.00	<=14.00	>3.00	(1.00, 8.00]	<=10.00	<=9.00	<=183.00	0
b0462	0	>0.00	1	<=0.644	<=0.472	<=0.690	>0.069672	>15.00	>21.00	>16.00	>6.00	>16.00	>21.00	>9.00	>11.00	>20.00	>7.00	>4.00	>9.00	>9.00	>13.00	>8.00	>14.00	<=3.00	>8.00	>10.00	>9.00	>183.00	0
b0463	0	>0.00	0	<=0.644	<=0.472	<=0.690	<=0.069672	(4.00, 15.00]	>21.00	>16.00	<=6.00	>16.00	>21.00	>9.00	>11.00	>20.00	>7.00	<=4.00	>9.00	>9.00	>13.00	>8.00	>14.00	<=3.00	<=1.00	>10.00	>9.00	>183.00	0
b0464	0	>0.00	0	<=0.644	<=0.472	<=0.690	>0.069672	(4.00, 15.00]	>21.00	<=16.00	>6.00	<=16.00	(10.00, 21.00]	<=9.00	<=11.00	<=20.00	<=7.00	>4.00	>9.00	<=9.00	<=13.00	<=8.00	>14.00	>3.00	(1.00, 8.00]	>10.00	<=9.00	>183.00	1
b0465	0	>0.00	0	<=0.644	<=0.472	<=0.690	>0.069672	>15.00	>21.00	>16.00	>6.00	>16.00	>21.00	>9.00	>11.00	>20.00	>7.00	>4.00	>9.00	>9.00	>13.00	>8.00	>14.00	>3.00	>8.00	>10.00	>9.00	>183.00	1
b0467	1	<=0.00	0	<=0.644	<=0.472	<=0.690	<=0.069672	<=4.00	>21.00	<=16.00	<=6.00	<=16.00	<=10.00	<=9.00	<=11.00	>20.00	<=7.00	>4.00	>9.00	<=9.00	<=13.00	<=8.00	>14.00	<=3.00	(1.00, 8.00]	>10.00	<=9.00	<=183.00	0
b0468	1	<=0.00	1	<=0.644	<=0.472	<=0.690	>0.069672	(4.00, 15.00]	<=21.00	<=16.00	<=6.00	<=16.00	<=10.00	<=9.00	<=11.00	<=20.00	<=7.00	<=4.00	<=9.00	<=9.00	<=13.00	<=8.00	<=14.00	<=3.00	(1.00, 8.00]	<=10.00	<=9.00	<=183.00	1
b0469	1	<=0.00	3	(0.644, 0.719]	>0.472	>0.690	>0.069672	(4.00, 15.00]	>21.00	<=16.00	<=6.00	<=16.00	<=10.00	>9.00	>11.00	<=20.00	<=7.00	<=4.00	<=9.00	<=9.00	<=13.00	>8.00	<=14.00	<=3.00	<=1.00	<=10.00	>9.00	<=183.00	1
b0470	1	<=0.00	5	<=0.644	<=0.472	<=0.690	<=0.069672	(4.00, 15.00]	>21.00	>16.00	>6.00	>16.00	>21.00	>9.00	>11.00	>20.00	>7.00	>4.00	>9.00	>9.00	>13.00	>8.00	>14.00	>3.00	(1.00, 8.00]	>10.00	>9.00	>183.00	1
b0471	0	<=0.00	3	>0.719	>0.472	>0.690	<=0.069672	<=4.00	<=21.00	<=16.00	>6.00	<=16.00	<=10.00	<=9.00	<=11.00	<=20.00	<=7.00	<=4.00	<=9.00	<=9.00	<=13.00	<=8.00	<=14.00	<=3.00	<=1.00	<=10.00	>9.00	<=183.00	1
b0472	0	<=0.00	2	<=0.644	<=0.472	<=0.690	<=0.069672	(4.00, 15.00]	<=21.00	<=16.00	>6.00	<=16.00	(10.00, 21.00]	<=9.00	>11.00	<=20.00	<=7.00	>4.00	>9.00	<=9.00	<=13.00	>8.00	>14.00	>3.00	<=1.00	>10.00	>9.00	>183.00	1
b0473	0	<=0.00	2	>0.719	>0.472	>0.690	>0.069672	>15.00	>21.00	>16.00	>6.00	>16.00	>21.00	>9.00	>11.00	>20.00	>7.00	>4.00	>9.00	>9.00	>13.00	>8.00	>14.00	<=3.00	>8.00	>10.00	>9.00	>183.00	1
b0474	1	<=0.00	5	>0.719	>0.472	>0.690	<=0.069672	(4.00, 15.00]	<=21.00	<=16.00	<=6.00	>16.00	<=10.00	>9.00	<=11.00	<=20.00	<=7.00	<=4.00	<=9.00	<=9.00	>13.00	>8.00	>14.00	<=3.00	<=1.00	>10.00	>9.00	>183.00	1
b0475	1	<=0.00	1	<=0.644	<=0.472	<=0.690	>0.069672	(4.00, 15.00]	>21.00	<=16.00	>6.00	>16.00	(10.00, 21.00]	>9.00	>11.00	>20.00	>7.00	>4.00	>9.00	<=9.00	<=13.00	>8.00	>14.00	>3.00	(1.00, 8.00]	>10.00	>9.00	>183.00	1
b0476	0	<=0.00	0	<=0.644	<=0.472	<=0.690	>0.069672	(4.00, 15.00]	>21.00	<=16.00	>6.00	<=16.00	(10.00, 21.00]	>9.00	>11.00	>20.00	>7.00	>4.00	>9.00	<=9.00	<=13.00	>8.00	>14.00	>3.00	(1.00, 8.00]	>10.00	>9.00	>183.00	0
b0477	0	<=0.00	0	<=0.644	<=0.472	<=0.690	>0.069672	(4.00, 15.00]	>21.00	>16.00	>6.00	>16.00	>21.00	>9.00	>11.00	>20.00	>7.00	>4.00	>9.00	>9.00	>13.00	>8.00	>14.00	>3.00	(1.00, 8.00]	>10.00	>9.00	>183.00	1
b0478	0	>0.00	0	<=0.644	<=0.472	<=0.690	<=0.069672	>15.00	>21.00	>16.00	>6.00	>16.00	>21.00	>9.00	>11.00	>20.00	<=7.00	>4.00	>9.00	>9.00	<=13.00	>8.00	>14.00	<=3.00	(1.00, 8.00]	>10.00	>9.00	>183.00	0
b0479	0	<=0.00	0	<=0.644	<=0.472	<=0.690	>0.069672	>15.00	>21.00	>16.00	>6.00	>16.00	>21.00	>9.00	>11.00	>20.00	>7.00	>4.00	>9.00	<=9.00	<=13.00	<=8.00	<=14.00	<=3.00	(1.00, 8.00]	<=10.00	>9.00	>183.00	0
b0480	0	<=0.00	0	<=0.644	<=0.472	<=0.690	>0.069672	>15.00	>21.00	>16.00	>6.00	>16.00	(10.00, 21.00]	>9.00	>11.00	>20.00	>7.00	>4.00	>9.00	>9.00	>13.00	>8.00	>14.00	<=3.00	(1.00, 8.00]	>10.00	>9.00	>183.00	1
b0481	0	<=0.00	1	<=0.644	<=0.472	<=0.690	<=0.069672	<=4.00	<=21.00	<=16.00	<=6.00	<=16.00	<=10.00	<=9.00	<=11.00	<=20.00	<=7.00	<=4.00	<=9.00	<=9.00	>13.00	>8.00	<=14.00	<=3.00	<=1.00	<=10.00	>9.00	<=183.00	0
b0482	1	<=0.00	0	<=0.644	<=0.472	<=0.690	<=0.069672	<=4.00	>21.00	<=16.00	>6.00	<=16.00	(10.00, 21.00]	>9.00	>11.00	>20.00	<=7.00	>4.00	>9.00	>9.00	<=13.00	>8.00	<=14.00	<=3.00	(1.00, 8.00]	>10.00	>9.00	>183.00	0
b0483	1	<=0.00	0	<=0.644	<=0.472	<=0.690	>0.069672	<=4.00	<=21.00	<=16.00	<=6.00	<=16.00	<=10.00	<=9.00	<=11.00	<=20.00	<=7.00	<=4.00	<=9.00	<=9.00	<=13.00	<=8.00	<=14.00	<=3.00	(1.00, 8.00]	<=10.00	<=9.00	<=183.00	1
b0484	0	>0.00	1	<=0.644	<=0.472	<=0.690	<=0.069672	(4.00, 15.00]	>21.00	>16.00	>6.00	>16.00	>21.00	>9.00	>11.00	>20.00	>7.00	>4.00	>9.00	>9.00	>13.00	>8.00	>14.00	>3.00	>8.00	>10.00	>9.00	>183.00	0
b0485	0	>0.00	0	<=0.644	<=0.472	<=0.690	>0.069672	(4.00, 15.00]	>21.00	<=16.00	>6.00	>16.00	(10.00, 21.00]	>9.00	>11.00	>20.00	>7.00	>4.00	>9.00	>9.00	<=13.00	>8.00	<=14.00	>3.00	(1.00, 8.00]	<=10.00	>9.00	>183.00	1
b0486	0	<=0.00	0	<=0.644	<=0.472	<=0.690	>0.069672	>15.00	>21.00	>16.00	>6.00	>16.00	>21.00	>9.00	>11.00	>20.00	>7.00	>4.00	<=9.00	>9.00	<=13.00	<=8.00	<=14.00	<=3.00	(1.00, 8.00]	>10.00	>9.00	>183.00	1
b0488	0	<=0.00	0	<=0.644	<=0.472	<=0.690	>0.069672	<=4.00	>21.00	<=16.00	<=6.00	<=16.00	(10.00, 21.00]	<=9.00	<=11.00	<=20.00	<=7.00	>4.00	<=9.00	<=9.00	<=13.00	<=8.00	<=14.00	<=3.00	>8.00	<=10.00	>9.00	<=183.00	0
b0489	0	<=0.00	0	<=0.644	<=0.472	<=0.690	<=0.069672	(4.00, 15.00]	>21.00	>16.00	>6.00	>16.00	>21.00	>9.00	>11.00	>20.00	<=7.00	<=4.00	>9.00	>9.00	>13.00	>8.00	>14.00	<=3.00	(1.00, 8.00]	>10.00	>9.00	>183.00	0
b0490	0	>0.00	0	<=0.644	<=0.472	<=0.690	>0.069672	(4.00, 15.00]	>21.00	>16.00	<=6.00	<=16.00	(10.00, 21.00]	>9.00	>11.00	<=20.00	<=7.00	>4.00	>9.00	>9.00	<=13.00	>8.00	>14.00	<=3.00	(1.00, 8.00]	<=10.00	>9.00	>183.00	1
b0491	0	<=0.00	0	<=0.644	<=0.472	<=0.690	>0.069672	(4.00, 15.00]	>21.00	>16.00	>6.00	>16.00	>21.00	<=9.00	>11.00	>20.00	>7.00	<=4.00	>9.00	<=9.00	>13.00	<=8.00	<=14.00	>3.00	(1.00, 8.00]	<=10.00	>9.00	>183.00	1
b0492	0	<=0.00	1	<=0.644	<=0.472	<=0.690	<=0.069672	(4.00, 15.00]	>21.00	<=16.00	<=6.00	<=16.00	(10.00, 21.00]	>9.00	>11.00	>20.00	>7.00	<=4.00	>9.00	>9.00	<=13.00	>8.00	>14.00	<=3.00	(1.00, 8.00]	>10.00	>9.00	>183.00	0
b0493	0	<=0.00	1	<=0.644	<=0.472	<=0.690	<=0.069672	(4.00, 15.00]	>21.00	<=16.00	>6.00	>16.00	(10.00, 21.00]	>9.00	>11.00	>20.00	<=7.00	>4.00	<=9.00	<=9.00	<=13.00	>8.00	<=14.00	<=3.00	(1.00, 8.00]	>10.00	>9.00	>183.00	0
b0494	0	<=0.00	0	<=0.644	<=0.472	<=0.690	>0.069672	(4.00, 15.00]	>21.00	<=16.00	>6.00	<=16.00	(10.00, 21.00]	>9.00	<=11.00	>20.00	<=7.00	<=4.00	>9.00	>9.00	<=13.00	>8.00	<=14.00	<=3.00	(1.00, 8.00]	>10.00	>9.00	>183.00	0
b0495	0	>0.00	0	<=0.644	<=0.472	<=0.690	<=0.069672	(4.00, 15.00]	>21.00	<=16.00	<=6.00	<=16.00	(10.00, 21.00]	<=9.00	<=11.00	>20.00	<=7.00	>4.00	>9.00	<=9.00	<=13.00	>8.00	>14.00	<=3.00	<=1.00	>10.00	>9.00	>183.00	1
b0496	0	<=0.00	0	<=0.644	<=0.472	<=0.690	>0.069672	>15.00	>21.00	>16.00	>6.00	>16.00	>21.00	>9.00	>11.00	>20.00	>7.00	<=4.00	>9.00	>9.00	>13.00	>8.00	>14.00	>3.00	>8.00	>10.00	>9.00	>183.00	1
b0497	0	>0.00	0	<=0.644	<=0.472	<=0.690	>0.069672	>15.00	>21.00	>16.00	>6.00	>16.00	>21.00	>9.00	>11.00	>20.00	>7.00	>4.00	>9.00	>9.00	>13.00	>8.00	>14.00	>3.00	>8.00	>10.00	>9.00	>183.00	1
b0498	1	>0.00	0	<=0.644	<=0.472	<=0.690	>0.069672	(4.00, 15.00]	<=21.00	<=16.00	<=6.00	<=16.00	<=10.00	<=9.00	<=11.00	<=20.00	>7.00	<=4.00	<=9.00	<=9.00	<=13.00	<=8.00	<=14.00	<=3.00	<=1.00	<=10.00	<=9.00	<=183.00	1
b0499	0	>0.00	0	<=0.644	<=0.472	<=0.690	>0.069672	<=4.00	>21.00	<=16.00	<=6.00	<=16.00	(10.00, 21.00]	>9.00	<=11.00	<=20.00	>7.00	>4.00	>9.00	>9.00	>13.00	>8.00	<=14.00	>3.00	(1.00, 8.00]	>10.00	>9.00	>183.00	1
b0502	0	<=0.00	0	<=0.644	<=0.472	<=0.690	<=0.069672	<=4.00	<=21.00	<=16.00	<=6.00	<=16.00	<=10.00	<=9.00	<=11.00	<=20.00	<=7.00	>4.00	<=9.00	>9.00	<=13.00	<=8.00	<=14.00	<=3.00	<=1.00	>10.00	<=9.00	<=183.00	0
b0503	0	<=0.00	0	<=0.644	<=0.472	<=0.690	>0.069672	(4.00, 15.00]	>21.00	>16.00	>6.00	<=16.00	(10.00, 21.00]	>9.00	>11.00	>20.00	>7.00	>4.00	>9.00	>9.00	<=13.00	>8.00	>14.00	>3.00	(1.00, 8.00]	>10.00	>9.00	>183.00	0
b0504	0	>0.00	0	<=0.644	<=0.472	<=0.690	>0.069672	>15.00	>21.00	>16.00	>6.00	>16.00	>21.00	>9.00	>11.00	>20.00	<=7.00	<=4.00	>9.00	>9.00	<=13.00	>8.00	>14.00	<=3.00	(1.00, 8.00]	>10.00	>9.00	>183.00	0
b0505	1	<=0.00	0	<=0.644	<=0.472	<=0.690	>0.069672	(4.00, 15.00]	<=21.00	<=16.00	<=6.00	<=16.00	<=10.00	<=9.00	<=11.00	<=20.00	<=7.00	>4.00	>9.00	<=9.00	<=13.00	>8.00	<=14.00	<=3.00	(1.00, 8.00]	<=10.00	<=9.00	<=183.00	1
b0506	0	>0.00	0	<=0.644	<=0.472	<=0.690	<=0.069672	(4.00, 15.00]	>21.00	<=16.00	>6.00	>16.00	>21.00	>9.00	>11.00	>20.00	<=7.00	>4.00	>9.00	<=9.00	<=13.00	>8.00	>14.00	<=3.00	(1.00, 8.00]	>10.00	>9.00	>183.00	1
b0507	0	>0.00	0	<=0.644	<=0.472	<=0.690	>0.069672	>15.00	>21.00	>16.00	>6.00	>16.00	(10.00, 21.00]	>9.00	>11.00	>20.00	>7.00	>4.00	>9.00	>9.00	>13.00	>8.00	>14.00	>3.00	(1.00, 8.00]	>10.00	>9.00	>183.00	1
b0508	0	>0.00	0	<=0.644	<=0.472	<=0.690	>0.069672	(4.00, 15.00]	>21.00	>16.00	>6.00	<=16.00	<=10.00	>9.00	>11.00	>20.00	>7.00	>4.00	<=9.00	>9.00	<=13.00	>8.00	>14.00	>3.00	(1.00, 8.00]	>10.00	>9.00	>183.00	1
b0509	0	>0.00	0	<=0.644	<=0.472	<=0.690	<=0.069672	(4.00, 15.00]	>21.00	>16.00	>6.00	>16.00	(10.00, 21.00]	>9.00	>11.00	>20.00	<=7.00	>4.00	>9.00	>9.00	>13.00	>8.00	>14.00	>3.00	<=1.00	>10.00	>9.00	>183.00	1
b0510	0	<=0.00	0	<=0.644	<=0.472	<=0.690	>0.069672	(4.00, 15.00]	<=21.00	<=16.00	<=6.00	<=16.00	<=10.00	<=9.00	<=11.00	<=20.00	<=7.00	<=4.00	<=9.00	<=9.00	<=13.00	<=8.00	<=14.00	<=3.00	(1.00, 8.00]	<=10.00	<=9.00	<=183.00	1
b0511	0	<=0.00	0	<=0.644	<=0.472	<=0.690	>0.069672	>15.00	>21.00	>16.00	>6.00	>16.00	>21.00	>9.00	>11.00	>20.00	>7.00	<=4.00	>9.00	>9.00	>13.00	>8.00	<=14.00	>3.00	>8.00	<=10.00	>9.00	>183.00	1
b0512	0	>0.00	1	>0.719	<=0.472	>0.690	<=0.069672	>15.00	>21.00	>16.00	>6.00	>16.00	(10.00, 21.00]	>9.00	>11.00	>20.00	>7.00	>4.00	>9.00	>9.00	>13.00	>8.00	>14.00	>3.00	(1.00, 8.00]	>10.00	>9.00	>183.00	1
b0513	0	<=0.00	0	<=0.644	<=0.472	<=0.690	>0.069672	>15.00	>21.00	>16.00	>6.00	>16.00	>21.00	>9.00	>11.00	>20.00	>7.00	<=4.00	>9.00	>9.00	<=13.00	<=8.00	<=14.00	>3.00	(1.00, 8.00]	>10.00	>9.00	>183.00	1
b0514	0	>0.00	0	<=0.644	<=0.472	<=0.690	<=0.069672	(4.00, 15.00]	>21.00	>16.00	>6.00	>16.00	(10.00, 21.00]	>9.00	>11.00	>20.00	<=7.00	<=4.00	>9.00	>9.00	<=13.00	>8.00	>14.00	>3.00	<=1.00	>10.00	>9.00	>183.00	1
b0515	0	<=0.00	0	<=0.644	<=0.472	<=0.690	>0.069672	(4.00, 15.00]	>21.00	>16.00	<=6.00	<=16.00	(10.00, 21.00]	>9.00	<=11.00	<=20.00	>7.00	>4.00	<=9.00	>9.00	<=13.00	>8.00	>14.00	<=3.00	(1.00, 8.00]	<=10.00	>9.00	>183.00	0
b0516	0	<=0.00	0	<=0.644	<=0.472	<=0.690	>0.069672	>15.00	>21.00	>16.00	>6.00	>16.00	(10.00, 21.00]	>9.00	>11.00	>20.00	>7.00	>4.00	>9.00	>9.00	>13.00	>8.00	>14.00	>3.00	(1.00, 8.00]	>10.00	>9.00	>183.00	0
b0517	0	>0.00	0	<=0.644	<=0.472	<=0.690	>0.069672	(4.00, 15.00]	>21.00	>16.00	>6.00	>16.00	(10.00, 21.00]	>9.00	>11.00	>20.00	>7.00	>4.00	>9.00	>9.00	<=13.00	>8.00	>14.00	<=3.00	(1.00, 8.00]	>10.00	>9.00	>183.00	0
b0518	0	>0.00	0	<=0.644	<=0.472	<=0.690	<=0.069672	(4.00, 15.00]	>21.00	>16.00	>6.00	>16.00	>21.00	>9.00	>11.00	>20.00	<=7.00	>4.00	>9.00	>9.00	>13.00	>8.00	>14.00	>3.00	(1.00, 8.00]	>10.00	>9.00	>183.00	1
b0519	0	<=0.00	0	<=0.644	<=0.472	<=0.690	<=0.069672	(4.00, 15.00]	>21.00	>16.00	>6.00	>16.00	(10.00, 21.00]	>9.00	>11.00	>20.00	<=7.00	>4.00	>9.00	>9.00	<=13.00	>8.00	>14.00	>3.00	(1.00, 8.00]	>10.00	>9.00	>183.00	1
b0520	1	<=0.00	0	<=0.644	<=0.472	<=0.690	>0.069672	(4.00, 15.00]	>21.00	<=16.00	<=6.00	<=16.00	(10.00, 21.00]	>9.00	>11.00	>20.00	<=7.00	>4.00	>9.00	<=9.00	<=13.00	>8.00	<=14.00	>3.00	(1.00, 8.00]	>10.00	>9.00	>183.00	1
b0521	1	>0.00	0	<=0.644	<=0.472	<=0.690	<=0.069672	<=4.00	>21.00	<=16.00	<=6.00	>16.00	(10.00, 21.00]	>9.00	>11.00	>20.00	>7.00	<=4.00	>9.00	<=9.00	<=13.00	>8.00	>14.00	<=3.00	(1.00, 8.00]	>10.00	>9.00	>183.00	1
b0522	0	<=0.00	2	<=0.644	<=0.472	<=0.690	>0.069672	(4.00, 15.00]	>21.00	>16.00	>6.00	>16.00	(10.00, 21.00]	>9.00	>11.00	>20.00	<=7.00	>4.00	>9.00	>9.00	<=13.00	>8.00	>14.00	>3.00	>8.00	>10.00	>9.00	>183.00	0
b0523	0	<=0.00	2	(0.644, 0.719]	<=0.472	<=0.690	<=0.069672	<=4.00	<=21.00	<=16.00	<=6.00	<=16.00	(10.00, 21.00]	>9.00	<=11.00	>20.00	<=7.00	>4.00	<=9.00	<=9.00	<=13.00	<=8.00	<=14.00	<=3.00	(1.00, 8.00]	<=10.00	>9.00	<=183.00	0
b0524	1	<=0.00	3	<=0.644	<=0.472	<=0.690	>0.069672	(4.00, 15.00]	>21.00	<=16.00	>6.00	>16.00	<=10.00	>9.00	<=11.00	>20.00	<=7.00	>4.00	<=9.00	<=9.00	<=13.00	>8.00	<=14.00	<=3.00	(1.00, 8.00]	>10.00	>9.00	>183.00	0
b0525	1	>0.00	1	>0.719	>0.472	>0.690	>0.069672	(4.00, 15.00]	<=21.00	<=16.00	<=6.00	<=16.00	<=10.00	<=9.00	>11.00	<=20.00	<=7.00	>4.00	<=9.00	>9.00	<=13.00	>8.00	<=14.00	<=3.00	<=1.00	<=10.00	>9.00	<=183.00	0
b0526	1	<=0.00	5	(0.644, 0.719]	<=0.472	<=0.690	>0.069672	>15.00	>21.00	>16.00	>6.00	>16.00	(10.00, 21.00]	>9.00	>11.00	>20.00	>7.00	>4.00	>9.00	>9.00	>13.00	>8.00	>14.00	>3.00	(1.00, 8.00]	>10.00	>9.00	>183.00	1
b0529	0	<=0.00	5	<=0.644	<=0.472	<=0.690	<=0.069672	(4.00, 15.00]	>21.00	>16.00	<=6.00	>16.00	<=10.00	>9.00	>11.00	>20.00	<=7.00	>4.00	<=9.00	>9.00	<=13.00	>8.00	>14.00	>3.00	<=1.00	>10.00	>9.00	>183.00	0
b0530	0	>0.00	0	<=0.644	<=0.472	<=0.690	>0.069672	(4.00, 15.00]	<=21.00	<=16.00	<=6.00	<=16.00	(10.00, 21.00]	<=9.00	>11.00	>20.00	<=7.00	<=4.00	<=9.00	>9.00	<=13.00	>8.00	<=14.00	<=3.00	<=1.00	<=10.00	>9.00	>183.00	1
b0531	0	>0.00	0	<=0.644	<=0.472	<=0.690	>0.069672	(4.00, 15.00]	>21.00	>16.00	<=6.00	>16.00	(10.00, 21.00]	>9.00	>11.00	<=20.00	<=7.00	<=4.00	<=9.00	>9.00	<=13.00	<=8.00	<=14.00	<=3.00	(1.00, 8.00]	>10.00	>9.00	>183.00	1
b0532	0	>0.00	0	<=0.644	<=0.472	<=0.690	>0.069672	>15.00	>21.00	>16.00	>6.00	>16.00	>21.00	>9.00	>11.00	>20.00	>7.00	>4.00	>9.00	>9.00	>13.00	>8.00	>14.00	>3.00	>8.00	>10.00	>9.00	>183.00	1
b0534	0	<=0.00	0	<=0.644	<=0.472	<=0.690	>0.069672	(4.00, 15.00]	<=21.00	<=16.00	<=6.00	<=16.00	(10.00, 21.00]	<=9.00	>11.00	<=20.00	<=7.00	<=4.00	<=9.00	>9.00	<=13.00	>8.00	<=14.00	>3.00	(1.00, 8.00]	<=10.00	>9.00	<=183.00	1
b0535	0	>0.00	0	<=0.644	<=0.472	<=0.690	>0.069672	(4.00, 15.00]	>21.00	>16.00	<=6.00	<=16.00	(10.00, 21.00]	<=9.00	>11.00	<=20.00	>7.00	<=4.00	<=9.00	>9.00	>13.00	>8.00	<=14.00	<=3.00	<=1.00	<=10.00	<=9.00	>183.00	0
b0537	0	<=0.00	0	<=0.644	<=0.472	<=0.690	>0.069672	(4.00, 15.00]	>21.00	>16.00	>6.00	>16.00	>21.00	>9.00	>11.00	>20.00	<=7.00	>4.00	>9.00	>9.00	>13.00	>8.00	>14.00	>3.00	>8.00	>10.00	>9.00	>183.00	0
b0540	1	>0.00	0	<=0.644	<=0.472	<=0.690	<=0.069672	<=4.00	<=21.00	<=16.00	<=6.00	<=16.00	<=10.00	<=9.00	<=11.00	<=20.00	<=7.00	<=4.00	<=9.00	<=9.00	<=13.00	<=8.00	<=14.00	<=3.00	<=1.00	<=10.00	<=9.00	<=183.00	1
b0541	0	>0.00	0	<=0.644	<=0.472	<=0.690	>0.069672	(4.00, 15.00]	<=21.00	<=16.00	>6.00	>16.00	>21.00	<=9.00	<=11.00	>20.00	>7.00	>4.00	>9.00	>9.00	<=13.00	>8.00	<=14.00	>3.00	>8.00	>10.00	>9.00	>183.00	1
b0543	0	<=0.00	3	<=0.644	<=0.472	<=0.690	>0.069672	(4.00, 15.00]	<=21.00	<=16.00	<=6.00	<=16.00	<=10.00	<=9.00	<=11.00	<=20.00	<=7.00	<=4.00	<=9.00	<=9.00	<=13.00	<=8.00	<=14.00	<=3.00	(1.00, 8.00]	<=10.00	>9.00	<=183.00	1
b0544	0	<=0.00	0	<=0.644	<=0.472	<=0.690	>0.069672	>15.00	>21.00	>16.00	>6.00	>16.00	>21.00	>9.00	>11.00	>20.00	>7.00	>4.00	>9.00	>9.00	>13.00	>8.00	>14.00	>3.00	(1.00, 8.00]	>10.00	>9.00	>183.00	1
b0545	0	>0.00	0	<=0.644	<=0.472	<=0.690	>0.069672	(4.00, 15.00]	<=21.00	<=16.00	<=6.00	<=16.00	(10.00, 21.00]	>9.00	>11.00	<=20.00	<=7.00	<=4.00	<=9.00	<=9.00	<=13.00	<=8.00	<=14.00	<=3.00	(1.00, 8.00]	<=10.00	>9.00	<=183.00	1
b0546	0	<=0.00	0	<=0.644	<=0.472	<=0.690	>0.069672	(4.00, 15.00]	>21.00	>16.00	<=6.00	<=16.00	(10.00, 21.00]	>9.00	>11.00	<=20.00	>7.00	>4.00	>9.00	>9.00	>13.00	<=8.00	>14.00	>3.00	(1.00, 8.00]	>10.00	>9.00	>183.00	1
b0547	1	<=0.00	0	<=0.644	<=0.472	<=0.690	>0.069672	(4.00, 15.00]	<=21.00	<=16.00	<=6.00	<=16.00	<=10.00	<=9.00	<=11.00	<=20.00	<=7.00	>4.00	<=9.00	<=9.00	<=13.00	<=8.00	<=14.00	>3.00	(1.00, 8.00]	<=10.00	<=9.00	<=183.00	1
b0549	1	<=0.00	0	<=0.644	<=0.472	<=0.690	<=0.069672	<=4.00	<=21.00	<=16.00	<=6.00	<=16.00	<=10.00	<=9.00	<=11.00	<=20.00	<=7.00	<=4.00	<=9.00	<=9.00	<=13.00	<=8.00	<=14.00	>3.00	<=1.00	<=10.00	<=9.00	<=183.00	1
b0550	1	<=0.00	0	<=0.644	<=0.472	<=0.690	>0.069672	<=4.00	<=21.00	<=16.00	<=6.00	<=16.00	<=10.00	<=9.00	<=11.00	<=20.00	<=7.00	<=4.00	<=9.00	<=9.00	<=13.00	>8.00	<=14.00	<=3.00	(1.00, 8.00]	>10.00	<=9.00	<=183.00	1
b0551	0	<=0.00	0	<=0.644	<=0.472	<=0.690	<=0.069672	<=4.00	<=21.00	<=16.00	>6.00	<=16.00	<=10.00	<=9.00	<=11.00	<=20.00	<=7.00	<=4.00	<=9.00	<=9.00	<=13.00	>8.00	<=14.00	>3.00	(1.00, 8.00]	<=10.00	>9.00	<=183.00	1
b0552	0	>0.00	0	<=0.644	<=0.472	<=0.690	>0.069672	>15.00	>21.00	>16.00	>6.00	<=16.00	(10.00, 21.00]	>9.00	>11.00	>20.00	<=7.00	>4.00	>9.00	>9.00	>13.00	>8.00	>14.00	<=3.00	(1.00, 8.00]	>10.00	>9.00	>183.00	0
b0553	0	>0.00	0	<=0.644	<=0.472	<=0.690	>0.069672	>15.00	>21.00	<=16.00	>6.00	>16.00	>21.00	<=9.00	>11.00	>20.00	>7.00	<=4.00	>9.00	>9.00	>13.00	>8.00	<=14.00	<=3.00	(1.00, 8.00]	<=10.00	>9.00	>183.00	0
b0555	0	<=0.00	0	<=0.644	<=0.472	<=0.690	>0.069672	<=4.00	<=21.00	<=16.00	<=6.00	<=16.00	<=10.00	<=9.00	>11.00	<=20.00	<=7.00	<=4.00	<=9.00	<=9.00	<=13.00	<=8.00	<=14.00	>3.00	(1.00, 8.00]	<=10.00	>9.00	<=183.00	1
b0556	0	<=0.00	0	<=0.644	<=0.472	<=0.690	<=0.069672	<=4.00	<=21.00	<=16.00	<=6.00	<=16.00	<=10.00	<=9.00	<=11.00	>20.00	<=7.00	<=4.00	<=9.00	<=9.00	<=13.00	>8.00	<=14.00	<=3.00	<=1.00	>10.00	<=9.00	<=183.00	1
b0557	0	<=0.00	0	<=0.644	<=0.472	<=0.690	>0.069672	(4.00, 15.00]	<=21.00	<=16.00	<=6.00	<=16.00	<=10.00	<=9.00	>11.00	<=20.00	<=7.00	<=4.00	<=9.00	<=9.00	<=13.00	<=8.00	<=14.00	<=3.00	<=1.00	<=10.00	<=9.00	<=183.00	0
b0558	1	>0.00	0	<=0.644	<=0.472	<=0.690	>0.069672	(4.00, 15.00]	<=21.00	<=16.00	<=6.00	<=16.00	<=10.00	<=9.00	>11.00	<=20.00	>7.00	>4.00	<=9.00	>9.00	<=13.00	<=8.00	<=14.00	<=3.00	(1.00, 8.00]	>10.00	<=9.00	<=183.00	0
b0560	0	>0.00	0	<=0.644	<=0.472	<=0.690	<=0.069672	(4.00, 15.00]	<=21.00	<=16.00	<=6.00	<=16.00	<=10.00	<=9.00	<=11.00	<=20.00	<=7.00	<=4.00	>9.00	<=9.00	<=13.00	>8.00	>14.00	<=3.00	(1.00, 8.00]	>10.00	>9.00	<=183.00	1
b0561	0	>0.00	0	<=0.644	<=0.472	<=0.690	>0.069672	(4.00, 15.00]	<=21.00	<=16.00	<=6.00	>16.00	(10.00, 21.00]	>9.00	>11.00	>20.00	>7.00	>4.00	<=9.00	>9.00	<=13.00	>8.00	>14.00	<=3.00	(1.00, 8.00]	>10.00	>9.00	>183.00	1
b0562	0	<=0.00	0	<=0.644	<=0.472	<=0.690	>0.069672	(4.00, 15.00]	>21.00	<=16.00	<=6.00	<=16.00	(10.00, 21.00]	<=9.00	>11.00	<=20.00	<=7.00	>4.00	<=9.00	>9.00	<=13.00	<=8.00	<=14.00	<=3.00	<=1.00	<=10.00	>9.00	>183.00	0
b0564	1	>0.00	0	<=0.644	<=0.472	<=0.690	>0.069672	>15.00	>21.00	>16.00	<=6.00	<=16.00	>21.00	<=9.00	>11.00	<=20.00	>7.00	<=4.00	<=9.00	>9.00	>13.00	>8.00	<=14.00	>3.00	(1.00, 8.00]	>10.00	<=9.00	>183.00	1
b0565	0	<=0.00	0	<=0.644	<=0.472	<=0.690	>0.069672	(4.00, 15.00]	<=21.00	>16.00	<=6.00	<=16.00	>21.00	>9.00	>11.00	<=20.00	>7.00	<=4.00	<=9.00	>9.00	>13.00	>8.00	>14.00	<=3.00	(1.00, 8.00]	>10.00	>9.00	>183.00	0
b0566	0	>0.00	0	<=0.644	<=0.472	<=0.690	>0.069672	(4.00, 15.00]	>21.00	<=16.00	<=6.00	>16.00	>21.00	<=9.00	>11.00	<=20.00	>7.00	>4.00	>9.00	>9.00	<=13.00	<=8.00	<=14.00	>3.00	(1.00, 8.00]	>10.00	<=9.00	>183.00	0
b0567	0	<=0.00	0	<=0.644	<=0.472	<=0.690	>0.069672	(4.00, 15.00]	>21.00	<=16.00	<=6.00	<=16.00	>21.00	>9.00	>11.00	>20.00	>7.00	<=4.00	>9.00	<=9.00	>13.00	>8.00	<=14.00	<=3.00	(1.00, 8.00]	>10.00	>9.00	>183.00	0
b0568	0	<=0.00	0	<=0.644	<=0.472	<=0.690	>0.069672	>15.00	>21.00	>16.00	>6.00	>16.00	>21.00	>9.00	>11.00	>20.00	>7.00	>4.00	>9.00	>9.00	>13.00	>8.00	>14.00	>3.00	>8.00	>10.00	>9.00	>183.00	0
b0569	0	<=0.00	0	<=0.644	<=0.472	<=0.690	>0.069672	>15.00	>21.00	>16.00	>6.00	>16.00	>21.00	>9.00	>11.00	>20.00	>7.00	>4.00	>9.00	>9.00	>13.00	>8.00	>14.00	>3.00	>8.00	>10.00	>9.00	>183.00	0
b0570	0	>0.00	0	<=0.644	<=0.472	<=0.690	<=0.069672	>15.00	>21.00	>16.00	>6.00	>16.00	>21.00	>9.00	>11.00	>20.00	>7.00	>4.00	>9.00	>9.00	>13.00	>8.00	>14.00	<=3.00	(1.00, 8.00]	>10.00	>9.00	>183.00	0
b0571	0	>0.00	0	<=0.644	<=0.472	<=0.690	>0.069672	(4.00, 15.00]	>21.00	<=16.00	>6.00	>16.00	<=10.00	<=9.00	>11.00	<=20.00	<=7.00	<=4.00	<=9.00	<=9.00	<=13.00	>8.00	<=14.00	<=3.00	(1.00, 8.00]	>10.00	>9.00	>183.00	0
b0572	0	>0.00	1	<=0.644	<=0.472	<=0.690	>0.069672	>15.00	>21.00	>16.00	>6.00	>16.00	>21.00	>9.00	>11.00	>20.00	>7.00	<=4.00	>9.00	>9.00	<=13.00	>8.00	>14.00	<=3.00	(1.00, 8.00]	>10.00	>9.00	>183.00	1
b0573	0	<=0.00	0	<=0.644	<=0.472	<=0.690	<=0.069672	(4.00, 15.00]	<=21.00	<=16.00	<=6.00	<=16.00	<=10.00	<=9.00	<=11.00	<=20.00	<=7.00	>4.00	<=9.00	<=9.00	<=13.00	<=8.00	<=14.00	<=3.00	<=1.00	<=10.00	<=9.00	<=183.00	1
b0574	0	<=0.00	0	<=0.644	<=0.472	<=0.690	<=0.069672	(4.00, 15.00]	>21.00	>16.00	>6.00	>16.00	>21.00	>9.00	>11.00	>20.00	>7.00	<=4.00	>9.00	>9.00	>13.00	>8.00	>14.00	<=3.00	(1.00, 8.00]	>10.00	>9.00	>183.00	1
b0575	0	>0.00	0	<=0.644	<=0.472	<=0.690	>0.069672	>15.00	>21.00	>16.00	>6.00	>16.00	>21.00	>9.00	>11.00	>20.00	>7.00	>4.00	>9.00	>9.00	>13.00	>8.00	>14.00	<=3.00	>8.00	>10.00	>9.00	>183.00	1
b0576	0	>0.00	0	<=0.644	<=0.472	<=0.690	>0.069672	>15.00	>21.00	>16.00	>6.00	>16.00	>21.00	>9.00	>11.00	>20.00	>7.00	>4.00	>9.00	>9.00	<=13.00	<=8.00	<=14.00	<=3.00	>8.00	>10.00	>9.00	>183.00	1
b0577	0	<=0.00	0	<=0.644	<=0.472	<=0.690	>0.069672	>15.00	>21.00	>16.00	>6.00	>16.00	>21.00	>9.00	>11.00	>20.00	<=7.00	>4.00	>9.00	>9.00	>13.00	>8.00	>14.00	<=3.00	>8.00	>10.00	>9.00	>183.00	0
b0578	0	<=0.00	1	<=0.644	<=0.472	<=0.690	>0.069672	(4.00, 15.00]	<=21.00	<=16.00	<=6.00	>16.00	(10.00, 21.00]	<=9.00	<=11.00	>20.00	<=7.00	>4.00	<=9.00	<=9.00	>13.00	>8.00	<=14.00	<=3.00	(1.00, 8.00]	<=10.00	>9.00	>183.00	0
b0579	0	<=0.00	0	<=0.644	<=0.472	<=0.690	>0.069672	(4.00, 15.00]	<=21.00	<=16.00	<=6.00	<=16.00	<=10.00	<=9.00	<=11.00	<=20.00	<=7.00	<=4.00	<=9.00	<=9.00	<=13.00	<=8.00	<=14.00	<=3.00	(1.00, 8.00]	<=10.00	<=9.00	<=183.00	0
b0580	0	<=0.00	0	<=0.644	<=0.472	<=0.690	>0.069672	(4.00, 15.00]	>21.00	<=16.00	<=6.00	<=16.00	<=10.00	<=9.00	<=11.00	<=20.00	<=7.00	<=4.00	<=9.00	<=9.00	<=13.00	<=8.00	<=14.00	<=3.00	(1.00, 8.00]	<=10.00	<=9.00	<=183.00	0
b0581	0	<=0.00	0	<=0.644	<=0.472	<=0.690	>0.069672	>15.00	>21.00	>16.00	>6.00	>16.00	>21.00	>9.00	>11.00	>20.00	>7.00	>4.00	>9.00	>9.00	<=13.00	>8.00	>14.00	>3.00	(1.00, 8.00]	>10.00	>9.00	>183.00	0
b0582	0	>0.00	0	<=0.644	<=0.472	<=0.690	>0.069672	(4.00, 15.00]	>21.00	>16.00	>6.00	<=16.00	(10.00, 21.00]	>9.00	>11.00	>20.00	<=7.00	>4.00	<=9.00	>9.00	>13.00	>8.00	>14.00	>3.00	(1.00, 8.00]	>10.00	>9.00	>183.00	1
b0583	0	<=0.00	0	<=0.644	<=0.472	<=0.690	>0.069672	(4.00, 15.00]	<=21.00	>16.00	<=6.00	<=16.00	<=10.00	<=9.00	>11.00	>20.00	<=7.00	>4.00	>9.00	<=9.00	<=13.00	>8.00	>14.00	>3.00	(1.00, 8.00]	<=10.00	>9.00	>183.00	0
b0584	0	>0.00	1	<=0.644	<=0.472	<=0.690	>0.069672	>15.00	>21.00	>16.00	>6.00	>16.00	>21.00	>9.00	>11.00	>20.00	>7.00	>4.00	>9.00	>9.00	>13.00	>8.00	>14.00	<=3.00	>8.00	>10.00	>9.00	>183.00	0
b0585	0	<=0.00	0	<=0.644	<=0.472	<=0.690	>0.069672	(4.00, 15.00]	>21.00	>16.00	>6.00	>16.00	>21.00	>9.00	>11.00	>20.00	<=7.00	>4.00	>9.00	<=9.00	<=13.00	>8.00	>14.00	>3.00	>8.00	>10.00	>9.00	>183.00	1
b0586	0	<=0.00	0	<=0.644	<=0.472	<=0.690	>0.069672	>15.00	>21.00	>16.00	>6.00	>16.00	>21.00	>9.00	>11.00	>20.00	>7.00	>4.00	>9.00	>9.00	>13.00	>8.00	>14.00	>3.00	>8.00	>10.00	>9.00	>183.00	1
b0587	0	>0.00	0	<=0.644	<=0.472	<=0.690	>0.069672	(4.00, 15.00]	>21.00	>16.00	>6.00	>16.00	>21.00	>9.00	>11.00	>20.00	>7.00	<=4.00	>9.00	>9.00	>13.00	>8.00	>14.00	<=3.00	(1.00, 8.00]	>10.00	>9.00	>183.00	1
b0588	0	>0.00	0	<=0.644	<=0.472	<=0.690	<=0.069672	<=4.00	>21.00	>16.00	<=6.00	<=16.00	(10.00, 21.00]	>9.00	>11.00	>20.00	<=7.00	>4.00	>9.00	<=9.00	<=13.00	>8.00	>14.00	<=3.00	(1.00, 8.00]	>10.00	>9.00	>183.00	0
b0590	0	>0.00	0	<=0.644	<=0.472	<=0.690	<=0.069672	(4.00, 15.00]	>21.00	>16.00	<=6.00	>16.00	>21.00	>9.00	>11.00	>20.00	<=7.00	<=4.00	<=9.00	<=9.00	<=13.00	>8.00	<=14.00	<=3.00	(1.00, 8.00]	>10.00	>9.00	>183.00	0
b0592	1	<=0.00	0	<=0.644	<=0.472	<=0.690	<=0.069672	(4.00, 15.00]	>21.00	>16.00	<=6.00	<=16.00	(10.00, 21.00]	>9.00	>11.00	>20.00	>7.00	>4.00	>9.00	>9.00	<=13.00	>8.00	<=14.00	<=3.00	(1.00, 8.00]	>10.00	>9.00	>183.00	0
b0593	0	>0.00	0	<=0.644	<=0.472	<=0.690	>0.069672	>15.00	>21.00	<=16.00	>6.00	>16.00	>21.00	>9.00	>11.00	>20.00	<=7.00	>4.00	>9.00	>9.00	<=13.00	>8.00	>14.00	>3.00	(1.00, 8.00]	>10.00	>9.00	>183.00	1
b0594	0	>0.00	0	<=0.644	<=0.472	<=0.690	>0.069672	>15.00	>21.00	>16.00	>6.00	>16.00	>21.00	>9.00	>11.00	>20.00	>7.00	>4.00	>9.00	>9.00	>13.00	>8.00	>14.00	>3.00	(1.00, 8.00]	>10.00	>9.00	>183.00	1
b0595	0	<=0.00	0	<=0.644	<=0.472	<=0.690	>0.069672	(4.00, 15.00]	>21.00	<=16.00	>6.00	>16.00	(10.00, 21.00]	>9.00	<=11.00	>20.00	>7.00	>4.00	>9.00	<=9.00	>13.00	>8.00	>14.00	<=3.00	(1.00, 8.00]	>10.00	>9.00	>183.00	1
b0596	0	>0.00	1	<=0.644	<=0.472	<=0.690	>0.069672	(4.00, 15.00]	<=21.00	<=16.00	<=6.00	>16.00	(10.00, 21.00]	<=9.00	>11.00	>20.00	<=7.00	<=4.00	>9.00	<=9.00	<=13.00	>8.00	<=14.00	<=3.00	(1.00, 8.00]	>10.00	>9.00	>183.00	1
b0597	0	>0.00	0	<=0.644	<=0.472	<=0.690	<=0.069672	<=4.00	<=21.00	<=16.00	<=6.00	<=16.00	<=10.00	<=9.00	>11.00	<=20.00	<=7.00	>4.00	<=9.00	<=9.00	<=13.00	<=8.00	<=14.00	>3.00	(1.00, 8.00]	<=10.00	>9.00	<=183.00	1
b0598	0	>0.00	1	<=0.644	<=0.472	<=0.690	>0.069672	>15.00	>21.00	>16.00	>6.00	>16.00	>21.00	>9.00	>11.00	>20.00	>7.00	>4.00	>9.00	>9.00	>13.00	>8.00	>14.00	>3.00	>8.00	>10.00	>9.00	>183.00	1
b0599	0	>0.00	0	<=0.644	<=0.472	<=0.690	>0.069672	(4.00, 15.00]	>21.00	>16.00	<=6.00	>16.00	(10.00, 21.00]	>9.00	>11.00	>20.00	>7.00	>4.00	>9.00	>9.00	<=13.00	>8.00	>14.00	<=3.00	(1.00, 8.00]	>10.00	>9.00	>183.00	0
b0600	0	>0.00	0	<=0.644	<=0.472	<=0.690	>0.069672	>15.00	>21.00	>16.00	<=6.00	>16.00	(10.00, 21.00]	>9.00	>11.00	>20.00	>7.00	>4.00	>9.00	>9.00	<=13.00	>8.00	>14.00	>3.00	(1.00, 8.00]	>10.00	>9.00	>183.00	1
b0601	0	<=0.00	0	<=0.644	<=0.472	<=0.690	<=0.069672	(4.00, 15.00]	<=21.00	<=16.00	>6.00	<=16.00	(10.00, 21.00]	<=9.00	<=11.00	<=20.00	<=7.00	>4.00	>9.00	>9.00	<=13.00	>8.00	<=14.00	<=3.00	(1.00, 8.00]	>10.00	>9.00	>183.00	0
b0602	0	<=0.00	0	<=0.644	<=0.472	<=0.690	>0.069672	>15.00	>21.00	>16.00	>6.00	>16.00	(10.00, 21.00]	>9.00	>11.00	>20.00	>7.00	>4.00	>9.00	>9.00	>13.00	>8.00	>14.00	>3.00	>8.00	>10.00	>9.00	>183.00	0
b0603	0	>0.00	0	<=0.644	<=0.472	<=0.690	>0.069672	(4.00, 15.00]	>21.00	>16.00	>6.00	<=16.00	>21.00	>9.00	>11.00	<=20.00	>7.00	>4.00	>9.00	>9.00	>13.00	>8.00	>14.00	>3.00	<=1.00	>10.00	<=9.00	>183.00	0
b0604	0	<=0.00	0	<=0.644	<=0.472	<=0.690	>0.069672	(4.00, 15.00]	>21.00	>16.00	>6.00	<=16.00	(10.00, 21.00]	>9.00	>11.00	>20.00	>7.00	<=4.00	>9.00	>9.00	>13.00	>8.00	>14.00	<=3.00	(1.00, 8.00]	<=10.00	>9.00	>183.00	0
b0605	0	<=0.00	4	>0.719	>0.472	>0.690	>0.069672	(4.00, 15.00]	<=21.00	<=16.00	<=6.00	<=16.00	<=10.00	<=9.00	>11.00	<=20.00	<=7.00	>4.00	<=9.00	<=9.00	>13.00	>8.00	>14.00	<=3.00	(1.00, 8.00]	<=10.00	>9.00	>183.00	1
b0606	0	<=0.00	0	(0.644, 0.719]	<=0.472	<=0.690	<=0.069672	>15.00	>21.00	>16.00	>6.00	>16.00	>21.00	>9.00	>11.00	>20.00	>7.00	>4.00	>9.00	>9.00	>13.00	>8.00	>14.00	>3.00	(1.00, 8.00]	>10.00	>9.00	>183.00	1
b0607	0	>0.00	0	<=0.644	<=0.472	<=0.690	<=0.069672	(4.00, 15.00]	<=21.00	<=16.00	<=6.00	>16.00	(10.00, 21.00]	<=9.00	<=11.00	<=20.00	<=7.00	>4.00	<=9.00	<=9.00	<=13.00	<=8.00	<=14.00	<=3.00	<=1.00	>10.00	<=9.00	<=183.00	0
b0608	0	>0.00	1	<=0.644	<=0.472	<=0.690	>0.069672	>15.00	>21.00	>16.00	<=6.00	>16.00	(10.00, 21.00]	>9.00	>11.00	>20.00	>7.00	>4.00	>9.00	>9.00	>13.00	>8.00	>14.00	>3.00	(1.00, 8.00]	>10.00	>9.00	>183.00	1
b0610	0	<=0.00	0	<=0.644	<=0.472	<=0.690	<=0.069672	<=4.00	<=21.00	<=16.00	<=6.00	<=16.00	<=10.00	<=9.00	<=11.00	<=20.00	<=7.00	<=4.00	<=9.00	<=9.00	<=13.00	>8.00	<=14.00	<=3.00	<=1.00	<=10.00	<=9.00	<=183.00	0
b0611	0	<=0.00	0	<=0.644	<=0.472	<=0.690	>0.069672	(4.00, 15.00]	>21.00	<=16.00	<=6.00	<=16.00	(10.00, 21.00]	>9.00	>11.00	>20.00	>7.00	<=4.00	>9.00	>9.00	>13.00	>8.00	>14.00	>3.00	(1.00, 8.00]	>10.00	>9.00	>183.00	0
b0612	0	>0.00	0	<=0.644	<=0.472	<=0.690	>0.069672	>15.00	>21.00	>16.00	>6.00	>16.00	>21.00	>9.00	>11.00	>20.00	>7.00	>4.00	<=9.00	>9.00	>13.00	>8.00	<=14.00	>3.00	>8.00	>10.00	>9.00	>183.00	0
b0613	0	<=0.00	1	<=0.644	<=0.472	<=0.690	<=0.069672	(4.00, 15.00]	>21.00	<=16.00	>6.00	<=16.00	(10.00, 21.00]	>9.00	>11.00	>20.00	<=7.00	>4.00	>9.00	>9.00	<=13.00	>8.00	>14.00	>3.00	(1.00, 8.00]	>10.00	>9.00	>183.00	0
b0614	0	<=0.00	0	<=0.644	<=0.472	<=0.690	<=0.069672	<=4.00	>21.00	<=16.00	<=6.00	<=16.00	(10.00, 21.00]	>9.00	<=11.00	<=20.00	<=7.00	>4.00	<=9.00	<=9.00	<=13.00	>8.00	<=14.00	>3.00	(1.00, 8.00]	>10.00	<=9.00	<=183.00	0
b0615	0	<=0.00	1	(0.644, 0.719]	>0.472	<=0.690	<=0.069672	(4.00, 15.00]	>21.00	>16.00	>6.00	>16.00	>21.00	>9.00	>11.00	>20.00	>7.00	>4.00	>9.00	>9.00	>13.00	>8.00	>14.00	>3.00	(1.00, 8.00]	>10.00	>9.00	>183.00	0
b0616	0	<=0.00	1	(0.644, 0.719]	<=0.472	<=0.690	<=0.069672	(4.00, 15.00]	>21.00	>16.00	>6.00	>16.00	(10.00, 21.00]	>9.00	>11.00	>20.00	<=7.00	>4.00	>9.00	>9.00	<=13.00	>8.00	>14.00	<=3.00	<=1.00	>10.00	>9.00	>183.00	0
b0617	0	<=0.00	1	<=0.644	<=0.472	<=0.690	<=0.069672	<=4.00	<=21.00	<=16.00	<=6.00	<=16.00	<=10.00	<=9.00	<=11.00	<=20.00	<=7.00	<=4.00	<=9.00	<=9.00	<=13.00	>8.00	<=14.00	<=3.00	<=1.00	<=10.00	<=9.00	<=183.00	0
b0618	0	<=0.00	1	<=0.644	<=0.472	<=0.690	>0.069672	>15.00	>21.00	>16.00	>6.00	>16.00	(10.00, 21.00]	>9.00	>11.00	>20.00	>7.00	>4.00	>9.00	>9.00	>13.00	>8.00	>14.00	>3.00	(1.00, 8.00]	>10.00	>9.00	>183.00	0
b0619	0	>0.00	0	<=0.644	<=0.472	<=0.690	>0.069672	>15.00	>21.00	>16.00	>6.00	>16.00	>21.00	>9.00	>11.00	>20.00	>7.00	>4.00	>9.00	>9.00	>13.00	>8.00	>14.00	<=3.00	(1.00, 8.00]	>10.00	>9.00	>183.00	1
b0620	0	>0.00	0	<=0.644	<=0.472	<=0.690	>0.069672	(4.00, 15.00]	>21.00	>16.00	>6.00	<=16.00	<=10.00	>9.00	>11.00	>20.00	>7.00	>4.00	>9.00	<=9.00	<=13.00	>8.00	>14.00	<=3.00	<=1.00	>10.00	>9.00	>183.00	1
b0621	0	>0.00	0	<=0.644	<=0.472	<=0.690	>0.069672	>15.00	>21.00	>16.00	>6.00	>16.00	>21.00	>9.00	>11.00	>20.00	>7.00	>4.00	<=9.00	<=9.00	>13.00	>8.00	<=14.00	>3.00	(1.00, 8.00]	<=10.00	>9.00	>183.00	0
b0622	0	<=0.00	0	<=0.644	<=0.472	<=0.690	>0.069672	(4.00, 15.00]	<=21.00	<=16.00	<=6.00	<=16.00	<=10.00	>9.00	<=11.00	<=20.00	>7.00	<=4.00	<=9.00	>9.00	<=13.00	<=8.00	<=14.00	<=3.00	>8.00	<=10.00	>9.00	>183.00	1
b0624	1	<=0.00	1	<=0.644	<=0.472	<=0.690	>0.069672	(4.00, 15.00]	<=21.00	<=16.00	<=6.00	<=16.00	<=10.00	<=9.00	<=11.00	<=20.00	<=7.00	<=4.00	<=9.00	<=9.00	<=13.00	<=8.00	<=14.00	<=3.00	(1.00, 8.00]	<=10.00	>9.00	<=183.00	0
b0626	0	<=0.00	0	<=0.644	<=0.472	<=0.690	<=0.069672	<=4.00	>21.00	<=16.00	>6.00	<=16.00	<=10.00	>9.00	<=11.00	>20.00	<=7.00	<=4.00	<=9.00	<=9.00	<=13.00	<=8.00	<=14.00	<=3.00	(1.00, 8.00]	>10.00	>9.00	>183.00	1
b0628	0	<=0.00	3	<=0.644	<=0.472	<=0.690	<=0.069672	(4.00, 15.00]	>21.00	>16.00	>6.00	>16.00	(10.00, 21.00]	>9.00	>11.00	>20.00	<=7.00	>4.00	<=9.00	>9.00	>13.00	>8.00	>14.00	>3.00	(1.00, 8.00]	>10.00	>9.00	>183.00	0
b0629	0	>0.00	0	<=0.644	<=0.472	<=0.690	>0.069672	(4.00, 15.00]	>21.00	>16.00	<=6.00	<=16.00	(10.00, 21.00]	>9.00	>11.00	<=20.00	<=7.00	>4.00	>9.00	>9.00	<=13.00	>8.00	<=14.00	<=3.00	<=1.00	>10.00	<=9.00	>183.00	0
b0630	0	<=0.00	3	<=0.644	<=0.472	<=0.690	<=0.069672	(4.00, 15.00]	>21.00	<=16.00	<=6.00	<=16.00	<=10.00	>9.00	<=11.00	<=20.00	<=7.00	>4.00	<=9.00	>9.00	<=13.00	>8.00	<=14.00	<=3.00	(1.00, 8.00]	>10.00	>9.00	>183.00	0
b0631	0	<=0.00	2	<=0.644	<=0.472	<=0.690	<=0.069672	<=4.00	<=21.00	<=16.00	<=6.00	<=16.00	<=10.00	<=9.00	<=11.00	<=20.00	<=7.00	<=4.00	<=9.00	<=9.00	<=13.00	<=8.00	<=14.00	<=3.00	<=1.00	<=10.00	<=9.00	<=183.00	0
b0632	0	>0.00	2	<=0.644	<=0.472	<=0.690	>0.069672	>15.00	>21.00	>16.00	>6.00	>16.00	>21.00	>9.00	>11.00	>20.00	>7.00	>4.00	>9.00	>9.00	>13.00	>8.00	>14.00	<=3.00	(1.00, 8.00]	>10.00	>9.00	>183.00	0
b0633	0	<=0.00	1	<=0.644	<=0.472	<=0.690	<=0.069672	(4.00, 15.00]	>21.00	>16.00	<=6.00	>16.00	>21.00	>9.00	>11.00	>20.00	<=7.00	<=4.00	>9.00	>9.00	<=13.00	>8.00	<=14.00	>3.00	(1.00, 8.00]	>10.00	>9.00	>183.00	0
b0634	1	>0.00	3	<=0.644	<=0.472	<=0.690	>0.069672	>15.00	>21.00	>16.00	>6.00	>16.00	(10.00, 21.00]	>9.00	<=11.00	>20.00	>7.00	>4.00	>9.00	<=9.00	<=13.00	>8.00	<=14.00	<=3.00	(1.00, 8.00]	>10.00	>9.00	>183.00	0
b0635	1	>0.00	3	<=0.644	<=0.472	<=0.690	>0.069672	>15.00	>21.00	>16.00	>6.00	>16.00	>21.00	>9.00	>11.00	>20.00	>7.00	>4.00	>9.00	>9.00	>13.00	>8.00	>14.00	<=3.00	>8.00	>10.00	>9.00	>183.00	0
b0636	1	<=0.00	2	<=0.644	<=0.472	<=0.690	>0.069672	<=4.00	<=21.00	<=16.00	<=6.00	<=16.00	<=10.00	>9.00	<=11.00	<=20.00	<=7.00	<=4.00	<=9.00	<=9.00	<=13.00	<=8.00	<=14.00	<=3.00	(1.00, 8.00]	<=10.00	>9.00	<=183.00	0
b0638	0	<=0.00	0	<=0.644	<=0.472	<=0.690	>0.069672	(4.00, 15.00]	>21.00	<=16.00	<=6.00	<=16.00	(10.00, 21.00]	<=9.00	<=11.00	<=20.00	<=7.00	>4.00	>9.00	>9.00	<=13.00	>8.00	<=14.00	<=3.00	(1.00, 8.00]	>10.00	>9.00	>183.00	0
b0639	0	<=0.00	3	<=0.644	<=0.472	<=0.690	>0.069672	(4.00, 15.00]	>21.00	<=16.00	<=6.00	<=16.00	<=10.00	>9.00	>11.00	<=20.00	>7.00	>4.00	>9.00	>9.00	<=13.00	>8.00	>14.00	<=3.00	(1.00, 8.00]	>10.00	>9.00	>183.00	0
b0640	1	<=0.00	4	<=0.644	<=0.472	<=0.690	<=0.069672	(4.00, 15.00]	>21.00	<=16.00	<=6.00	<=16.00	(10.00, 21.00]	>9.00	>11.00	>20.00	<=7.00	>4.00	>9.00	>9.00	<=13.00	>8.00	>14.00	>3.00	(1.00, 8.00]	>10.00	>9.00	>183.00	0
b0641	1	<=0.00	2	<=0.644	<=0.472	<=0.690	<=0.069672	<=4.00	<=21.00	<=16.00	>6.00	<=16.00	(10.00, 21.00]	>9.00	>11.00	<=20.00	<=7.00	<=4.00	<=9.00	<=9.00	<=13.00	>8.00	<=14.00	<=3.00	<=1.00	>10.00	<=9.00	>183.00	0
b0642	1	>0.00	5	(0.644, 0.719]	>0.472	>0.690	>0.069672	>15.00	>21.00	>16.00	>6.00	>16.00	>21.00	>9.00	>11.00	>20.00	>7.00	>4.00	>9.00	>9.00	>13.00	>8.00	>14.00	>3.00	>8.00	>10.00	>9.00	>183.00	0
b0644	0	<=0.00	0	<=0.644	<=0.472	<=0.690	>0.069672	(4.00, 15.00]	>21.00	<=16.00	>6.00	<=16.00	(10.00, 21.00]	<=9.00	<=11.00	>20.00	>7.00	>4.00	>9.00	>9.00	>13.00	>8.00	>14.00	>3.00	>8.00	>10.00	>9.00	>183.00	0
b0645	0	>0.00	0	<=0.644	<=0.472	<=0.690	>0.069672	(4.00, 15.00]	>21.00	<=16.00	>6.00	<=16.00	(10.00, 21.00]	<=9.00	<=11.00	<=20.00	>7.00	>4.00	>9.00	<=9.00	<=13.00	>8.00	>14.00	>3.00	>8.00	>10.00	>9.00	>183.00	1
b0646	0	>0.00	0	<=0.644	<=0.472	<=0.690	>0.069672	>15.00	>21.00	>16.00	>6.00	>16.00	>21.00	>9.00	>11.00	>20.00	>7.00	>4.00	>9.00	>9.00	>13.00	>8.00	>14.00	>3.00	>8.00	>10.00	>9.00	>183.00	1
b0647	0	<=0.00	0	<=0.644	<=0.472	<=0.690	>0.069672	(4.00, 15.00]	<=21.00	<=16.00	<=6.00	<=16.00	(10.00, 21.00]	<=9.00	<=11.00	<=20.00	>7.00	>4.00	>9.00	<=9.00	>13.00	<=8.00	<=14.00	<=3.00	(1.00, 8.00]	<=10.00	>9.00	>183.00	0
b0648	0	>0.00	0	<=0.644	<=0.472	<=0.690	>0.069672	(4.00, 15.00]	>21.00	<=16.00	>6.00	<=16.00	>21.00	<=9.00	>11.00	<=20.00	>7.00	>4.00	>9.00	<=9.00	<=13.00	>8.00	>14.00	>3.00	>8.00	>10.00	>9.00	>183.00	1
b0649	0	>0.00	0	<=0.644	<=0.472	<=0.690	>0.069672	>15.00	>21.00	>16.00	>6.00	>16.00	>21.00	>9.00	>11.00	>20.00	>7.00	>4.00	>9.00	>9.00	>13.00	>8.00	>14.00	>3.00	>8.00	>10.00	>9.00	>183.00	1
b0650	0	>0.00	0	<=0.644	<=0.472	<=0.690	<=0.069672	>15.00	>21.00	>16.00	>6.00	>16.00	>21.00	>9.00	>11.00	>20.00	>7.00	>4.00	>9.00	>9.00	>13.00	>8.00	>14.00	>3.00	(1.00, 8.00]	>10.00	>9.00	>183.00	0
b0651	0	>0.00	0	<=0.644	<=0.472	<=0.690	<=0.069672	(4.00, 15.00]	>21.00	>16.00	>6.00	>16.00	(10.00, 21.00]	>9.00	>11.00	>20.00	<=7.00	>4.00	<=9.00	>9.00	<=13.00	>8.00	>14.00	<=3.00	(1.00, 8.00]	>10.00	>9.00	>183.00	0
b0652	1	>0.00	1	(0.644, 0.719]	>0.472	<=0.690	<=0.069672	(4.00, 15.00]	>21.00	<=16.00	>6.00	>16.00	(10.00, 21.00]	>9.00	<=11.00	<=20.00	<=7.00	>4.00	<=9.00	<=9.00	>13.00	>8.00	>14.00	<=3.00	<=1.00	<=10.00	>9.00	>183.00	0
b0653	1	>0.00	1	<=0.644	<=0.472	<=0.690	>0.069672	(4.00, 15.00]	>21.00	>16.00	>6.00	>16.00	>21.00	<=9.00	<=11.00	>20.00	>7.00	<=4.00	<=9.00	<=9.00	<=13.00	<=8.00	<=14.00	<=3.00	(1.00, 8.00]	<=10.00	>9.00	>183.00	0
b0654	0	>0.00	1	<=0.644	<=0.472	<=0.690	>0.069672	>15.00	>21.00	>16.00	>6.00	>16.00	(10.00, 21.00]	>9.00	>11.00	>20.00	>7.00	<=4.00	>9.00	>9.00	<=13.00	<=8.00	<=14.00	<=3.00	(1.00, 8.00]	<=10.00	>9.00	>183.00	0
b0655	0	<=0.00	0	<=0.644	<=0.472	<=0.690	<=0.069672	(4.00, 15.00]	>21.00	<=16.00	>6.00	>16.00	(10.00, 21.00]	>9.00	>11.00	>20.00	<=7.00	<=4.00	>9.00	>9.00	>13.00	>8.00	>14.00	<=3.00	(1.00, 8.00]	<=10.00	>9.00	>183.00	0
b0656	0	>0.00	0	<=0.644	<=0.472	<=0.690	>0.069672	>15.00	>21.00	>16.00	>6.00	<=16.00	(10.00, 21.00]	>9.00	>11.00	>20.00	<=7.00	>4.00	>9.00	>9.00	>13.00	>8.00	>14.00	<=3.00	(1.00, 8.00]	>10.00	>9.00	>183.00	0
b0658	0	<=0.00	3	<=0.644	<=0.472	<=0.690	<=0.069672	(4.00, 15.00]	>21.00	>16.00	>6.00	>16.00	>21.00	<=9.00	<=11.00	<=20.00	<=7.00	>4.00	>9.00	<=9.00	<=13.00	>8.00	>14.00	<=3.00	<=1.00	>10.00	>9.00	>183.00	0
b0659	1	<=0.00	5	<=0.644	<=0.472	<=0.690	<=0.069672	<=4.00	<=21.00	<=16.00	<=6.00	<=16.00	<=10.00	<=9.00	<=11.00	<=20.00	<=7.00	>4.00	<=9.00	<=9.00	<=13.00	>8.00	>14.00	<=3.00	(1.00, 8.00]	<=10.00	<=9.00	<=183.00	0
b0660	0	>0.00	1	<=0.644	<=0.472	<=0.690	<=0.069672	(4.00, 15.00]	>21.00	>16.00	<=6.00	>16.00	(10.00, 21.00]	>9.00	>11.00	>20.00	>7.00	>4.00	>9.00	>9.00	>13.00	>8.00	>14.00	<=3.00	<=1.00	>10.00	>9.00	>183.00	0
b0661	0	>0.00	3	<=0.644	<=0.472	<=0.690	>0.069672	>15.00	>21.00	>16.00	>6.00	>16.00	>21.00	>9.00	>11.00	>20.00	>7.00	>4.00	>9.00	>9.00	>13.00	>8.00	>14.00	>3.00	(1.00, 8.00]	>10.00	>9.00	>183.00	0
b0662	0	>0.00	3	<=0.644	<=0.472	<=0.690	>0.069672	(4.00, 15.00]	>21.00	<=16.00	>6.00	>16.00	(10.00, 21.00]	>9.00	>11.00	>20.00	>7.00	>4.00	>9.00	>9.00	<=13.00	>8.00	>14.00	<=3.00	>8.00	>10.00	>9.00	>183.00	1
b0674	0	<=0.00	1	<=0.644	<=0.472	<=0.690	>0.069672	>15.00	>21.00	>16.00	>6.00	>16.00	>21.00	>9.00	>11.00	>20.00	>7.00	>4.00	>9.00	>9.00	>13.00	>8.00	>14.00	>3.00	>8.00	>10.00	>9.00	>183.00	0
b0675	0	<=0.00	0	<=0.644	<=0.472	<=0.690	>0.069672	(4.00, 15.00]	<=21.00	>16.00	>6.00	>16.00	(10.00, 21.00]	>9.00	>11.00	>20.00	>7.00	>4.00	<=9.00	>9.00	<=13.00	>8.00	<=14.00	<=3.00	(1.00, 8.00]	<=10.00	>9.00	>183.00	0
b0676	0	>0.00	1	<=0.644	<=0.472	<=0.690	<=0.069672	(4.00, 15.00]	>21.00	>16.00	<=6.00	>16.00	(10.00, 21.00]	>9.00	>11.00	>20.00	>7.00	>4.00	>9.00	>9.00	>13.00	>8.00	>14.00	>3.00	<=1.00	>10.00	>9.00	>183.00	0
b0677	0	<=0.00	3	<=0.644	<=0.472	<=0.690	<=0.069672	(4.00, 15.00]	>21.00	>16.00	>6.00	>16.00	(10.00, 21.00]	>9.00	>11.00	>20.00	>7.00	>4.00	<=9.00	>9.00	>13.00	>8.00	>14.00	>3.00	<=1.00	>10.00	>9.00	>183.00	0
b0678	0	<=0.00	3	<=0.644	<=0.472	<=0.690	>0.069672	(4.00, 15.00]	>21.00	<=16.00	>6.00	>16.00	(10.00, 21.00]	>9.00	>11.00	>20.00	>7.00	>4.00	<=9.00	>9.00	>13.00	>8.00	>14.00	>3.00	(1.00, 8.00]	>10.00	>9.00	>183.00	0
b0679	0	>0.00	1	(0.644, 0.719]	>0.472	<=0.690	>0.069672	>15.00	>21.00	>16.00	>6.00	>16.00	>21.00	>9.00	>11.00	>20.00	>7.00	>4.00	>9.00	>9.00	>13.00	>8.00	>14.00	>3.00	(1.00, 8.00]	>10.00	>9.00	>183.00	1
b0680	1	<=0.00	4	>0.719	>0.472	>0.690	>0.069672	>15.00	>21.00	>16.00	>6.00	>16.00	>21.00	>9.00	>11.00	>20.00	>7.00	>4.00	>9.00	>9.00	>13.00	>8.00	>14.00	>3.00	(1.00, 8.00]	>10.00	>9.00	>183.00	1
b0681	0	<=0.00	0	<=0.644	<=0.472	<=0.690	>0.069672	>15.00	>21.00	>16.00	>6.00	<=16.00	>21.00	>9.00	>11.00	>20.00	>7.00	>4.00	>9.00	>9.00	>13.00	>8.00	>14.00	<=3.00	>8.00	>10.00	>9.00	>183.00	1
b0682	1	<=0.00	0	<=0.644	<=0.472	<=0.690	<=0.069672	<=4.00	<=21.00	<=16.00	<=6.00	<=16.00	<=10.00	<=9.00	<=11.00	<=20.00	<=7.00	<=4.00	>9.00	<=9.00	<=13.00	<=8.00	<=14.00	>3.00	<=1.00	<=10.00	<=9.00	<=183.00	1
b0683	0	<=0.00	1	<=0.644	<=0.472	<=0.690	<=0.069672	<=4.00	<=21.00	<=16.00	<=6.00	<=16.00	<=10.00	<=9.00	<=11.00	<=20.00	<=7.00	>4.00	<=9.00	<=9.00	<=13.00	>8.00	<=14.00	>3.00	<=1.00	<=10.00	>9.00	<=183.00	0
b0684	0	>0.00	5	(0.644, 0.719]	<=0.472	>0.690	>0.069672	(4.00, 15.00]	<=21.00	<=16.00	<=6.00	<=16.00	<=10.00	<=9.00	<=11.00	<=20.00	<=7.00	>4.00	<=9.00	<=9.00	<=13.00	>8.00	>14.00	<=3.00	(1.00, 8.00]	<=10.00	>9.00	<=183.00	0
b0685	0	<=0.00	1	<=0.644	<=0.472	<=0.690	<=0.069672	<=4.00	<=21.00	<=16.00	<=6.00	<=16.00	<=10.00	<=9.00	<=11.00	<=20.00	<=7.00	<=4.00	<=9.00	<=9.00	<=13.00	<=8.00	<=14.00	<=3.00	<=1.00	>10.00	<=9.00	<=183.00	0
b0686	0	<=0.00	1	<=0.644	<=0.472	<=0.690	>0.069672	(4.00, 15.00]	>21.00	>16.00	>6.00	>16.00	<=10.00	>9.00	<=11.00	>20.00	<=7.00	>4.00	>9.00	>9.00	<=13.00	>8.00	<=14.00	<=3.00	(1.00, 8.00]	>10.00	>9.00	>183.00	0
b0687	1	<=0.00	1	<=0.644	<=0.472	<=0.690	<=0.069672	(4.00, 15.00]	<=21.00	<=16.00	>6.00	<=16.00	(10.00, 21.00]	<=9.00	>11.00	<=20.00	<=7.00	>4.00	<=9.00	<=9.00	>13.00	<=8.00	<=14.00	<=3.00	<=1.00	<=10.00	<=9.00	<=183.00	1
b0688	0	<=0.00	3	(0.644, 0.719]	<=0.472	<=0.690	>0.069672	>15.00	>21.00	>16.00	>6.00	>16.00	>21.00	>9.00	>11.00	>20.00	>7.00	>4.00	>9.00	>9.00	>13.00	>8.00	>14.00	>3.00	(1.00, 8.00]	>10.00	>9.00	>183.00	1
b0689	0	<=0.00	0	<=0.644	<=0.472	<=0.690	<=0.069672	(4.00, 15.00]	<=21.00	<=16.00	<=6.00	<=16.00	(10.00, 21.00]	<=9.00	>11.00	<=20.00	<=7.00	<=4.00	<=9.00	>9.00	<=13.00	<=8.00	<=14.00	>3.00	(1.00, 8.00]	<=10.00	>9.00	<=183.00	1
b0691	0	<=0.00	0	<=0.644	<=0.472	<=0.690	>0.069672	<=4.00	<=21.00	<=16.00	<=6.00	<=16.00	<=10.00	<=9.00	<=11.00	<=20.00	<=7.00	<=4.00	<=9.00	<=9.00	<=13.00	<=8.00	<=14.00	<=3.00	(1.00, 8.00]	<=10.00	<=9.00	<=183.00	0
b0692	0	>0.00	0	<=0.644	<=0.472	<=0.690	>0.069672	>15.00	>21.00	>16.00	>6.00	>16.00	>21.00	>9.00	>11.00	>20.00	>7.00	<=4.00	>9.00	>9.00	>13.00	<=8.00	<=14.00	>3.00	>8.00	<=10.00	>9.00	>183.00	0
b0693	0	>0.00	0	<=0.644	<=0.472	<=0.690	>0.069672	>15.00	>21.00	>16.00	>6.00	>16.00	>21.00	>9.00	>11.00	>20.00	>7.00	>4.00	>9.00	>9.00	>13.00	>8.00	>14.00	>3.00	(1.00, 8.00]	>10.00	>9.00	>183.00	0
b0694	0	>0.00	0	<=0.644	<=0.472	<=0.690	<=0.069672	(4.00, 15.00]	>21.00	<=16.00	<=6.00	>16.00	<=10.00	>9.00	<=11.00	>20.00	<=7.00	>4.00	<=9.00	<=9.00	<=13.00	>8.00	>14.00	<=3.00	(1.00, 8.00]	>10.00	>9.00	>183.00	0
b0695	0	<=0.00	0	<=0.644	<=0.472	<=0.690	<=0.069672	>15.00	>21.00	>16.00	>6.00	>16.00	>21.00	>9.00	>11.00	>20.00	>7.00	>4.00	>9.00	>9.00	>13.00	>8.00	>14.00	>3.00	>8.00	>10.00	>9.00	>183.00	0
b0697	0	>0.00	0	<=0.644	<=0.472	<=0.690	<=0.069672	>15.00	>21.00	>16.00	>6.00	>16.00	>21.00	>9.00	>11.00	>20.00	<=7.00	>4.00	>9.00	>9.00	>13.00	>8.00	>14.00	>3.00	(1.00, 8.00]	>10.00	>9.00	>183.00	0
b0698	0	<=0.00	0	<=0.644	<=0.472	<=0.690	>0.069672	>15.00	>21.00	>16.00	>6.00	>16.00	>21.00	>9.00	>11.00	>20.00	>7.00	>4.00	>9.00	>9.00	<=13.00	>8.00	>14.00	>3.00	>8.00	>10.00	>9.00	>183.00	0
b0700	0	>0.00	0	<=0.644	<=0.472	<=0.690	>0.069672	>15.00	>21.00	>16.00	>6.00	>16.00	>21.00	>9.00	>11.00	>20.00	>7.00	>4.00	>9.00	>9.00	>13.00	>8.00	>14.00	>3.00	>8.00	>10.00	>9.00	>183.00	1
b0702	1	<=0.00	0	<=0.644	<=0.472	<=0.690	>0.069672	(4.00, 15.00]	<=21.00	>16.00	<=6.00	<=16.00	(10.00, 21.00]	<=9.00	<=11.00	<=20.00	<=7.00	<=4.00	<=9.00	<=9.00	<=13.00	<=8.00	<=14.00	<=3.00	(1.00, 8.00]	<=10.00	<=9.00	<=183.00	1
b0703	0	<=0.00	0	<=0.644	<=0.472	<=0.690	>0.069672	(4.00, 15.00]	>21.00	>16.00	>6.00	>16.00	>21.00	>9.00	>11.00	>20.00	>7.00	>4.00	>9.00	>9.00	>13.00	>8.00	>14.00	>3.00	>8.00	>10.00	>9.00	>183.00	1
b0704	1	<=0.00	0	<=0.644	<=0.472	<=0.690	>0.069672	(4.00, 15.00]	<=21.00	<=16.00	<=6.00	<=16.00	<=10.00	<=9.00	<=11.00	<=20.00	>7.00	<=4.00	<=9.00	>9.00	>13.00	<=8.00	<=14.00	>3.00	(1.00, 8.00]	<=10.00	<=9.00	>183.00	1
b0705	0	>0.00	0	<=0.644	<=0.472	<=0.690	<=0.069672	(4.00, 15.00]	>21.00	>16.00	>6.00	<=16.00	(10.00, 21.00]	<=9.00	<=11.00	>20.00	<=7.00	>4.00	<=9.00	>9.00	>13.00	>8.00	>14.00	>3.00	(1.00, 8.00]	>10.00	>9.00	>183.00	1
b0706	0	>0.00	0	<=0.644	<=0.472	<=0.690	>0.069672	(4.00, 15.00]	<=21.00	>16.00	<=6.00	<=16.00	(10.00, 21.00]	<=9.00	<=11.00	<=20.00	<=7.00	>4.00	<=9.00	<=9.00	>13.00	>8.00	>14.00	>3.00	(1.00, 8.00]	<=10.00	>9.00	>183.00	1
b0708	1	<=0.00	2	<=0.644	<=0.472	<=0.690	>0.069672	>15.00	>21.00	>16.00	>6.00	>16.00	>21.00	>9.00	>11.00	>20.00	>7.00	>4.00	>9.00	>9.00	>13.00	>8.00	>14.00	>3.00	>8.00	>10.00	>9.00	>183.00	1
b0709	0	>0.00	0	<=0.644	<=0.472	<=0.690	>0.069672	>15.00	>21.00	>16.00	>6.00	>16.00	>21.00	>9.00	>11.00	>20.00	>7.00	>4.00	>9.00	>9.00	>13.00	>8.00	>14.00	>3.00	>8.00	>10.00	>9.00	>183.00	0
b0710	0	<=0.00	3	<=0.644	<=0.472	<=0.690	<=0.069672	(4.00, 15.00]	>21.00	<=16.00	<=6.00	>16.00	<=10.00	>9.00	>11.00	>20.00	<=7.00	>4.00	<=9.00	>9.00	<=13.00	>8.00	>14.00	<=3.00	(1.00, 8.00]	>10.00	>9.00	>183.00	1
b0711	0	<=0.00	0	<=0.644	<=0.472	<=0.690	>0.069672	(4.00, 15.00]	>21.00	<=16.00	<=6.00	>16.00	(10.00, 21.00]	>9.00	<=11.00	<=20.00	<=7.00	<=4.00	>9.00	<=9.00	<=13.00	<=8.00	>14.00	<=3.00	(1.00, 8.00]	>10.00	>9.00	>183.00	1
b0712	0	<=0.00	0	<=0.644	<=0.472	<=0.690	<=0.069672	(4.00, 15.00]	>21.00	<=16.00	>6.00	<=16.00	(10.00, 21.00]	>9.00	>11.00	>20.00	<=7.00	>4.00	>9.00	>9.00	<=13.00	>8.00	<=14.00	>3.00	(1.00, 8.00]	>10.00	>9.00	>183.00	1
b0715	0	<=0.00	0	<=0.644	<=0.472	<=0.690	>0.069672	(4.00, 15.00]	>21.00	>16.00	>6.00	>16.00	(10.00, 21.00]	>9.00	>11.00	>20.00	>7.00	<=4.00	>9.00	<=9.00	<=13.00	<=8.00	<=14.00	>3.00	(1.00, 8.00]	>10.00	>9.00	>183.00	0
b0716	0	>0.00	0	<=0.644	<=0.472	<=0.690	>0.069672	>15.00	>21.00	>16.00	>6.00	>16.00	>21.00	>9.00	>11.00	<=20.00	>7.00	>4.00	>9.00	>9.00	>13.00	>8.00	>14.00	>3.00	(1.00, 8.00]	<=10.00	>9.00	>183.00	0
b0717	1	>0.00	0	<=0.644	<=0.472	<=0.690	>0.069672	(4.00, 15.00]	>21.00	<=16.00	<=6.00	<=16.00	(10.00, 21.00]	>9.00	>11.00	>20.00	>7.00	<=4.00	>9.00	>9.00	>13.00	>8.00	<=14.00	<=3.00	(1.00, 8.00]	>10.00	>9.00	>183.00	0
b0718	0	>0.00	1	<=0.644	<=0.472	<=0.690	>0.069672	>15.00	>21.00	>16.00	>6.00	>16.00	>21.00	>9.00	>11.00	>20.00	>7.00	>4.00	>9.00	>9.00	>13.00	>8.00	>14.00	>3.00	>8.00	>10.00	>9.00	>183.00	0
b0720	0	>0.00	0	(0.644, 0.719]	<=0.472	>0.690	>0.069672	>15.00	>21.00	>16.00	>6.00	>16.00	>21.00	>9.00	>11.00	>20.00	>7.00	>4.00	<=9.00	>9.00	>13.00	>8.00	>14.00	>3.00	(1.00, 8.00]	>10.00	>9.00	>183.00	0
b0721	0	<=0.00	2	<=0.644	<=0.472	<=0.690	>0.069672	(4.00, 15.00]	<=21.00	<=16.00	<=6.00	<=16.00	<=10.00	<=9.00	<=11.00	<=20.00	<=7.00	<=4.00	<=9.00	<=9.00	<=13.00	<=8.00	<=14.00	<=3.00	(1.00, 8.00]	<=10.00	>9.00	<=183.00	1
b0722	0	<=0.00	2	<=0.644	<=0.472	<=0.690	>0.069672	(4.00, 15.00]	<=21.00	<=16.00	<=6.00	>16.00	<=10.00	<=9.00	<=11.00	<=20.00	<=7.00	<=4.00	<=9.00	<=9.00	<=13.00	<=8.00	<=14.00	<=3.00	(1.00, 8.00]	<=10.00	<=9.00	<=183.00	1
b0723	0	>0.00	2	(0.644, 0.719]	<=0.472	>0.690	<=0.069672	>15.00	>21.00	>16.00	>6.00	>16.00	>21.00	>9.00	>11.00	>20.00	>7.00	>4.00	>9.00	>9.00	>13.00	>8.00	>14.00	>3.00	(1.00, 8.00]	>10.00	>9.00	>183.00	1
b0724	0	>0.00	2	<=0.644	<=0.472	<=0.690	>0.069672	(4.00, 15.00]	>21.00	<=16.00	>6.00	<=16.00	(10.00, 21.00]	>9.00	<=11.00	<=20.00	>7.00	<=4.00	<=9.00	>9.00	<=13.00	>8.00	<=14.00	>3.00	(1.00, 8.00]	>10.00	>9.00	>183.00	1
b0725	0	<=0.00	0	<=0.644	<=0.472	<=0.690	<=0.069672	<=4.00	<=21.00	<=16.00	<=6.00	<=16.00	(10.00, 21.00]	<=9.00	<=11.00	<=20.00	<=7.00	<=4.00	<=9.00	<=9.00	<=13.00	<=8.00	<=14.00	<=3.00	<=1.00	<=10.00	<=9.00	<=183.00	1
b0726	1	<=0.00	4	(0.644, 0.719]	>0.472	>0.690	>0.069672	>15.00	>21.00	>16.00	>6.00	>16.00	>21.00	>9.00	>11.00	>20.00	>7.00	>4.00	>9.00	>9.00	>13.00	>8.00	>14.00	>3.00	>8.00	>10.00	>9.00	>183.00	1
b0727	1	<=0.00	4	>0.719	>0.472	>0.690	<=0.069672	(4.00, 15.00]	>21.00	>16.00	>6.00	>16.00	>21.00	>9.00	>11.00	>20.00	<=7.00	>4.00	<=9.00	>9.00	>13.00	>8.00	>14.00	<=3.00	<=1.00	>10.00	>9.00	>183.00	1
b0728	0	<=0.00	2	>0.719	<=0.472	>0.690	<=0.069672	(4.00, 15.00]	>21.00	>16.00	>6.00	>16.00	<=10.00	>9.00	>11.00	>20.00	<=7.00	>4.00	>9.00	>9.00	>13.00	>8.00	>14.00	>3.00	(1.00, 8.00]	>10.00	>9.00	>183.00	1
b0729	0	<=0.00	2	>0.719	>0.472	>0.690	<=0.069672	(4.00, 15.00]	<=21.00	>16.00	>6.00	>16.00	(10.00, 21.00]	>9.00	>11.00	>20.00	<=7.00	>4.00	<=9.00	<=9.00	>13.00	>8.00	>14.00	>3.00	<=1.00	<=10.00	>9.00	>183.00	1
b0730	0	>0.00	0	<=0.644	<=0.472	<=0.690	>0.069672	(4.00, 15.00]	>21.00	<=16.00	>6.00	>16.00	(10.00, 21.00]	>9.00	>11.00	<=20.00	>7.00	>4.00	>9.00	<=9.00	>13.00	>8.00	>14.00	<=3.00	(1.00, 8.00]	>10.00	<=9.00	>183.00	0
b0731	0	>0.00	0	<=0.644	<=0.472	<=0.690	>0.069672	>15.00	>21.00	>16.00	>6.00	>16.00	>21.00	>9.00	>11.00	>20.00	>7.00	>4.00	>9.00	>9.00	>13.00	>8.00	>14.00	>3.00	>8.00	>10.00	>9.00	>183.00	1
b0732	0	<=0.00	0	<=0.644	<=0.472	<=0.690	>0.069672	>15.00	>21.00	>16.00	>6.00	>16.00	>21.00	>9.00	>11.00	>20.00	>7.00	>4.00	>9.00	>9.00	>13.00	>8.00	>14.00	>3.00	>8.00	>10.00	>9.00	>183.00	1
b0733	1	>0.00	1	(0.644, 0.719]	<=0.472	<=0.690	>0.069672	>15.00	>21.00	>16.00	>6.00	>16.00	>21.00	>9.00	>11.00	>20.00	>7.00	>4.00	>9.00	>9.00	>13.00	>8.00	>14.00	<=3.00	>8.00	>10.00	>9.00	>183.00	1
b0734	1	>0.00	1	(0.644, 0.719]	<=0.472	<=0.690	>0.069672	>15.00	>21.00	>16.00	>6.00	>16.00	(10.00, 21.00]	>9.00	>11.00	>20.00	>7.00	<=4.00	<=9.00	>9.00	<=13.00	>8.00	<=14.00	<=3.00	>8.00	>10.00	>9.00	>183.00	1
b0735	0	<=0.00	1	<=0.644	<=0.472	<=0.690	>0.069672	(4.00, 15.00]	<=21.00	<=16.00	<=6.00	<=16.00	<=10.00	<=9.00	<=11.00	<=20.00	<=7.00	<=4.00	<=9.00	<=9.00	<=13.00	<=8.00	<=14.00	<=3.00	(1.00, 8.00]	<=10.00	<=9.00	<=183.00	1
b0736	1	<=0.00	1	<=0.644	<=0.472	<=0.690	>0.069672	(4.00, 15.00]	<=21.00	<=16.00	<=6.00	>16.00	<=10.00	<=9.00	<=11.00	<=20.00	<=7.00	<=4.00	<=9.00	<=9.00	<=13.00	<=8.00	<=14.00	<=3.00	<=1.00	>10.00	<=9.00	<=183.00	1
b0737	0	>0.00	3	<=0.644	<=0.472	<=0.690	>0.069672	(4.00, 15.00]	>21.00	>16.00	>6.00	<=16.00	(10.00, 21.00]	<=9.00	<=11.00	>20.00	<=7.00	>4.00	<=9.00	>9.00	<=13.00	<=8.00	>14.00	<=3.00	(1.00, 8.00]	>10.00	>9.00	>183.00	1
b0738	0	<=0.00	3	<=0.644	<=0.472	<=0.690	<=0.069672	<=4.00	<=21.00	<=16.00	<=6.00	>16.00	<=10.00	>9.00	<=11.00	<=20.00	<=7.00	<=4.00	<=9.00	<=9.00	<=13.00	<=8.00	<=14.00	<=3.00	<=1.00	<=10.00	<=9.00	<=183.00	1
b0739	0	<=0.00	2	<=0.644	<=0.472	<=0.690	<=0.069672	(4.00, 15.00]	<=21.00	<=16.00	<=6.00	<=16.00	>21.00	>9.00	<=11.00	>20.00	<=7.00	<=4.00	>9.00	>9.00	>13.00	>8.00	>14.00	<=3.00	<=1.00	<=10.00	>9.00	>183.00	1
b0740	0	<=0.00	3	<=0.644	<=0.472	<=0.690	>0.069672	>15.00	>21.00	<=16.00	>6.00	>16.00	>21.00	>9.00	>11.00	>20.00	>7.00	>4.00	>9.00	>9.00	>13.00	>8.00	<=14.00	<=3.00	(1.00, 8.00]	>10.00	>9.00	>183.00	1
b0741	0	<=0.00	3	>0.719	>0.472	>0.690	<=0.069672	<=4.00	<=21.00	<=16.00	>6.00	<=16.00	(10.00, 21.00]	<=9.00	<=11.00	<=20.00	>7.00	<=4.00	>9.00	>9.00	<=13.00	>8.00	<=14.00	<=3.00	<=1.00	<=10.00	>9.00	<=183.00	1
b0742	0	<=0.00	2	<=0.644	<=0.472	<=0.690	>0.069672	(4.00, 15.00]	<=21.00	<=16.00	<=6.00	<=16.00	>21.00	<=9.00	<=11.00	>20.00	>7.00	<=4.00	>9.00	>9.00	>13.00	>8.00	<=14.00	<=3.00	(1.00, 8.00]	<=10.00	>9.00	>183.00	1
b0750	0	<=0.00	1	<=0.644	<=0.472	<=0.690	<=0.069672	(4.00, 15.00]	>21.00	>16.00	>6.00	>16.00	(10.00, 21.00]	>9.00	>11.00	>20.00	>7.00	>4.00	>9.00	<=9.00	>13.00	>8.00	>14.00	>3.00	(1.00, 8.00]	>10.00	>9.00	>183.00	1
b0751	0	<=0.00	1	<=0.644	<=0.472	<=0.690	>0.069672	>15.00	>21.00	>16.00	>6.00	>16.00	(10.00, 21.00]	<=9.00	<=11.00	>20.00	>7.00	<=4.00	>9.00	>9.00	<=13.00	<=8.00	<=14.00	<=3.00	>8.00	<=10.00	>9.00	>183.00	1
b0752	0	<=0.00	0	<=0.644	<=0.472	<=0.690	<=0.069672	(4.00, 15.00]	>21.00	>16.00	>6.00	>16.00	(10.00, 21.00]	>9.00	>11.00	>20.00	<=7.00	>4.00	<=9.00	<=9.00	<=13.00	>8.00	>14.00	<=3.00	(1.00, 8.00]	>10.00	>9.00	>183.00	0
b0753	0	<=0.00	0	<=0.644	<=0.472	<=0.690	<=0.069672	<=4.00	<=21.00	<=16.00	<=6.00	<=16.00	<=10.00	<=9.00	>11.00	<=20.00	<=7.00	<=4.00	<=9.00	>9.00	<=13.00	>8.00	<=14.00	<=3.00	<=1.00	<=10.00	>9.00	<=183.00	0
b0754	0	>0.00	1	<=0.644	<=0.472	<=0.690	<=0.069672	(4.00, 15.00]	>21.00	>16.00	>6.00	>16.00	(10.00, 21.00]	>9.00	>11.00	>20.00	<=7.00	>4.00	>9.00	>9.00	>13.00	>8.00	>14.00	>3.00	(1.00, 8.00]	>10.00	>9.00	>183.00	1
b0755	0	<=0.00	4	(0.644, 0.719]	<=0.472	>0.690	>0.069672	(4.00, 15.00]	>21.00	<=16.00	<=6.00	<=16.00	(10.00, 21.00]	>9.00	<=11.00	>20.00	>7.00	>4.00	<=9.00	>9.00	>13.00	>8.00	>14.00	<=3.00	(1.00, 8.00]	>10.00	>9.00	>183.00	0
b0756	0	<=0.00	0	<=0.644	<=0.472	<=0.690	>0.069672	(4.00, 15.00]	>21.00	<=16.00	<=6.00	>16.00	>21.00	>9.00	>11.00	>20.00	>7.00	>4.00	>9.00	>9.00	<=13.00	>8.00	>14.00	>3.00	(1.00, 8.00]	>10.00	>9.00	>183.00	0
b0757	0	<=0.00	0	<=0.644	<=0.472	<=0.690	<=0.069672	(4.00, 15.00]	>21.00	>16.00	>6.00	>16.00	(10.00, 21.00]	>9.00	>11.00	>20.00	>7.00	>4.00	>9.00	>9.00	>13.00	>8.00	>14.00	>3.00	<=1.00	>10.00	>9.00	>183.00	0
b0758	0	<=0.00	0	<=0.644	<=0.472	<=0.690	>0.069672	(4.00, 15.00]	>21.00	<=16.00	>6.00	>16.00	(10.00, 21.00]	>9.00	>11.00	>20.00	>7.00	>4.00	>9.00	>9.00	<=13.00	>8.00	>14.00	>3.00	>8.00	>10.00	>9.00	>183.00	0
b0759	0	<=0.00	1	<=0.644	<=0.472	<=0.690	>0.069672	(4.00, 15.00]	>21.00	>16.00	>6.00	>16.00	(10.00, 21.00]	>9.00	>11.00	>20.00	>7.00	>4.00	>9.00	>9.00	>13.00	>8.00	<=14.00	<=3.00	(1.00, 8.00]	>10.00	>9.00	>183.00	0
b0760	0	<=0.00	0	<=0.644	<=0.472	<=0.690	<=0.069672	>15.00	>21.00	>16.00	<=6.00	>16.00	>21.00	>9.00	>11.00	>20.00	>7.00	>4.00	>9.00	>9.00	>13.00	>8.00	>14.00	>3.00	(1.00, 8.00]	>10.00	>9.00	>183.00	0
b0761	0	<=0.00	0	<=0.644	<=0.472	<=0.690	<=0.069672	(4.00, 15.00]	>21.00	>16.00	<=6.00	<=16.00	(10.00, 21.00]	<=9.00	>11.00	>20.00	<=7.00	>4.00	>9.00	<=9.00	<=13.00	>8.00	<=14.00	<=3.00	(1.00, 8.00]	>10.00	>9.00	>183.00	0
b0763	0	<=0.00	1	<=0.644	<=0.472	<=0.690	>0.069672	(4.00, 15.00]	<=21.00	<=16.00	<=6.00	>16.00	(10.00, 21.00]	>9.00	>11.00	>20.00	<=7.00	<=4.00	<=9.00	<=9.00	>13.00	>8.00	<=14.00	<=3.00	(1.00, 8.00]	<=10.00	>9.00	>183.00	1
b0764	0	<=0.00	1	<=0.644	<=0.472	<=0.690	>0.069672	(4.00, 15.00]	>21.00	>16.00	<=6.00	>16.00	(10.00, 21.00]	>9.00	>11.00	>20.00	<=7.00	<=4.00	<=9.00	<=9.00	<=13.00	<=8.00	<=14.00	<=3.00	(1.00, 8.00]	>10.00	>9.00	>183.00	1
b0765	0	>0.00	1	<=0.644	<=0.472	<=0.690	<=0.069672	(4.00, 15.00]	>21.00	>16.00	>6.00	>16.00	>21.00	>9.00	>11.00	>20.00	>7.00	>4.00	>9.00	>9.00	>13.00	>8.00	>14.00	<=3.00	(1.00, 8.00]	>10.00	>9.00	>183.00	1
b0766	1	<=0.00	2	<=0.644	<=0.472	<=0.690	>0.069672	(4.00, 15.00]	>21.00	>16.00	>6.00	>16.00	<=10.00	>9.00	>11.00	>20.00	>7.00	>4.00	>9.00	>9.00	<=13.00	>8.00	>14.00	<=3.00	(1.00, 8.00]	<=10.00	>9.00	>183.00	0
b0767	0	<=0.00	2	<=0.644	<=0.472	<=0.690	>0.069672	(4.00, 15.00]	>21.00	<=16.00	<=6.00	>16.00	>21.00	>9.00	>11.00	>20.00	>7.00	>4.00	>9.00	>9.00	<=13.00	>8.00	>14.00	>3.00	(1.00, 8.00]	>10.00	>9.00	>183.00	1
b0768	0	>0.00	0	<=0.644	<=0.472	<=0.690	>0.069672	>15.00	>21.00	>16.00	>6.00	>16.00	>21.00	>9.00	>11.00	>20.00	<=7.00	>4.00	>9.00	>9.00	>13.00	>8.00	>14.00	>3.00	(1.00, 8.00]	>10.00	>9.00	>183.00	0
b0769	0	<=0.00	0	<=0.644	<=0.472	<=0.690	<=0.069672	(4.00, 15.00]	>21.00	>16.00	>6.00	>16.00	(10.00, 21.00]	>9.00	>11.00	>20.00	>7.00	>4.00	>9.00	>9.00	<=13.00	>8.00	>14.00	>3.00	<=1.00	>10.00	>9.00	>183.00	1
b0770	0	>0.00	1	<=0.644	<=0.472	<=0.690	>0.069672	>15.00	>21.00	>16.00	>6.00	>16.00	>21.00	>9.00	>11.00	>20.00	>7.00	>4.00	<=9.00	>9.00	>13.00	<=8.00	<=14.00	<=3.00	>8.00	<=10.00	>9.00	>183.00	1
b0771	0	<=0.00	0	<=0.644	<=0.472	<=0.690	>0.069672	>15.00	>21.00	>16.00	>6.00	>16.00	>21.00	>9.00	>11.00	>20.00	>7.00	>4.00	>9.00	>9.00	>13.00	>8.00	>14.00	>3.00	(1.00, 8.00]	>10.00	>9.00	>183.00	1
b0772	0	<=0.00	0	<=0.644	<=0.472	<=0.690	>0.069672	>15.00	>21.00	>16.00	<=6.00	>16.00	>21.00	>9.00	>11.00	>20.00	>7.00	<=4.00	>9.00	>9.00	<=13.00	>8.00	<=14.00	<=3.00	(1.00, 8.00]	>10.00	>9.00	>183.00	0
b0773	0	>0.00	0	<=0.644	<=0.472	<=0.690	>0.069672	(4.00, 15.00]	<=21.00	<=16.00	<=6.00	<=16.00	<=10.00	>9.00	<=11.00	<=20.00	<=7.00	>4.00	<=9.00	<=9.00	<=13.00	>8.00	<=14.00	<=3.00	(1.00, 8.00]	<=10.00	>9.00	<=183.00	0
b0774	0	>0.00	3	<=0.644	<=0.472	<=0.690	>0.069672	>15.00	>21.00	>16.00	>6.00	>16.00	(10.00, 21.00]	>9.00	>11.00	>20.00	>7.00	>4.00	>9.00	>9.00	<=13.00	>8.00	>14.00	>3.00	>8.00	>10.00	>9.00	>183.00	0
b0775	0	<=0.00	3	<=0.644	<=0.472	<=0.690	<=0.069672	(4.00, 15.00]	>21.00	<=16.00	>6.00	>16.00	(10.00, 21.00]	>9.00	>11.00	>20.00	>7.00	>4.00	>9.00	>9.00	>13.00	>8.00	>14.00	>3.00	(1.00, 8.00]	>10.00	>9.00	>183.00	1
b0776	0	>0.00	2	<=0.644	<=0.472	<=0.690	<=0.069672	(4.00, 15.00]	>21.00	<=16.00	>6.00	>16.00	>21.00	>9.00	>11.00	>20.00	<=7.00	>4.00	>9.00	<=9.00	<=13.00	>8.00	>14.00	>3.00	(1.00, 8.00]	>10.00	>9.00	>183.00	1
b0777	0	<=0.00	2	<=0.644	<=0.472	<=0.690	>0.069672	(4.00, 15.00]	>21.00	<=16.00	<=6.00	<=16.00	(10.00, 21.00]	>9.00	>11.00	>20.00	<=7.00	>4.00	>9.00	<=9.00	<=13.00	>8.00	<=14.00	<=3.00	(1.00, 8.00]	>10.00	>9.00	>183.00	1
b0778	0	>0.00	2	<=0.644	<=0.472	<=0.690	>0.069672	(4.00, 15.00]	>21.00	<=16.00	<=6.00	>16.00	(10.00, 21.00]	>9.00	>11.00	>20.00	<=7.00	<=4.00	>9.00	<=9.00	<=13.00	<=8.00	<=14.00	<=3.00	(1.00, 8.00]	<=10.00	>9.00	>183.00	1
b0779	0	<=0.00	2	<=0.644	<=0.472	<=0.690	<=0.069672	>15.00	>21.00	>16.00	>6.00	>16.00	>21.00	>9.00	>11.00	>20.00	>7.00	>4.00	>9.00	>9.00	>13.00	>8.00	>14.00	<=3.00	<=1.00	>10.00	>9.00	>183.00	1
b0780	0	<=0.00	0	<=0.644	<=0.472	<=0.690	<=0.069672	<=4.00	>21.00	>16.00	>6.00	>16.00	(10.00, 21.00]	>9.00	>11.00	>20.00	<=7.00	>4.00	<=9.00	>9.00	<=13.00	>8.00	>14.00	<=3.00	<=1.00	>10.00	>9.00	>183.00	0
b0781	0	<=0.00	1	<=0.644	<=0.472	<=0.690	>0.069672	>15.00	>21.00	>16.00	<=6.00	>16.00	(10.00, 21.00]	<=9.00	>11.00	>20.00	>7.00	>4.00	>9.00	>9.00	<=13.00	>8.00	>14.00	>3.00	(1.00, 8.00]	>10.00	>9.00	>183.00	1
b0782	0	<=0.00	0	<=0.644	<=0.472	<=0.690	<=0.069672	(4.00, 15.00]	<=21.00	<=16.00	<=6.00	<=16.00	(10.00, 21.00]	<=9.00	>11.00	<=20.00	<=7.00	>4.00	<=9.00	<=9.00	<=13.00	>8.00	<=14.00	<=3.00	(1.00, 8.00]	>10.00	>9.00	<=183.00	1
b0783	0	<=0.00	1	<=0.644	<=0.472	<=0.690	<=0.069672	<=4.00	<=21.00	<=16.00	>6.00	<=16.00	<=10.00	<=9.00	<=11.00	>20.00	<=7.00	>4.00	<=9.00	<=9.00	<=13.00	>8.00	<=14.00	<=3.00	<=1.00	<=10.00	>9.00	<=183.00	1
b0784	0	<=0.00	1	<=0.644	<=0.472	<=0.690	>0.069672	(4.00, 15.00]	<=21.00	<=16.00	<=6.00	<=16.00	<=10.00	<=9.00	<=11.00	<=20.00	<=7.00	<=4.00	<=9.00	<=9.00	<=13.00	<=8.00	<=14.00	<=3.00	<=1.00	<=10.00	<=9.00	<=183.00	1
b0785	0	<=0.00	1	<=0.644	<=0.472	<=0.690	>0.069672	(4.00, 15.00]	<=21.00	<=16.00	<=6.00	<=16.00	<=10.00	<=9.00	<=11.00	<=20.00	<=7.00	<=4.00	<=9.00	<=9.00	<=13.00	<=8.00	>14.00	<=3.00	(1.00, 8.00]	>10.00	>9.00	<=183.00	1
b0786	0	<=0.00	1	<=0.644	<=0.472	<=0.690	>0.069672	(4.00, 15.00]	>21.00	>16.00	>6.00	>16.00	(10.00, 21.00]	<=9.00	>11.00	>20.00	>7.00	<=4.00	<=9.00	<=9.00	<=13.00	<=8.00	<=14.00	<=3.00	(1.00, 8.00]	<=10.00	>9.00	>183.00	1
b0787	0	<=0.00	0	<=0.644	<=0.472	<=0.690	>0.069672	(4.00, 15.00]	>21.00	>16.00	>6.00	<=16.00	(10.00, 21.00]	<=9.00	<=11.00	>20.00	>7.00	>4.00	<=9.00	<=9.00	<=13.00	<=8.00	<=14.00	>3.00	(1.00, 8.00]	<=10.00	>9.00	>183.00	1
b0788	1	<=0.00	0	<=0.644	<=0.472	<=0.690	>0.069672	(4.00, 15.00]	>21.00	>16.00	>6.00	>16.00	(10.00, 21.00]	<=9.00	>11.00	>20.00	>7.00	>4.00	<=9.00	<=9.00	>13.00	<=8.00	<=14.00	>3.00	>8.00	>10.00	>9.00	>183.00	0
b0789	0	<=0.00	0	<=0.644	<=0.472	<=0.690	>0.069672	>15.00	>21.00	>16.00	>6.00	>16.00	(10.00, 21.00]	>9.00	>11.00	>20.00	>7.00	>4.00	>9.00	>9.00	>13.00	>8.00	>14.00	<=3.00	>8.00	>10.00	>9.00	>183.00	0
b0790	0	<=0.00	0	<=0.644	<=0.472	<=0.690	>0.069672	(4.00, 15.00]	>21.00	<=16.00	<=6.00	>16.00	<=10.00	>9.00	<=11.00	>20.00	<=7.00	>4.00	<=9.00	>9.00	<=13.00	>8.00	>14.00	<=3.00	(1.00, 8.00]	>10.00	>9.00	>183.00	0
b0791	1	<=0.00	0	<=0.644	<=0.472	<=0.690	>0.069672	<=4.00	>21.00	<=16.00	<=6.00	>16.00	<=10.00	<=9.00	<=11.00	<=20.00	<=7.00	>4.00	<=9.00	<=9.00	<=13.00	<=8.00	<=14.00	<=3.00	(1.00, 8.00]	<=10.00	<=9.00	<=183.00	1
b0792	0	>0.00	0	<=0.644	<=0.472	<=0.690	>0.069672	>15.00	>21.00	>16.00	>6.00	>16.00	>21.00	>9.00	>11.00	>20.00	>7.00	<=4.00	>9.00	>9.00	<=13.00	>8.00	<=14.00	<=3.00	>8.00	>10.00	>9.00	>183.00	0
b0793	0	>0.00	0	<=0.644	<=0.472	<=0.690	>0.069672	>15.00	>21.00	>16.00	>6.00	>16.00	>21.00	>9.00	>11.00	>20.00	>7.00	<=4.00	>9.00	>9.00	<=13.00	>8.00	>14.00	<=3.00	(1.00, 8.00]	>10.00	>9.00	>183.00	0
b0794	0	>0.00	1	<=0.644	<=0.472	<=0.690	<=0.069672	>15.00	>21.00	>16.00	>6.00	>16.00	>21.00	>9.00	>11.00	>20.00	>7.00	>4.00	>9.00	>9.00	>13.00	>8.00	>14.00	>3.00	(1.00, 8.00]	>10.00	>9.00	>183.00	0
b0795	0	<=0.00	0	<=0.644	<=0.472	<=0.690	>0.069672	(4.00, 15.00]	>21.00	<=16.00	<=6.00	>16.00	(10.00, 21.00]	>9.00	>11.00	>20.00	>7.00	<=4.00	>9.00	>9.00	<=13.00	>8.00	>14.00	<=3.00	(1.00, 8.00]	>10.00	>9.00	>183.00	0
b0796	0	<=0.00	0	<=0.644	<=0.472	<=0.690	>0.069672	(4.00, 15.00]	>21.00	>16.00	<=6.00	<=16.00	<=10.00	<=9.00	>11.00	>20.00	<=7.00	>4.00	>9.00	<=9.00	<=13.00	>8.00	>14.00	>3.00	(1.00, 8.00]	>10.00	>9.00	>183.00	0
b0797	0	>0.00	0	<=0.644	>0.472	<=0.690	<=0.069672	(4.00, 15.00]	>21.00	>16.00	>6.00	>16.00	(10.00, 21.00]	>9.00	>11.00	>20.00	<=7.00	>4.00	>9.00	>9.00	>13.00	>8.00	>14.00	<=3.00	<=1.00	>10.00	>9.00	>183.00	1
b0798	1	<=0.00	0	<=0.644	<=0.472	<=0.690	>0.069672	(4.00, 15.00]	<=21.00	<=16.00	<=6.00	<=16.00	<=10.00	<=9.00	<=11.00	<=20.00	<=7.00	>4.00	<=9.00	<=9.00	<=13.00	>8.00	<=14.00	<=3.00	(1.00, 8.00]	>10.00	<=9.00	<=183.00	0
b0799	0	>0.00	0	<=0.644	<=0.472	<=0.690	>0.069672	>15.00	>21.00	>16.00	>6.00	>16.00	>21.00	>9.00	>11.00	>20.00	>7.00	>4.00	>9.00	>9.00	>13.00	>8.00	>14.00	>3.00	>8.00	>10.00	>9.00	>183.00	1
b0800	0	<=0.00	0	<=0.644	<=0.472	<=0.690	<=0.069672	(4.00, 15.00]	>21.00	>16.00	>6.00	>16.00	(10.00, 21.00]	>9.00	>11.00	>20.00	<=7.00	>4.00	>9.00	<=9.00	>13.00	>8.00	>14.00	>3.00	(1.00, 8.00]	>10.00	>9.00	>183.00	1
b0801	0	>0.00	0	<=0.644	<=0.472	<=0.690	>0.069672	>15.00	>21.00	>16.00	>6.00	>16.00	(10.00, 21.00]	>9.00	>11.00	>20.00	<=7.00	>4.00	>9.00	>9.00	<=13.00	>8.00	>14.00	>3.00	(1.00, 8.00]	>10.00	>9.00	>183.00	1
b0803	0	<=0.00	0	<=0.644	<=0.472	<=0.690	<=0.069672	<=4.00	<=21.00	<=16.00	<=6.00	<=16.00	<=10.00	<=9.00	<=11.00	<=20.00	<=7.00	<=4.00	<=9.00	<=9.00	<=13.00	<=8.00	<=14.00	>3.00	<=1.00	<=10.00	<=9.00	<=183.00	0
b0804	0	<=0.00	0	<=0.644	<=0.472	<=0.690	>0.069672	(4.00, 15.00]	>21.00	<=16.00	>6.00	>16.00	(10.00, 21.00]	>9.00	>11.00	<=20.00	>7.00	>4.00	>9.00	>9.00	<=13.00	>8.00	<=14.00	<=3.00	(1.00, 8.00]	>10.00	>9.00	>183.00	0
b0805	0	>0.00	0	<=0.644	<=0.472	<=0.690	>0.069672	>15.00	>21.00	>16.00	>6.00	>16.00	>21.00	>9.00	>11.00	>20.00	>7.00	>4.00	>9.00	>9.00	>13.00	>8.00	>14.00	<=3.00	>8.00	>10.00	>9.00	>183.00	0
b0806	0	<=0.00	0	<=0.644	<=0.472	<=0.690	<=0.069672	<=4.00	<=21.00	<=16.00	<=6.00	<=16.00	(10.00, 21.00]	<=9.00	<=11.00	<=20.00	<=7.00	>4.00	<=9.00	<=9.00	<=13.00	<=8.00	<=14.00	<=3.00	<=1.00	<=10.00	>9.00	<=183.00	0
b0807	0	<=0.00	0	<=0.644	<=0.472	<=0.690	>0.069672	(4.00, 15.00]	>21.00	>16.00	<=6.00	<=16.00	(10.00, 21.00]	>9.00	>11.00	>20.00	>7.00	>4.00	>9.00	>9.00	>13.00	>8.00	>14.00	>3.00	(1.00, 8.00]	>10.00	>9.00	>183.00	1
b0808	0	<=0.00	0	<=0.644	<=0.472	<=0.690	>0.069672	>15.00	>21.00	>16.00	>6.00	>16.00	>21.00	>9.00	>11.00	>20.00	>7.00	>4.00	>9.00	>9.00	>13.00	>8.00	>14.00	>3.00	>8.00	>10.00	>9.00	>183.00	0
b0809	0	>0.00	0	<=0.644	>0.472	<=0.690	<=0.069672	(4.00, 15.00]	>21.00	<=16.00	>6.00	>16.00	(10.00, 21.00]	>9.00	<=11.00	<=20.00	<=7.00	>4.00	>9.00	<=9.00	>13.00	>8.00	>14.00	<=3.00	<=1.00	>10.00	>9.00	>183.00	0
b0810	1	>0.00	0	<=0.644	<=0.472	<=0.690	>0.069672	(4.00, 15.00]	>21.00	>16.00	>6.00	>16.00	<=10.00	<=9.00	<=11.00	>20.00	<=7.00	<=4.00	<=9.00	<=9.00	<=13.00	<=8.00	<=14.00	<=3.00	(1.00, 8.00]	>10.00	>9.00	>183.00	0
b0811	0	>0.00	0	(0.644, 0.719]	<=0.472	>0.690	>0.069672	(4.00, 15.00]	>21.00	<=16.00	<=6.00	>16.00	(10.00, 21.00]	<=9.00	>11.00	>20.00	>7.00	<=4.00	<=9.00	>9.00	>13.00	>8.00	<=14.00	<=3.00	(1.00, 8.00]	<=10.00	>9.00	>183.00	0
b0812	0	<=0.00	1	(0.644, 0.719]	<=0.472	<=0.690	<=0.069672	(4.00, 15.00]	<=21.00	<=16.00	<=6.00	<=16.00	<=10.00	<=9.00	>11.00	<=20.00	<=7.00	>4.00	<=9.00	<=9.00	<=13.00	>8.00	<=14.00	<=3.00	(1.00, 8.00]	<=10.00	<=9.00	<=183.00	0
b0813	0	<=0.00	0	<=0.644	<=0.472	<=0.690	>0.069672	(4.00, 15.00]	>21.00	>16.00	>6.00	>16.00	(10.00, 21.00]	>9.00	>11.00	>20.00	<=7.00	<=4.00	<=9.00	<=9.00	<=13.00	<=8.00	<=14.00	<=3.00	(1.00, 8.00]	>10.00	>9.00	>183.00	0
b0814	0	<=0.00	0	>0.719	>0.472	>0.690	>0.069672	(4.00, 15.00]	<=21.00	<=16.00	<=6.00	<=16.00	(10.00, 21.00]	<=9.00	>11.00	<=20.00	>7.00	<=4.00	<=9.00	<=9.00	<=13.00	<=8.00	<=14.00	<=3.00	(1.00, 8.00]	<=10.00	>9.00	<=183.00	1
b0815	0	>0.00	1	<=0.644	<=0.472	<=0.690	>0.069672	>15.00	>21.00	>16.00	>6.00	>16.00	>21.00	>9.00	>11.00	>20.00	>7.00	>4.00	>9.00	>9.00	>13.00	>8.00	>14.00	>3.00	>8.00	>10.00	>9.00	>183.00	0
b0817	1	<=0.00	0	<=0.644	<=0.472	<=0.690	<=0.069672	(4.00, 15.00]	<=21.00	<=16.00	<=6.00	<=16.00	<=10.00	<=9.00	<=11.00	<=20.00	<=7.00	>4.00	<=9.00	<=9.00	<=13.00	<=8.00	>14.00	<=3.00	<=1.00	>10.00	>9.00	<=183.00	1
b0818	0	<=0.00	0	<=0.644	<=0.472	<=0.690	>0.069672	>15.00	>21.00	>16.00	>6.00	>16.00	(10.00, 21.00]	>9.00	>11.00	>20.00	<=7.00	>4.00	>9.00	>9.00	<=13.00	<=8.00	<=14.00	>3.00	>8.00	>10.00	>9.00	>183.00	1
b0819	0	>0.00	1	<=0.644	<=0.472	<=0.690	>0.069672	(4.00, 15.00]	>21.00	>16.00	>6.00	>16.00	<=10.00	>9.00	>11.00	>20.00	>7.00	>4.00	>9.00	>9.00	>13.00	>8.00	>14.00	<=3.00	(1.00, 8.00]	>10.00	>9.00	>183.00	0
b0820	0	>0.00	1	<=0.644	<=0.472	<=0.690	>0.069672	>15.00	>21.00	>16.00	>6.00	>16.00	>21.00	>9.00	>11.00	>20.00	>7.00	>4.00	>9.00	>9.00	>13.00	>8.00	>14.00	<=3.00	(1.00, 8.00]	>10.00	>9.00	>183.00	1
b0821	0	<=0.00	0	<=0.644	<=0.472	<=0.690	>0.069672	(4.00, 15.00]	>21.00	>16.00	>6.00	>16.00	(10.00, 21.00]	>9.00	>11.00	>20.00	>7.00	>4.00	>9.00	>9.00	>13.00	>8.00	>14.00	>3.00	>8.00	>10.00	>9.00	>183.00	0
b0822	0	>0.00	0	<=0.644	<=0.472	<=0.690	>0.069672	(4.00, 15.00]	>21.00	>16.00	>6.00	>16.00	(10.00, 21.00]	>9.00	<=11.00	>20.00	>7.00	>4.00	>9.00	>9.00	>13.00	>8.00	>14.00	<=3.00	<=1.00	<=10.00	>9.00	>183.00	0
b0823	0	>0.00	0	<=0.644	<=0.472	<=0.690	>0.069672	>15.00	>21.00	>16.00	>6.00	>16.00	>21.00	>9.00	>11.00	>20.00	>7.00	>4.00	>9.00	>9.00	>13.00	>8.00	>14.00	>3.00	>8.00	>10.00	>9.00	>183.00	0
b0824	0	>0.00	0	<=0.644	<=0.472	<=0.690	>0.069672	(4.00, 15.00]	>21.00	<=16.00	<=6.00	<=16.00	<=10.00	>9.00	>11.00	>20.00	>7.00	>4.00	>9.00	<=9.00	>13.00	>8.00	>14.00	>3.00	(1.00, 8.00]	>10.00	>9.00	>183.00	0
b0825	0	>0.00	0	<=0.644	<=0.472	<=0.690	<=0.069672	(4.00, 15.00]	>21.00	<=16.00	>6.00	>16.00	(10.00, 21.00]	>9.00	>11.00	>20.00	<=7.00	<=4.00	>9.00	<=9.00	<=13.00	>8.00	<=14.00	<=3.00	<=1.00	<=10.00	>9.00	>183.00	1
b0826	0	>0.00	1	<=0.644	<=0.472	<=0.690	<=0.069672	(4.00, 15.00]	>21.00	<=16.00	>6.00	>16.00	(10.00, 21.00]	<=9.00	<=11.00	>20.00	<=7.00	<=4.00	>9.00	>9.00	<=13.00	>8.00	<=14.00	>3.00	<=1.00	>10.00	>9.00	>183.00	0
b0827	0	<=0.00	1	<=0.644	<=0.472	<=0.690	<=0.069672	>15.00	>21.00	>16.00	>6.00	>16.00	>21.00	>9.00	>11.00	>20.00	<=7.00	>4.00	>9.00	>9.00	<=13.00	>8.00	>14.00	>3.00	(1.00, 8.00]	>10.00	>9.00	>183.00	0
b0828	0	<=0.00	0	<=0.644	<=0.472	<=0.690	<=0.069672	(4.00, 15.00]	>21.00	<=16.00	>6.00	>16.00	(10.00, 21.00]	>9.00	>11.00	>20.00	>7.00	>4.00	<=9.00	>9.00	<=13.00	>8.00	>14.00	>3.00	<=1.00	>10.00	>9.00	>183.00	1
b0829	0	>0.00	0	<=0.644	<=0.472	<=0.690	<=0.069672	>15.00	>21.00	>16.00	>6.00	>16.00	>21.00	>9.00	>11.00	>20.00	>7.00	>4.00	>9.00	>9.00	>13.00	>8.00	>14.00	>3.00	(1.00, 8.00]	>10.00	>9.00	>183.00	1
b0830	0	>0.00	0	<=0.644	<=0.472	<=0.690	>0.069672	>15.00	>21.00	>16.00	>6.00	>16.00	>21.00	>9.00	>11.00	>20.00	>7.00	>4.00	>9.00	>9.00	>13.00	>8.00	>14.00	<=3.00	>8.00	>10.00	>9.00	>183.00	1
b0831	0	>0.00	0	<=0.644	<=0.472	<=0.690	>0.069672	>15.00	>21.00	>16.00	>6.00	>16.00	(10.00, 21.00]	>9.00	<=11.00	>20.00	>7.00	>4.00	>9.00	<=9.00	<=13.00	>8.00	<=14.00	<=3.00	>8.00	>10.00	>9.00	>183.00	1
b0832	0	>0.00	0	<=0.644	<=0.472	<=0.690	>0.069672	>15.00	>21.00	>16.00	>6.00	>16.00	(10.00, 21.00]	>9.00	<=11.00	>20.00	<=7.00	>4.00	<=9.00	>9.00	<=13.00	>8.00	<=14.00	<=3.00	(1.00, 8.00]	>10.00	>9.00	>183.00	1
b0833	0	>0.00	0	<=0.644	<=0.472	<=0.690	>0.069672	>15.00	>21.00	>16.00	>6.00	>16.00	>21.00	>9.00	>11.00	>20.00	>7.00	>4.00	>9.00	>9.00	>13.00	>8.00	>14.00	>3.00	(1.00, 8.00]	>10.00	>9.00	>183.00	1
b0834	0	<=0.00	0	<=0.644	<=0.472	<=0.690	>0.069672	>15.00	>21.00	>16.00	>6.00	>16.00	>21.00	<=9.00	>11.00	>20.00	>7.00	>4.00	<=9.00	>9.00	>13.00	>8.00	>14.00	>3.00	<=1.00	>10.00	>9.00	>183.00	1
b0835	1	>0.00	1	<=0.644	<=0.472	<=0.690	<=0.069672	(4.00, 15.00]	>21.00	>16.00	>6.00	>16.00	>21.00	>9.00	>11.00	>20.00	>7.00	>4.00	>9.00	>9.00	>13.00	>8.00	>14.00	>3.00	(1.00, 8.00]	>10.00	>9.00	>183.00	0
b0836	0	<=0.00	0	<=0.644	<=0.472	<=0.690	<=0.069672	<=4.00	<=21.00	<=16.00	<=6.00	<=16.00	<=10.00	<=9.00	<=11.00	<=20.00	<=7.00	>4.00	<=9.00	<=9.00	<=13.00	>8.00	<=14.00	<=3.00	<=1.00	<=10.00	<=9.00	<=183.00	1
b0837	0	<=0.00	0	<=0.644	<=0.472	<=0.690	>0.069672	(4.00, 15.00]	>21.00	>16.00	>6.00	>16.00	>21.00	>9.00	>11.00	>20.00	>7.00	>4.00	>9.00	>9.00	>13.00	>8.00	>14.00	<=3.00	>8.00	>10.00	>9.00	>183.00	1
b0838	0	<=0.00	0	<=0.644	<=0.472	<=0.690	>0.069672	(4.00, 15.00]	>21.00	<=16.00	<=6.00	<=16.00	<=10.00	>9.00	<=11.00	>20.00	<=7.00	<=4.00	<=9.00	>9.00	<=13.00	>8.00	>14.00	<=3.00	(1.00, 8.00]	>10.00	>9.00	>183.00	0
b0839	0	>0.00	0	<=0.644	<=0.472	<=0.690	>0.069672	>15.00	>21.00	>16.00	>6.00	>16.00	>21.00	>9.00	>11.00	>20.00	>7.00	<=4.00	>9.00	>9.00	>13.00	>8.00	>14.00	<=3.00	(1.00, 8.00]	>10.00	>9.00	>183.00	1
b0840	0	<=0.00	0	<=0.644	<=0.472	<=0.690	>0.069672	(4.00, 15.00]	>21.00	<=16.00	<=6.00	>16.00	(10.00, 21.00]	>9.00	>11.00	>20.00	<=7.00	>4.00	<=9.00	<=9.00	>13.00	>8.00	>14.00	>3.00	(1.00, 8.00]	>10.00	>9.00	>183.00	0
b0841	0	<=0.00	0	<=0.644	<=0.472	<=0.690	>0.069672	(4.00, 15.00]	>21.00	<=16.00	>6.00	<=16.00	(10.00, 21.00]	<=9.00	<=11.00	<=20.00	<=7.00	>4.00	<=9.00	<=9.00	<=13.00	<=8.00	<=14.00	<=3.00	>8.00	<=10.00	>9.00	>183.00	0
b0842	0	>0.00	0	<=0.644	<=0.472	<=0.690	>0.069672	>15.00	>21.00	>16.00	>6.00	>16.00	>21.00	>9.00	>11.00	>20.00	>7.00	<=4.00	>9.00	>9.00	<=13.00	<=8.00	<=14.00	>3.00	>8.00	>10.00	>9.00	>183.00	1
b0843	0	<=0.00	0	<=0.644	<=0.472	<=0.690	<=0.069672	<=4.00	<=21.00	<=16.00	<=6.00	>16.00	<=10.00	<=9.00	<=11.00	<=20.00	<=7.00	>4.00	<=9.00	<=9.00	<=13.00	<=8.00	<=14.00	<=3.00	<=1.00	<=10.00	<=9.00	<=183.00	0
b0844	0	>0.00	0	<=0.644	<=0.472	<=0.690	>0.069672	>15.00	<=21.00	<=16.00	>6.00	>16.00	(10.00, 21.00]	<=9.00	<=11.00	>20.00	>7.00	>4.00	>9.00	>9.00	>13.00	>8.00	>14.00	<=3.00	(1.00, 8.00]	<=10.00	>9.00	>183.00	0
b0845	0	<=0.00	0	<=0.644	<=0.472	<=0.690	>0.069672	>15.00	>21.00	>16.00	>6.00	>16.00	>21.00	>9.00	>11.00	>20.00	>7.00	>4.00	<=9.00	<=9.00	<=13.00	>8.00	<=14.00	<=3.00	(1.00, 8.00]	>10.00	>9.00	>183.00	0
b0846	1	<=0.00	0	<=0.644	<=0.472	<=0.690	>0.069672	(4.00, 15.00]	<=21.00	<=16.00	>6.00	<=16.00	(10.00, 21.00]	<=9.00	>11.00	<=20.00	<=7.00	<=4.00	>9.00	<=9.00	<=13.00	<=8.00	<=14.00	<=3.00	(1.00, 8.00]	>10.00	<=9.00	<=183.00	1
b0847	0	>0.00	0	<=0.644	<=0.472	<=0.690	>0.069672	>15.00	>21.00	>16.00	>6.00	>16.00	>21.00	>9.00	>11.00	>20.00	>7.00	>4.00	>9.00	>9.00	<=13.00	>8.00	<=14.00	>3.00	(1.00, 8.00]	>10.00	>9.00	>183.00	0
b0848	0	<=0.00	0	<=0.644	<=0.472	<=0.690	>0.069672	>15.00	<=21.00	<=16.00	<=6.00	<=16.00	<=10.00	<=9.00	<=11.00	<=20.00	<=7.00	<=4.00	<=9.00	<=9.00	<=13.00	<=8.00	<=14.00	>3.00	(1.00, 8.00]	<=10.00	<=9.00	<=183.00	1
b0850	1	<=0.00	0	<=0.644	<=0.472	<=0.690	<=0.069672	<=4.00	<=21.00	<=16.00	<=6.00	<=16.00	<=10.00	<=9.00	<=11.00	<=20.00	<=7.00	<=4.00	<=9.00	<=9.00	<=13.00	<=8.00	<=14.00	<=3.00	<=1.00	<=10.00	<=9.00	<=183.00	1
b0851	0	<=0.00	1	<=0.644	<=0.472	<=0.690	>0.069672	(4.00, 15.00]	>21.00	>16.00	<=6.00	<=16.00	(10.00, 21.00]	>9.00	>11.00	>20.00	<=7.00	>4.00	>9.00	<=9.00	<=13.00	>8.00	<=14.00	>3.00	(1.00, 8.00]	>10.00	>9.00	>183.00	1
b0852	0	<=0.00	1	<=0.644	<=0.472	<=0.690	<=0.069672	(4.00, 15.00]	>21.00	>16.00	>6.00	>16.00	(10.00, 21.00]	>9.00	>11.00	>20.00	<=7.00	>4.00	<=9.00	<=9.00	<=13.00	>8.00	>14.00	>3.00	<=1.00	>10.00	>9.00	>183.00	1
b0854	0	>0.00	0	<=0.644	<=0.472	<=0.690	>0.069672	>15.00	>21.00	<=16.00	>6.00	>16.00	(10.00, 21.00]	>9.00	>11.00	>20.00	>7.00	>4.00	<=9.00	>9.00	>13.00	>8.00	>14.00	<=3.00	(1.00, 8.00]	<=10.00	>9.00	>183.00	1
b0855	0	>0.00	0	<=0.644	<=0.472	<=0.690	<=0.069672	(4.00, 15.00]	>21.00	>16.00	>6.00	>16.00	(10.00, 21.00]	>9.00	>11.00	>20.00	>7.00	>4.00	>9.00	>9.00	>13.00	>8.00	>14.00	>3.00	(1.00, 8.00]	>10.00	>9.00	>183.00	1
b0856	0	>0.00	0	<=0.644	<=0.472	<=0.690	>0.069672	>15.00	>21.00	>16.00	>6.00	>16.00	(10.00, 21.00]	>9.00	>11.00	>20.00	>7.00	>4.00	>9.00	>9.00	<=13.00	>8.00	<=14.00	<=3.00	>8.00	<=10.00	>9.00	>183.00	1
b0857	0	>0.00	0	<=0.644	<=0.472	<=0.690	>0.069672	(4.00, 15.00]	>21.00	>16.00	>6.00	>16.00	(10.00, 21.00]	>9.00	>11.00	>20.00	<=7.00	<=4.00	<=9.00	<=9.00	<=13.00	>8.00	<=14.00	<=3.00	(1.00, 8.00]	>10.00	>9.00	>183.00	1
b0858	0	<=0.00	0	<=0.644	<=0.472	<=0.690	>0.069672	(4.00, 15.00]	>21.00	<=16.00	<=6.00	<=16.00	(10.00, 21.00]	<=9.00	<=11.00	<=20.00	<=7.00	<=4.00	<=9.00	<=9.00	<=13.00	<=8.00	<=14.00	<=3.00	(1.00, 8.00]	<=10.00	<=9.00	<=183.00	1
b0859	0	<=0.00	1	<=0.644	<=0.472	<=0.690	>0.069672	>15.00	>21.00	>16.00	>6.00	>16.00	(10.00, 21.00]	>9.00	>11.00	>20.00	>7.00	>4.00	>9.00	<=9.00	>13.00	>8.00	>14.00	>3.00	(1.00, 8.00]	>10.00	>9.00	>183.00	1
b0860	0	>0.00	0	<=0.644	<=0.472	<=0.690	>0.069672	(4.00, 15.00]	<=21.00	<=16.00	<=6.00	<=16.00	(10.00, 21.00]	>9.00	>11.00	>20.00	>7.00	<=4.00	>9.00	>9.00	>13.00	>8.00	<=14.00	<=3.00	(1.00, 8.00]	<=10.00	>9.00	>183.00	0
b0861	0	>0.00	1	<=0.644	<=0.472	<=0.690	>0.069672	(4.00, 15.00]	>21.00	<=16.00	>6.00	<=16.00	(10.00, 21.00]	<=9.00	>11.00	<=20.00	>7.00	<=4.00	<=9.00	<=9.00	<=13.00	<=8.00	<=14.00	<=3.00	(1.00, 8.00]	<=10.00	>9.00	>183.00	0
b0862	0	>0.00	1	<=0.644	<=0.472	<=0.690	>0.069672	(4.00, 15.00]	>21.00	<=16.00	>6.00	>16.00	(10.00, 21.00]	>9.00	>11.00	>20.00	<=7.00	<=4.00	>9.00	<=9.00	<=13.00	<=8.00	<=14.00	<=3.00	(1.00, 8.00]	>10.00	>9.00	>183.00	0
b0863	0	>0.00	1	(0.644, 0.719]	<=0.472	<=0.690	>0.069672	(4.00, 15.00]	<=21.00	<=16.00	<=6.00	>16.00	<=10.00	<=9.00	>11.00	>20.00	>7.00	<=4.00	>9.00	>9.00	>13.00	>8.00	<=14.00	<=3.00	(1.00, 8.00]	<=10.00	>9.00	>183.00	0
b0864	0	>0.00	1	<=0.644	<=0.472	<=0.690	<=0.069672	(4.00, 15.00]	>21.00	<=16.00	<=6.00	<=16.00	(10.00, 21.00]	>9.00	>11.00	<=20.00	<=7.00	>4.00	>9.00	>9.00	<=13.00	>8.00	>14.00	>3.00	<=1.00	>10.00	>9.00	>183.00	0
b0865	1	<=0.00	0	<=0.644	<=0.472	<=0.690	<=0.069672	<=4.00	<=21.00	<=16.00	<=6.00	<=16.00	(10.00, 21.00]	<=9.00	>11.00	<=20.00	<=7.00	<=4.00	<=9.00	<=9.00	<=13.00	>8.00	<=14.00	>3.00	(1.00, 8.00]	>10.00	>9.00	<=183.00	0
b0866	1	<=0.00	1	<=0.644	<=0.472	<=0.690	>0.069672	(4.00, 15.00]	<=21.00	<=16.00	<=6.00	<=16.00	<=10.00	<=9.00	<=11.00	<=20.00	<=7.00	<=4.00	<=9.00	<=9.00	<=13.00	<=8.00	<=14.00	<=3.00	<=1.00	<=10.00	>9.00	<=183.00	1
b0867	1	<=0.00	0	<=0.644	<=0.472	<=0.690	>0.069672	(4.00, 15.00]	>21.00	<=16.00	<=6.00	<=16.00	<=10.00	>9.00	<=11.00	>20.00	>7.00	>4.00	>9.00	<=9.00	<=13.00	>8.00	>14.00	<=3.00	(1.00, 8.00]	>10.00	>9.00	>183.00	1
b0868	1	<=0.00	0	<=0.644	<=0.472	<=0.690	>0.069672	(4.00, 15.00]	>21.00	>16.00	>6.00	>16.00	>21.00	>9.00	>11.00	>20.00	>7.00	>4.00	>9.00	>9.00	>13.00	>8.00	>14.00	>3.00	(1.00, 8.00]	>10.00	>9.00	>183.00	0
b0869	0	<=0.00	0	<=0.644	<=0.472	<=0.690	>0.069672	>15.00	>21.00	>16.00	>6.00	>16.00	>21.00	>9.00	>11.00	>20.00	>7.00	>4.00	>9.00	>9.00	>13.00	>8.00	>14.00	<=3.00	>8.00	>10.00	>9.00	>183.00	0
b0870	0	<=0.00	0	<=0.644	<=0.472	<=0.690	<=0.069672	(4.00, 15.00]	>21.00	<=16.00	>6.00	>16.00	(10.00, 21.00]	>9.00	>11.00	>20.00	>7.00	>4.00	>9.00	>9.00	<=13.00	>8.00	>14.00	>3.00	(1.00, 8.00]	>10.00	>9.00	>183.00	0
b0871	0	>0.00	0	<=0.644	<=0.472	<=0.690	<=0.069672	>15.00	>21.00	>16.00	>6.00	>16.00	>21.00	>9.00	>11.00	>20.00	>7.00	>4.00	>9.00	>9.00	>13.00	>8.00	>14.00	>3.00	(1.00, 8.00]	>10.00	>9.00	>183.00	0
b0872	0	<=0.00	0	<=0.644	<=0.472	<=0.690	>0.069672	(4.00, 15.00]	>21.00	<=16.00	>6.00	>16.00	(10.00, 21.00]	>9.00	>11.00	>20.00	>7.00	<=4.00	>9.00	<=9.00	<=13.00	>8.00	>14.00	>3.00	(1.00, 8.00]	>10.00	>9.00	>183.00	0
b0873	0	<=0.00	0	(0.644, 0.719]	<=0.472	<=0.690	>0.069672	>15.00	>21.00	>16.00	>6.00	>16.00	>21.00	>9.00	>11.00	>20.00	>7.00	>4.00	>9.00	>9.00	>13.00	>8.00	>14.00	>3.00	(1.00, 8.00]	>10.00	>9.00	>183.00	0
b0874	0	<=0.00	0	<=0.644	<=0.472	<=0.690	>0.069672	>15.00	>21.00	>16.00	>6.00	>16.00	>21.00	>9.00	<=11.00	>20.00	<=7.00	>4.00	<=9.00	>9.00	<=13.00	<=8.00	<=14.00	>3.00	(1.00, 8.00]	>10.00	>9.00	>183.00	0
b0875	0	<=0.00	0	<=0.644	<=0.472	<=0.690	>0.069672	>15.00	>21.00	>16.00	<=6.00	>16.00	(10.00, 21.00]	<=9.00	<=11.00	>20.00	<=7.00	>4.00	<=9.00	<=9.00	<=13.00	<=8.00	<=14.00	<=3.00	(1.00, 8.00]	<=10.00	>9.00	>183.00	0
b0876	0	<=0.00	0	<=0.644	<=0.472	<=0.690	>0.069672	>15.00	>21.00	>16.00	>6.00	>16.00	>21.00	>9.00	>11.00	>20.00	>7.00	>4.00	>9.00	>9.00	>13.00	>8.00	>14.00	>3.00	>8.00	>10.00	>9.00	>183.00	1
b0877	0	<=0.00	1	<=0.644	<=0.472	<=0.690	>0.069672	(4.00, 15.00]	>21.00	>16.00	>6.00	<=16.00	>21.00	>9.00	>11.00	>20.00	>7.00	>4.00	>9.00	>9.00	>13.00	<=8.00	>14.00	>3.00	(1.00, 8.00]	>10.00	>9.00	>183.00	0
b0878	0	<=0.00	1	<=0.644	<=0.472	<=0.690	<=0.069672	(4.00, 15.00]	>21.00	>16.00	>6.00	>16.00	<=10.00	>9.00	>11.00	>20.00	>7.00	<=4.00	>9.00	>9.00	>13.00	>8.00	>14.00	<=3.00	(1.00, 8.00]	>10.00	>9.00	>183.00	1
b0879	0	<=0.00	2	<=0.644	<=0.472	<=0.690	<=0.069672	>15.00	>21.00	>16.00	>6.00	>16.00	>21.00	>9.00	>11.00	>20.00	>7.00	>4.00	>9.00	>9.00	>13.00	>8.00	>14.00	<=3.00	(1.00, 8.00]	>10.00	>9.00	>183.00	1
b0881	1	<=0.00	0	<=0.644	<=0.472	<=0.690	>0.069672	(4.00, 15.00]	<=21.00	<=16.00	<=6.00	<=16.00	<=10.00	<=9.00	<=11.00	<=20.00	<=7.00	<=4.00	<=9.00	<=9.00	<=13.00	<=8.00	<=14.00	<=3.00	<=1.00	<=10.00	<=9.00	<=183.00	1
b0882	0	>0.00	0	<=0.644	<=0.472	<=0.690	<=0.069672	>15.00	>21.00	>16.00	>6.00	>16.00	>21.00	>9.00	>11.00	>20.00	>7.00	>4.00	>9.00	>9.00	>13.00	>8.00	>14.00	<=3.00	(1.00, 8.00]	>10.00	>9.00	>183.00	1
b0885	0	<=0.00	0	<=0.644	<=0.472	<=0.690	>0.069672	(4.00, 15.00]	>21.00	<=16.00	>6.00	<=16.00	(10.00, 21.00]	>9.00	<=11.00	<=20.00	<=7.00	>4.00	<=9.00	<=9.00	<=13.00	<=8.00	>14.00	>3.00	(1.00, 8.00]	>10.00	>9.00	>183.00	0
b0886	1	>0.00	1	<=0.644	<=0.472	<=0.690	>0.069672	>15.00	>21.00	>16.00	>6.00	>16.00	>21.00	>9.00	>11.00	>20.00	>7.00	>4.00	>9.00	>9.00	<=13.00	>8.00	>14.00	<=3.00	(1.00, 8.00]	>10.00	>9.00	>183.00	0
b0887	1	>0.00	1	<=0.644	<=0.472	<=0.690	>0.069672	>15.00	>21.00	>16.00	>6.00	>16.00	>21.00	>9.00	>11.00	>20.00	>7.00	>4.00	>9.00	>9.00	<=13.00	>8.00	>14.00	<=3.00	>8.00	>10.00	>9.00	>183.00	0
b0888	0	<=0.00	5	<=0.644	<=0.472	<=0.690	<=0.069672	(4.00, 15.00]	>21.00	>16.00	>6.00	>16.00	(10.00, 21.00]	<=9.00	>11.00	>20.00	>7.00	>4.00	>9.00	>9.00	<=13.00	>8.00	>14.00	>3.00	<=1.00	>10.00	>9.00	>183.00	0
b0889	0	<=0.00	1	<=0.644	<=0.472	<=0.690	<=0.069672	(4.00, 15.00]	>21.00	<=16.00	<=6.00	<=16.00	<=10.00	<=9.00	<=11.00	<=20.00	<=7.00	<=4.00	<=9.00	<=9.00	<=13.00	>8.00	<=14.00	<=3.00	<=1.00	>10.00	<=9.00	<=183.00	1
b0891	0	<=0.00	3	<=0.644	<=0.472	<=0.690	>0.069672	(4.00, 15.00]	<=21.00	<=16.00	<=6.00	<=16.00	(10.00, 21.00]	<=9.00	>11.00	<=20.00	<=7.00	<=4.00	>9.00	>9.00	>13.00	>8.00	<=14.00	<=3.00	(1.00, 8.00]	<=10.00	>9.00	>183.00	1
b0892	0	<=0.00	2	<=0.644	<=0.472	<=0.690	>0.069672	(4.00, 15.00]	>21.00	>16.00	>6.00	>16.00	(10.00, 21.00]	>9.00	>11.00	>20.00	>7.00	>4.00	>9.00	>9.00	>13.00	>8.00	>14.00	<=3.00	(1.00, 8.00]	>10.00	>9.00	>183.00	1
b0893	1	<=0.00	5	(0.644, 0.719]	<=0.472	<=0.690	<=0.069672	(4.00, 15.00]	>21.00	>16.00	>6.00	>16.00	(10.00, 21.00]	>9.00	>11.00	>20.00	>7.00	>4.00	>9.00	>9.00	>13.00	>8.00	>14.00	>3.00	(1.00, 8.00]	>10.00	>9.00	>183.00	1
b0894	0	>0.00	0	<=0.644	<=0.472	<=0.690	>0.069672	>15.00	>21.00	>16.00	>6.00	>16.00	>21.00	>9.00	>11.00	>20.00	>7.00	>4.00	>9.00	>9.00	>13.00	>8.00	>14.00	>3.00	>8.00	>10.00	>9.00	>183.00	1
b0895	0	>0.00	0	<=0.644	<=0.472	<=0.690	>0.069672	(4.00, 15.00]	<=21.00	<=16.00	<=6.00	<=16.00	<=10.00	>9.00	>11.00	<=20.00	>7.00	>4.00	<=9.00	<=9.00	>13.00	>8.00	<=14.00	>3.00	(1.00, 8.00]	<=10.00	>9.00	>183.00	1
b0896	0	>0.00	0	<=0.644	<=0.472	<=0.690	>0.069672	(4.00, 15.00]	>21.00	>16.00	>6.00	>16.00	(10.00, 21.00]	>9.00	<=11.00	>20.00	<=7.00	<=4.00	<=9.00	<=9.00	<=13.00	<=8.00	<=14.00	<=3.00	>8.00	<=10.00	>9.00	>183.00	1
b0897	1	<=0.00	0	<=0.644	<=0.472	<=0.690	>0.069672	(4.00, 15.00]	>21.00	<=16.00	<=6.00	<=16.00	<=10.00	>9.00	>11.00	<=20.00	<=7.00	<=4.00	<=9.00	>9.00	<=13.00	>8.00	<=14.00	<=3.00	(1.00, 8.00]	<=10.00	>9.00	>183.00	0
b0898	0	<=0.00	0	<=0.644	<=0.472	<=0.690	>0.069672	>15.00	>21.00	>16.00	>6.00	>16.00	>21.00	>9.00	>11.00	>20.00	>7.00	>4.00	>9.00	>9.00	<=13.00	<=8.00	<=14.00	>3.00	>8.00	>10.00	>9.00	>183.00	1
b0899	0	>0.00	0	<=0.644	<=0.472	<=0.690	>0.069672	>15.00	>21.00	>16.00	>6.00	>16.00	>21.00	>9.00	>11.00	>20.00	>7.00	>4.00	>9.00	>9.00	>13.00	>8.00	<=14.00	>3.00	>8.00	>10.00	>9.00	>183.00	1
b0900	0	>0.00	0	<=0.644	<=0.472	<=0.690	>0.069672	>15.00	>21.00	>16.00	>6.00	>16.00	(10.00, 21.00]	>9.00	>11.00	>20.00	>7.00	>4.00	>9.00	<=9.00	<=13.00	>8.00	>14.00	>3.00	(1.00, 8.00]	>10.00	>9.00	>183.00	0
b0901	0	<=0.00	0	<=0.644	<=0.472	<=0.690	>0.069672	(4.00, 15.00]	<=21.00	<=16.00	>6.00	>16.00	(10.00, 21.00]	<=9.00	<=11.00	<=20.00	>7.00	>4.00	<=9.00	<=9.00	<=13.00	>8.00	<=14.00	<=3.00	(1.00, 8.00]	<=10.00	<=9.00	>183.00	1
b0902	0	<=0.00	1	<=0.644	<=0.472	<=0.690	>0.069672	(4.00, 15.00]	<=21.00	<=16.00	>6.00	>16.00	<=10.00	<=9.00	>11.00	<=20.00	>7.00	>4.00	<=9.00	<=9.00	>13.00	>8.00	>14.00	>3.00	(1.00, 8.00]	>10.00	>9.00	>183.00	0
b0903	0	>0.00	1	>0.719	>0.472	>0.690	>0.069672	>15.00	>21.00	>16.00	>6.00	>16.00	>21.00	>9.00	>11.00	>20.00	>7.00	>4.00	>9.00	>9.00	>13.00	>8.00	>14.00	>3.00	(1.00, 8.00]	>10.00	>9.00	>183.00	0
b0904	0	>0.00	1	<=0.644	<=0.472	<=0.690	>0.069672	>15.00	>21.00	>16.00	>6.00	>16.00	(10.00, 21.00]	<=9.00	>11.00	>20.00	>7.00	>4.00	<=9.00	>9.00	<=13.00	<=8.00	<=14.00	>3.00	(1.00, 8.00]	<=10.00	>9.00	>183.00	0
b0905	0	<=0.00	0	<=0.644	<=0.472	<=0.690	>0.069672	>15.00	>21.00	>16.00	>6.00	>16.00	>21.00	>9.00	>11.00	>20.00	>7.00	>4.00	>9.00	>9.00	>13.00	>8.00	>14.00	>3.00	>8.00	>10.00	>9.00	>183.00	0
b0906	0	<=0.00	0	<=0.644	<=0.472	<=0.690	>0.069672	(4.00, 15.00]	>21.00	<=16.00	>6.00	>16.00	(10.00, 21.00]	<=9.00	<=11.00	<=20.00	<=7.00	<=4.00	<=9.00	<=9.00	<=13.00	>8.00	>14.00	>3.00	(1.00, 8.00]	>10.00	>9.00	>183.00	1
b0907	0	<=0.00	4	<=0.644	<=0.472	<=0.690	>0.069672	>15.00	>21.00	>16.00	>6.00	>16.00	(10.00, 21.00]	>9.00	>11.00	>20.00	>7.00	>4.00	>9.00	>9.00	>13.00	>8.00	>14.00	>3.00	(1.00, 8.00]	>10.00	>9.00	>183.00	1
b0908	0	<=0.00	3	<=0.644	<=0.472	<=0.690	<=0.069672	(4.00, 15.00]	>21.00	>16.00	>6.00	>16.00	>21.00	>9.00	>11.00	>20.00	>7.00	>4.00	>9.00	>9.00	>13.00	>8.00	>14.00	>3.00	(1.00, 8.00]	>10.00	>9.00	>183.00	1
b0909	0	>0.00	0	<=0.644	<=0.472	<=0.690	<=0.069672	<=4.00	<=21.00	<=16.00	>6.00	<=16.00	>21.00	<=9.00	>11.00	>20.00	<=7.00	>4.00	<=9.00	>9.00	>13.00	>8.00	<=14.00	<=3.00	<=1.00	>10.00	>9.00	>183.00	1
b0910	1	<=0.00	4	<=0.644	<=0.472	<=0.690	<=0.069672	(4.00, 15.00]	>21.00	<=16.00	<=6.00	>16.00	(10.00, 21.00]	<=9.00	<=11.00	>20.00	<=7.00	>4.00	<=9.00	<=9.00	<=13.00	>8.00	>14.00	<=3.00	<=1.00	>10.00	>9.00	>183.00	1
b0912	0	<=0.00	2	<=0.644	<=0.472	<=0.690	<=0.069672	<=4.00	<=21.00	<=16.00	<=6.00	<=16.00	<=10.00	<=9.00	<=11.00	<=20.00	<=7.00	<=4.00	<=9.00	<=9.00	<=13.00	<=8.00	<=14.00	<=3.00	<=1.00	<=10.00	<=9.00	<=183.00	1
b0913	0	<=0.00	1	<=0.644	<=0.472	<=0.690	>0.069672	>15.00	>21.00	>16.00	>6.00	>16.00	>21.00	>9.00	>11.00	>20.00	>7.00	>4.00	>9.00	>9.00	>13.00	>8.00	>14.00	>3.00	>8.00	>10.00	>9.00	>183.00	1
b0914	1	>0.00	4	<=0.644	<=0.472	<=0.690	>0.069672	>15.00	>21.00	>16.00	>6.00	>16.00	>21.00	>9.00	>11.00	>20.00	>7.00	>4.00	>9.00	>9.00	>13.00	>8.00	>14.00	<=3.00	(1.00, 8.00]	>10.00	>9.00	>183.00	1
b0915	1	<=0.00	3	<=0.644	<=0.472	<=0.690	<=0.069672	<=4.00	>21.00	<=16.00	<=6.00	>16.00	(10.00, 21.00]	>9.00	>11.00	>20.00	<=7.00	>4.00	>9.00	<=9.00	<=13.00	>8.00	<=14.00	>3.00	>8.00	>10.00	>9.00	>183.00	1
b0916	0	<=0.00	0	<=0.644	<=0.472	<=0.690	>0.069672	(4.00, 15.00]	>21.00	>16.00	>6.00	>16.00	(10.00, 21.00]	>9.00	>11.00	>20.00	>7.00	>4.00	>9.00	<=9.00	>13.00	>8.00	>14.00	>3.00	>8.00	>10.00	>9.00	>183.00	1
b0918	1	<=0.00	3	<=0.644	<=0.472	<=0.690	<=0.069672	(4.00, 15.00]	<=21.00	<=16.00	>6.00	>16.00	<=10.00	>9.00	<=11.00	>20.00	<=7.00	>4.00	<=9.00	<=9.00	<=13.00	>8.00	>14.00	<=3.00	(1.00, 8.00]	>10.00	>9.00	>183.00	1
b0919	0	<=0.00	0	<=0.644	<=0.472	<=0.690	>0.069672	(4.00, 15.00]	>21.00	<=16.00	>6.00	>16.00	(10.00, 21.00]	>9.00	>11.00	>20.00	<=7.00	>4.00	>9.00	>9.00	<=13.00	>8.00	>14.00	>3.00	>8.00	>10.00	>9.00	>183.00	1
b0920	0	<=0.00	0	<=0.644	<=0.472	<=0.690	>0.069672	(4.00, 15.00]	>21.00	>16.00	<=6.00	<=16.00	(10.00, 21.00]	>9.00	>11.00	<=20.00	<=7.00	<=4.00	>9.00	>9.00	<=13.00	<=8.00	<=14.00	<=3.00	>8.00	>10.00	>9.00	>183.00	0
b0921	0	<=0.00	0	<=0.644	<=0.472	<=0.690	>0.069672	(4.00, 15.00]	>21.00	<=16.00	>6.00	>16.00	<=10.00	>9.00	<=11.00	>20.00	>7.00	>4.00	>9.00	<=9.00	>13.00	>8.00	<=14.00	>3.00	(1.00, 8.00]	>10.00	>9.00	>183.00	1
b0922	1	<=0.00	1	<=0.644	<=0.472	<=0.690	>0.069672	>15.00	>21.00	>16.00	>6.00	>16.00	>21.00	>9.00	>11.00	>20.00	>7.00	>4.00	>9.00	>9.00	<=13.00	>8.00	>14.00	<=3.00	(1.00, 8.00]	>10.00	>9.00	>183.00	1
b0923	1	<=0.00	1	<=0.644	<=0.472	<=0.690	>0.069672	(4.00, 15.00]	>21.00	<=16.00	>6.00	<=16.00	(10.00, 21.00]	>9.00	<=11.00	<=20.00	<=7.00	<=4.00	<=9.00	>9.00	<=13.00	>8.00	>14.00	<=3.00	<=1.00	>10.00	>9.00	>183.00	1
b0924	1	<=0.00	1	<=0.644	<=0.472	<=0.690	<=0.069672	>15.00	>21.00	>16.00	>6.00	>16.00	>21.00	>9.00	>11.00	>20.00	>7.00	>4.00	>9.00	>9.00	>13.00	>8.00	>14.00	>3.00	(1.00, 8.00]	>10.00	>9.00	>183.00	1
b0925	0	<=0.00	0	<=0.644	<=0.472	<=0.690	>0.069672	(4.00, 15.00]	>21.00	>16.00	>6.00	>16.00	>21.00	>9.00	>11.00	>20.00	>7.00	>4.00	>9.00	>9.00	>13.00	>8.00	>14.00	>3.00	>8.00	>10.00	>9.00	>183.00	1
b0926	1	<=0.00	0	<=0.644	<=0.472	<=0.690	>0.069672	(4.00, 15.00]	<=21.00	<=16.00	<=6.00	<=16.00	<=10.00	<=9.00	<=11.00	<=20.00	<=7.00	>4.00	<=9.00	<=9.00	<=13.00	>8.00	<=14.00	<=3.00	<=1.00	>10.00	>9.00	<=183.00	1
b0927	0	<=0.00	3	<=0.644	<=0.472	<=0.690	>0.069672	(4.00, 15.00]	>21.00	<=16.00	<=6.00	<=16.00	<=10.00	>9.00	<=11.00	<=20.00	<=7.00	>4.00	>9.00	<=9.00	<=13.00	>8.00	<=14.00	>3.00	(1.00, 8.00]	<=10.00	>9.00	>183.00	1
b0928	0	>0.00	3	<=0.644	<=0.472	<=0.690	>0.069672	>15.00	>21.00	>16.00	>6.00	>16.00	(10.00, 21.00]	>9.00	>11.00	>20.00	>7.00	>4.00	>9.00	>9.00	>13.00	>8.00	>14.00	>3.00	(1.00, 8.00]	>10.00	>9.00	>183.00	0
b0929	0	>0.00	0	>0.719	<=0.472	>0.690	>0.069672	>15.00	>21.00	<=16.00	<=6.00	>16.00	(10.00, 21.00]	<=9.00	>11.00	>20.00	>7.00	<=4.00	>9.00	>9.00	>13.00	>8.00	<=14.00	<=3.00	(1.00, 8.00]	>10.00	>9.00	>183.00	0
b0930	1	<=0.00	5	(0.644, 0.719]	<=0.472	<=0.690	>0.069672	>15.00	>21.00	>16.00	>6.00	>16.00	>21.00	>9.00	>11.00	>20.00	>7.00	>4.00	>9.00	>9.00	>13.00	>8.00	>14.00	>3.00	(1.00, 8.00]	>10.00	>9.00	>183.00	0
b0931	0	<=0.00	1	<=0.644	<=0.472	<=0.690	>0.069672	>15.00	>21.00	>16.00	>6.00	>16.00	>21.00	>9.00	>11.00	>20.00	>7.00	>4.00	>9.00	<=9.00	>13.00	>8.00	>14.00	>3.00	(1.00, 8.00]	>10.00	>9.00	>183.00	0
b0932	0	<=0.00	1	<=0.644	<=0.472	<=0.690	>0.069672	>15.00	>21.00	>16.00	>6.00	>16.00	>21.00	>9.00	>11.00	>20.00	>7.00	>4.00	>9.00	>9.00	>13.00	>8.00	>14.00	>3.00	>8.00	>10.00	>9.00	>183.00	1
b0933	0	>0.00	0	<=0.644	<=0.472	<=0.690	<=0.069672	<=4.00	>21.00	<=16.00	<=6.00	>16.00	<=10.00	>9.00	>11.00	>20.00	<=7.00	>4.00	>9.00	<=9.00	<=13.00	>8.00	>14.00	<=3.00	(1.00, 8.00]	>10.00	>9.00	>183.00	0
b0934	0	>0.00	0	<=0.644	<=0.472	<=0.690	>0.069672	(4.00, 15.00]	>21.00	>16.00	>6.00	>16.00	>21.00	>9.00	<=11.00	>20.00	<=7.00	>4.00	<=9.00	<=9.00	<=13.00	<=8.00	<=14.00	<=3.00	>8.00	>10.00	>9.00	>183.00	0
b0935	0	<=0.00	0	<=0.644	<=0.472	<=0.690	>0.069672	(4.00, 15.00]	>21.00	>16.00	<=6.00	>16.00	(10.00, 21.00]	>9.00	>11.00	>20.00	>7.00	>4.00	>9.00	>9.00	<=13.00	>8.00	>14.00	<=3.00	(1.00, 8.00]	>10.00	>9.00	>183.00	0
b0936	0	<=0.00	0	<=0.644	<=0.472	<=0.690	>0.069672	(4.00, 15.00]	>21.00	>16.00	<=6.00	>16.00	(10.00, 21.00]	>9.00	>11.00	>20.00	>7.00	<=4.00	>9.00	<=9.00	>13.00	>8.00	>14.00	<=3.00	(1.00, 8.00]	>10.00	>9.00	>183.00	0
b0937	0	<=0.00	0	<=0.644	<=0.472	<=0.690	>0.069672	(4.00, 15.00]	>21.00	<=16.00	<=6.00	<=16.00	<=10.00	>9.00	<=11.00	>20.00	<=7.00	>4.00	>9.00	<=9.00	<=13.00	>8.00	<=14.00	<=3.00	(1.00, 8.00]	>10.00	<=9.00	>183.00	0
b0938	0	<=0.00	0	<=0.644	<=0.472	<=0.690	<=0.069672	(4.00, 15.00]	<=21.00	<=16.00	<=6.00	>16.00	<=10.00	<=9.00	>11.00	>20.00	<=7.00	<=4.00	<=9.00	>9.00	<=13.00	>8.00	<=14.00	<=3.00	<=1.00	<=10.00	>9.00	<=183.00	1
b0939	0	>0.00	0	<=0.644	<=0.472	<=0.690	>0.069672	(4.00, 15.00]	>21.00	<=16.00	<=6.00	<=16.00	(10.00, 21.00]	>9.00	>11.00	<=20.00	>7.00	<=4.00	<=9.00	>9.00	>13.00	<=8.00	<=14.00	>3.00	(1.00, 8.00]	<=10.00	>9.00	>183.00	1
b0940	0	>0.00	0	<=0.644	<=0.472	<=0.690	>0.069672	>15.00	>21.00	>16.00	>6.00	>16.00	>21.00	>9.00	>11.00	>20.00	>7.00	>4.00	>9.00	>9.00	>13.00	>8.00	>14.00	>3.00	>8.00	>10.00	>9.00	>183.00	1
b0941	0	<=0.00	0	<=0.644	<=0.472	<=0.690	>0.069672	(4.00, 15.00]	>21.00	>16.00	<=6.00	>16.00	>21.00	>9.00	>11.00	>20.00	>7.00	<=4.00	>9.00	>9.00	<=13.00	>8.00	<=14.00	>3.00	(1.00, 8.00]	>10.00	>9.00	>183.00	1
b0942	0	<=0.00	0	<=0.644	<=0.472	<=0.690	<=0.069672	(4.00, 15.00]	<=21.00	<=16.00	<=6.00	<=16.00	<=10.00	<=9.00	>11.00	<=20.00	<=7.00	<=4.00	>9.00	<=9.00	<=13.00	>8.00	<=14.00	<=3.00	<=1.00	<=10.00	>9.00	<=183.00	1
b0943	0	<=0.00	0	<=0.644	<=0.472	<=0.690	>0.069672	(4.00, 15.00]	<=21.00	<=16.00	<=6.00	<=16.00	(10.00, 21.00]	<=9.00	>11.00	<=20.00	<=7.00	<=4.00	<=9.00	<=9.00	<=13.00	>8.00	<=14.00	<=3.00	(1.00, 8.00]	<=10.00	>9.00	>183.00	1
b0944	0	<=0.00	0	<=0.644	<=0.472	<=0.690	>0.069672	(4.00, 15.00]	>21.00	<=16.00	<=6.00	>16.00	(10.00, 21.00]	>9.00	>11.00	<=20.00	<=7.00	<=4.00	>9.00	>9.00	<=13.00	<=8.00	<=14.00	<=3.00	(1.00, 8.00]	>10.00	>9.00	>183.00	1
b0945	0	<=0.00	3	<=0.644	<=0.472	<=0.690	<=0.069672	(4.00, 15.00]	>21.00	>16.00	>6.00	>16.00	(10.00, 21.00]	>9.00	>11.00	>20.00	>7.00	>4.00	>9.00	>9.00	>13.00	>8.00	>14.00	>3.00	<=1.00	>10.00	>9.00	>183.00	1
b0946	0	<=0.00	0	<=0.644	<=0.472	<=0.690	>0.069672	(4.00, 15.00]	<=21.00	<=16.00	>6.00	<=16.00	<=10.00	<=9.00	<=11.00	<=20.00	<=7.00	<=4.00	<=9.00	<=9.00	<=13.00	>8.00	<=14.00	>3.00	(1.00, 8.00]	>10.00	<=9.00	>183.00	1
b0947	0	<=0.00	0	<=0.644	<=0.472	<=0.690	>0.069672	>15.00	>21.00	>16.00	<=6.00	>16.00	(10.00, 21.00]	>9.00	>11.00	>20.00	<=7.00	>4.00	>9.00	>9.00	>13.00	>8.00	>14.00	>3.00	(1.00, 8.00]	>10.00	>9.00	>183.00	0
b0948	0	<=0.00	2	<=0.644	<=0.472	<=0.690	>0.069672	>15.00	>21.00	>16.00	>6.00	>16.00	>21.00	>9.00	>11.00	>20.00	>7.00	>4.00	>9.00	>9.00	>13.00	>8.00	>14.00	>3.00	>8.00	>10.00	>9.00	>183.00	1
b0949	0	>0.00	2	<=0.644	<=0.472	<=0.690	<=0.069672	>15.00	>21.00	>16.00	>6.00	>16.00	>21.00	>9.00	>11.00	>20.00	>7.00	>4.00	>9.00	>9.00	>13.00	>8.00	>14.00	>3.00	(1.00, 8.00]	>10.00	>9.00	>183.00	1
b0950	0	>0.00	0	<=0.644	<=0.472	<=0.690	>0.069672	>15.00	>21.00	>16.00	>6.00	>16.00	>21.00	>9.00	>11.00	>20.00	>7.00	>4.00	>9.00	<=9.00	<=13.00	>8.00	>14.00	>3.00	>8.00	>10.00	>9.00	>183.00	1
b0951	0	<=0.00	0	<=0.644	<=0.472	<=0.690	>0.069672	>15.00	>21.00	>16.00	>6.00	>16.00	>21.00	>9.00	>11.00	>20.00	>7.00	>4.00	>9.00	>9.00	>13.00	>8.00	>14.00	<=3.00	(1.00, 8.00]	>10.00	>9.00	>183.00	1
b0952	0	<=0.00	0	<=0.644	<=0.472	<=0.690	>0.069672	<=4.00	<=21.00	<=16.00	<=6.00	>16.00	(10.00, 21.00]	<=9.00	<=11.00	<=20.00	<=7.00	<=4.00	>9.00	>9.00	<=13.00	<=8.00	<=14.00	<=3.00	(1.00, 8.00]	<=10.00	>9.00	<=183.00	1
b0954	1	<=0.00	3	(0.644, 0.719]	>0.472	>0.690	>0.069672	(4.00, 15.00]	<=21.00	<=16.00	>6.00	<=16.00	<=10.00	<=9.00	<=11.00	<=20.00	<=7.00	<=4.00	<=9.00	<=9.00	<=13.00	>8.00	<=14.00	<=3.00	(1.00, 8.00]	<=10.00	>9.00	<=183.00	0
b0955	0	<=0.00	1	<=0.644	<=0.472	<=0.690	>0.069672	>15.00	>21.00	>16.00	>6.00	>16.00	>21.00	>9.00	>11.00	>20.00	<=7.00	>4.00	>9.00	>9.00	<=13.00	>8.00	>14.00	>3.00	>8.00	>10.00	>9.00	>183.00	0
b0956	0	<=0.00	1	<=0.644	<=0.472	<=0.690	<=0.069672	<=4.00	<=21.00	<=16.00	<=6.00	<=16.00	<=10.00	<=9.00	<=11.00	<=20.00	<=7.00	>4.00	>9.00	<=9.00	>13.00	<=8.00	>14.00	<=3.00	(1.00, 8.00]	>10.00	<=9.00	<=183.00	1
b0957	0	<=0.00	2	>0.719	>0.472	>0.690	>0.069672	(4.00, 15.00]	>21.00	<=16.00	<=6.00	>16.00	(10.00, 21.00]	>9.00	>11.00	>20.00	>7.00	>4.00	>9.00	>9.00	>13.00	>8.00	<=14.00	<=3.00	(1.00, 8.00]	>10.00	>9.00	>183.00	0
b0958	0	<=0.00	0	<=0.644	<=0.472	<=0.690	<=0.069672	<=4.00	<=21.00	<=16.00	>6.00	<=16.00	(10.00, 21.00]	<=9.00	<=11.00	<=20.00	<=7.00	>4.00	>9.00	<=9.00	<=13.00	<=8.00	<=14.00	<=3.00	(1.00, 8.00]	<=10.00	<=9.00	<=183.00	0
b0959	0	<=0.00	1	<=0.644	<=0.472	<=0.690	>0.069672	(4.00, 15.00]	>21.00	<=16.00	<=6.00	<=16.00	(10.00, 21.00]	<=9.00	<=11.00	<=20.00	>7.00	<=4.00	<=9.00	<=9.00	>13.00	<=8.00	>14.00	>3.00	(1.00, 8.00]	>10.00	<=9.00	>183.00	1
b0960	0	<=0.00	1	<=0.644	<=0.472	<=0.690	>0.069672	>15.00	>21.00	>16.00	>6.00	>16.00	>21.00	>9.00	>11.00	>20.00	>7.00	>4.00	>9.00	>9.00	<=13.00	>8.00	>14.00	>3.00	>8.00	>10.00	>9.00	>183.00	0
b0961	0	<=0.00	0	<=0.644	<=0.472	<=0.690	>0.069672	(4.00, 15.00]	<=21.00	<=16.00	<=6.00	<=16.00	<=10.00	<=9.00	<=11.00	<=20.00	<=7.00	<=4.00	<=9.00	<=9.00	<=13.00	<=8.00	<=14.00	<=3.00	(1.00, 8.00]	<=10.00	>9.00	<=183.00	0
b0962	0	<=0.00	0	<=0.644	<=0.472	<=0.690	>0.069672	>15.00	>21.00	>16.00	>6.00	>16.00	>21.00	>9.00	>11.00	>20.00	>7.00	>4.00	>9.00	>9.00	>13.00	>8.00	>14.00	>3.00	>8.00	>10.00	>9.00	>183.00	1
b0963	1	<=0.00	0	<=0.644	<=0.472	<=0.690	>0.069672	<=4.00	<=21.00	<=16.00	>6.00	<=16.00	<=10.00	<=9.00	<=11.00	<=20.00	<=7.00	>4.00	<=9.00	<=9.00	<=13.00	>8.00	<=14.00	<=3.00	(1.00, 8.00]	<=10.00	<=9.00	<=183.00	0
b0964	0	<=0.00	0	<=0.644	<=0.472	<=0.690	<=0.069672	(4.00, 15.00]	>21.00	<=16.00	<=6.00	<=16.00	(10.00, 21.00]	>9.00	>11.00	<=20.00	<=7.00	<=4.00	>9.00	<=9.00	<=13.00	>8.00	<=14.00	<=3.00	(1.00, 8.00]	>10.00	<=9.00	>183.00	0
b0965	1	<=0.00	0	<=0.644	<=0.472	<=0.690	<=0.069672	<=4.00	<=21.00	<=16.00	>6.00	<=16.00	<=10.00	<=9.00	<=11.00	<=20.00	<=7.00	<=4.00	<=9.00	<=9.00	<=13.00	>8.00	<=14.00	<=3.00	(1.00, 8.00]	<=10.00	>9.00	<=183.00	1
b0966	0	<=0.00	2	<=0.644	<=0.472	<=0.690	<=0.069672	<=4.00	<=21.00	<=16.00	<=6.00	<=16.00	<=10.00	<=9.00	<=11.00	<=20.00	<=7.00	<=4.00	<=9.00	<=9.00	<=13.00	<=8.00	<=14.00	<=3.00	(1.00, 8.00]	<=10.00	<=9.00	<=183.00	0
b0967	0	<=0.00	0	<=0.644	<=0.472	<=0.690	>0.069672	>15.00	>21.00	>16.00	>6.00	>16.00	>21.00	>9.00	>11.00	>20.00	>7.00	>4.00	>9.00	<=9.00	>13.00	>8.00	>14.00	>3.00	(1.00, 8.00]	>10.00	>9.00	>183.00	0
b0968	0	<=0.00	0	<=0.644	<=0.472	<=0.690	>0.069672	<=4.00	<=21.00	<=16.00	<=6.00	<=16.00	<=10.00	<=9.00	<=11.00	<=20.00	<=7.00	<=4.00	<=9.00	<=9.00	<=13.00	<=8.00	<=14.00	<=3.00	(1.00, 8.00]	<=10.00	>9.00	<=183.00	1
b0970	0	<=0.00	2	<=0.644	<=0.472	<=0.690	>0.069672	(4.00, 15.00]	>21.00	>16.00	>6.00	<=16.00	>21.00	<=9.00	>11.00	<=20.00	>7.00	<=4.00	<=9.00	<=9.00	<=13.00	<=8.00	<=14.00	<=3.00	<=1.00	<=10.00	>9.00	>183.00	0
b0972	1	>0.00	0	<=0.644	<=0.472	<=0.690	>0.069672	(4.00, 15.00]	<=21.00	>16.00	>6.00	>16.00	(10.00, 21.00]	>9.00	>11.00	>20.00	>7.00	>4.00	>9.00	>9.00	>13.00	>8.00	>14.00	>3.00	(1.00, 8.00]	>10.00	>9.00	>183.00	1
b0973	0	>0.00	0	<=0.644	<=0.472	<=0.690	>0.069672	>15.00	>21.00	>16.00	>6.00	>16.00	>21.00	>9.00	>11.00	>20.00	>7.00	>4.00	>9.00	>9.00	>13.00	>8.00	>14.00	>3.00	>8.00	>10.00	>9.00	>183.00	1
b0974	1	<=0.00	0	<=0.644	<=0.472	<=0.690	>0.069672	>15.00	<=21.00	>16.00	>6.00	>16.00	(10.00, 21.00]	<=9.00	<=11.00	<=20.00	>7.00	>4.00	<=9.00	<=9.00	<=13.00	<=8.00	<=14.00	<=3.00	>8.00	>10.00	>9.00	>183.00	1
b0975	1	<=0.00	0	<=0.644	<=0.472	<=0.690	>0.069672	<=4.00	>21.00	<=16.00	<=6.00	<=16.00	(10.00, 21.00]	<=9.00	<=11.00	>20.00	>7.00	>4.00	>9.00	<=9.00	<=13.00	<=8.00	>14.00	<=3.00	(1.00, 8.00]	>10.00	>9.00	>183.00	1
b0976	0	<=0.00	0	<=0.644	<=0.472	<=0.690	>0.069672	(4.00, 15.00]	<=21.00	<=16.00	<=6.00	<=16.00	<=10.00	>9.00	<=11.00	<=20.00	<=7.00	<=4.00	<=9.00	<=9.00	<=13.00	>8.00	<=14.00	<=3.00	(1.00, 8.00]	<=10.00	>9.00	<=183.00	1
b0977	0	<=0.00	0	<=0.644	<=0.472	<=0.690	<=0.069672	(4.00, 15.00]	>21.00	<=16.00	<=6.00	<=16.00	(10.00, 21.00]	>9.00	>11.00	>20.00	<=7.00	>4.00	>9.00	>9.00	<=13.00	>8.00	>14.00	>3.00	(1.00, 8.00]	>10.00	>9.00	>183.00	1
b0978	0	>0.00	0	<=0.644	<=0.472	<=0.690	>0.069672	>15.00	>21.00	>16.00	>6.00	>16.00	>21.00	>9.00	>11.00	>20.00	>7.00	>4.00	>9.00	>9.00	<=13.00	>8.00	>14.00	<=3.00	>8.00	>10.00	>9.00	>183.00	1
b0979	0	>0.00	0	<=0.644	<=0.472	<=0.690	>0.069672	>15.00	>21.00	>16.00	>6.00	>16.00	(10.00, 21.00]	>9.00	>11.00	>20.00	>7.00	<=4.00	<=9.00	>9.00	<=13.00	>8.00	<=14.00	>3.00	>8.00	>10.00	>9.00	>183.00	1
b0980	0	>0.00	0	<=0.644	<=0.472	<=0.690	<=0.069672	(4.00, 15.00]	>21.00	>16.00	<=6.00	>16.00	>21.00	>9.00	>11.00	>20.00	<=7.00	>4.00	>9.00	>9.00	>13.00	>8.00	>14.00	>3.00	(1.00, 8.00]	>10.00	>9.00	>183.00	1
b0981	0	>0.00	0	<=0.644	<=0.472	<=0.690	<=0.069672	>15.00	>21.00	>16.00	>6.00	>16.00	>21.00	>9.00	>11.00	>20.00	>7.00	>4.00	>9.00	>9.00	>13.00	>8.00	>14.00	<=3.00	(1.00, 8.00]	>10.00	>9.00	>183.00	0
b0982	0	>0.00	1	<=0.644	<=0.472	<=0.690	<=0.069672	<=4.00	<=21.00	<=16.00	<=6.00	<=16.00	<=10.00	<=9.00	<=11.00	<=20.00	<=7.00	>4.00	<=9.00	<=9.00	<=13.00	<=8.00	<=14.00	<=3.00	(1.00, 8.00]	>10.00	>9.00	<=183.00	0
b0983	0	>0.00	0	<=0.644	<=0.472	<=0.690	<=0.069672	(4.00, 15.00]	>21.00	>16.00	>6.00	>16.00	(10.00, 21.00]	>9.00	>11.00	>20.00	>7.00	<=4.00	>9.00	>9.00	>13.00	>8.00	<=14.00	<=3.00	(1.00, 8.00]	>10.00	>9.00	>183.00	0
b0984	0	>0.00	0	<=0.644	<=0.472	<=0.690	>0.069672	>15.00	>21.00	>16.00	>6.00	>16.00	>21.00	>9.00	>11.00	>20.00	>7.00	>4.00	>9.00	>9.00	>13.00	>8.00	>14.00	>3.00	>8.00	>10.00	>9.00	>183.00	0
b0985	0	>0.00	0	<=0.644	<=0.472	<=0.690	>0.069672	<=4.00	>21.00	<=16.00	<=6.00	>16.00	(10.00, 21.00]	>9.00	>11.00	>20.00	>7.00	>4.00	>9.00	>9.00	<=13.00	>8.00	<=14.00	<=3.00	(1.00, 8.00]	<=10.00	>9.00	>183.00	0
b0986	0	>0.00	0	<=0.644	<=0.472	<=0.690	>0.069672	(4.00, 15.00]	>21.00	<=16.00	<=6.00	<=16.00	(10.00, 21.00]	<=9.00	>11.00	<=20.00	<=7.00	<=4.00	>9.00	>9.00	<=13.00	>8.00	<=14.00	<=3.00	(1.00, 8.00]	>10.00	>9.00	>183.00	0
b0987	1	<=0.00	0	<=0.644	<=0.472	<=0.690	<=0.069672	<=4.00	<=21.00	<=16.00	<=6.00	<=16.00	<=10.00	<=9.00	>11.00	<=20.00	<=7.00	<=4.00	<=9.00	<=9.00	<=13.00	<=8.00	<=14.00	<=3.00	<=1.00	<=10.00	>9.00	<=183.00	0
b0988	1	>0.00	0	<=0.644	<=0.472	<=0.690	>0.069672	(4.00, 15.00]	<=21.00	<=16.00	<=6.00	<=16.00	(10.00, 21.00]	<=9.00	<=11.00	<=20.00	>7.00	>4.00	<=9.00	<=9.00	<=13.00	<=8.00	<=14.00	<=3.00	(1.00, 8.00]	>10.00	>9.00	<=183.00	1
b0992	0	<=0.00	0	<=0.644	<=0.472	<=0.690	>0.069672	(4.00, 15.00]	>21.00	>16.00	>6.00	>16.00	(10.00, 21.00]	>9.00	>11.00	>20.00	>7.00	>4.00	<=9.00	<=9.00	>13.00	<=8.00	<=14.00	>3.00	>8.00	>10.00	>9.00	>183.00	0
b0993	0	>0.00	0	<=0.644	<=0.472	<=0.690	<=0.069672	>15.00	>21.00	>16.00	>6.00	>16.00	>21.00	>9.00	>11.00	>20.00	>7.00	>4.00	>9.00	>9.00	>13.00	>8.00	>14.00	>3.00	(1.00, 8.00]	>10.00	>9.00	>183.00	0
b0994	0	<=0.00	0	<=0.644	<=0.472	<=0.690	>0.069672	(4.00, 15.00]	>21.00	<=16.00	>6.00	>16.00	>21.00	>9.00	<=11.00	>20.00	>7.00	>4.00	>9.00	>9.00	>13.00	>8.00	>14.00	<=3.00	(1.00, 8.00]	>10.00	>9.00	>183.00	1
b0995	1	>0.00	0	<=0.644	<=0.472	<=0.690	<=0.069672	<=4.00	>21.00	<=16.00	<=6.00	>16.00	<=10.00	<=9.00	>11.00	<=20.00	<=7.00	>4.00	<=9.00	<=9.00	<=13.00	>8.00	>14.00	<=3.00	<=1.00	>10.00	>9.00	>183.00	0
b0996	0	>0.00	0	<=0.644	<=0.472	<=0.690	>0.069672	(4.00, 15.00]	>21.00	>16.00	>6.00	>16.00	>21.00	>9.00	>11.00	>20.00	>7.00	>4.00	>9.00	>9.00	>13.00	>8.00	>14.00	>3.00	>8.00	>10.00	>9.00	>183.00	1
b0997	0	>0.00	1	<=0.644	<=0.472	<=0.690	>0.069672	>15.00	>21.00	>16.00	>6.00	>16.00	>21.00	>9.00	>11.00	>20.00	>7.00	>4.00	>9.00	>9.00	>13.00	>8.00	>14.00	>3.00	>8.00	>10.00	>9.00	>183.00	1
b0998	1	<=0.00	0	<=0.644	<=0.472	<=0.690	>0.069672	(4.00, 15.00]	>21.00	<=16.00	<=6.00	<=16.00	(10.00, 21.00]	<=9.00	>11.00	>20.00	<=7.00	<=4.00	>9.00	<=9.00	<=13.00	>8.00	>14.00	>3.00	(1.00, 8.00]	>10.00	<=9.00	>183.00	1
b0999	1	<=0.00	0	<=0.644	<=0.472	<=0.690	<=0.069672	<=4.00	<=21.00	<=16.00	<=6.00	<=16.00	<=10.00	<=9.00	<=11.00	<=20.00	<=7.00	>4.00	<=9.00	<=9.00	<=13.00	<=8.00	<=14.00	<=3.00	(1.00, 8.00]	<=10.00	<=9.00	<=183.00	0
b1000	0	>0.00	0	<=0.644	<=0.472	<=0.690	>0.069672	(4.00, 15.00]	>21.00	>16.00	<=6.00	>16.00	(10.00, 21.00]	>9.00	>11.00	>20.00	>7.00	>4.00	>9.00	>9.00	>13.00	>8.00	>14.00	<=3.00	(1.00, 8.00]	>10.00	>9.00	>183.00	0
[truncated: 2,690 more rows]
