# Supplementary material for: Towards the identification of essential genes using targeted genome sequencing and comparative analysis
Source: BMC Genomics. 2006 Oct 19;7:265. doi: 10.1186/1471-2164-7-265 (PMC1624830; doi:10.1186/1471-2164-7-265)
Supplement: Additional File 1 — CMIM feature ranking. This excel file includes tables showing the CMIM feature ranking. [file 1471-2164-7-265-S1.xls]

## Sheet: Sheet1
E. coli			E. coli			S. cerevisiae			S. cerevisiae			S. cerevisiae
CMIM Ranking	Genprot		CMIM Ranking	Genprot_NO		CMIM Ranking	All		CMIM Ranking	Genprot		CMIM Ranking	Genprot_No
1	ortholog count		1	Ser		1	phyloprofile_count_euks		1	phyloprofile_count_euks		1	paralagous_count
2	Ser		2	CAI		2	paralagous_count		2	paralagous_count		2	upstream_size
3	Trp		3	Trp		3	dip_degree		3	upstream_size		3	CAI
4	paralog count		4	paralog count		4	nucleolus		4	GLU		4	GLU
5	Leu		5	Leu		5	nuclues		5	Codon_bias		5	aromaticity_score
6	orf size		6	orf size		6	upstream_size		6	aromaticity_score		6	Gravy_score
7	Thr		7	strand bias		7	spindle polse		7	Gravy_score		7	downstream_size
8	Cys		8	Thr		8	GLU		8	CAI		8	PI
9	Gln		9	Cys		9	Codon_bias		9	downstream_size		9	MET
10	Phe		10	Gln		10	aromaticity_score		10	PI		10	ASP
11	Pro		11	Phe		11	Gravy_score		11	MET		11	GLN
12	CAI		12	Pro		12	CAI		12	ASP		12	LYS
13	Ile		13	Ile		13	downstream_size		13	GLN		13	FOP_score
14	Tyr		14	Tyr		14	vacuole		14	LYS		14	ARG
15	His		15	His		15	endosome		15	FOP_score		15	Codon_bias
16	Asn		16	Asn		16	mitochondrion		16	ARG
17	strand bias		17	Gly		17	PI
18	Gly		18	Asp		18	cytoplasm
19	Asp		19	Fop		19	promoter_count(young_data)
20	Fop		20	Aromo		20	vacuolar membrane
21	Aromo		21	Val		21	MET
22	Val		22	Ala		22	ASP
23	Ala		23	Lys		23	ER to Golgi
24	Lys		24	Glu		24	GLN
25	Glu		25	CBI		25	peroxisome
26	CBI		26	Met		26	num places loc
27	Met		27	Arg		27	LYS
28	Arg					28	ambiguous
						29	cell periphery
						30	FOP_score
						31	nuclear periphery
						32	ARG
						33	Golgi to ER
						34	punctate composite
						35	ER
						36	lipid particle
						37	microtubule
						38	GOlgi
						39	bud neck
						40	actin
						41	bud
						42	Golgi to Vacuole
