# Supplementary material for: Towards the identification of essential genes using targeted genome sequencing and comparative analysis
Source: BMC Genomics. 2006 Oct 19;7:265. doi: 10.1186/1471-2164-7-265 (PMC1624830; doi:10.1186/1471-2164-7-265)
Supplement: Additional File 2 — Performance of naïve Bayes classifiers using subsets of features. For each set of features analyzed in this paper (e.g. SC_GenProt, EC_GenProt, etc...), CMIM was calculated such that features were ranked in order of most informative to least. PPV for the top 1, 5, 10 and 15% of predictions are shown when naïve Bayes classifier is constructed when using the top N features. [file 1471-2164-7-265-S2.xls]

## Sheet: yeast
SC_Genprot_No
	Accuracy (PPV)
Top # Used	0.01	0.05	0.1	0.15
15	0.595745	0.508475	0.463002	0.411848
14	0.617021	0.529661	0.446089	0.417489
13	0.638298	0.54661	0.452431	0.423131
12	0.574468	0.436441	0.41649	0.401975
11	0.553191	0.444915	0.424947	0.399154
10	0.531915	0.444915	0.452431	0.406206
9	0.340426	0.474576	0.399577	0.413258
8	0.319149	0.470339	0.389006	0.392102
7	0.404255	0.521186	0.410148	0.363893
6	0.425532	0.538136	0.424947	0.366714
5	0.425532	0.54661	0.433404	0.368124
4	0.404255	0.516949	0.395349	0.356841
3	0.170213	0.258475	0.389006	0.351199
2	0.170213	0.190678	0.213531	0.232722
1	0.170213	0.207627	0.196617	0.187588
SC_Genprot
	Accuracy (PPV)
Top # Used	0.01	0.05	0.1	0.15
16	0.808511	0.65678	0.575053	0.543018
15	0.808511	0.682203	0.58351	0.552891
14	0.808511	0.661017	0.570825	0.555712
13	0.829787	0.682203	0.598309	0.54725
12	0.829787	0.699153	0.608879	0.554302
11	0.851064	0.733051	0.625793	0.572638
10	0.851064	0.716102	0.636364	0.568406
9	0.87234	0.699153	0.630021	0.57969
8	0.851064	0.699153	0.632135	0.57969
7	0.829787	0.682203	0.640592	0.574048
6	0.829787	0.682203	0.638478	0.571227
5	0.829787	0.694915	0.613108	0.583921
4	0.659574	0.622881	0.608879	0.5811
3	0.382979	0.572034	0.585624	0.564175
2	0.255319	0.567797	0.547569	0.538787
1	0.170213	0.415254	0.570825	0.479549
SC_All	Accuracy (PPV)
Top # Used	0.01	0.05	0.1	0.15
42	0.914894	0.766949	0.651163	0.592384
41	0.914894	0.766949	0.651163	0.592384
40	0.914894	0.762712	0.651163	0.592384
39	0.914894	0.75	0.651163	0.592384
38	0.914894	0.75	0.651163	0.592384
37	0.914894	0.75	0.651163	0.592384
36	0.914894	0.754237	0.651163	0.592384
35	0.914894	0.754237	0.651163	0.592384
34	0.914894	0.754237	0.651163	0.592384
33	0.914894	0.754237	0.653277	0.592384
32	0.914894	0.754237	0.653277	0.592384
31	0.914894	0.766949	0.663848	0.607898
30	0.914894	0.775424	0.659619	0.609309
29	0.914894	0.779661	0.668076	0.595205
28	0.914894	0.779661	0.668076	0.596615
27	0.914894	0.779661	0.67019	0.595205
26	0.914894	0.783898	0.67019	0.607898
25	0.914894	0.788136	0.682875	0.603667
24	0.914894	0.788136	0.682875	0.603667
23	0.893617	0.79661	0.691332	0.624824
22	0.893617	0.800847	0.684989	0.623413
21	0.893617	0.805085	0.699789	0.630465
20	0.87234	0.79661	0.697674	0.626234
19	0.87234	0.779661	0.691332	0.619182
18	0.893617	0.783898	0.687104	0.617772
17	0.893617	0.775424	0.691332	0.610719
16	0.893617	0.762712	0.680761	0.614951
15	0.893617	0.762712	0.678647	0.61354
14	0.893617	0.758475	0.676533	0.609309
13	0.893617	0.758475	0.676533	0.607898
12	0.893617	0.754237	0.668076	0.603667
11	0.851064	0.754237	0.672304	0.596615
10	0.87234	0.758475	0.674419	0.598025
9	0.87234	0.762712	0.665962	0.605078
8	0.893617	0.754237	0.657505	0.607898
7	0.893617	0.733051	0.651163	0.602257
6	0.893617	0.733051	0.646934	0.595205
5	0.829787	0.707627	0.636364	0.5811
4	0.829787	0.716102	0.64482	0.605078
3	0.425532	0.631356	0.604651	0.564175
2	0.255319	0.567797	0.547569	0.538787
1	0.170213	0.415254	0.570825	0.479549

## Sheet: ecoli
EC_Genprot
	Accuracy (PPV)
Top # Used	0.01	0.05	0.1	0.15
28	0.777778	0.460674	0.40056	0.366355
27	0.777778	0.455056	0.403361	0.370093
26	0.805556	0.455056	0.403361	0.373832
25	0.805556	0.455056	0.40056	0.373832
24	0.805556	0.455056	0.392157	0.364486
23	0.777778	0.449438	0.397759	0.368224
22	0.75	0.455056	0.406162	0.373832
21	0.805556	0.460674	0.414566	0.37757
20	0.75	0.460674	0.397759	0.383178
19	0.805556	0.455056	0.397759	0.379439
18	0.75	0.426966	0.411765	0.373832
17	0.805556	0.483146	0.408964	0.373832
16	0.805556	0.455056	0.42577	0.375701
15	0.805556	0.449438	0.417367	0.383178
14	0.777778	0.47191	0.397759	0.373832
13	0.777778	0.488764	0.394958	0.375701
12	0.777778	0.488764	0.397759	0.375701
11	0.833333	0.432584	0.40056	0.371963
10	0.833333	0.438202	0.392157	0.37757
9	0.805556	0.460674	0.428571	0.383178
8	0.805556	0.5	0.436975	0.388785
7	0.805556	0.52809	0.411765	0.379439
6	0.805556	0.55618	0.408964	0.42243
5	0.861111	0.640449	0.492997	0.472897
4	0.833333	0.691011	0.588235	0.482243
3	0.805556	0.685393	0.582633	0.497196
2	0.611111	0.713483	0.591036	0.48972
1	0.305556	0.629213	0.54902	0.459813
EC_Genprot_No
	Accuracy (PPV)
Top # Used	0.01	0.05	0.1	0.15
27	0.666667	0.382022	0.369748	0.358879
26	0.722222	0.404494	0.366947	0.35514
25	0.722222	0.398876	0.37535	0.360748
24	0.722222	0.38764	0.364146	0.360748
23	0.722222	0.398876	0.366947	0.362617
22	0.722222	0.398876	0.366947	0.366355
21	0.694444	0.398876	0.37535	0.360748
20	0.694444	0.41573	0.37535	0.357009
19	0.694444	0.426966	0.37535	0.360748
18	0.666667	0.410112	0.369748	0.358879
17	0.666667	0.404494	0.366947	0.358879
16	0.694444	0.410112	0.37535	0.349533
15	0.722222	0.398876	0.361345	0.35514
14	0.75	0.382022	0.355742	0.347664
13	0.75	0.382022	0.355742	0.347664
12	0.722222	0.376404	0.352941	0.349533
11	0.722222	0.370787	0.352941	0.347664
10	0.666667	0.421348	0.366947	0.35514
9	0.638889	0.460674	0.358543	0.349533
8	0.583333	0.438202	0.336134	0.334579
7	0.583333	0.404494	0.344538	0.340187
6	0.666667	0.348315	0.341737	0.330841
5	0.75	0.359551	0.37535	0.334579
4	0.694444	0.41573	0.347339	0.338318
3	0.694444	0.426966	0.35014	0.362617
2	0.694444	0.438202	0.344538	0.300935
1	0.0833333	0.174157	0.221289	0.235514
