# Supplementary material for: Towards the identification of essential genes using targeted genome sequencing and comparative analysis
Source: BMC Genomics. 2006 Oct 19;7:265. doi: 10.1186/1471-2164-7-265 (PMC1624830; doi:10.1186/1471-2164-7-265)
Supplement: Additional File 6 — Naïve Bayes classification results. For each of the feature sets used on E. coli and S. cerevisiae, the probability of a gene being essential, as reported by naïve Bayes, is provided. [file 1471-2164-7-265-S6.xls]

## Sheet: ec_genprot
orf_id	essential	probability of being essential
b3414	0	0.940185
b3315	0	0.939685
b3308	0	0.938125
b3298	1	0.937899
b3181	0	0.937885
b3305	1	0.937
b2606	1	0.936966
b2609	1	0.936775
b0529	0	0.936751
b1103	0	0.936496
b3309	1	0.936472
b3342	1	0.936395
b3230	1	0.93611
b3321	1	0.935956
b0416	1	0.935948
b4142	1	0.935827
b0171	1	0.935448
b3306	1	0.935272
b3231	1	0.935139
b3287	1	0.935133
b3310	1	0.935127
b0025	1	0.934892
b3736	1	0.93483
b3985	1	0.934809
b2614	1	0.934688
b3304	1	0.934607
b1716	1	0.93448
b0215	1	0.93436
b3303	1	0.934224
b3165	1	0.934067
b1203	1	0.933793
b3640	1	0.933789
b1718	1	0.933676
b0170	1	0.933524
b3986	1	0.933371
b3311	1	0.933358
b0023	1	0.932959
b0474	1	0.931646
b3316	1	0.931528
b3146	0	0.885382
b4147	1	0.882102
b3314	0	0.881637
b2318	0	0.881337
b2620	0	0.880789
b3282	0	0.87976
b3307	1	0.879554
b0048	1	0.879319
b3313	0	0.87889
b0415	1	0.878337
b0659	1	0.878329
b1100	0	0.878307
b4226	1	0.878118
b3642	0	0.877643
b1204	1	0.877045
b2415	0	0.876573
b0156	0	0.876516
b3317	1	0.876247
b2746	1	0.876029
b1098	1	0.875807
b1277	1	0.875671
b3190	0	0.875401
b3301	1	0.875299
b3320	1	0.875281
b4203	0	0.875248
b3318	1	0.87465
b3809	1	0.874572
b0083	1	0.873627
b3634	1	0.873449
b4200	1	0.873214
b3731	1	0.872532
b3339	1	0.867617
b3166	0	0.867181
b2926	1	0.86653
b0015	0	0.864998
b0051	0	0.864942
b0888	0	0.864378
b0172	1	0.863219
b4143	1	0.860807
b1207	1	0.860156
b3648	1	0.860146
b0168	1	0.857338
b0095	1	0.85662
b2567	1	0.856326
b3781	0	0.783373
b3981	0	0.782543
b2559	1	0.780303
b2949	1	0.779355
b2533	1	0.778945
b0605	0	0.778034
b0684	0	0.777817
b3560	1	0.777379
b1633	0	0.777246
b1662	1	0.77537
b3611	0	0.774587
b2748	1	0.773607
b1807	1	0.773565
b0027	1	0.773349
b0103	1	0.773217
b2827	1	0.773046
b1654	1	0.77298
b1652	1	0.77191
b2747	1	0.771808
b3734	0	0.771491
b3341	0	0.766497
b3733	0	0.76538
b2580	0	0.762282
b0082	1	0.762215
b2615	1	0.761861
b2594	1	0.761793
b2828	1	0.761786
b3982	0	0.760547
b4177	0	0.760026
b0893	1	0.759104
b2942	1	0.758845
b1637	1	0.758677
b4171	1	0.757784
b2400	1	0.757549
b0436	0	0.756197
b0526	1	0.755676
b1866	1	0.755598
b2514	1	0.755583
b0169	1	0.755566
b3384	1	0.755366
b1876	1	0.755204
b0174	1	0.755121
b3288	1	0.754969
b3319	1	0.754045
b3183	1	0.753673
b1212	1	0.753304
b1133	1	0.753069
b4180	0	0.751966
b2515	1	0.751129
b1175	1	0.750789
b4175	0	0.750524
b1281	1	0.75013
b0910	1	0.75
b0437	0	0.748826
b0031	1	0.746741
b2610	1	0.746544
b1288	1	0.746538
b0159	1	0.746247
b3610	0	0.745286
b3980	1	0.744442
b3932	0	0.744418
b2910	0	0.742248
b2007	0	0.741739
b4384	0	0.740879
b0183	1	0.740062
b0738	0	0.739689
b0471	0	0.737358
b0469	1	0.737142
b3649	0	0.736224
b2185	1	0.735648
b0145	0	0.734465
b2529	1	0.734048
b3041	1	0.732971
b2518	1	0.732619
b3178	0	0.638339
b3741	0	0.634821
b0115	1	0.629274
b3863	0	0.627017
b1131	0	0.625166
b3162	0	0.62456
b0439	0	0.622524
b4052	1	0.620769
b0173	1	0.619931
b0098	1	0.619595
b0438	0	0.618999
b3300	1	0.618816
b2511	1	0.617025
b2780	1	0.615945
b3987	1	0.615807
b3067	1	0.614725
b0470	1	0.613338
b2411	1	0.612873
b2508	0	0.612227
b0420	1	0.611813
b3168	1	0.611518
b2517	0	0.611425
b3066	1	0.611357
b0727	1	0.609023
b3706	1	0.608854
b3732	0	0.608343
b3738	0	0.608339
b1859	0	0.607927
b3972	0	0.607046
b3608	0	0.606825
b2697	1	0.606519
b0184	1	0.605711
b0930	1	0.605283
b3179	0	0.604971
b0032	0	0.604236
b2595	0	0.603886
b0014	1	0.603216
b3189	0	0.602985
b3865	1	0.602376
b2568	1	0.602318
b3390	1	0.602237
b3176	0	0.602133
b0049	0	0.602024
b0755	0	0.601427
b2607	1	0.601198
b0907	0	0.601139
b2472	1	0.601043
b0212	0	0.600566
b2551	1	0.600461
b1099	1	0.600257
b0166	1	0.599026
b0085	1	0.598948
b0088	1	0.598874
b4162	0	0.598513
b0710	0	0.598113
b3730	1	0.597997
b0029	1	0.597598
b1208	1	0.597473
b3461	1	0.596358
b0543	0	0.596063
b3559	1	0.596022
b0414	1	0.594511
b3056	1	0.59441
b0640	1	0.59382
b3433	1	0.593296
b0927	0	0.593279
b3465	1	0.593156
b0954	1	0.592822
b0116	1	0.591125
b3464	1	0.589954
b0429	1	0.58839
b0182	1	0.587844
b1779	1	0.58679
b3386	1	0.586342
b3187	1	0.586024
b2563	1	0.584787
b0524	1	0.58415
b0918	1	0.583803
b0630	0	0.583305
b0214	1	0.583158
b2232	1	0.582952
b0639	0	0.582384
b3058	0	0.581467
b3860	1	0.580647
b2948	1	0.579485
b0091	1	0.578519
b0142	1	0.577603
b1093	1	0.575979
b1117	1	0.573165
b2478	1	0.569713
b4000	0	0.56928
b1912	1	0.568899
b0222	0	0.565603
b4243	1	0.56336
b2498	0	0.562622
b1684	1	0.562107
b3150	0	0.559592
b0125	0	0.558926
b0677	0	0.556582
b0945	0	0.55554
b3250	1	0.552334
b0741	0	0.552148
b2311	1	0.549339
b0405	0	0.549276
b3177	0	0.54801
b1682	0	0.547628
b3233	0	0.546976
b2619	1	0.544336
b0421	1	0.543401
b3833	1	0.543122
b0435	0	0.542563
b2153	1	0.541876
b2236	0	0.541241
b1238	1	0.538144
b0181	1	0.536792
b1861	0	0.533243
b1073	0	0.532466
b0912	0	0.532406
b0134	0	0.532325
b3261	1	0.531506
b4195	0	0.530885
b1074	0	0.530553
b1949	0	0.529314
b2417	0	0.527903
b3291	1	0.527137
b3345	1	0.526638
b3042	0	0.526355
b0052	0	0.525855
b0631	0	0.525694
b4168	1	0.524786
b3609	1	0.523854
b2564	1	0.523539
b1863	1	0.523498
b1946	1	0.520465
b2618	1	0.519484
b0180	1	0.519468
b2525	1	0.518869
b3344	1	0.518837
b2343	0	0.456882
b0784	0	0.456501
b1063	0	0.455433
b3858	0	0.454392
b0685	0	0.453944
b1232	1	0.453231
b0683	0	0.452927
b1282	0	0.452431
b3887	0	0.452211
b0783	0	0.452134
b3228	0	0.451879
b1892	0	0.451456
b3503	0	0.450423
b3836	0	0.450284
b3929	0	0.450213
b1251	0	0.450034
b3170	1	0.449742
b4378	1	0.449646
b0617	0	0.449262
b3204	1	0.449139
b3713	0	0.449002
b0866	1	0.448837
b1267	0	0.448663
b4046	0	0.448509
b3643	0	0.448375
b1088	0	0.44823
b2562	0	0.448174
b0033	0	0.448139
b0086	0	0.448123
b2207	0	0.44794
b3769	0	0.447679
b4108	0	0.447666
b0736	1	0.447525
b3180	0	0.447486
b1324	0	0.447474
b0889	0	0.447121
b0481	0	0.447084
b3193	0	0.446685
b2597	0	0.446447
b2507	0	0.446109
b2197	1	0.446042
b3743	0	0.445972
b2900	1	0.445389
b2330	0	0.445336
b0442	1	0.44466
b3928	1	0.444491
b3237	1	0.443202
b3221	0	0.443077
b2925	1	0.442516
b0053	0	0.442275
b3764	0	0.442136
b3349	1	0.441536
b4201	1	0.440567
b4260	0	0.439606
b0176	0	0.439285
b4174	0	0.438843
b4006	0	0.438764
b2579	1	0.437695
b2569	0	0.437199
b0094	1	0.436277
b2665	1	0.436264
b2029	0	0.434608
b0194	1	0.432621
b1084	1	0.431074
b2530	1	0.429909
b3826	0	0.429578
b3164	1	0.428082
b0680	1	0.427652
b1854	0	0.423915
b2231	1	0.421698
b3340	1	0.421075
b3908	0	0.416693
b2955	0	0.414332
b4129	0	0.413892
b4025	0	0.409598
b2296	1	0.405586
b3988	1	0.392461
b1719	1	0.391861
b0087	0	0.39133
b4245	0	0.391197
b2114	1	0.389015
b1638	0	0.388224
b2699	0	0.388209
b0678	0	0.387833
b2960	0	0.387828
b3927	0	0.386996
b0658	0	0.385887
b2065	0	0.385469
b4261	1	0.385251
b3967	1	0.384816
b0891	0	0.384799
b1176	0	0.383317
b0775	0	0.383133
b2513	0	0.382951
b0628	0	0.382626
b0090	1	0.382146
b3924	0	0.38158
b0185	1	0.381452
b2159	0	0.381029
b0428	0	0.381023
b1092	1	0.380987
b3251	1	0.380542
b3607	1	0.380506
b1749	0	0.38028
b3389	0	0.380039
b0093	1	0.379735
b2608	1	0.379486
b2951	0	0.379403
b0406	0	0.379171
b3973	1	0.378876
b0430	0	0.378285
b3434	0	0.378191
b3804	1	0.378166
b2946	0	0.37806
b2585	1	0.377905
b1740	1	0.377795
b3816	1	0.377293
b3805	1	0.376794
b3018	1	0.376345
b4214	0	0.376114
b2329	0	0.374509
b0417	1	0.374442
b3633	1	0.37418
b2566	1	0.371681
b0722	0	0.371678
b3281	0	0.370573
b1086	0	0.369287
b1631	0	0.369254
b3249	0	0.369213
b1627	0	0.368215
b3360	0	0.368101
b2281	0	0.368046
b2280	0	0.367426
b1858	0	0.367366
b1679	0	0.36673
b1818	0	0.36615
b2527	1	0.365135
b1817	0	0.364366
b1518	0	0.364324
b2023	0	0.364236
b3223	0	0.364193
b0418	1	0.364088
b1597	0	0.364073
b3203	0	0.363766
b0966	0	0.36368
b3606	0	0.363272
b2480	0	0.363264
b2762	0	0.363181
b1438	1	0.363128
b1351	0	0.362954
b1219	0	0.362829
b0843	0	0.362782
b1166	0	0.362741
b1028	0	0.362724
b1942	1	0.362521
b1167	0	0.362415
b1642	0	0.3624
b2287	0	0.36237
b3005	0	0.362259
b1530	0	0.362199
b1177	0	0.362161
b2325	0	0.362106
b1383	0	0.361954
b2667	0	0.361896
b0329	0	0.361829
b3576	0	0.361701
b3201	1	0.36166
b2085	0	0.361614
b2638	0	0.361515
b2445	0	0.361365
b4307	0	0.361239
b4283	0	0.361223
b0099	0	0.361215
b0836	0	0.361163
b4338	0	0.361148
b2947	1	0.361102
b2467	0	0.361053
b1273	0	0.361004
b2376	0	0.360906
b1185	0	0.360851
b2419	0	0.360757
b1481	0	0.360666
b2495	0	0.360578
b2658	0	0.36052
b1536	0	0.360514
b3497	0	0.360399
b0803	0	0.360347
b2093	0	0.360318
b3448	0	0.360286
b0573	0	0.360231
b3775	0	0.360152
b0226	0	0.360131
b1482	0	0.36012
b1566	0	0.360096
b3964	0	0.360016
b4047	1	0.360016
b3071	0	0.359971
b1010	1	0.359917
b3889	0	0.359914
b3677	0	0.359867
b3097	0	0.359856
b2105	1	0.359807
b3950	0	0.359742
b2629	0	0.359721
b3021	1	0.359696
b2444	1	0.35968
b3555	0	0.359661
b2221	0	0.359632
b0881	1	0.359624
b3748	0	0.359563
b3022	0	0.359551
b1904	0	0.359547
b0926	1	0.359537
b2094	0	0.359433
b1332	1	0.359361
b0610	0	0.359303
b2112	0	0.359296
b0987	1	0.359265
b2510	0	0.3592
b0218	0	0.35919
b0163	0	0.359184
b1887	1	0.359169
b3563	0	0.359159
b1365	0	0.359155
b4225	0	0.359151
b0682	1	0.359144
b2868	0	0.359136
b3922	0	0.359126
b3074	0	0.359123
b2540	1	0.3591
b2266	0	0.359093
b0753	0	0.358987
b4217	0	0.358979
b1295	0	0.358967
b3507	0	0.358918
b3129	0	0.358883
b1787	0	0.358877
b2139	0	0.358814
b3646	0	0.358761
b1396	0	0.358736
b4247	0	0.358623
b1308	1	0.358619
b2031	0	0.358524
b1379	1	0.358518
b0357	1	0.35851
b4137	0	0.358506
b1045	0	0.358492
b0392	0	0.35849
b3953	0	0.358482
b1142	0	0.358459
b1258	0	0.358408
b1743	0	0.358342
b0728	0	0.358341
b2359	0	0.358337
b2314	0	0.358266
b3206	0	0.35825
b1364	0	0.358246
b3601	0	0.358245
b2683	0	0.358194
b3777	0	0.358155
b1936	0	0.35815
b1172	0	0.358123
b0370	0	0.358119
b2124	0	0.358105
b3119	1	0.358092
b0318	0	0.35809
b3029	0	0.358065
b1903	0	0.358057
b3378	0	0.35798
b1171	0	0.357929
b0721	0	0.357926
b2990	1	0.357916
b3239	1	0.357914
b0556	0	0.357806
b2457	0	0.35772
b0938	0	0.357713
b3489	0	0.357683
b0364	1	0.357602
b0440	0	0.35756
b3718	0	0.357549
b0354	0	0.357536
b1760	0	0.357508
b3446	0	0.357474
b3842	0	0.357453
b2998	0	0.35745
b4140	0	0.357432
b2331	0	0.357408
b1882	0	0.357387
b0340	1	0.357372
b1738	1	0.357322
b1839	1	0.357247
b2673	1	0.357201
b4251	1	0.357112
b1362	0	0.35711
b4023	0	0.357018
b3077	0	0.356972
b2462	0	0.356808
b3155	1	0.356803
b2456	1	0.356753
b2361	0	0.356742
b1254	1	0.356698
b2897	1	0.356687
b1470	0	0.356683
b1112	0	0.356515
b1947	0	0.356495
b3134	1	0.356422
b0942	0	0.356421
b2671	0	0.356398
b3036	0	0.356363
b1825	0	0.356294
b0187	0	0.356242
b1584	0	0.356191
b1450	0	0.356146
b1563	1	0.356143
b0766	1	0.35605
b2387	1	0.356008
b0189	0	0.355954
b0549	1	0.355946
b1874	1	0.355916
b1306	1	0.355886
b4127	0	0.355836
b1165	0	0.355668
b4259	1	0.355541
b3467	1	0.355354
b1555	1	0.355354
b1253	1	0.355284
b0557	0	0.355231
b0232	0	0.35513
b0050	0	0.355074
b4030	1	0.355059
b1144	1	0.355039
b0384	0	0.354835
b1110	0	0.354652
b1736	1	0.354637
b0502	0	0.354579
b2461	0	0.354537
b3443	0	0.354483
b0636	1	0.354263
b3481	0	0.353942
b2448	0	0.353687
b0850	1	0.353381
b1472	1	0.352796
b0817	1	0.352321
b3687	0	0.346444
b0133	0	0.333711
b1237	1	0.331556
b4232	0	0.331012
b0472	0	0.329644
b3236	0	0.329351
b1078	0	0.326878
b4381	0	0.326686
b0729	0	0.325623
b4172	1	0.325592
b1132	0	0.325479
b1077	0	0.325157
b1261	0	0.324969
b1260	0	0.323893
b0178	0	0.323785
b4244	0	0.322861
b1860	0	0.32207
b1939	0	0.3192
b0641	1	0.317403
b1007	0	0.298038
b2317	0	0.296067
b2295	0	0.295525
b2195	0	0.294582
b0686	0	0.294556
b3385	0	0.2942
b3938	0	0.294033
b0110	0	0.293834
b0956	0	0.293797
b2765	0	0.293688
b4237	0	0.292919
b3192	0	0.29287
b1248	0	0.292771
b3191	0	0.292709
b0108	0	0.292686
b0071	0	0.292587
b2202	0	0.292476
b3807	0	0.292469
b1181	0	0.292039
b4090	0	0.29199
b2952	0	0.2918
b3400	0	0.29164
b2476	0	0.291543
b2792	0	0.291289
b0812	0	0.291269
b3343	1	0.291153
b4387	0	0.290988
b0785	0	0.290887
b2912	0	0.290662
b4234	0	0.290458
b1135	0	0.290181
b3834	0	0.290094
b3549	0	0.290002
b3742	0	0.289969
b0126	1	0.289879
b4219	0	0.289807
b0119	0	0.289718
b1213	1	0.289545
b2959	1	0.289433
b4005	0	0.289409
b0444	0	0.289278
b0200	0	0.289175
b3856	0	0.289015
b3993	0	0.288933
b0902	0	0.288791
b2326	0	0.288764
b0878	0	0.288709
b2698	0	0.288653
b3449	0	0.288424
b2944	0	0.288227
b2909	1	0.288154
b4362	1	0.287582
b3406	0	0.287564
b2200	0	0.287428
b2201	0	0.287331
b1279	1	0.287251
b2183	0	0.28707
b3284	0	0.287019
b1710	1	0.286958
b2471	1	0.286942
b0198	0	0.2869
b2781	0	0.286892
b0055	0	0.286626
b1809	1	0.286521
b4152	0	0.286185
b1765	1	0.286049
b3154	1	0.285809
b0735	0	0.285787
b4373	1	0.28568
b2674	1	0.285438
b2582	1	0.285007
b2423	1	0.284977
b3794	0	0.284447
b0468	1	0.28441
b2811	1	0.283835
b1972	0	0.283807
b0624	1	0.283683
b1570	1	0.283511
b3188	0	0.283337
b1865	1	0.282651
b0247	0	0.277522
b2553	0	0.274785
b0525	1	0.273949
b2297	0	0.272911
b0197	0	0.272221
b3493	0	0.272138
b3149	0	0.27155
b2416	0	0.270581
b0022	1	0.270185
b3248	0	0.270028
b0459	0	0.268444
b3444	1	0.266281
b0852	0	0.265758
b2335	0	0.263028
b0078	0	0.262494
b3292	0	0.262119
b1641	0	0.261166
b0426	0	0.260873
b3838	0	0.26084
b3638	0	0.260517
b1334	0	0.260323
b2893	0	0.260258
b3866	0	0.260071
b0009	1	0.259831
b3641	0	0.259786
b0914	1	0.259569
b0084	1	0.259557
b0120	0	0.25928
b2531	0	0.259253
b0616	0	0.258841
b1116	1	0.258771
b3379	0	0.258687
b1925	0	0.258239
b0386	1	0.257831
b1890	1	0.257688
b1380	0	0.257392
b2205	0	0.256847
b0687	1	0.256808
b0923	1	0.256414
b2066	0	0.256317
b0306	0	0.256204
b0434	0	0.256019
b2323	1	0.254694
b2820	0	0.254562
b2412	1	0.254348
b2957	1	0.25363
b0369	1	0.25327
b1646	0	0.252503
b1412	1	0.251802
b3870	0	0.2518
b0114	0	0.251705
b1764	1	0.25143
b4221	0	0.251281
b2838	0	0.24897
b1856	0	0.244207
b0423	0	0.244155
b2465	0	0.243904
b2235	1	0.24368
b3931	0	0.243196
b2742	0	0.242587
b3244	0	0.241976
b1090	0	0.241923
b0188	1	0.24164
b4235	0	0.241614
b3052	0	0.240931
b0441	0	0.240757
b2822	0	0.240684
b0177	1	0.240662
b2599	0	0.240378
b0688	0	0.240104
b2819	0	0.23986
b1829	0	0.239693
b0432	0	0.239321
b3702	1	0.239253
b4262	1	0.239177
b0908	0	0.237862
b0740	0	0.237808
b3729	1	0.236091
b4258	1	0.234237
b1069	1	0.233946
b0642	1	0.229609
b0726	1	0.229385
b1377	0	0.229018
b0737	0	0.225364
b1905	0	0.224324
b2414	0	0.223161
b0026	1	0.222605
b2464	0	0.222424
b0928	0	0.222369
b0965	1	0.222205
b0961	0	0.222147
b3663	0	0.222075
b3859	0	0.222065
b3645	0	0.221801
b0276	0	0.221769
b1600	0	0.221766
b2399	0	0.221696
b3366	0	0.221677
b3062	0	0.221543
b1270	1	0.221379
b0257	0	0.221338
b3717	0	0.221307
b0790	0	0.221292
b0458	0	0.221202
b2840	0	0.221145
b1759	0	0.22112
b3361	0	0.221078
b2635	0	0.221069
b3085	0	0.220927
b0838	0	0.220853
b3651	0	0.220836
b2302	0	0.220695
b1070	0	0.220676
b2928	0	0.220605
b2353	0	0.22054
b0190	0	0.220532
b1289	0	0.220513
b2136	0	0.220509
b4329	0	0.220478
b4057	0	0.220467
b0946	0	0.220409
b0034	0	0.22039
b3557	0	0.220304
b2560	0	0.220304
b1554	0	0.22025
b1218	0	0.220194
b2999	0	0.220193
b2293	0	0.22018
b1160	1	0.220141
b3901	0	0.220134
b3399	0	0.220081
b0547	1	0.220078
b2434	0	0.22007
b1868	0	0.220068
b4347	0	0.220044
b2859	0	0.220006
b0234	0	0.219996
b4121	0	0.219971
b2732	1	0.219943
b0937	0	0.21993
b1724	1	0.219923
b2294	0	0.219915
b1850	0	0.219905
b1626	0	0.219892
b1021	0	0.219872
b3675	0	0.219863
b3550	0	0.219822
b0796	0	0.219798
b0424	0	0.219784
b0510	0	0.219777
b2212	0	0.219775
b0235	0	0.219759
b0551	0	0.219758
b0443	0	0.219731
b2754	0	0.219718
b1151	0	0.219699
b4021	0	0.219594
b3441	0	0.219589
b4050	1	0.219578
b1141	0	0.219548
b0454	0	0.219477
b4075	0	0.219469
b2793	0	0.219469
b2889	0	0.219453
b1390	1	0.219443
b2303	0	0.219431
b2743	0	0.219407
b0976	0	0.219388
b3394	0	0.219374
b1391	0	0.219367
b2222	0	0.219362
b0968	0	0.219318
b2433	0	0.219312
b1134	0	0.219307
b0583	0	0.219296
b3817	0	0.219279
b2770	0	0.219276
b0379	1	0.219273
b0456	1	0.219242
b0461	0	0.219233
b3676	0	0.219198
b2084	0	0.219181
b3900	0	0.219146
b2749	0	0.219141
b0287	0	0.219116
b1962	0	0.219116
b2375	1	0.219115
b4224	1	0.219105
b1795	0	0.219089
b1667	1	0.219078
b1340	1	0.219067
b3130	0	0.219067
b1157	0	0.21906
b1841	0	0.219049
b2058	0	0.219049
b3459	0	0.219046
b1970	0	0.219039
b4222	0	0.21903
b1932	0	0.219026
b1820	0	0.219007
b2438	0	0.218994
b2702	0	0.218985
b0921	0	0.218976
b1731	0	0.218971
b4277	0	0.218951
b1607	0	0.218927
b1832	0	0.218924
b2251	0	0.218923
b0580	0	0.218917
b1726	0	0.21891
b4252	0	0.218883
b1333	0	0.218846
b3494	0	0.21884
b1454	0	0.218832
b0897	1	0.218829
b3028	0	0.218826
b2237	0	0.218811
b3328	0	0.218809
b1692	0	0.218799
b2929	0	0.218797
b1960	0	0.218793
b4286	1	0.218772
b1430	0	0.21875
b2717	1	0.218722
b1848	1	0.218718
b0327	0	0.218717
b4012	0	0.21871
b0410	0	0.218709
b2639	0	0.218708
b1837	0	0.218699
b3135	0	0.218683
b2730	0	0.218678
b4158	1	0.218678
b1523	1	0.218668
b3739	0	0.218653
b0081	0	0.218651
b1821	0	0.218639
b4101	0	0.218601
b1366	0	0.218591
b2668	1	0.218578
b2450	1	0.218566
b1427	1	0.21852
b0704	1	0.218518
b0467	1	0.218513
b2334	0	0.218507
b1758	0	0.218491
b2725	0	0.218459
b0483	1	0.218438
b2040	0	0.218425
b2782	0	0.218385
b1635	0	0.218369
b0447	0	0.218361
b1742	1	0.218361
b3995	1	0.21836
b0579	0	0.218305
b1810	0	0.218279
b2759	0	0.21826
b1869	0	0.218256
b1847	0	0.218252
b0848	0	0.218243
b1583	0	0.218213
b0798	1	0.218201
b3382	0	0.218198
b3466	1	0.218177
b2690	0	0.21816
b1582	1	0.218148
b3848	0	0.218122
b3033	1	0.218113
b1448	1	0.218092
b4274	0	0.218049
b0131	0	0.217992
b2209	0	0.217988
b4393	0	0.217987
b3142	0	0.217986
b0691	0	0.217945
b2767	0	0.217943
b4188	0	0.21793
b2706	0	0.217925
b2800	0	0.21792
b2447	0	0.217903
b3857	0	0.217889
b2300	0	0.217877
b4281	0	0.21783
b3996	0	0.217828
b0626	0	0.217819
b0867	1	0.217806
b1993	0	0.21779
b2446	1	0.217778
b2267	1	0.217774
b0255	0	0.217766
b2299	0	0.217739
b0056	0	0.217732
b0388	0	0.217722
b2398	0	0.217718
b3592	0	0.217657
b4248	0	0.21765
b0010	0	0.21764
b0240	0	0.217567
b1926	0	0.217545
b0555	0	0.217526
b0233	0	0.217509
b1556	1	0.217505
b1153	0	0.217503
b3322	0	0.217486
b1061	0	0.217485
b2756	0	0.217471
b0505	1	0.217458
b2259	0	0.217411
b3090	0	0.217344
b1568	0	0.217333
b3099	0	0.217313
b2443	0	0.2173
b1670	0	0.217275
b2009	1	0.217256
b1051	1	0.217248
b3844	0	0.217185
b1928	0	0.21712
b2854	1	0.217116
b1463	1	0.217106
b2274	0	0.217093
b3242	0	0.217087
b0005	0	0.217076
b2877	0	0.217026
b4056	0	0.216982
b1066	0	0.216928
b3024	0	0.21691
b2051	0	0.216896
b3068	0	0.216892
b1039	1	0.216856
b0387	0	0.216781
b2783	0	0.216772
b2539	1	0.216771
b4339	0	0.216689
b3280	0	0.216676
b1358	1	0.216622
b3027	1	0.216584
b0380	0	0.216582
b1233	0	0.216575
b4209	0	0.216499
b0282	0	0.216487
b2543	0	0.216466
b0963	1	0.216457
b3156	1	0.216443
b0550	1	0.216149
b4302	1	0.216103
b0634	1	0.216074
b1792	1	0.215995
b2071	0	0.215992
b1060	0	0.215944
b1108	1	0.21581
b0175	1	0.215748
b3989	0	0.215698
b0999	1	0.215577
b1689	0	0.215379
b0791	1	0.215365
b3101	0	0.215218
b1205	1	0.215117
b1599	1	0.2151
b1819	0	0.214987
b3100	1	0.214924
b2088	0	0.210524
b0246	0	0.209566
b3455	0	0.209454
b0620	0	0.208531
b0044	0	0.208497
b3843	0	0.207088
b1983	0	0.207084
b2961	0	0.206846
b2993	1	0.20676
b2002	0	0.206122
b1027	1	0.206063
b3923	0	0.205957
b2005	1	0.205873
b0266	0	0.205755
b3059	0	0.205622
b1943	0	0.205529
b0540	1	0.205524
b0298	1	0.205349
b2713	0	0.205342
b2886	0	0.205143
b3113	0	0.204634
b1400	1	0.203723
b1080	0	0.203427
b4249	0	0.203348
b0265	1	0.203331
b0035	0	0.203238
b0995	1	0.203237
b1700	1	0.202658
b2022	0	0.202177
b1263	0	0.201996
b1105	0	0.201485
b3959	0	0.201254
b2516	0	0.201134
b0450	0	0.201066
b3774	0	0.200884
b3057	0	0.200295
b0739	0	0.200169
b3290	0	0.200019
b1945	0	0.199688
b2024	0	0.199546
b1948	0	0.199317
b4375	0	0.199283
b1075	0	0.199266
b2011	0	0.19913
b3095	1	0.198979
b3619	0	0.198933
b2081	0	0.198823
b1109	0	0.198823
b2830	0	0.19844
b2763	0	0.198353
b3941	0	0.19834
b0957	0	0.198134
b3620	0	0.198107
b1193	0	0.19809
b0498	1	0.19805
b3331	0	0.197858
b2818	0	0.197758
b2752	0	0.197758
b2499	0	0.197721
b2684	0	0.197595
b4173	0	0.19755
b3635	0	0.197522
b2407	0	0.197521
b1649	0	0.197448
b0892	0	0.197405
b0970	0	0.19733
b2320	0	0.197311
b2744	0	0.197099
b2026	0	0.197085
b1849	0	0.197079
b2288	0	0.197028
b1178	0	0.196973
b1104	0	0.196798
b3098	0	0.196754
b0280	0	0.196727
b0453	0	0.196699
b4397	0	0.196573
b0915	1	0.196541
b1272	0	0.196538
b2025	0	0.196458
b1097	0	0.196417
b3412	0	0.19638
b3873	0	0.196358
b2369	0	0.196277
b3697	0	0.19624
b0523	0	0.196222
b4128	0	0.196088
b1950	0	0.196065
b3376	0	0.196029
b2577	0	0.196029
b0072	0	0.195923
b0779	0	0.195894
b1071	0	0.195811
b1079	0	0.19572
b0391	0	0.195644
b1062	0	0.195643
b3387	0	0.195569
b0757	0	0.195554
b2143	0	0.195504
b4145	0	0.195359
b3740	0	0.195341
b1632	0	0.195255
b0806	0	0.195165
b0828	0	0.195116
b3812	0	0.194989
b1767	0	0.194942
b1585	0	0.194916
b2934	0	0.1949
b4178	0	0.194895
b2333	0	0.194866
b4182	0	0.194865
b0562	0	0.194837
b2123	0	0.194769
b0141	0	0.194718
b3383	0	0.194677
b0013	0	0.194661
b2021	0	0.194621
b3920	0	0.194567
b1991	0	0.194564
b1067	0	0.194509
b2979	0	0.194437
b0286	0	0.194429
b0121	0	0.194396
b3512	0	0.194392
b0137	0	0.194391
b4155	1	0.194307
b4099	0	0.194243
b2217	0	0.194211
b2428	0	0.194184
b2171	0	0.194126
b1072	0	0.194113
b4181	0	0.194098
b3696	0	0.194067
b3716	0	0.193977
b0028	0	0.193916
b1214	0	0.193802
b1951	0	0.193761
b3552	0	0.193755
b2548	0	0.193737
b1042	0	0.193694
b1043	0	0.193574
b2439	1	0.193502
b1041	0	0.193473
b3974	1	0.193357
b2971	0	0.193345
b0777	0	0.193338
b1148	0	0.19332
b0725	0	0.193284
b0224	0	0.193239
b1735	0	0.193152
b4011	0	0.193136
b1143	1	0.193057
b3217	0	0.193018
b1038	0	0.192969
b0412	0	0.192962
b0004	0	0.192905
b2705	0	0.192875
b0191	0	0.192804
b0331	0	0.19274
b1344	0	0.192718
b1304	0	0.192702
b1940	0	0.192682
b3958	1	0.192624
b1299	0	0.192605
b2313	1	0.192572
b2867	0	0.19257
b0122	1	0.1925
b1368	0	0.192437
b0769	0	0.192388
b0263	0	0.192369
b0128	0	0.192265
b3222	0	0.192262
b2603	0	0.192236
b0780	0	0.192221
b1565	1	0.192205
b0196	0	0.192201
b2922	0	0.192119
b2291	0	0.192099
b1703	0	0.191983
b0351	0	0.191963
b2339	0	0.191868
b1618	1	0.191864
b1055	0	0.191764
b0390	0	0.191745
b1228	1	0.191684
b1693	0	0.191554
b3621	1	0.191453
b0409	1	0.191383
b1085	1	0.191292
b1772	0	0.191158
b3818	0	0.191123
b2080	1	0.19108
b2650	1	0.19108
b3594	1	0.190997
b0285	1	0.190889
b1183	0	0.190872
b3808	0	0.190694
b3596	1	0.189451
b1091	1	0.189305
b1586	1	0.189005
b4048	1	0.18846
b4386	1	0.188255
b3639	1	0.187694
b3197	0	0.185593
b3347	0	0.175642
b3012	0	0.162268
b1476	0	0.162223
b4198	0	0.161321
b0982	0	0.160421
b2144	0	0.16034
b4113	0	0.160046
b0819	0	0.159758
b0399	0	0.159315
b4196	0	0.15923
b1119	0	0.159106
b0061	0	0.158451
b1158	0	0.158336
b0863	0	0.158143
b2312	0	0.157048
b1855	0	0.1563
b0058	1	0.155775
b1923	0	0.155518
b1686	1	0.155128
b3787	0	0.153558
b2028	0	0.153518
b2208	0	0.153344
b3011	0	0.153114
b3770	0	0.152665
b3612	0	0.152636
b1096	0	0.152361
b0006	0	0.152209
b3259	0	0.151931
b1875	0	0.151811
b2565	0	0.15175
b1922	0	0.151701
b3831	0	0.151684
b3784	0	0.15129
b2168	0	0.151138
b0393	0	0.151132
b3196	0	0.150982
b3600	0	0.150904
b2327	0	0.150859
b1266	0	0.150856
b3247	0	0.150827
b1959	0	0.15079
b0493	0	0.150768
b4049	0	0.150766
b3895	0	0.150742
b2243	0	0.150728
b2328	0	0.150686
b3413	0	0.150629
b2600	0	0.150604
b0618	0	0.150597
b2059	0	0.150567
b3163	0	0.150468
b2203	0	0.150431
b3700	0	0.150427
b3232	0	0.150263
b0613	0	0.15024
b0143	0	0.150226
b0307	0	0.150201
b3184	0	0.150194
b0764	0	0.150168
b1200	0	0.150158
b0109	0	0.150139
b2689	0	0.150057
b0759	0	0.150045
b2777	0	0.149953
b1857	0	0.149889
b2436	0	0.149846
b2113	0	0.14979
b2572	0	0.149695
b3499	0	0.149689
b1891	0	0.149645
b2794	0	0.14963
b2937	0	0.149615
b2581	0	0.149609
b0425	0	0.149566
b3786	0	0.149461
b3032	0	0.149442
b3965	0	0.149429
b3930	0	0.149316
b0786	0	0.149294
b0492	0	0.149273
b2812	0	0.149211
b4071	0	0.149183
b1035	0	0.149123
b0959	0	0.149069
b3963	0	0.149022
b2575	0	0.149021
b0763	0	0.149005
b2552	0	0.149001
b1280	0	0.148837
b0750	0	0.148836
b0308	0	0.148821
b0851	0	0.148754
b3346	0	0.148752
b3002	1	0.148727
b2831	0	0.148708
b3839	0	0.148679
b0337	0	0.148642
b0231	0	0.148497
b3397	0	0.148444
b3933	0	0.148444
b3194	0	0.148356
b1623	0	0.148319
b2945	0	0.148256
b2346	0	0.148237
b0781	0	0.148121
b2532	0	0.148078
b1870	0	0.148072
b0859	0	0.148044
b3727	0	0.147962
b3055	0	0.14788
b1971	0	0.147685
b2593	0	0.147651
b3790	0	0.147565
b2103	0	0.147406
b2304	1	0.14736
b2570	0	0.147281
b3375	0	0.147218
b3921	0	0.147155
b0475	1	0.147139
b2142	0	0.147032
b2496	1	0.147011
b1789	0	0.146974
b4374	0	0.146906
b1199	1	0.146865
b3653	0	0.146838
b1187	0	0.146668
b1944	1	0.146455
b1252	1	0.146387
b3850	1	0.145858
b0578	0	0.145207
b3997	1	0.144556
b1961	1	0.144458
b3802	0	0.143354
b3541	0	0.142214
b1278	0	0.141372
b0676	0	0.141083
b3137	0	0.140994
b3423	0	0.140525
b0826	0	0.140256
b0864	0	0.140037
b4072	0	0.140004
b2193	0	0.13991
b1917	0	0.139531
b3225	0	0.139421
b3235	0	0.139273
b3125	0	0.1389
b3195	0	0.138645
b0154	1	0.138633
b0660	0	0.138489
b3495	0	0.138466
b0652	1	0.138382
b3131	0	0.138356
b3463	1	0.138
b1302	0	0.137891
b3540	0	0.13759
b2708	0	0.137447
b3961	0	0.136656
b1246	1	0.134585
b4179	0	0.133801
b0089	1	0.131245
b0661	0	0.130922
b0002	0	0.130178
b1611	0	0.129754
b2592	0	0.1294
b1249	0	0.128357
b1816	0	0.128347
b4169	0	0.12822
b2234	1	0.127393
b2601	0	0.127204
b2935	1	0.126409
b1114	0	0.122501
b0427	0	0.120565
b1683	0	0.119729
b2210	0	0.118268
b4266	0	0.117871
b1394	0	0.117399
b2930	0	0.117073
b1766	0	0.116935
b1681	0	0.116695
b3835	1	0.116574
b1806	0	0.116359
b0431	0	0.11632
b0824	0	0.116271
b0277	0	0.116121
b0694	0	0.116102
b3271	0	0.116048
b2739	0	0.115945
b1549	0	0.115851
b0597	0	0.115814
b0560	0	0.115776
b1375	0	0.115715
b2799	0	0.115689
b3104	0	0.115611
b2986	0	0.115611
b2669	0	0.115565
b3946	0	0.115285
b2991	0	0.115196
b2354	0	0.115155
b3454	0	0.115106
b3587	0	0.115103
b0508	0	0.115059
b3103	0	0.115008
b0046	0	0.114999
b3264	0	0.114972
b3573	0	0.114871
b0571	0	0.114818
b1418	0	0.114714
b3009	0	0.114639
b3025	0	0.114629
b1155	0	0.114517
b4272	0	0.114468
b2162	0	0.1144
b0933	0	0.11439
b0248	0	0.114374
b1503	0	0.114334
b1608	0	0.11432
b0074	0	0.114305
b1539	0	0.114304
b0895	0	0.114171
b0879	0	0.114124
b1262	0	0.114019
b1076	0	0.113973
b0773	0	0.11397
b1913	0	0.113942
b3686	0	0.113876
b2646	1	0.113754
b1544	0	0.113678
b3506	1	0.113614
b3832	0	0.113503
b1161	1	0.113502
b2688	0	0.113413
b4170	0	0.11337
b2895	0	0.113299
b1629	0	0.113284
b2061	1	0.113102
b2676	0	0.113095
b2718	0	0.113071
b2733	0	0.113024
b0558	1	0.112887
b1081	0	0.112843
b0742	0	0.112773
b3960	0	0.112647
b2004	0	0.112565
b1195	0	0.112544
b3744	0	0.112417
b1589	1	0.11238
b2020	0	0.112108
b2276	0	0.112076
b2720	1	0.112072
b2963	0	0.111965
b3172	0	0.111886
b2813	0	0.111826
b2392	0	0.111823
b0810	1	0.111712
b0401	0	0.1116
b0767	0	0.111585
b3133	1	0.111568
b1852	1	0.111537
b2751	0	0.111382
b1880	0	0.111365
b4066	0	0.111318
b0054	1	0.111228
b0245	1	0.111129
b2435	0	0.111017
b1730	0	0.11098
b1938	0	0.110858
b3035	0	0.110833
b2352	0	0.11083
b1137	0	0.110762
b0136	0	0.110731
b3624	0	0.110676
b2703	0	0.110658
b1853	0	0.110635
b4058	0	0.110271
b0220	0	0.110164
b3117	0	0.109986
b3219	1	0.109974
b3121	0	0.109951
b1082	0	0.10982
b2097	0	0.109817
b3752	0	0.109806
b3087	0	0.109719
b1122	0	0.109702
b0192	0	0.109664
b1255	0	0.109656
b2913	0	0.10962
b2871	0	0.109587
b0243	0	0.109555
b4328	0	0.109551
b1888	0	0.109541
b1512	0	0.109531
b4309	0	0.109488
b3010	0	0.109411
b4280	0	0.109375
b2072	0	0.109313
b2181	0	0.109295
b2892	0	0.109277
b1753	1	0.109241
b2473	0	0.10924
b2459	0	0.109237
b0147	0	0.109132
b2807	0	0.109126
b0356	0	0.109098
b4241	0	0.109093
b0223	0	0.109052
b2174	0	0.109022
b4366	0	0.109018
b0711	0	0.10901
b3680	0	0.109009
b0834	0	0.108999
b0217	0	0.108973
b1516	0	0.108957
b0787	0	0.108945
b1606	0	0.108921
b2128	0	0.108908
b0213	0	0.1089
b1790	0	0.108892
b4190	0	0.108881
b1707	0	0.108879
b2347	0	0.108822
b1012	0	0.108819
b3393	0	0.108791
b1520	0	0.108736
b1127	0	0.10873
b2857	0	0.108724
b3631	0	0.108718
b4360	0	0.108706
b3040	0	0.108694
b3693	0	0.108688
b1325	0	0.108679
b1313	0	0.108646
b0146	0	0.108639
b3909	0	0.108638
b0138	0	0.108621
b1733	0	0.108601
b1136	0	0.108596
b4379	0	0.108592
b3332	0	0.108587
b3566	0	0.108586
b1428	0	0.108582
b0494	0	0.108573
b1147	0	0.108565
b0349	0	0.108561
b2989	0	0.108555
b3708	0	0.108533
b1462	0	0.10852
b3329	0	0.108519
b3618	0	0.108498
b2111	1	0.108465
b0158	0	0.108461
b3051	0	0.108461
b0144	0	0.108432
b2664	0	0.108415
b2194	0	0.108413
b1361	0	0.10839
b1111	0	0.108387
b4371	0	0.10838
b2950	0	0.108371
b1921	0	0.108368
b1414	0	0.108365
b1867	0	0.108361
b2755	0	0.10832
b0715	0	0.108319
b4335	0	0.108317
b1908	0	0.108314
b1384	0	0.108311
b1008	0	0.108306
b2301	0	0.108298
b0534	0	0.108298
b0611	0	0.108291
b4303	0	0.108252
b1040	0	0.108228
b0885	0	0.10822
b2131	0	0.108204
b3875	0	0.10819
b1298	0	0.108175
b0326	0	0.108167
b2769	0	0.108156
b2753	0	0.108155
b2970	0	0.108152
b3629	0	0.108139
b1121	0	0.108133
b2578	0	0.108128
b1194	0	0.108126
b0339	0	0.108107
b4377	0	0.108107
b0638	0	0.108086
b2738	0	0.108083
b1973	0	0.108072
b4285	0	0.108071
b0375	0	0.10806
b2431	0	0.108051
b2050	0	0.108045
b1694	0	0.108043
b3823	0	0.108029
b2458	0	0.108027
b4076	0	0.108026
b1180	1	0.108025
b3141	0	0.108022
b3279	0	0.108019
b4395	0	0.108016
b0348	0	0.108015
b2899	0	0.108
b0782	0	0.107987
b0906	0	0.107975
b2099	0	0.107972
b1182	0	0.107971
b4037	0	0.107971
b4078	0	0.10797
b2969	0	0.107956
b1647	0	0.107953
b1146	1	0.107937
b3262	0	0.107935
b2275	0	0.10792
b1916	0	0.107917
b2460	0	0.10791
b0952	0	0.107896
b1844	0	0.107889
b1751	0	0.107882
b2790	0	0.107871
b2360	0	0.10787
b3944	0	0.107868
b3031	0	0.107865
b1488	0	0.107863
b0804	0	0.10786
b1317	0	0.107854
b1674	0	0.107853
b0807	0	0.107842
b1517	0	0.107842
b2757	0	0.107839
b1533	0	0.107828
b0368	0	0.107824
b3719	1	0.107824
b1315	0	0.107813
b0334	0	0.107805
b0840	0	0.107798
b0352	0	0.107795
b0019	0	0.107777
b2173	0	0.107775
b0155	0	0.107773
b1301	0	0.107764
b4306	0	0.107752
b0975	1	0.107745
b1120	0	0.107743
b0328	0	0.10773
b2611	0	0.107715
b2521	0	0.107708
b0814	0	0.107708
b2916	0	0.107704
b0310	0	0.107701
b1443	1	0.107698
b0408	1	0.107697
b0943	0	0.107688
b0936	0	0.107685
b0813	0	0.107677
b3487	0	0.107677
b0592	1	0.107677
b0604	0	0.107672
b4039	0	0.10767
b0261	0	0.107666
b3207	0	0.107666
b0689	0	0.10766
b1610	1	0.107656
b0655	0	0.10765
b3034	0	0.107649
b2052	0	0.107648
b0129	1	0.107647
b2455	0	0.107643
b2119	0	0.107637
b1256	0	0.107632
b0350	0	0.107624
b1768	0	0.107619
b2044	0	0.107608
b0313	0	0.107608
b3355	0	0.107608
b1992	0	0.107601
b2420	0	0.107599
b3698	0	0.107579
b2440	0	0.107577
b0858	0	0.107568
b3785	0	0.107555
b2701	0	0.107554
b2038	0	0.107543
b0947	0	0.107537
b2670	0	0.10752
b0038	0	0.107517
b4034	0	0.107513
b3937	0	0.107509
b0944	0	0.107497
b3525	0	0.107495
b3472	0	0.107487
b0236	0	0.107479
b1862	0	0.107474
b2485	0	0.107471
b1897	0	0.107465
b3152	1	0.107462
b2475	0	0.107457
b0292	0	0.10745
b1303	0	0.107448
b4322	0	0.107436
b2659	0	0.107434
b3773	0	0.107434
b1011	1	0.107431
b3577	0	0.107428
b1353	0	0.107427
b0404	0	0.107397
b1526	0	0.107374
b3562	0	0.107367
b1535	0	0.107362
b1449	0	0.107346
b3096	1	0.107344
b1727	0	0.107343
b2169	0	0.107343
b4216	0	0.107341
b4394	0	0.107331
b2966	0	0.107323
b0317	0	0.107312
b2824	0	0.107305
b4092	0	0.107277
b2163	1	0.10727
b1239	0	0.107268
b3910	0	0.107263
b3688	0	0.107263
b3885	0	0.107252
b3158	0	0.10725
b1559	0	0.107249
b0901	0	0.107246
b1234	0	0.107244
b2522	0	0.107229
b2027	0	0.107228
b1423	0	0.107226
b2479	1	0.107225
b1846	1	0.107223
b2958	0	0.107217
b0546	0	0.107215
b2454	0	0.107214
b3585	0	0.107214
b4212	0	0.107205
b1018	0	0.107196
b1342	0	0.107195
b3723	0	0.107191
b0800	0	0.107171
b0675	0	0.107171
b0102	0	0.107166
b0482	1	0.107164
b3632	0	0.10716
b3421	0	0.107156
b1004	0	0.107155
b1434	1	0.107152
b0614	0	0.107137
b1958	0	0.107133
b2729	0	0.107127
b1068	0	0.107123
b3879	0	0.107119
b2541	0	0.107117
b1059	0	0.107105
b1192	0	0.107098
b3159	0	0.107097
b3084	0	0.107097
b1152	0	0.107085
b3456	0	0.107083
b2452	0	0.107081
b0283	0	0.107081
b4330	0	0.107077
b3534	0	0.107072
b0293	0	0.107071
b3504	0	0.107069
b1330	0	0.107054
b4351	0	0.10705
b2432	0	0.107048
b3715	0	0.107034
b2057	0	0.107032
b3371	0	0.107032
b1356	1	0.107032
b2602	0	0.107025
b3572	0	0.107024
b3896	0	0.107024
b2905	0	0.10702
b3810	0	0.10701
b0476	0	0.107002
b2896	0	0.106994
b3120	0	0.106993
b0503	0	0.106991
b1037	0	0.10699
b1747	1	0.106987
b0977	0	0.10697
b0998	1	0.106961
b0870	0	0.106952
b1408	0	0.106951
b0209	0	0.106951
b1780	0	0.106947
b2184	0	0.106942
b1752	0	0.106939
b1881	0	0.106937
b2388	0	0.106931
b1009	0	0.106927
b2213	0	0.106926
b3013	0	0.10692
b2073	1	0.106916
b1640	0	0.106909
b0712	0	0.106907
b3998	0	0.106897
b4352	0	0.106897
b4013	0	0.106891
b3888	0	0.106888
b4403	0	0.106887
b2992	0	0.106876
b0752	0	0.106868
b1057	0	0.106867
b2500	0	0.106866
b2250	0	0.106865
b1431	0	0.106865
b2239	0	0.106864
b0162	0	0.106863
b3226	1	0.106852
b0595	0	0.10685
b2033	0	0.10685
b2104	0	0.106843
b2055	0	0.106837
b2102	0	0.106832
b0346	0	0.106824
b1750	0	0.10682
b3565	0	0.106814
b3828	0	0.106812
b2825	0	0.106808
b1540	0	0.106806
b3268	0	0.106799
b0152	0	0.106795
b1371	0	0.106787
b3157	0	0.106772
b2679	0	0.106761
b0519	0	0.106752
b0875	0	0.106746
b2798	0	0.106742
b4084	0	0.106738
b0297	0	0.106724
b2150	1	0.106719
b1877	0	0.106711
b1034	1	0.106703
b0520	1	0.106701
b1531	1	0.106701
b3614	0	0.10669
b1406	0	0.10669
b4364	0	0.106663
b0601	0	0.106646
b2016	0	0.10664
b3630	0	0.106635
b2921	0	0.106628
b1145	1	0.106623
b1578	1	0.106616
b0795	0	0.106597
b2880	1	0.106584
b0872	0	0.106583
b3918	0	0.106554
b0278	0	0.106549
b1064	0	0.106542
b4148	0	0.10654
b3451	0	0.106538
b3712	0	0.106527
b0020	0	0.106527
b4139	0	0.106525
b2307	0	0.106517
b2272	0	0.106495
b3825	0	0.106489
b2101	0	0.106482
b3883	0	0.106476
b0958	0	0.106475
b0064	0	0.106473
b4388	0	0.106468
b1297	0	0.106462
b0647	0	0.106456
b0516	0	0.106455
b1036	1	0.106452
b0452	0	0.106432
b2186	0	0.10643
b1604	0	0.10643
b2586	0	0.106421
b1884	1	0.106403
b2268	0	0.106397
b1756	1	0.10638
b0097	1	0.106337
b1843	0	0.106336
b0761	0	0.106329
b1349	0	0.106325
b1935	0	0.106313
b1477	1	0.106272
b2727	0	0.106268
b2583	0	0.106229
b1257	0	0.106214
b3881	0	0.106204
b3353	0	0.106164
b1013	0	0.10616
b3553	0	0.10614
b0964	0	0.106125
b0228	0	0.106116
b4055	0	0.106114
b2258	0	0.106105
b2054	0	0.106098
[truncated: 1,570 more rows]

## Sheet: ec_genprot_no
orf_id	essential	probability of being essential
b3318	1	0.986155
b4203	0	0.986085
b0415	1	0.985985
b2609	1	0.985933
b2606	1	0.985909
b0471	0	0.985879
b3986	1	0.985756
b2518	1	0.985744
b2529	1	0.985723
b4200	1	0.985714
b1716	1	0.985703
b3985	1	0.9856
b3301	1	0.985594
b3230	1	0.985576
b0156	0	0.985523
b3306	1	0.98532
b3165	1	0.985317
b3311	1	0.985173
b2579	1	0.984956
b2417	0	0.979085
b2415	0	0.978788
b2185	1	0.977226
b3342	1	0.973326
b1654	1	0.972556
b0741	0	0.969926
b0178	0	0.969146
b3231	1	0.964706
b3315	0	0.961419
b3950	0	0.961375
b0440	0	0.960948
b4195	0	0.960421
b3181	0	0.960404
b4142	1	0.960272
b3303	1	0.960087
b3308	0	0.959944
b3731	1	0.95987
b2457	0	0.959818
b3309	1	0.959746
b3304	1	0.959262
b3321	1	0.958812
b1743	0	0.958761
b4108	0	0.958756
b0170	1	0.958638
b0474	1	0.958115
b2387	1	0.957659
b4226	1	0.957161
b4243	1	0.953992
b3982	0	0.941017
b0023	1	0.938987
b3649	0	0.938033
b2343	0	0.931258
b3313	0	0.928627
b3314	0	0.927559
b3349	1	0.926231
b3781	0	0.925802
b3609	1	0.925778
b4000	0	0.921214
b3860	1	0.920788
b1518	0	0.916478
b0125	0	0.914919
b1028	0	0.913943
b1167	0	0.913667
b1042	0	0.913626
b4283	0	0.913185
b1166	0	0.913059
b2638	0	0.91301
b2007	0	0.912844
b2105	1	0.912767
b0836	0	0.912727
b1074	0	0.912651
b0573	0	0.912554
b1438	1	0.912507
b0783	0	0.912388
b1383	0	0.912144
b3298	1	0.91209
b1073	0	0.911669
b3858	0	0.911603
b0435	0	0.911419
b0784	0	0.911389
b0329	0	0.911381
b3964	0	0.911286
b2325	0	0.911225
b4338	0	0.911153
b0083	1	0.910891
b0392	0	0.910884
b4047	1	0.910813
b2094	0	0.910719
b2031	0	0.910596
b1045	0	0.910549
b0912	0	0.910478
b3228	0	0.910466
b0926	1	0.910419
b3928	1	0.910298
b2746	1	0.910273
b4168	1	0.910248
b2629	0	0.910204
b0738	0	0.910004
b0881	1	0.909994
b1825	0	0.909875
b3836	0	0.909835
b1308	1	0.909819
b3887	0	0.9098
b3563	0	0.909764
b1892	0	0.909731
b3074	0	0.909704
b3022	0	0.909681
b3239	1	0.909658
b3610	0	0.909619
b4225	0	0.909553
b2990	1	0.909551
b3345	1	0.90955
b3769	0	0.9093
b1282	0	0.909292
b3221	0	0.90913
b2197	1	0.909121
b1364	0	0.909035
b1882	0	0.908999
b3489	0	0.908882
b1839	1	0.908852
b2998	0	0.908815
b0866	1	0.908809
b3310	1	0.9088
b4217	0	0.9088
b3889	0	0.908799
b1332	1	0.908689
b3378	0	0.90853
b2112	0	0.908518
b2266	0	0.908408
b0442	1	0.908354
b0556	0	0.908211
b2139	0	0.90819
b3170	1	0.90819
b2124	0	0.908058
b4140	0	0.907975
b1103	0	0.907839
b3764	0	0.907786
b1738	1	0.907763
b1112	0	0.907634
b2671	0	0.907585
b0187	0	0.907455
b1365	0	0.90738
b2462	0	0.907341
b1306	1	0.907291
b0180	1	0.907273
b2456	1	0.907255
b4251	1	0.90713
b1863	1	0.907111
b0736	1	0.9071
b0416	1	0.907064
b2207	0	0.907003
b3344	1	0.90686
b1563	1	0.906823
b1362	0	0.90678
b3467	1	0.906696
b2618	1	0.906556
b1555	1	0.906533
b3736	1	0.906246
b1874	1	0.906177
b4127	0	0.906166
b0850	1	0.905945
b1165	0	0.905883
b1718	1	0.905811
b0817	1	0.905808
b3190	0	0.90578
b3316	1	0.905525
b0232	0	0.905408
b1736	1	0.904911
b2665	1	0.904122
b3305	1	0.902185
b3807	0	0.890938
b3366	0	0.887915
b2614	1	0.887752
b0525	1	0.887249
b0954	1	0.884733
b1237	1	0.876525
b1219	0	0.874438
b3576	0	0.87425
b0163	0	0.871963
b3448	0	0.871918
b0843	0	0.871394
b3203	0	0.870991
b2419	0	0.87064
b2376	0	0.870378
b0226	0	0.869655
b1273	0	0.869469
b3775	0	0.869414
b2910	0	0.869324
b2658	0	0.869189
b1351	0	0.868885
b1251	0	0.86883
b2683	0	0.868722
b0218	0	0.868656
b2495	0	0.868613
b1010	1	0.868464
b0685	0	0.868423
b3206	0	0.868156
b3129	0	0.868095
b3555	0	0.867941
b3029	0	0.867777
b3677	0	0.867472
b1481	0	0.867376
b0370	0	0.867376
b1142	0	0.867317
b0364	1	0.867306
b0631	0	0.867276
b1536	0	0.867199
b3929	0	0.867182
b1379	1	0.867096
b2667	0	0.866689
b1258	0	0.86648
b1946	1	0.866464
b3503	0	0.866423
b1903	0	0.866332
b1295	0	0.866256
b0481	0	0.866156
b0617	0	0.866019
b0357	1	0.86594
b3097	0	0.865903
b0189	0	0.865504
b3842	0	0.865482
b3446	0	0.865467
b0610	0	0.865332
b3261	1	0.865314
b1470	0	0.865305
b1171	0	0.865275
b3777	0	0.865257
b0050	0	0.865153
b3134	1	0.865029
b2597	0	0.864669
b3634	1	0.864648
b1787	0	0.864633
b2448	0	0.864508
b1172	0	0.864363
b3180	0	0.864333
b2359	0	0.864228
b1947	0	0.864157
b3743	0	0.863974
b1949	0	0.863956
b0502	0	0.863888
b3155	1	0.863807
b3237	1	0.863678
b4023	0	0.863517
b1144	1	0.862558
b1936	0	0.862473
b3036	0	0.86233
b3640	1	0.862123
b3291	1	0.861613
b2713	0	0.861025
b3443	0	0.860695
b1472	1	0.860095
b3481	0	0.860015
b1324	0	0.859537
b2673	1	0.859202
b3287	1	0.858858
b0814	0	0.858721
b2085	0	0.848165
b2093	0	0.845192
b1177	0	0.845086
b3953	0	0.843063
b2510	0	0.842255
b2904	0	0.842065
b3922	0	0.841785
b2525	1	0.84143
b1088	0	0.841421
b0443	0	0.841311
b0956	0	0.841305
b4277	0	0.841165
b2434	0	0.841117
b1760	0	0.840943
b1679	0	0.840721
b3663	0	0.840673
b3021	1	0.84063
b4247	0	0.840319
b0682	1	0.840155
b0549	1	0.840108
b1600	0	0.840036
b3191	0	0.839954
b0233	0	0.839618
b0099	0	0.839544
b0384	0	0.839303
b4201	1	0.83925
b2999	0	0.839121
b0965	1	0.838823
b1832	0	0.83871
b4075	0	0.838672
b3343	1	0.838635
b4224	1	0.838585
b0510	0	0.83843
b3675	0	0.838403
b2563	1	0.8384
b0721	0	0.838187
b1731	0	0.838082
b1366	0	0.838026
b3981	0	0.837872
b4222	0	0.837737
b4057	0	0.837559
b0235	0	0.837351
b1556	1	0.837316
b2294	0	0.837295
b0722	0	0.837202
b1279	1	0.837092
b2782	0	0.83692
b0968	0	0.836702
b2754	0	0.836666
b1795	0	0.836592
b2725	0	0.836575
b1427	1	0.836515
b2295	0	0.836292
b0976	0	0.836245
b2792	0	0.836196
b2748	1	0.836187
b2698	0	0.83614
b3611	0	0.836093
b1928	0	0.835892
b3242	0	0.835886
b1847	0	0.835725
b4252	0	0.835648
b3322	0	0.835617
b0550	1	0.835371
b1765	1	0.835278
b3024	0	0.835256
b0327	0	0.83524
b0456	1	0.835236
b4393	0	0.835234
b4050	1	0.835079
b0505	1	0.834996
b4090	0	0.834834
b3058	0	0.834767
b3068	0	0.83438
b1607	0	0.834292
b2959	1	0.834233
b0735	0	0.834165
b0234	0	0.834124
b0483	1	0.834099
b1848	1	0.834015
b0255	0	0.83377
b0785	0	0.833638
b2783	0	0.833596
b0119	0	0.833591
b2759	0	0.833479
b4056	0	0.833463
b2749	0	0.833459
b1993	0	0.833417
b0543	0	0.833286
b2267	1	0.833086
b1726	0	0.833065
b2717	1	0.832944
b2051	0	0.832801
b3154	1	0.832683
b3033	1	0.832627
b3280	0	0.832584
b0468	1	0.832577
b1568	0	0.832527
b1599	1	0.832391
b3307	1	0.832307
b3156	1	0.832208
b1358	1	0.831948
b2009	1	0.831729
b2897	1	0.831695
b0005	0	0.831017
b1205	1	0.830574
b2423	1	0.829771
b4384	0	0.829649
b4373	1	0.829583
b2559	1	0.82892
b0240	0	0.828899
b0380	0	0.82872
b3989	0	0.828671
b0048	1	0.828486
b1865	1	0.827093
b0605	0	0.826229
b2553	0	0.825436
b3687	0	0.823387
b3923	0	0.821683
b3113	0	0.821531
b1684	1	0.820566
b4128	0	0.819696
b4147	1	0.819555
b0298	1	0.81953
b2531	0	0.819061
b1104	0	0.818365
b0391	0	0.817898
b0450	0	0.817225
b0540	1	0.817011
b3866	0	0.816826
b0078	0	0.816542
b1041	0	0.816451
b3317	1	0.816285
b1043	0	0.815578
b4172	1	0.815262
b0028	0	0.814806
b4181	0	0.814151
b0498	1	0.814033
b0426	0	0.813778
b1183	0	0.813688
b4397	0	0.813579
b3320	1	0.812368
b4178	0	0.812277
b0191	0	0.812129
b2934	0	0.811981
b4011	0	0.811103
b1148	0	0.80999
b1646	0	0.809849
b1228	1	0.809779
b0725	0	0.808575
b2619	1	0.806182
b3005	0	0.799008
b1887	1	0.795965
b3193	0	0.795027
b3748	0	0.794223
b0938	0	0.793796
b0942	0	0.793414
b1482	0	0.79288
b2900	1	0.792395
b0222	0	0.790738
b1110	0	0.789863
b2461	0	0.788898
b0684	0	0.788352
b0803	0	0.780211
b0340	1	0.780173
b0889	0	0.780011
b0172	1	0.779957
b0683	0	0.779747
b2236	0	0.778911
b0523	0	0.778873
b2540	1	0.778687
b2562	0	0.778071
b2445	0	0.777817
b3507	0	0.777086
b1904	0	0.776416
b4030	1	0.776139
b2314	0	0.775927
b0183	1	0.775823
b3606	0	0.775564
b3119	1	0.77529
b0145	0	0.774139
b0961	0	0.773815
b3550	0	0.773666
b3077	0	0.773425
b1869	0	0.772667
b4347	0	0.772068
b4012	0	0.771748
b0379	1	0.771334
b1070	0	0.771305
b2251	0	0.770541
b1810	0	0.77047
b1970	0	0.770438
b1021	0	0.770353
b1667	1	0.770221
b2444	1	0.770018
b1289	0	0.769901
b0429	1	0.769576
b0454	0	0.76947
b3901	0	0.769123
b0458	0	0.769098
b2620	0	0.769093
b1759	0	0.768706
b3742	0	0.768375
b2399	0	0.768284
b2635	0	0.768127
b3400	0	0.76798
b1141	0	0.767926
b2765	0	0.767304
b4362	1	0.767256
b3938	0	0.76688
b3328	0	0.766813
b3817	0	0.766744
b3466	1	0.766626
b4152	0	0.766552
b0131	0	0.766046
b2303	0	0.76554
b0691	0	0.765494
b1942	1	0.765459
b0798	1	0.765331
b4188	0	0.765302
b2398	0	0.764943
b1253	1	0.764943
b2480	0	0.764936
b1809	1	0.764882
b3459	0	0.764855
b0579	0	0.764845
b1926	0	0.764697
b2446	1	0.764645
b1039	1	0.764631
b4281	0	0.764358
b0214	1	0.764294
b2674	1	0.76417
b2706	0	0.76407
b3495	0	0.76361
b4101	0	0.763586
b4248	0	0.763332
b2543	0	0.763309
b0659	1	0.763131
b0966	0	0.763109
b3557	0	0.763029
b2209	0	0.762687
b3406	0	0.76265
b4137	0	0.762637
b1583	0	0.762631
b1060	0	0.762364
b2949	1	0.762362
b2471	1	0.761607
b4259	1	0.761543
b2088	0	0.761534
b1570	1	0.760844
b3188	0	0.760831
b4302	1	0.760639
b0624	1	0.760364
b0999	1	0.760214
b0469	1	0.759777
b0282	0	0.75929
b1061	0	0.759205
b1051	1	0.759157
b1448	1	0.758905
b1792	1	0.756485
b0963	1	0.756475
b3100	1	0.755915
b0266	0	0.755708
b2811	1	0.75559
b2002	0	0.754685
b0636	1	0.754549
b0812	0	0.751677
b2005	1	0.750223
b3098	0	0.75007
b1027	1	0.745946
b1071	0	0.744483
b2533	1	0.743892
b3217	0	0.742938
b1641	0	0.742015
b1038	0	0.740751
b0806	0	0.739625
b3512	0	0.739538
b2123	0	0.739515
b1925	0	0.738536
b1178	0	0.734298
b0263	0	0.734202
b0122	1	0.733797
b0551	0	0.733547
b2859	0	0.733017
b0257	0	0.73296
b3818	0	0.732952
b0034	0	0.732261
b2281	0	0.732192
b3494	0	0.73184
b1554	0	0.731681
b1181	0	0.731466
b3596	1	0.731407
b0848	0	0.731202
b3382	0	0.730374
b2058	0	0.730287
b0410	0	0.730243
b0547	1	0.730107
b3233	0	0.729831
b2084	0	0.729427
b2299	0	0.728768
b1582	1	0.728412
b2732	1	0.728361
b1151	0	0.728142
b2326	0	0.727835
b1565	1	0.727279
b2080	1	0.726482
b1960	0	0.725899
b4158	1	0.725789
b2259	0	0.723225
b0044	0	0.722408
b3027	1	0.721414
b1597	0	0.721023
b3204	1	0.719072
b0753	0	0.71751
b3908	0	0.716805
b0987	1	0.715562
b1566	0	0.713265
b3932	0	0.713256
b3042	0	0.71189
b0557	0	0.711397
b2886	0	0.711215
b2335	0	0.70503
b2669	0	0.704312
b3292	0	0.704311
b2718	0	0.703328
b1155	0	0.703297
b3587	0	0.702006
b2354	0	0.702003
b0046	0	0.701228
b3686	0	0.700782
b0560	0	0.697832
b1143	1	0.696773
b3808	0	0.694279
b1085	1	0.693559
b4272	0	0.693423
b0236	0	0.692252
b4148	0	0.691976
b0952	0	0.691829
b1195	0	0.691594
b1935	0	0.690677
b2650	1	0.690616
b2830	0	0.690434
b2857	0	0.689269
b1531	1	0.688779
b1371	0	0.688219
b0702	1	0.687646
b2288	0	0.687556
b2807	0	0.687315
b0228	0	0.687278
b3713	0	0.686934
b1584	0	0.686878
b3341	0	0.686812
b2968	0	0.6864
b1412	1	0.686182
b1878	0	0.685711
b2992	0	0.685496
b2790	0	0.684292
b3790	0	0.68402
b3562	0	0.682744
b2313	1	0.682374
b1196	0	0.681491
b3850	1	0.680248
b0729	0	0.679266
b3921	0	0.678911
b1396	0	0.672806
b0418	1	0.668287
b0388	0	0.665004
b4286	1	0.662317
b1841	0	0.661986
b1530	0	0.661047
b4274	0	0.659775
b3319	1	0.659142
b2334	0	0.657473
b0169	1	0.657303
b1710	1	0.651427
b2438	0	0.650486
b0190	0	0.649264
b3676	0	0.647235
b0081	0	0.647077
b1248	0	0.646674
b2527	1	0.64447
b1213	1	0.644075
b1642	0	0.644025
b3739	0	0.642554
b1134	0	0.642391
b3809	1	0.642027
b3284	0	0.64093
b2433	0	0.640834
b2944	0	0.63984
b3441	0	0.638921
b2237	0	0.637512
b0027	1	0.637384
b2767	0	0.63709
b1837	0	0.636682
b1523	1	0.636541
b0918	1	0.635965
b3900	0	0.635384
b0200	0	0.635272
b0287	0	0.634788
b1160	1	0.634585
b0791	1	0.634231
b2375	1	0.633531
b2854	1	0.633277
b0461	0	0.63324
b4237	0	0.633155
b3135	0	0.632996
b2690	0	0.631671
b1233	0	0.631087
b2274	0	0.630869
b1066	0	0.630075
b1689	0	0.628249
b2333	0	0.626936
b3838	0	0.625859
b2993	1	0.625528
b2582	1	0.625109
b2971	0	0.623896
b0687	1	0.623329
b0246	0	0.620859
b0459	0	0.619659
b1850	0	0.618794
b1700	1	0.61607
b1400	1	0.612143
b0022	1	0.611347
b0265	1	0.611159
b1549	0	0.610577
b3104	0	0.607922
b0982	0	0.606463
b3103	0	0.605788
b1375	0	0.604871
b1544	0	0.604313
b0437	0	0.601761
b0196	0	0.600082
b2412	1	0.599683
b2922	0	0.599066
b3339	1	0.598604
b0013	0	0.598456
b1122	0	0.597497
b0773	0	0.597451
b2476	0	0.596168
b2646	1	0.596038
b2670	0	0.595891
b4244	0	0.595749
b3133	1	0.595719
b2602	0	0.595343
b1161	1	0.594726
b3444	1	0.592951
b4189	0	0.592196
b2586	0	0.591507
b1618	1	0.590179
b4394	0	0.588584
b3688	0	0.588584
b0245	1	0.588214
b0436	0	0.587943
b0958	0	0.587202
b0147	0	0.58705
b3096	1	0.585527
b1257	0	0.583677
b1477	1	0.583287
b1356	1	0.583167
b1586	1	0.58171
b2926	1	0.580879
b4307	0	0.577655
b2339	0	0.577425
b4143	1	0.577101
b1376	0	0.573276
b2868	0	0.571202
b2467	0	0.569629
b1267	0	0.568939
b0215	1	0.563979
b4329	0	0.56032
b1895	1	0.559451
b1724	1	0.559116
b3573	0	0.558894
b2353	0	0.557885
b0607	0	0.556875
b2539	1	0.553833
b3130	0	0.553211
b2991	0	0.552016
b3642	0	0.550924
b1686	1	0.5506
b2071	0	0.550136
b1157	0	0.548769
b0354	0	0.54762
b2203	0	0.547363
b1861	0	0.546034
b0580	0	0.545996
b2061	1	0.545808
b1288	1	0.544726
b4378	1	0.543477
b3414	0	0.543168
b2912	0	0.542057
b3085	0	0.541852
b2208	0	0.541665
b2720	1	0.541339
b1820	0	0.541281
b1146	1	0.540625
b2570	0	0.540178
b2181	0	0.539987
b3856	0	0.539697
b4234	0	0.539223
b3099	0	0.537021
b3995	1	0.536631
b1254	1	0.536095
b2361	0	0.535939
b3071	0	0.535402
b2668	1	0.53443
b0129	1	0.533712
b1648	1	0.532835
b2331	0	0.532756
b2824	0	0.532478
b0071	0	0.532129
b0467	1	0.530385
b3028	0	0.528659
b0103	1	0.527567
b1357	1	0.526659
b0142	1	0.526574
b0280	0	0.525699
b1204	1	0.52559
b0171	1	0.520543
b0247	0	0.518908
b1708	0	0.509843
b1391	0	0.506665
b4249	0	0.506503
b4196	0	0.50538
b0110	0	0.505016
b0555	0	0.504636
b3090	0	0.50257
b0988	1	0.491152
b2369	0	0.489664
b3648	1	0.482638
b0197	0	0.478407
b0946	0	0.477524
b2287	0	0.477475
b0728	0	0.477332
b0704	1	0.475934
b2202	0	0.475314
b3360	0	0.474851
b0387	0	0.473855
b3552	0	0.470763
b1864	1	0.470343
b1108	1	0.470028
b0220	0	0.459599
b2054	0	0.458568
b2111	1	0.457139
b0782	0	0.457054
b1434	1	0.455026
b0846	1	0.451862
b0248	0	0.447453
b1476	0	0.447032
b2004	0	0.445459
b2689	0	0.44058
b3601	0	0.439646
b3002	1	0.439168
b2896	0	0.438539
b3393	0	0.43851
b0858	0	0.437202
b3157	0	0.436755
b4212	0	0.434517
b3698	0	0.434496
b0739	0	0.43311
b1238	1	0.433012
b2473	0	0.43163
b4381	0	0.430935
b2960	0	0.430744
b1147	0	0.429539
b3249	0	0.428931
b3885	0	0.428666
b3179	0	0.428424
b3910	0	0.428108
b2033	0	0.427946
b3034	0	0.427248
b0901	0	0.426797
b3397	0	0.426794
b2513	0	0.426563
b1877	0	0.426339
b2038	0	0.425972
b2101	0	0.425336
b2250	0	0.425314
b3963	0	0.423508
b1034	1	0.422672
b2699	0	0.421432
b2608	1	0.421349
b3770	0	0.419653
b0210	1	0.418922
b1912	1	0.418429
b0727	1	0.412592
b0622	0	0.412373
b2639	0	0.411973
b3363	0	0.411904
b3831	0	0.411033
b2551	1	0.41001
b4322	0	0.409518
b3559	1	0.409068
b2460	0	0.407625
b1905	0	0.406681
b2929	0	0.404823
b2564	1	0.404386
b3445	0	0.404137
b3394	0	0.403877
b1914	0	0.403715
b2490	0	0.403571
b1007	0	0.403233
b3386	1	0.402634
b0021	0	0.400986
b3041	1	0.399189
b0108	0	0.398535
b2889	0	0.398113
b3192	0	0.397695
b1430	0	0.397511
b2637	0	0.397433
b3844	0	0.397098
b0264	0	0.394746
b3282	0	0.394298
b3980	1	0.393788
b2318	0	0.392949
b3461	1	0.392219
b1742	1	0.391316
b1662	1	0.390349
b0274	0	0.388779
b1450	0	0.386918
b1185	0	0.385064
b2560	0	0.383151
b2743	0	0.381866
b3834	0	0.381083
b0185	1	0.380656
b0276	0	0.380614
b3361	0	0.380378
b1758	0	0.379504
b3385	0	0.379226
b2293	0	0.379083
b2317	0	0.378621
b2280	0	0.378033
b1962	0	0.377643
b2300	0	0.37739
b1932	0	0.377192
b2200	0	0.37713
b3592	0	0.376927
b2195	0	0.376454
b1340	1	0.376115
b0055	0	0.37558
b0626	0	0.375512
b4339	0	0.375289
b0867	1	0.372976
b3497	0	0.372772
b2909	1	0.371749
b3717	0	0.371477
b1503	0	0.369757
b3549	0	0.369079
b1779	1	0.367727
b0558	1	0.367625
b0411	0	0.366776
b2023	0	0.365426
b1299	0	0.364469
b2450	1	0.36428
b1077	0	0.362682
b0453	0	0.36039
b2439	1	0.356269
b0351	0	0.356169
b0009	1	0.355084
b0317	0	0.351507
b2605	0	0.350505
b3329	0	0.350078
b2107	0	0.348806
b2498	0	0.348365
b1944	1	0.348322
b4182	0	0.347954
b2895	0	0.347791
b2603	0	0.347315
b0390	0	0.34518
b3177	0	0.343209
b1682	0	0.343081
b0923	1	0.342501
b0910	1	0.342092
b3716	0	0.341694
b3638	0	0.340813
b3577	0	0.34071
b1304	0	0.339435
b2066	0	0.339392
b3043	0	0.337816
b2567	1	0.337465
b3506	1	0.33537
b1504	0	0.335049
b2272	0	0.333748
b0224	0	0.332673
b0058	1	0.332197
b1789	0	0.330779
b0863	0	0.328591
b4175	0	0.327385
b1973	0	0.327039
b3937	0	0.326969
b0601	0	0.32642
b1867	0	0.325685
b1447	1	0.32497
b0294	0	0.324857
b0647	0	0.324225
b4002	1	0.324141
b3236	0	0.323825
b0597	0	0.323799
b0578	0	0.323718
b3944	0	0.323255
b3612	0	0.323187
b2957	1	0.322688
b2500	0	0.322546
b0957	0	0.319133
b2826	0	0.317698
b1902	0	0.316042
b3718	0	0.315293
b1604	0	0.313057
b0095	1	0.312721
b0689	0	0.308814
b0534	0	0.307097
b3101	0	0.306855
b1626	0	0.306403
b0166	1	0.304077
b1631	0	0.298778
b3142	0	0.29815
b3651	0	0.298006
b1135	0	0.297819
b1270	1	0.296566
b2447	0	0.29563
b0755	0	0.294152
b1277	1	0.289302
b0838	0	0.286918
b2952	0	0.286046
b0686	0	0.28574
b1036	1	0.284917
b1983	0	0.284724
b0339	0	0.284401
b2136	0	0.284206
b4285	0	0.283441
b0790	0	0.28342
b0937	0	0.283253
b2508	0	0.282771
b3857	0	0.282161
b0630	0	0.282045
b2302	0	0.281995
b1635	0	0.281888
b4209	0	0.280742
b2700	0	0.28058
b4071	0	0.280395
b3734	0	0.280379
b3993	0	0.279947
b2432	0	0.279292
b2825	0	0.279285
b0742	0	0.278969
b0545	0	0.278421
b0524	1	0.278282
b2232	1	0.276571
b0374	0	0.275593
b1866	1	0.274632
b0115	1	0.273151
b1203	1	0.272391
b3162	0	0.272261
b4177	0	0.271592
b0652	1	0.271588
b3774	0	0.270207
b0010	0	0.270098
b1619	0	0.269196
b1818	0	0.269008
b3150	0	0.268084
b1951	0	0.266432
b3696	0	0.26639
b2793	0	0.266141
b0447	0	0.265286
b0141	0	0.264056
b3728	0	0.263217
b3732	0	0.260968
b0434	0	0.260935
b0641	1	0.2608
b3168	1	0.260772
b2530	1	0.260679
b3164	1	0.259009
b3126	0	0.258449
b1458	0	0.257606
b1153	0	0.257305
b3223	0	0.255493
b2110	1	0.254284
b3439	0	0.252535
b1260	0	0.251932
b2217	0	0.2519
b2215	0	0.251679
b2291	0	0.249856
b0014	1	0.24748
b0008	0	0.247198
b0921	0	0.243624
b0927	0	0.242417
b2212	0	0.241978
b3996	0	0.241096
b2756	0	0.24044
b3449	0	0.23925
b0616	0	0.237537
b4198	0	0.233507
b1063	0	0.232648
b0399	0	0.232431
b1806	0	0.231914
b2221	0	0.231873
b3560	1	0.230315
b1158	0	0.230041
b0974	1	0.229893
b3646	0	0.229456
b0134	0	0.227649
b2893	0	0.22732
b0472	0	0.227082
b1232	1	0.226117
b1079	0	0.224162
b1152	0	0.222173
b3264	0	0.222028
b0181	1	0.221775
b1414	0	0.221167
b1361	0	0.221009
b0763	0	0.220046
b4055	0	0.219992
b1431	0	0.219482
b4162	0	0.219414
b1256	0	0.219179
b1105	0	0.219022
b1418	0	0.218803
b2102	0	0.218459
b3872	0	0.218395
b1855	0	0.218352
b2073	1	0.218115
b4180	0	0.218048
b2572	0	0.217908
b0891	0	0.217675
b0943	0	0.217577
b0865	1	0.217485
b1252	1	0.217367
b0306	0	0.216917
b4214	0	0.216716
b0297	0	0.21566
b3607	1	0.215493
b2205	0	0.213212
b4048	1	0.210693
b1922	0	0.210443
b0530	0	0.209833
b1753	1	0.209684
b0711	0	0.209568
b1875	0	0.209412
b4076	0	0.209159
b3823	0	0.209109
b1317	0	0.208943
b4360	0	0.208477
b3973	1	0.208388
b2301	0	0.208287
b3031	0	0.208159
b1353	0	0.208094
b3740	0	0.207721
b2600	0	0.207449
b1589	1	0.207442
b2899	0	0.207417
b1916	0	0.207276
b2135	0	0.206932
b3816	1	0.206916
b0595	0	0.206879
b1638	0	0.206878
b2065	0	0.206789
b2958	0	0.206774
b0375	0	0.20676
b0136	0	0.206735
b2684	0	0.206712
b0614	0	0.2066
b2970	0	0.206505
b3226	1	0.206494
b1958	0	0.206456
b0209	0	0.206411
b3723	0	0.206264
b1013	0	0.205893
b0975	1	0.205868
b1193	0	0.205789
b3810	0	0.205437
b3070	0	0.205182
b1846	1	0.205034
b2055	0	0.204803
b1137	0	0.204724
b1881	0	0.20451
b3412	0	0.204177
b1768	0	0.204163
b3998	0	0.20388
b2025	0	0.203023
b2157	0	0.202773
b2828	1	0.202597
b1093	1	0.201774
b1540	0	0.201639
b1488	0	0.201151
b2436	0	0.20111
b0174	1	0.200806
b3715	0	0.200702
b2420	0	0.200039
b2945	0	0.199585
b0250	0	0.199311
b0113	0	0.199041
b1578	1	0.198645
b2125	0	0.196562
b3643	0	0.196133
b2306	0	0.195079
b3405	0	0.194964
b0025	1	0.194841
b0495	0	0.194838
b2150	1	0.194135
b3251	1	0.193721
b0318	0	0.192357
b1901	1	0.192174
b3195	0	0.190946
b3067	1	0.190527
b1117	1	0.19048
b0878	0	0.189317
b3463	1	0.189108
b3859	0	0.18813
b2781	0	0.187851
b3146	0	0.187363
b2201	0	0.18724
b3794	0	0.186919
b2928	0	0.18689
b2183	0	0.186855
b3848	0	0.186471
b2040	0	0.186296
b2762	0	0.185978
b0056	0	0.185365
b1098	1	0.184876
b1390	1	0.184642
b2877	0	0.184495
b3062	0	0.184437
b0710	0	0.184399
b2443	0	0.184182
b1807	1	0.183567
b0583	0	0.18249
b2942	1	0.182218
b3347	0	0.182121
b4219	0	0.182029
b0424	0	0.18176
b0902	0	0.181266
b0844	0	0.181144
b3094	0	0.180675
b1652	1	0.179007
b0620	0	0.178355
b3248	0	0.177995
b3455	0	0.176642
b0929	0	0.175186
b0488	0	0.174502
b3892	0	0.173802
b1656	0	0.170785
b1669	0	0.170028
b0126	1	0.169526
b0035	0	0.169516
b3149	0	0.167824
b1067	0	0.166674
b0405	0	0.1666
b4266	0	0.166584
b3166	0	0.166277
b2507	0	0.166159
b1281	1	0.166123
b0033	0	0.165745
b3697	0	0.165285
b0331	0	0.164571
b0031	1	0.164385
b2311	1	0.164372
b3873	0	0.16407
b3250	1	0.163687
b0137	0	0.163346
b2925	1	0.163297
b1368	0	0.163284
b1860	0	0.163157
b1078	0	0.162998
b1539	0	0.162559
b1735	0	0.162418
b4005	0	0.162212
b2153	1	0.161825
b0061	0	0.161659
b0286	0	0.161302
b3987	1	0.160377
b3833	1	0.15976
b1890	1	0.158878
b0386	1	0.158787
b3012	0	0.158651
b2739	0	0.156431
b0138	0	0.156325
b2144	0	0.155825
b0694	0	0.155324
b3875	0	0.154893
b0168	1	0.154556
b0293	0	0.154512
b1844	0	0.154416
b3095	1	0.154318
b1011	1	0.154307
b0675	0	0.154285
b3025	0	0.154063
b1199	1	0.154032
b1462	0	0.153874
b3933	0	0.153808
b1056	0	0.153759
b3219	1	0.153679
b1649	0	0.153603
b0512	0	0.15347
b3614	0	0.153403
b4268	0	0.153311
b0680	1	0.152956
b1004	0	0.152507
b3472	0	0.152437
b0706	0	0.152192
b1349	0	0.151911
b4383	0	0.15189
b2705	0	0.151127
b0289	1	0.150696
b0159	1	0.149399
b0810	1	0.148917
b1671	1	0.148224
b3594	1	0.147735
b0116	1	0.147102
b2024	0	0.146786
b0658	0	0.146462
b2174	0	0.146168
b1064	0	0.146152
b1940	0	0.145584
b0158	0	0.145578
b2664	0	0.145486
b1606	0	0.145446
b1072	0	0.145374
b0875	0	0.145269
b0638	0	0.145143
b3040	0	0.145143
b0452	0	0.144903
b0428	0	0.144844
b3434	0	0.144573
b1959	0	0.144383
b3499	0	0.144324
b4078	0	0.144139
b2951	0	0.144131
b1057	0	0.144094
b1749	0	0.14382
b2832	0	0.143801
b0404	0	0.143693
b0313	0	0.143466
b1756	1	0.143335
b0494	0	0.143271
b1727	0	0.142413
b0292	0	0.142388
b0011	0	0.142032
b0515	0	0.141392
b3865	1	0.141104
b3465	1	0.140083
b3340	1	0.139997
b1207	1	0.139201
b0529	0	0.138258
b3619	0	0.138115
b0895	0	0.13735
b4034	0	0.137315
b0822	0	0.136664
b2193	0	0.136586
b0473	0	0.136558
b0430	0	0.136223
b0809	0	0.136116
b0052	0	0.135302
b4046	0	0.134339
b2919	0	0.134207
b1221	0	0.134065
b3684	1	0.132951
b3201	1	0.13255
b0223	0	0.13241
b2581	0	0.131602
b1333	0	0.13147
b0198	0	0.131468
b3117	0	0.131089
b2812	0	0.130812
b2593	0	0.130559
b1821	0	0.130514
b0639	0	0.130318
b3645	0	0.130221
b2475	0	0.129858
b4387	0	0.129794
b1868	0	0.129693
b1313	0	0.129679
b1627	0	0.129332
b1730	0	0.128731
b0897	1	0.128448
b1674	0	0.128445
b1817	0	0.128118
b0766	1	0.128099
b3018	1	0.128066
b2742	0	0.128053
b3187	1	0.127464
b3570	0	0.127383
b4021	0	0.127208
b1972	0	0.127075
b2948	1	0.126959
b1517	0	0.12675
b2225	0	0.12575
b3624	0	0.125089
b0906	0	0.123413
b4366	0	0.123218
b1722	1	0.123201
b1298	0	0.123147
b0213	0	0.122991
b3635	0	0.122796
b1908	0	0.122708
b0787	0	0.122432
b0308	0	0.122244
b3534	0	0.122183
b0348	0	0.122059
b0326	0	0.121923
b1120	0	0.121908
b2458	0	0.121796
b1055	0	0.121764
b2327	0	0.121597
b0350	0	0.121494
b0064	0	0.12121
b1214	0	0.121003
b1891	0	0.120877
b1774	0	0.120863
b4395	0	0.120807
b2229	0	0.120646
b2496	1	0.120489
b0438	0	0.120256
b4072	0	0.120144
b0959	0	0.12002
b4001	0	0.119916
b1235	1	0.119824
b1880	0	0.119815
b1408	0	0.119741
b1107	0	0.119571
b2813	0	0.119208
b0020	0	0.119143
b3918	0	0.11913
b4375	0	0.118649
b3387	0	0.118231
b0909	0	0.118102
b2937	0	0.11786
b0994	0	0.11711
b0596	0	0.116476
b0995	1	0.11609
b0780	0	0.115664
b1154	0	0.115521
b3178	0	0.115257
b2517	0	0.115093
b1546	0	0.115088
b0029	1	0.114881
b0133	0	0.11484
b1373	0	0.114668
b0561	0	0.114521
b2276	0	0.114282
b0562	0	0.114128
b1637	1	0.114019
b4099	0	0.113933
b3870	0	0.113867
b3331	0	0.113861
b1767	0	0.113723
b3641	0	0.113462
b1175	1	0.113429
b0893	1	0.113352
b1773	0	0.113187
b0051	0	0.113186
b1693	0	0.11313
b3541	0	0.113057
b1939	0	0.112941
b3920	0	0.112697
b1136	0	0.112539
b2400	1	0.112495
b0412	0	0.112299
b3183	1	0.112163
b3669	0	0.112064
b0441	0	0.111812
b1241	0	0.111777
b1132	0	0.111358
b1703	0	0.111012
b1218	0	0.11094
b2053	0	0.110723
b2770	0	0.110662
b0526	1	0.110507
b4382	0	0.110389
b3384	1	0.10973
b1454	0	0.1096
b1670	0	0.109087
b2808	0	0.108951
b3351	0	0.108937
b1463	1	0.108855
b0366	0	0.108613
b1226	0	0.108604
b0832	0	0.108429
b1227	0	0.1084
b2042	1	0.108219
b3006	0	0.108179
b0227	0	0.108105
b2409	0	0.108033
b2029	0	0.107958
b3542	0	0.107766
b2840	0	0.107739
b2245	0	0.107462
b2747	1	0.107419
b1781	0	0.107388
b0182	1	0.106775
b0737	0	0.106713
b2800	0	0.106299
b3811	1	0.105892
b0161	0	0.105618
b1676	0	0.105134
b2827	1	0.104473
b2481	0	0.103789
b3460	0	0.102851
b1100	0	0.102473
b2175	0	0.102257
b2796	0	0.101809
b2425	0	0.101004
b1519	0	0.100638
b3208	0	0.098473
b3847	0	0.0984271
b1269	1	0.0982324
b1106	0	0.0980143
b0065	0	0.0976232
b3379	0	0.0973372
b0015	0	0.0973359
b2296	1	0.0966586
b0945	0	0.0964797
b2407	0	0.0964766
b3424	0	0.0962248
b3454	0	0.0959291
b4153	0	0.0957262
b2577	0	0.0956965
b2199	0	0.0953396
b3383	0	0.0953143
b2979	0	0.095138
b0751	0	0.0950439
b2493	0	0.0949609
b2515	1	0.0949386
b1080	0	0.0946977
b1585	0	0.0946309
b3376	0	0.0944485
b1991	0	0.0943347
b0828	0	0.09425
b3271	0	0.0941498
b0892	0	0.0939244
b2548	0	0.0937213
b0852	0	0.0936216
b3222	0	0.0935943
b3752	0	0.0933952
b1764	1	0.0929262
b1857	0	0.0925794
b2923	1	0.0924694
b0769	0	0.0923996
b1075	0	0.0923435
b0779	0	0.0922482
b3738	0	0.0922009
b1923	0	0.092194
b3909	0	0.0921603
b3630	0	0.0921089
b4013	0	0.0919985
b2594	1	0.0919859
b2072	0	0.0918639
b3785	0	0.0918597
b4037	0	0.0918584
b0786	0	0.0914015
b3163	0	0.0912594
b3057	0	0.0911699
b2307	0	0.0910614
b2701	0	0.0910451
b2128	0	0.0910137
b2103	0	0.0909502
b2169	0	0.090928
b2028	0	0.0909228
b2131	0	0.0909051
b3194	0	0.0908514
b3941	0	0.0908448
b2044	0	0.0908158
b1180	1	0.0907813
b3733	0	0.0907696
b1018	0	0.0907519
b1772	0	0.0906493
b0337	0	0.0906412
b3888	0	0.0906251
b0155	0	0.0906016
b4351	0	0.0905211
b1187	0	0.0905166
b0777	0	0.0904387
b2568	1	0.0904266
b0368	0	0.0904018
b1733	0	0.0903888
b1897	0	0.090353
b0082	1	0.09029
b2752	0	0.0902191
b0764	0	0.090196
b4190	0	0.0901551
b0093	1	0.0901499
b2052	0	0.0900761
b3812	0	0.0900744
b2239	0	0.090023
b4403	0	0.0899845
b1888	0	0.0899294
b3959	0	0.0898662
b4173	0	0.0898298
b0097	1	0.0897936
b2516	0	0.0897408
b1647	0	0.0897353
b2565	0	0.0897327
b2194	0	0.0896963
b3487	0	0.0896882
b1516	0	0.0896823
b0409	1	0.0896676
b2113	0	0.0896637
b3629	0	0.0895452
b4261	1	0.0895371
b3825	0	0.089493
b2522	0	0.0894236
b1272	0	0.0894145
b0162	0	0.0893993
b3390	1	0.0893958
b0944	0	0.0893815
b0152	0	0.0893695
b3719	1	0.0892499
b3152	1	0.0892248
b3451	0	0.089211
b4303	0	0.0891805
b4374	0	0.0891458
b2016	0	0.0890479
b2607	1	0.0890435
b3727	0	0.0890277
b2186	0	0.0889344
b2027	0	0.0888714
b2346	0	0.0888542
b3456	0	0.0888467
b1443	1	0.0888231
b1359	1	0.0887206
b1884	1	0.0887117
b1406	0	0.0887108
b3896	0	0.088703
b0128	0	0.08868
b4171	1	0.0886631
b2532	0	0.0886402
b1526	0	0.0885907
b2905	0	0.0885599
b2921	0	0.0885323
b3281	0	0.0885155
b0310	0	0.0884676
b1097	0	0.0883746
b0480	0	0.0881758
b0277	0	0.0879471
b2393	0	0.0874877
b0111	0	0.0873428
b1862	0	0.0872944
b3120	0	0.0869062
b1577	0	0.0868939
b1428	0	0.0867065
b0121	0	0.0866555
b0565	0	0.0863741
b1327	0	0.0860774
b3504	0	0.0860036
b1145	1	0.0858946
b2345	0	0.0858248
b0797	0	0.0857847
b1840	0	0.0857151
b2566	1	0.0856125
b1827	0	0.0852132
b4306	0	0.085122
b3884	0	0.0851056
b3037	0	0.0849212
b3131	0	0.0849052
b3440	0	0.0847852
b0825	0	0.0845982
b1318	0	0.0844147
b1278	0	0.0843853
b3423	0	0.0841427
b1328	0	0.0839687
b1917	0	0.0839176
b2309	0	0.0834108
b0885	0	0.0833914
b2738	0	0.0833177
b3805	1	0.0832531
b2610	1	0.0829818
b3871	0	0.082964
b0144	0	0.0829529
b1393	0	0.0827627
b3279	0	0.0827527
b1086	0	0.0827449
b4022	0	0.0827163
b3751	0	0.0827086
b3125	0	0.0826178
b1374	0	0.0824224
b4379	0	0.0820496
b0102	0	0.0820214
b0230	0	0.0819986
b3620	0	0.0819761
b0164	0	0.0819477
b1870	0	0.0818973
b2485	0	0.0817204
b0091	1	0.0816076
b1843	0	0.0816011
b3207	0	0.0815372
b2966	0	0.0812593
b3159	0	0.0811901
b2798	0	0.0811763
b2534	0	0.0809091
b1545	0	0.0808052
b3881	0	0.080747
b0278	0	0.0804028
b3374	1	0.0803329
b2163	1	0.0803241
b0072	0	0.0798744
b1009	0	0.0798579
b3804	1	0.0795136
b1741	1	0.0794027
b3931	0	0.0785197
b3583	0	0.0779821
b1255	0	0.0778631
b3708	0	0.0777197
b3047	0	0.0775492
b0053	0	0.0773818
b0356	0	0.077358
b0114	0	0.0771705
b0860	0	0.076811
b2980	0	0.0767924
b1156	0	0.0764284
b2323	1	0.0763039
b4121	0	0.0761896
b0342	0	0.0756642
b3480	0	0.075448
b1087	0	0.0750399
b0826	0	0.0749482
b1131	0	0.0747782
b1876	1	0.0747287
b3399	0	0.0743937
b2730	0	0.0742797
b1697	0	0.0734031
b3558	0	0.073317
b2222	0	0.0732573
b2734	0	0.0731318
b3604	0	0.0730295
b0355	0	0.0729928
b0444	0	0.0729273
b1633	0	0.0728359
b0194	1	0.0727561
b0796	0	0.0726863
b1529	0	0.0725632
b0634	1	0.072502
b4096	0	0.0724013
b1130	0	0.0720461
b3988	1	0.07195
b0036	0	0.071922
b1692	0	0.0719173
b2332	0	0.0718928
b2702	0	0.071125
b4361	1	0.0709426
b2947	1	0.0707436
b2408	0	0.0701775
b4311	0	0.0696461
b1159	0	0.0687106
b0811	0	0.0674148
b1819	0	0.0654253
b1399	1	0.0653128
b2986	0	0.0651004
b0841	0	0.0649262
b4232	0	0.0647449
b0118	0	0.0647392
b1475	0	0.0646729
b1943	0	0.0645312
b0677	0	0.0644623
b4215	1	0.0644233
b3009	0	0.064421
b0819	0	0.0644104
b3946	0	0.0643754
b1608	0	0.0642645
b0571	0	0.0641988
b1591	0	0.0641779
b0120	0	0.0641336
b4015	0	0.064115
b4113	0	0.0638747
b0421	1	0.0637534
b4145	0	0.0636635
b2435	0	0.0635733
b0888	0	0.063482
b1334	0	0.0634087
b0606	0	0.0630313
b0933	0	0.0629622
b1380	0	0.0629255
b3035	0	0.0628624
b3584	0	0.0626848
b3826	0	0.0626577
b0757	0	0.0625744
b0688	0	0.0624974
b0970	0	0.0624294
b0423	0	0.0623917
b2428	0	0.0623513
b2867	0	0.0622388
b1128	1	0.0621967
b0369	1	0.0621339
b0972	1	0.0618381
b0493	0	0.0617327
b1261	0	0.0616007
b1853	0	0.061468
b2903	0	0.0614496
b3729	1	0.0612068
b0285	1	0.0611783
b3011	0	0.0611639
b0759	0	0.0611397
b2119	0	0.0610987
b1239	0	0.0610888
b3013	0	0.0610854
b3051	0	0.0610458
b0098	1	0.0610412
b1008	0	0.0610295
b0936	0	0.0610108
b0328	0	0.0609924
b2521	0	0.0609533
b0006	0	0.0609106
b3332	0	0.0608854
b3196	0	0.0608474
b2171	0	0.060769
b3566	0	0.0607469
b1533	0	0.0607237
b1632	0	0.0607122
b0804	0	0.0606598
b2679	0	0.0606171
b2611	0	0.0606022
b2719	0	0.060545
b1040	0	0.0604448
b4330	0	0.0603966
b0813	0	0.0603523
b4197	0	0.0603406
b2578	0	0.0603351
b1303	0	0.0603265
b1176	0	0.0603253
b0724	0	0.0602737
b3290	0	0.0602576
b1948	0	0.0602346
b3600	0	0.060189
b2026	0	0.060184
b3355	0	0.0601756
b1859	0	0.0601742
b0492	0	0.0601715
b0761	0	0.0601586
b3974	1	0.060157
b3633	1	0.0601568
b0604	0	0.0601493
b3824	0	0.0600267
b3902	1	0.0599999
b4100	0	0.0599132
b0964	0	0.0599066
b1750	0	0.059873
b0482	1	0.0598631
b2140	0	0.059854
b1950	0	0.0598484
b0592	1	0.0598448
b2580	0	0.0598332
b2360	0	0.0598316
b2780	1	0.0598298
b1182	0	0.0598295
b2659	0	0.0598075
b2989	0	0.0598063
b0499	0	0.0597958
b0109	0	0.0597929
b4216	0	0.0597341
b3924	0	0.0597021
b1971	0	0.0596797
b2595	0	0.0596524
b1610	1	0.0596303
b2347	0	0.0596179
b2697	1	0.0595949
b3055	0	0.0595874
b0041	0	0.0595659
b3288	1	0.0595547
b0655	0	0.0595425
b2552	0	0.059497
b3262	0	0.0594834
b1037	0	0.0594686
b1194	0	0.0594198
b1245	1	0.0594033
b1330	0	0.0592906
b0464	0	0.0592016
b1752	0	0.0591499
b2831	0	0.0590909
b1121	0	0.0590431
b3621	1	0.0589762
b1967	0	0.0589406
b0752	0	0.0588369
b0705	0	0.0587587
b1889	0	0.0587356
b4245	0	0.0587152
b0935	0	0.0585312
b1740	1	0.0584792
b0143	0	0.0584789
b1464	1	0.058438
b0795	0	0.0583598
b1945	0	0.0582561
b0358	0	0.0582376
b3802	0	0.0577495
b0660	0	0.0572132
b3075	0	0.0568603
b1838	0	0.0568481
b4323	0	0.0567485
b2297	0	0.0566083
b0903	0	0.0564875
b3725	0	0.0564872
b3925	0	0.0564661
b1388	0	0.0562138
b1101	0	0.056202
b2707	0	0.0561787
b0262	0	0.0561669
b0629	0	0.0560315
b2708	0	0.0559319
b2930	0	0.0557691
b2677	0	0.0555226
b1394	0	0.0554811
b0535	0	0.0554678
b3235	0	0.0548422
b2312	0	0.0536729
b1119	0	0.0536572
b2799	0	0.0535633
b2162	0	0.0530522
b0508	0	0.0529222
b4025	0	0.0522382
b1099	1	0.0522343
b3247	0	0.0521234
b3693	0	0.0521033
b4036	0	0.0519669
b1325	0	0.0519471
b3010	0	0.0516802
b2097	0	0.0516231
b1127	0	0.0515678
b4280	0	0.0515504
b0192	0	0.0515028
b0775	0	0.0514752
b4377	0	0.0513674
b3565	0	0.0512563
b2168	0	0.0511632
b0800	0	0.0511367
b0807	0	0.0511322
b0712	0	0.0510784
b1559	0	0.0510433
b0352	0	0.0509489
b0243	0	0.050903
b0261	0	0.0508804
b2068	0	0.0508696
b2328	0	0.0508576
b3608	0	0.0507788
b0834	0	0.0507521
b3839	0	0.0507477
b4049	0	0.0507312
b3895	0	0.0506983
b1449	0	0.050698
b2455	0	0.0506594
b3700	0	0.050581
b0334	0	0.0505566
b1790	0	0.0505508
b0349	0	0.0505253
b2057	0	0.0505177
b1035	0	0.0505062
b2459	0	0.0505041
b1961	1	0.0504994
b3972	0	0.0504344
b2431	0	0.0504126
b1301	0	0.0504047
b2337	0	0.0503898
b0977	0	0.0503842
b0004	0	0.0502981
b3786	0	0.0502846
b3346	0	0.0502323
b1342	0	0.0502208
b2913	0	0.0501736
b1707	0	0.050173
b3389	0	0.0501674
b2571	0	0.0501652
b2452	0	0.0501434
b2757	0	0.0501351
b1992	0	0.0501142
b2104	0	0.0500581
b2440	0	0.0500262
b1234	0	0.05002
b2969	0	0.0499985
b2213	0	0.0499395
b0217	0	0.0499391
b0231	0	0.0499338
b2769	0	0.04991
b2950	0	0.0498993
b1423	0	0.0498964
b0406	0	0.0498902
b0130	0	0.0498404
b1096	0	0.0498161
b1921	0	0.0498104
b1640	0	0.0498082
b3084	0	0.0498041
b2329	0	0.0497817
b1315	0	0.0497691
b1076	0	0.0497455
b2477	0	0.0497451
b0307	0	0.0497378
b3421	0	0.0497359
b2050	0	0.0497218
b3832	0	0.0497189
b2270	0	0.0497135
b0750	0	0.0496904
b1109	0	0.0496805
b1280	0	0.0496734
b2454	0	0.0496618
b0520	1	0.0496562
b3631	0	0.0496398
b1856	0	0.0496192
b0546	0	0.0496049
b3189	0	0.0496034
b2755	0	0.0495339
b2059	0	0.0495177
b3653	0	0.0494976
b3032	0	0.049491
b2132	0	0.049487
b0032	0	0.0494861
b0851	0	0.0494745
b3744	0	0.0494625
b3232	0	0.0494557
b0574	0	0.049444
b2514	1	0.0494382
b3618	0	0.0494351
b0085	1	0.0494214
b1988	0	0.0494089
b1266	0	0.0493858
b3942	0	0.0493689
b1681	0	0.0493621
b4039	0	0.0493496
b1068	0	0.0493422
b2751	0	0.0492668
b3883	0	0.0492665
b0519	0	0.049265
b0319	0	0.0492288
b4262	1	0.0492238
b0417	1	0.0492167
b0408	1	0.0492098
b0781	0	0.0492086
b0859	0	0.0491956
b3784	0	0.0491875
b4388	0	0.0491843
b3632	0	0.0491713
b2320	0	0.0491659
b1310	0	0.0491613
b2777	0	0.049114
b3244	0	0.0490879
b0998	1	0.0490704
b0951	0	0.0490149
b2763	0	0.048994
b1830	0	0.0489901
b1829	0	0.0489848
b1092	1	0.0489653
b0414	1	0.0489599
b4174	0	0.0489029
b0879	0	0.0488245
b2758	0	0.0487996
b1081	0	0.0487895
b3525	0	0.0487587
b1620	0	0.0487211
b3730	1	0.0486996
b0907	0	0.0486848
[truncated: 1,570 more rows]

## Sheet: sc_all
orf_id	essential	probability of being essential
YGR103W	1	0.996913
YLR002C	1	0.9945
YDR365C	1	0.994136
YDR496C	0	0.993297
YCR057C	1	0.993033
YBR247C	1	0.992922
YOR206W	1	0.992392
YOL077C	1	0.992253
YPL211W	1	0.99224
YKR081C	1	0.991964
YML093W	1	0.990917
YLL008W	1	0.990468
YNL061W	1	0.990418
YLR175W	1	0.990196
YPR110C	1	0.990005
YLR196W	1	0.986823
YOL006C	0	0.986381
YMR131C	1	0.984004
YDR324C	1	0.982145
YNL132W	1	0.981427
YJL069C	1	0.980598
YLL034C	1	0.979271
YML010W	1	0.978417
YMR093W	1	0.978273
YGL111W	1	0.977678
YIL143C	1	0.977134
YAR007C	1	0.976808
YKL009W	0	0.975889
YOR272W	1	0.974559
YGR090W	1	0.974017
YJL033W	1	0.973737
YMR049C	1	0.973354
YML085C	1	0.973279
YOL090W	0	0.972395
YBR142W	1	0.972072
YJL074C	1	0.970554
YNL308C	1	0.970218
YKL145W	1	0.969932
YNL313C	1	0.969931
YKL021C	1	0.969878
YNR038W	1	0.969565
YLL011W	1	0.969011
YOL041C	0	0.968592
YDL208W	1	0.967805
YLR409C	1	0.96761
YLR045C	1	0.967115
YPL093W	1	0.966987
YOL021C	1	0.965941
YDL147W	1	0.965427
YDR087C	1	0.965049
YMR128W	1	0.963583
YNL232W	1	0.962601
YNL175C	0	0.962363
YKR092C	0	0.962323
YOR001W	0	0.961572
YNL113W	1	0.96065
YDR427W	1	0.960404
YOL069W	1	0.96027
YBL023C	1	0.960043
YDL126C	1	0.959737
YNL110C	1	0.959732
YJL050W	1	0.959024
YGR116W	1	0.958837
YPR016C	1	0.958659
YGR218W	1	0.958241
YDR457W	0	0.95753
YDL097C	1	0.957521
YGL207W	1	0.957262
YDR060W	1	0.956806
YIL091C	1	0.956624
YOL010W	1	0.9562
YPL043W	1	0.955762
YDR325W	1	0.955046
YBR058C	0	0.955027
YDR083W	0	0.953236
YLR086W	1	0.952983
YKR024C	0	0.951227
YNL022C	0	0.951162
YDL185W	0	0.951083
YDR449C	1	0.950445
YJR002W	1	0.949692
YOR254C	1	0.949621
YGL137W	1	0.949505
YPR175W	1	0.948462
YFR004W	1	0.947222
YGL122C	1	0.947196
YOR261C	1	0.946339
YGR195W	1	0.945256
YDL190C	0	0.944388
YOR310C	1	0.944246
YDL140C	1	0.943998
YKL059C	1	0.94348
YDL060W	1	0.942336
YGL112C	1	0.941629
YGR246C	1	0.941257
YPR010C	1	0.940589
YKR002W	1	0.940439
YDR398W	1	0.939225
YMR229C	1	0.939049
YLR197W	1	0.938254
YGR159C	0	0.93821
YCL031C	1	0.937946
YLR277C	1	0.937425
YER006W	1	0.936513
YNL207W	1	0.936261
YJL014W	1	0.934776
YJR007W	1	0.934401
YHR170W	1	0.934124
YAL035W	0	0.934038
YML069W	1	0.933223
YPR041W	1	0.932958
YJR064W	1	0.932809
YNL312W	1	0.931519
YBR112C	0	0.931403
YIL142W	1	0.930901
YML124C	0	0.929947
YPR088C	1	0.92979
YGL048C	1	0.929338
YLR222C	1	0.928022
YGL201C	1	0.927707
YER082C	1	0.927368
YBR088C	1	0.926479
YDR097C	0	0.92439
YLR186W	1	0.924044
YDR432W	0	0.923326
YMR061W	1	0.923245
YKL028W	1	0.921678
YDR021W	1	0.920214
YNL138W	0	0.919047
YDR238C	1	0.917794
YGR274C	1	0.917625
YDR280W	1	0.917284
YLR429W	0	0.917182
YPL126W	1	0.916143
YDL153C	1	0.91613
YBR170C	0	0.915676
YEL051W	0	0.915437
YGR047C	1	0.914956
YOR332W	0	0.914939
YGL130W	1	0.914889
YBR034C	0	0.914768
YOR259C	1	0.914134
YLR106C	1	0.91405
YDL043C	1	0.913743
YPR086W	1	0.91371
YCL059C	1	0.913203
YMR276W	0	0.912286
YPR082C	1	0.91176
YDL102W	1	0.911692
YOL133W	1	0.911299
YJR053W	0	0.910951
YNL039W	1	0.910796
YPR181C	1	0.910741
YOR243C	0	0.910426
YLR051C	1	0.910367
YGL099W	1	0.909768
YPL122C	1	0.909751
YNL088W	1	0.909554
YOR217W	1	0.909234
YNL287W	1	0.908731
YDL030W	1	0.907608
YDL195W	1	0.907417
YOR117W	1	0.907113
YML126C	1	0.906681
YNR053C	1	0.906371
YER025W	1	0.906316
YCR093W	1	0.904292
YGL244W	0	0.903929
YGL120C	1	0.903257
YHR069C	1	0.902912
YMR277W	1	0.902507
YBR160W	1	0.902298
YGR095C	1	0.901781
YNL064C	0	0.901597
YKR060W	0	0.899845
YLR212C	1	0.899226
YKL210W	1	0.899178
YIL144W	1	0.898916
YER148W	1	0.89784
YIL026C	1	0.895271
YPL020C	1	0.894975
YDR301W	1	0.89417
YGR200C	0	0.893056
YMR235C	1	0.892146
YKR048C	0	0.89197
YOR027W	0	0.891898
YFL002C	1	0.891633
YMR309C	1	0.891527
YDR416W	1	0.891384
YJL034W	1	0.891113
YOR361C	1	0.890731
YDR299W	1	0.888884
YLR272C	1	0.888422
YHR066W	0	0.888106
YNL172W	1	0.886498
YPR108W	1	0.886476
YPR137W	1	0.885811
YDL148C	1	0.885346
YDR190C	1	0.885286
YFL038C	1	0.884903
YGR188C	0	0.883624
YEL032W	1	0.882852
YGR005C	1	0.882635
YLL024C	0	0.882406
YBL091C	0	0.882352
YKL172W	1	0.882108
YEL055C	1	0.881912
YDL103C	1	0.881406
YPR141C	0	0.880727
YLR274W	1	0.879581
YPL266W	1	0.879248
YMR213W	1	0.878699
YJR068W	1	0.878693
YFR052W	1	0.878489
YBR143C	1	0.878117
YBL036C	0	0.877114
YNR054C	1	0.876867
YGR262C	0	0.876655
YOR210W	1	0.87606
YMR226C	0	0.875985
YCR035C	1	0.875879
YDR394W	1	0.875599
YKL104C	1	0.875258
YDL188C	0	0.874655
YDL116W	0	0.872928
YPL217C	1	0.871622
YBR252W	1	0.871071
YDR318W	0	0.870441
YKL014C	1	0.870333
YJL076W	1	0.870118
YPL012W	1	0.869322
YLR129W	1	0.866282
YBL034C	1	0.864996
YMR224C	0	0.86377
YBR236C	1	0.86335
YGL078C	0	0.862863
YHR166C	1	0.861346
YNL102W	1	0.861335
YBR202W	1	0.860738
YDR330W	0	0.860148
YJR063W	0	0.859592
YDR189W	1	0.858644
YER164W	0	0.858344
YML015C	1	0.858101
YPL212C	0	0.857781
YGR020C	0	0.857444
YLL003W	1	0.857021
YGL070C	0	0.856895
YBR127C	0	0.856423
YDR489W	1	0.856335
YOR123C	0	0.855878
YFR050C	1	0.855173
YFL024C	1	0.854521
YHR196W	1	0.854461
YKL193C	1	0.853906
YNL250W	0	0.853737
YNL021W	0	0.853422
YGL206C	0	0.853338
YDR129C	0	0.853125
YPR187W	1	0.852301
YGR048W	1	0.851975
YDL145C	1	0.851224
YJR035W	0	0.851189
YLR276C	1	0.850022
YFR051C	1	0.849645
YOL080C	0	0.848411
YPR107C	1	0.848314
YGR083C	1	0.848308
YLR418C	0	0.848056
YLR116W	1	0.847836
YBR079C	1	0.847552
YNL317W	1	0.847543
YIL075C	1	0.847517
YFR028C	1	0.847026
YJL167W	1	0.846791
YER126C	1	0.844687
YDR448W	0	0.844016
YDR002W	1	0.843599
YGR252W	0	0.841973
YHR058C	1	0.841849
YDL051W	0	0.841607
YMR240C	1	0.841215
YMR239C	1	0.839542
YPL086C	0	0.838052
YAL021C	0	0.837448
YBL035C	1	0.836911
YOR260W	1	0.836282
YDR212W	1	0.834256
YAL032C	1	0.834081
YOL094C	1	0.832383
YDR510W	1	0.832017
YOR116C	1	0.831682
YJL124C	0	0.831487
YOR207C	1	0.831347
YGR074W	1	0.829453
YKL196C	1	0.828269
YBR279W	0	0.828034
YML092C	1	0.827976
YPR048W	1	0.827463
YHR171W	0	0.827036
YDR201W	1	0.826625
YDR120C	0	0.825575
YFR037C	1	0.824309
YFL008W	1	0.82098
YOR304W	0	0.820128
YDR167W	1	0.819119
YHR148W	1	0.818768
YJR072C	1	0.817982
YDR386W	0	0.817764
YMR288W	1	0.817039
YGL058W	0	0.816983
YPR133C	1	0.815857
YBR123C	1	0.814384
YOL139C	1	0.813519
YFR010W	0	0.813518
YAL019W	0	0.81339
YBR126C	0	0.812516
YER049W	0	0.812254
YER173W	0	0.811764
YNL201C	0	0.811262
YGR278W	1	0.810787
YJL008C	1	0.809726
YGR091W	1	0.80825
YIL150C	1	0.808001
YML130C	1	0.807907
YJL001W	1	0.807581
YPR019W	1	0.806954
YBR155W	1	0.806916
YLR078C	1	0.806279
YMR078C	0	0.804548
YMR125W	0	0.804185
YFL039C	1	0.80404
YPL218W	1	0.803318
YJR006W	1	0.803292
YNL248C	0	0.802383
YBL084C	1	0.801539
YJL109C	1	0.801174
YMR121C	0	0.80089
YGR145W	1	0.79859
YGR178C	0	0.79642
YKL125W	1	0.795125
YDL052C	0	0.795059
YGR245C	1	0.794915
YKL080W	0	0.794401
YHR190W	1	0.79383
YNL262W	1	0.792731
YDL014W	1	0.791927
YIL033C	0	0.791865
YPR036W	0	0.79183
YNL189W	1	0.791641
YNL126W	1	0.791629
YBL050W	1	0.791402
YOR197W	0	0.791105
YDR188W	1	0.79065
YJL010C	1	0.790369
YPL237W	1	0.789213
YMR001C	1	0.789121
YDR328C	1	0.788155
YNL007C	1	0.786917
YLL039C	0	0.786777
YBL004W	1	0.786525
YPL022W	0	0.786081
YCL054W	1	0.785919
YGL016W	0	0.785502
YPR029C	0	0.78534
YOL123W	1	0.784526
YLR396C	0	0.784383
YAL016W	0	0.783906
YHR023W	1	0.7838
YKR079C	1	0.782436
YCR081W	0	0.782299
YNL182C	1	0.780769
YNL227C	0	0.780537
YFL001W	0	0.780414
YBL058W	0	0.779297
YGL127C	0	0.778214
YOR006C	0	0.777576
YMR308C	1	0.777531
YJR069C	0	0.7761
YLR117C	1	0.775456
YDR101C	0	0.774821
YPR143W	1	0.773975
YFL017C	1	0.773926
YBL021C	0	0.773631
YOR323C	0	0.773519
YOR033C	0	0.772957
YLR347C	1	0.771966
YJL138C	0	0.771017
YOR244W	1	0.770964
YGL150C	1	0.770708
YDR228C	1	0.77057
YHR065C	1	0.770092
YGR280C	1	0.770079
YHR172W	1	0.769966
YDR177W	1	0.769527
YAL043C	1	0.767722
YKR037C	1	0.767437
YLR336C	1	0.767286
YDL201W	0	0.766608
YER171W	1	0.766538
YLL050C	1	0.766003
YBR017C	0	0.765972
YNL247W	1	0.765774
YNL118C	1	0.765454
YGL237C	0	0.764311
YOR319W	1	0.764118
YEL037C	0	0.764089
YDL084W	1	0.763961
YER021W	1	0.763806
YBR065C	0	0.763786
YKL213C	0	0.763683
YGR211W	1	0.762073
YFR031C	1	0.761839
YBR136W	1	0.761577
YPR180W	1	0.761473
YKR054C	0	0.761173
YDL017W	1	0.761031
YBR080C	1	0.760195
YDL143W	1	0.760085
YBR081C	0	0.758579
YNL147W	0	0.757984
YMR236W	1	0.757722
YAL047C	0	0.757526
YDR176W	0	0.757113
YKR099W	0	0.756688
YOR358W	0	0.756206
YER022W	1	0.756152
YNL068C	0	0.756135
YEL058W	1	0.755725
YOR308C	0	0.754341
YDR257C	0	0.754228
YKL113C	0	0.753075
YDR412W	1	0.753022
YAR003W	0	0.752834
YNL123W	0	0.752638
YJL176C	0	0.751347
YCL029C	0	0.750816
YOR048C	1	0.749659
YGL173C	0	0.749405
YLL036C	1	0.74906
YPL235W	1	0.748948
YMR109W	0	0.74804
YGL043W	0	0.748005
YPL178W	0	0.747919
YGR285C	0	0.74643
YIL104C	1	0.746314
YPR025C	1	0.746291
YGL097W	1	0.745874
YGR081C	0	0.745533
YDR356W	1	0.744545
YOR341W	1	0.744155
YML074C	0	0.741994
YJL191W	0	0.741343
YLR005W	1	0.741338
YBL087C	0	0.74089
YDL087C	1	0.740379
YGL105W	0	0.739254
YGL195W	0	0.734767
YPL204W	1	0.73438
YKL095W	1	0.734306
YHR197W	1	0.734271
YER120W	0	0.733824
YDR390C	1	0.73338
YOR046C	1	0.732611
YKL205W	0	0.730705
YNL112W	1	0.730571
YBL097W	1	0.730543
YJR112W	1	0.730195
YOR281C	1	0.727558
YLR215C	1	0.727359
YOR239W	0	0.725916
YMR117C	1	0.72585
YIL008W	0	0.72578
YLR172C	0	0.723159
YIL021W	1	0.721704
YLR200W	0	0.721638
YPL045W	0	0.719325
YMR260C	1	0.718462
YGR267C	1	0.718198
YPL195W	0	0.717209
YHR114W	0	0.716463
YPL210C	1	0.716404
YBL076C	1	0.716316
YKR056W	0	0.715799
YFR001W	0	0.715252
YAL026C	0	0.713665
YPR112C	1	0.713243
YGR135W	0	0.712492
YPR031W	0	0.712213
YGR253C	1	0.71221
YOR224C	1	0.712056
YHL022C	0	0.71203
YPL190C	1	0.711463
YPL242C	1	0.711389
YDR460W	1	0.710871
YOR294W	1	0.710031
YER162C	0	0.709628
YJL002C	1	0.709398
YOR145C	1	0.70863
YPL009C	0	0.706997
YOL034W	1	0.706539
YNL124W	1	0.705731
YLR447C	0	0.705613
YML105C	1	0.70554
YMR043W	1	0.704817
YOR133W	0	0.704596
YKL099C	1	0.704051
YNR012W	0	0.703989
YJL111W	1	0.7036
YBR101C	0	0.703482
YKL056C	0	0.703378
YLR147C	1	0.703238
YDR320C	0	0.703141
YIL066C	0	0.703069
YOR335C	1	0.702418
YIR009W	0	0.702347
YHR193C	0	0.701373
YDL160C	0	0.701065
YJL190C	0	0.700053
YGR054W	0	0.699363
YJR125C	0	0.699116
YHR013C	0	0.699115
YLR244C	0	0.699006
YMR186W	0	0.698925
YDR026C	0	0.698868
YMR036C	0	0.698273
YER143W	0	0.697253
YCL039W	0	0.695374
YMR028W	1	0.694744
YPL082C	1	0.693865
YGR202C	0	0.693099
YHL007C	0	0.692763
YPL125W	0	0.69248
YIL034C	0	0.6915
YLR384C	0	0.691307
YIL063C	1	0.691226
YGL241W	0	0.690841
YHR122W	1	0.690358
YOL054W	0	0.690207
YKL190W	0	0.689553
YDR052C	1	0.689321
YDL100C	0	0.689229
YOR014W	0	0.689011
YCR053W	0	0.688161
YBR055C	1	0.687757
YDR335W	0	0.687112
YLR026C	1	0.686983
YGR261C	0	0.686349
YGL238W	1	0.685947
YDR211W	1	0.683856
YOR157C	1	0.683541
YBR289W	0	0.681597
YMR116C	0	0.681185
YPR178W	1	0.680805
YIL109C	1	0.680803
YDR388W	0	0.680378
YMR105C	0	0.680296
YKL144C	1	0.679341
YOR074C	1	0.679279
YPR103W	1	0.67902
YKL012W	1	0.676595
YCR088W	0	0.676362
YNR046W	1	0.675617
YOR290C	0	0.675393
YDL125C	0	0.675144
YFL037W	1	0.675081
YPR144C	1	0.674392
YBL047C	0	0.673875
YBL075C	0	0.673561
YNL062C	1	0.673311
YIL061C	1	0.672705
YER136W	1	0.672619
YJR017C	1	0.672013
YBL008W	0	0.671469
YMR304W	0	0.671115
YCR077C	0	0.670649
YDR429C	1	0.67047
YDR385W	0	0.669484
YHR042W	1	0.669357
YNL223W	0	0.668296
YJL197W	0	0.66746
YPL010W	1	0.665491
YHR040W	1	0.665456
YER112W	1	0.665107
YLR449W	0	0.66281
YLR340W	1	0.662783
YNL092W	0	0.662702
YDL213C	0	0.662387
YMR227C	1	0.661668
YJR093C	1	0.660962
YDL031W	1	0.660939
YGR128C	1	0.660818
YOR194C	1	0.660586
YLR291C	1	0.66058
YOR250C	1	0.660486
YKL013C	1	0.659197
YMR055C	0	0.658525
YLR430W	1	0.657264
YKL017C	0	0.655851
YGR002C	1	0.655716
YOR039W	0	0.655052
YFL034W	0	0.653485
YOL018C	0	0.653475
YKR063C	1	0.652969
YGL040C	1	0.652939
YKL143W	0	0.652395
YLR427W	0	0.651902
YAL025C	1	0.64959
YGR258C	0	0.649346
YGL171W	1	0.649319
YOR195W	0	0.649119
YPR105C	1	0.648889
YBL026W	1	0.647673
YDR138W	0	0.647314
YLR323C	1	0.646819
YIL048W	1	0.646622
YML098W	1	0.645167
YER068W	0	0.643489
YLR210W	0	0.643343
YGR140W	1	0.642639
YPR183W	1	0.642264
YML080W	0	0.63951
YHR019C	1	0.639112
YER094C	1	0.638817
YOR340C	1	0.638732
YAL036C	0	0.638128
YGR185C	1	0.63692
YER003C	1	0.636509
YPL117C	1	0.635622
YER103W	0	0.635529
YDR311W	1	0.634399
YFR002W	1	0.63325
YJL168C	0	0.632327
YDR361C	1	0.631829
YHR200W	0	0.631143
YPL213W	0	0.629025
YNL212W	0	0.628823
YOL144W	1	0.628366
YGL163C	0	0.628186
YDR266C	0	0.627398
YDR050C	1	0.626205
YMR048W	0	0.625403
YDR110W	0	0.624197
YLR298C	1	0.624114
YDL002C	0	0.62405
YDR099W	0	0.624039
YLR275W	1	0.62382
YCL016C	0	0.623262
YOL004W	0	0.621658
YNL261W	1	0.621148
YIL078W	1	0.620835
YBL024W	0	0.620691
YLR321C	1	0.620607
YCR016W	0	0.619835
YDR404C	1	0.619193
YMR039C	0	0.619172
YJR065C	1	0.619036
YEL060C	0	0.618195
YBR011C	1	0.617959
YOR174W	1	0.617728
YBR025C	0	0.617447
YJL041W	1	0.617082
YDL029W	1	0.615528
YJR060W	0	0.615307
YLR314C	1	0.615136
YIR002C	0	0.614643
YLR318W	0	0.61454
YLR015W	0	0.614312
YER043C	1	0.614214
YCL030C	0	0.614168
YBR198C	1	0.61386
YOR249C	1	0.613835
YOR287C	1	0.612897
YDR532C	0	0.612153
YBR229C	0	0.612007
YBL007C	0	0.611095
YLR068W	0	0.610689
YDL106C	0	0.610123
YNL085W	0	0.609277
YKR083C	1	0.609189
YOR160W	1	0.608715
YDR037W	1	0.608387
YLR182W	0	0.607825
YLR143W	0	0.607537
YGL234W	0	0.606965
YBR103W	0	0.606793
YJL081C	1	0.606534
YBR010W	0	0.606454
YOR056C	1	0.606298
YJR109C	0	0.606295
YGR100W	0	0.605003
YHR156C	0	0.604293
YPL011C	1	0.604246
YLR103C	1	0.604145
YER031C	0	0.604013
YAL005C	0	0.603767
YPR182W	1	0.603221
YER095W	0	0.602687
YIR008C	1	0.602394
YGR063C	0	0.601925
YBR274W	0	0.601804
YPR190C	1	0.601795
YAL041W	1	0.599842
YLR074C	0	0.599618
YHR068W	1	0.5993
YNR035C	1	0.598766
YIL126W	1	0.598462
YLR127C	1	0.5976
YKL089W	1	0.597376
YDL005C	0	0.597046
YNR007C	0	0.596719
YDL171C	0	0.596246
YLR305C	1	0.596129
YNR043W	1	0.595961
YJR076C	1	0.595363
YER009W	1	0.593496
YOR119C	1	0.593492
YER166W	0	0.593346
YEL043W	0	0.592859
YGR003W	0	0.591973
YEL002C	1	0.5908
YBR023C	0	0.590517
YDR331W	1	0.59048
YGL227W	0	0.589807
YER127W	1	0.588456
YKL082C	1	0.587473
YMR146C	1	0.586908
YFL045C	1	0.586751
YBR115C	0	0.586606
YDR292C	1	0.586167
YOR057W	1	0.584998
YBL028C	0	0.584043
YIR034C	0	0.582186
YDL058W	1	0.581955
YKL022C	1	0.581164
YDL074C	0	0.579993
YER002W	0	0.579851
YLR234W	0	0.579725
YLR399C	0	0.579564
YOR270C	0	0.578879
YPL233W	1	0.578716
YBL019W	0	0.577172
YLR423C	0	0.576028
YBL039C	0	0.574747
YGR007W	0	0.574591
YJR135C	0	0.574567
YEL046C	0	0.574051
YBR265W	1	0.572641
YNL127W	0	0.571896
YGL153W	0	0.571638
YJR090C	0	0.570502
YKR071C	1	0.570217
YDR064W	1	0.569773
YMR190C	0	0.569302
YLR058C	0	0.569289
YNL238W	0	0.568298
YJL005W	1	0.567906
YOL005C	1	0.567716
YKL058W	1	0.567661
YCR072C	1	0.567641
YML059C	0	0.565451
YER165W	1	0.565251
YPR165W	1	0.565107
YMR201C	0	0.564565
YDR128W	0	0.563177
YJL187C	0	0.562903
YGL092W	1	0.561924
YLR009W	1	0.559272
YER156C	0	0.558801
YHR012W	0	0.55832
YKL189W	1	0.557366
YGR208W	0	0.557245
YML012W	0	0.556756
YDL007W	1	0.556532
YOL040C	1	0.556036
YCR036W	0	0.555435
YAR019C	1	0.555139
YBR154C	1	0.554634
YPL151C	1	0.554497
YGR098C	1	0.553878
YLR016C	0	0.553199
YJL121C	0	0.5518
YMR167W	0	0.551377
YDL108W	1	0.550767
YOR151C	1	0.549654
YIL083C	1	0.54958
YOR164C	0	0.549539
YBR173C	0	0.54904
YHR070W	1	0.548787
YML056C	0	0.548555
YLR141W	1	0.548499
YKL024C	1	0.547508
YDR397C	1	0.547277
YDR454C	1	0.547232
YMR278W	0	0.546959
YPR119W	0	0.54646
YNL059C	0	0.544832
YJR041C	1	0.544803
YJL012C	0	0.54474
YNL244C	1	0.544567
YKL010C	0	0.543132
YOR154W	0	0.540786
YLR377C	0	0.53926
YMR092C	0	0.538683
YKR086W	1	0.538504
YIR012W	1	0.53833
YGR172C	1	0.537383
YPL196W	0	0.537204
YCR092C	0	0.536714
YJR117W	0	0.536466
YOR370C	1	0.536271
YHR036W	1	0.535473
YOL135C	1	0.535038
YNL084C	0	0.534
YDR468C	1	0.532804
YKL135C	0	0.532513
YDR155C	0	0.53228
YNL281W	0	0.5315
YJL203W	1	0.531245
YKL173W	1	0.530524
YLR221C	0	0.52776
YPL016W	1	0.527354
YDL226C	0	0.527201
YDR174W	0	0.526961
YHR188C	1	0.526125
YLR433C	0	0.524678
YER122C	0	0.524655
YDL166C	1	0.524606
YJL092W	0	0.524603
YJR140C	0	0.523802
YJR104C	0	0.523472
YCR012W	1	0.522643
YHR107C	1	0.522551
YLR176C	0	0.522262
YDR140W	0	0.522084
YJL115W	0	0.521506
YGL061C	1	0.521371
YNL107W	0	0.521136
YBR260C	0	0.5209
YDL150W	1	0.520471
YLR403W	0	0.519514
YDR127W	0	0.519413
YDR145W	1	0.51925
YLR115W	1	0.519133
YPL146C	1	0.517921
YEL056W	0	0.517638
YML096W	0	0.517296
YPL155C	0	0.517038
YHR164C	1	0.516813
YML032C	0	0.515909
YMR223W	0	0.515874
YJL026W	1	0.515857
YPR056W	1	0.515819
YLR401C	0	0.515637
YOR373W	1	0.5155
YDR141C	1	0.515383
YPR045C	0	0.51312
YKL203C	1	0.512866
YPL094C	1	0.512656
YLR109W	0	0.511908
YLR208W	1	0.511855
YLR438W	0	0.511589
YKR068C	1	0.511387
YGR163W	0	0.511062
YFR047C	0	0.510673
YDL219W	0	0.510499
YGR179C	1	0.510135
YPL209C	1	0.509434
YIR026C	0	0.50915
YFR053C	0	0.509102
YMR290C	1	0.507602
YDL105W	1	0.507407
YIR005W	0	0.504285
YHR020W	1	0.503605
YNL255C	0	0.5036
YPL111W	0	0.502924
YNL136W	0	0.50292
YGL044C	1	0.502196
YOR168W	1	0.50194
YNL225C	0	0.501467
YKR008W	1	0.500567
YLR424W	1	0.499658
YOR141C	0	0.499643
YNL161W	1	0.499534
YIL047C	0	0.49921
YJL189W	0	0.499115
YIL030C	0	0.498783
YDL065C	0	0.497624
YGL240W	0	0.496737
YGR173W	0	0.496092
YPL228W	1	0.496052
YHR077C	0	0.495906
YMR216C	0	0.495798
YOR293W	0	0.495622
YGR186W	1	0.495529
YJL056C	0	0.495219
YEL042W	0	0.495009
YDL040C	0	0.495
YKL129C	0	0.494783
YGR187C	0	0.494591
YOR095C	1	0.494565
YGR061C	0	0.494371
YNL241C	0	0.494022
YDR164C	1	0.493697
YGR264C	1	0.493542
YDR473C	1	0.493409
YEL013W	0	0.492888
YMR074C	0	0.49247
YPR184W	0	0.491835
YBR133C	0	0.491202
YER133W	1	0.491196
YDR091C	1	0.491035
YNL271C	0	0.490817
YFR030W	0	0.489695
YHR206W	0	0.489592
YDR283C	0	0.48943
YBR109C	1	0.489405
YML062C	0	0.48883
YNR003C	1	0.488828
YMR080C	0	0.488798
YML067C	0	0.486659
YOL038W	1	0.485997
YER117W	0	0.485841
YDR381W	1	0.485577
YOR091W	0	0.485516
YDL111C	1	0.485343
YJR105W	0	0.4853
YKL067W	0	0.484895
YCR059C	0	0.48461
YPL001W	0	0.483447
YLR264W	0	0.483178
YNL251C	1	0.482891
YDR170C	1	0.482335
YOL051W	0	0.482321
YDL225W	0	0.482228
YKL139W	0	0.482127
YER157W	1	0.482095
YER007C-A	0	0.481163
YBR152W	1	0.480935
YER107C	0	0.47993
YNL023C	0	0.479835
YDL055C	1	0.479392
YGL145W	1	0.479079
YDR117C	0	0.478638
YNR016C	1	0.47861
YER093C	1	0.47836
YLR075W	1	0.478278
YHL010C	0	0.477527
YDR312W	0	0.476227
YDR172W	1	0.475825
YLR359W	1	0.475548
YDL101C	0	0.475497
YHR186C	1	0.475325
YLR207W	0	0.474934
YNR029C	0	0.473497
YHL013C	0	0.470968
YDL207W	1	0.470854
YNR023W	0	0.470387
YER142C	0	0.470262
YBR111C	0	0.470011
YML008C	0	0.469743
YDR333C	0	0.469725
YML064C	1	0.468921
YOL022C	1	0.468673
YDR308C	1	0.466476
YML097C	0	0.466428
YHR030C	0	0.464678
YBR267W	0	0.463366
YDR224C	1	0.463047
YCR063W	0	0.462483
YJR050W	0	0.461445
YMR314W	1	0.461362
YPL254W	0	0.461344
YFR009W	0	0.461285
YLR017W	0	0.460635
YAL034W-A	1	0.460603
YLR410W	0	0.45951
YKL018W	1	0.459376
YDL137W	0	0.459235
YNR050C	0	0.459176
YPR169W	1	0.458888
YEL061C	0	0.458471
YPR160W	0	0.458168
YPR162C	1	0.457435
YPR040W	0	0.457391
YOR165W	0	0.456697
YMR022W	0	0.456641
YCL045C	0	0.456168
YKL214C	0	0.455825
YGL115W	0	0.454487
YPL157W	0	0.453421
YIL103W	0	0.453033
YGL026C	0	0.452933
YPL227C	0	0.452808
YAL029C	0	0.452577
YPL268W	0	0.452145
YIL112W	0	0.452033
YDR255C	0	0.450925
YHL030W	0	0.450566
YHR084W	0	0.450482
YNL153C	0	0.450385
YML099C	0	0.447279
YHR074W	1	0.446916
YHR143W-A	1	0.446715
YNL330C	0	0.44652
YBR234C	1	0.44636
YNL218W	0	0.446036
YBR196C	1	0.445991
YOL057W	0	0.445909
YML057W	0	0.445708
YPL175W	1	0.44108
YGL093W	1	0.440995
YML043C	1	0.440353
YOL093W	0	0.440139
YMR106C	0	0.439719
YBL105C	1	0.439536
YCR084C	0	0.438392
YJL035C	1	0.437639
YGR232W	0	0.437531
YER159C	1	0.437175
YNL001W	0	0.437082
YJR084W	0	0.436611
YOR007C	0	0.436287
YBR261C	0	0.43625
YDL193W	1	0.435913
YOR077W	1	0.43584
YBR245C	0	0.435518
YNL072W	0	0.435404
YEL019C	1	0.435259
YBR211C	1	0.434831
YDL132W	1	0.434394
YLR044C	0	0.434079
YOL097C	1	0.433591
YOR073W	0	0.432917
YJL072C	1	0.432837
YCR002C	0	0.432382
YDR527W	1	0.431714
YNL075W	1	0.431433
YOR362C	1	0.430562
YOR275C	0	0.430137
YGL003C	0	0.429068
YCR066W	0	0.428215
YHR010W	0	0.427095
YGR162W	0	0.426255
YFL007W	0	0.426093
YMR014W	0	0.425336
YKL049C	1	0.424302
YDL229W	0	0.42418
YBR009C	0	0.423995
YCR030C	0	0.423597
YGL035C	0	0.422809
YAL042W	0	0.42234
YJR088C	0	0.422151
YLR389C	0	0.421111
YCR047C	0	0.42016
YBR060C	1	0.418225
YMR233W	0	0.41746
YDR339C	1	0.417317
YFR003C	1	0.417192
YJL141C	0	0.415844
YLR397C	1	0.415367
YDR291W	0	0.41419
YJR066W	0	0.41416
YKR082W	0	0.413735
YAL054C	0	0.413708
YPL269W	0	0.413039
YLR293C	0	0.412379
YJR123W	1	0.412297
YLR052W	0	0.412148
YBL061C	0	0.412055
YBL056W	0	0.41159
YBR141C	0	0.411439
YMR217W	0	0.411264
YPL160W	1	0.410062
YNL139C	0	0.409806
YBR107C	0	0.409755
YDR081C	1	0.40952
YJL025W	1	0.409452
YBR135W	1	0.408463
YER172C	1	0.408415
YOR110W	1	0.408041
YDR088C	1	0.408011
YOR122C	1	0.407915
YDR443C	0	0.407414
YOR216C	0	0.407257
YJL080C	0	0.406457
YMR076C	1	0.406339
YJL194W	1	0.405254
YHR060W	0	0.4052
YLR022C	1	0.404927
YPR089W	0	0.404607
YGL065C	1	0.404527
YNL041C	0	0.404519
YML049C	1	0.40445
YMR065W	0	0.403736
YGR013W	1	0.403495
YER151C	0	0.403426
YDR395W	0	0.403406
YNL135C	0	0.401574
YMR294W	0	0.401078
YJL039C	1	0.40074
YLR381W	0	0.400232
YLR268W	0	0.399606
YDR118W	1	0.399478
YOL148C	0	0.399035
YGL086W	0	0.398605
YPL003W	0	0.397952
YDR062W	1	0.397711
YCL037C	0	0.396085
YNL178W	1	0.395447
YKL025C	0	0.394963
YGR271W	0	0.39452
YOL146W	1	0.393479
YLR421C	0	0.393462
YBL079W	0	0.39316
YNL236W	0	0.391964
YDR013W	1	0.390881
YDR372C	0	0.389185
YDL235C	1	0.389053
YDL165W	1	0.387109
YIL046W	1	0.386588
YHR135C	0	0.386413
YGL103W	1	0.385659
YDR068W	0	0.385296
YCL011C	0	0.385196
YDR168W	1	0.383545
YIL062C	1	0.383109
YLR435W	0	0.382999
YKR031C	0	0.382612
YDL112W	0	0.382493
YML007W	0	0.381924
YPL260W	0	0.381899
YDL209C	1	0.380762
YBR248C	0	0.380493
YAL059W	0	0.380313
YGL233W	1	0.379755
YLL026W	0	0.379703
YDR130C	0	0.379644
YDL234C	0	0.379628
YGL245W	1	0.379504
YDR243C	1	0.379413
YHR009C	0	0.379071
YPR189W	0	0.379009
YPL203W	0	0.378395
YLR299W	0	0.37735
YLR457C	1	0.376574
YDR054C	1	0.376326
YPL138C	0	0.376218
YML041C	0	0.375971
YBR049C	1	0.374738
YJL029C	0	0.373667
YBL040C	1	0.373348
YDL003W	1	0.372904
YKR062W	1	0.3724
YOR038C	0	0.371269
YOL013C	0	0.371082
YDR165W	0	0.371051
YML095C	0	0.370479
YML014W	0	0.370426
YGL091C	1	0.369447
YJR014W	0	0.369385
YNL222W	1	0.368545
YMR296C	1	0.368435
YKR059W	0	0.368333
YNL263C	1	0.368042
YGR184C	0	0.367207
YKL042W	1	0.364256
YOL030W	0	0.364119
YCR014C	0	0.364095
YOR175C	0	0.363733
YCR033W	0	0.362806
YJL085W	1	0.362725
YPR118W	0	0.36243
YBR193C	1	0.362176
YKL078W	1	0.361826
YKL108W	1	0.360674
YGL232W	0	0.360095
YNL243W	0	0.358926
YPL220W	0	0.358432
YKL211C	0	0.358341
YOR070C	0	0.357639
YDR098C	0	0.357357
YOR128C	0	0.357229
YJL031C	1	0.357007
YHR111W	0	0.356425
YOL115W	0	0.355435
YML102W	0	0.355249
YER168C	1	0.355079
YPL028W	1	0.354824
YJL125C	1	0.354648
YPR129W	0	0.354623
YNL154C	0	0.354265
YLR262C	0	0.354039
YER013W	1	0.353361
YER070W	0	0.35132
YPL255W	1	0.350978
YGL213C	0	0.349925
YDR321W	0	0.347642
YER052C	0	0.347276
YDR071C	0	0.346772
YNL273W	0	0.34666
YFR031C-A	0	0.346334
YMR091C	0	0.344945
YDR156W	0	0.344327
YBR217W	0	0.343244
YER023W	1	0.342939
YDR080W	0	0.342893
YMR270C	1	0.342639
YKR025W	1	0.342314
YPR135W	0	0.341802
YPL181W	0	0.341702
YBR237W	1	0.340949
YNL246W	0	0.340937
YBL104C	0	0.340278
YMR247C	0	0.339952
YGR104C	0	0.339941
YGL073W	1	0.339857
YAL003W	1	0.339457
YPL131W	1	0.339429
YNL290W	1	0.339253
YER110C	0	0.338653
YBR200W	0	0.338111
YMR137C	0	0.338092
YIL038C	0	0.337987
YPR186C	1	0.337963
YLR309C	0	0.337908
YNL215W	0	0.337779
YIL128W	0	0.337556
YLR362W	0	0.337438
YBR253W	1	0.337424
YIL041W	0	0.337379
YPR072W	0	0.337232
YLR216C	0	0.33612
YNL091W	0	0.336072
YDR152W	0	0.335648
YHR183W	0	0.335458
YBR223C	0	0.334994
YOL098C	0	0.334982
YDR465C	0	0.334175
YJR141W	1	0.334103
YPL263C	0	0.332681
YJL130C	0	0.332069
YBR171W	0	0.331565
YJL013C	0	0.330296
YJL157C	0	0.330275
YEL009C	0	0.32984
YKL112W	1	0.329755
YGR204W	0	0.329623
YBR095C	0	0.329606
YBR254C	1	0.32929
YDR369C	0	0.328962
YPR070W	0	0.328641
YPR104C	1	0.327627
YPL194W	0	0.327205
YIR010W	1	0.327033
YPL249C	0	0.32599
YBR046C	0	0.324507
YDL220C	1	0.324434
YJL117W	0	0.32384
YDR027C	0	0.323567
YKL074C	0	0.322576
YGL009C	0	0.321673
YPR091C	0	0.321066
YDR183W	0	0.320373
YGL200C	0	0.320304
YOR061W	0	0.319632
YGR276C	0	0.31946
YBR061C	0	0.319332
YGL124C	0	0.318876
YAR042W	0	0.316947
YJL088W	0	0.315535
YMR032W	0	0.315391
YDL134C	0	0.315195
YLR432W	0	0.314606
YMR165C	0	0.314594
YOR060C	1	0.314481
YDL001W	0	0.314364
YBR228W	0	0.313781
YIL096C	0	0.313602
YOL078W	1	0.313106
YMR002W	0	0.312956
YML075C	0	0.312909
YKL191W	0	0.312711
YIL110W	0	0.312547
YOR367W	0	0.312261
YCL004W	1	0.311636
YOR283W	0	0.311382
YER140W	0	0.311151
YOR166C	0	0.311089
YGL174W	0	0.310875
YNL288W	0	0.3101
YML004C	0	0.309576
YER040W	0	0.308557
YNL094W	0	0.308231
YMR079W	1	0.307817
YNL274C	0	0.307813
YNL163C	1	0.307791
YDL205C	1	0.307357
YJL140W	0	0.306382
YDR477W	0	0.306341
YDL236W	0	0.305931
YKL052C	1	0.304825
YJL049W	0	0.304352
YNR015W	0	0.304347
YGL083W	0	0.304181
YDR196C	1	0.304018
YDR166C	1	0.303726
YDR221W	0	0.303589
YDR484W	0	0.3027
YNL297C	0	0.302526
YDR507C	0	0.302318
YJR134C	0	0.302027
YKR017C	0	0.30188
YDR057W	0	0.300862
YLR138W	0	0.300777
YFR005C	1	0.300031
YJR074W	0	0.299702
YML071C	0	0.299036
YDR214W	0	0.298781
YMR218C	1	0.298705
YIL068C	1	0.298661
YCL040W	0	0.298608
YMR033W	1	0.298593
YHR088W	1	0.298575
YIL106W	1	0.298351
YPL153C	1	0.297443
YDR305C	0	0.297081
YDR382W	0	0.296508
YMR185W	1	0.295894
YEL031W	0	0.295693
YNL106C	0	0.294679
YBR114W	0	0.294498
YDR063W	0	0.29448
YGR196C	0	0.294201
YKL130C	0	0.294107
YJL148W	0	0.293886
YNL035C	0	0.293312
YDR016C	1	0.293003
YKL160W	0	0.292828
YNL082W	0	0.292807
YOL032W	0	0.292482
YAL011W	0	0.292212
YBR106W	0	0.291407
YBR018C	0	0.290984
YPL046C	0	0.290661
YCR090C	0	0.290642
YPL247C	0	0.290582
YIL044C	0	0.290543
YGL087C	0	0.289633
YDR150W	0	0.289013
YOR159C	1	0.288936
YDR217C	0	0.286612
YLR288C	0	0.286394
YNL240C	1	0.286208
YLL048C	0	0.285764
YKR038C	1	0.285474
YGL246C	0	0.284547
YGR192C	0	0.284352
YNL258C	1	0.284012
YLR195C	1	0.282792
YML112W	0	0.281924
YBR231C	0	0.281345
YPR062W	0	0.280879
YPL054W	0	0.280277
YGL066W	0	0.27997
YNL224C	0	0.279794
YDR531W	1	0.279657
YJR082C	0	0.278948
YBR169C	0	0.278611
YOR369C	0	0.277785
YCL043C	1	0.277782
YOL149W	1	0.277644
YDR161W	0	0.27762
YMR215W	0	0.277576
YPL004C	0	0.277196
YOR204W	1	0.277162
YGL123W	1	0.276713
YKR043C	0	0.276421
YER086W	0	0.275987
YHR062C	1	0.275738
YPL064C	0	0.275536
YLR250W	0	0.274468
YPL106C	0	0.273353
YHR047C	0	0.273276
YLR102C	0	0.273176
YLR306W	0	0.272997
YDR023W	1	0.272382
YKR020W	0	0.272282
YER012W	1	0.272282
YDR195W	0	0.272225
YOR359W	0	0.272086
YJL164C	0	0.271806
YBR117C	0	0.2717
YJL030W	0	0.271659
YHR025W	0	0.271632
YMR075W	0	0.271627
YOR043W	0	0.271489
YDL098C	1	0.271394
YHR029C	0	0.271379
YBR222C	0	0.271159
YBR215W	0	0.270051
YBR281C	0	0.269751
YJR102C	0	0.269728
YDR284C	0	0.269726
YDR121W	0	0.268977
YBR119W	0	0.268809
YGR254W	0	0.268657
YOR155C	0	0.268654
YAL027W	0	0.268341
YJR031C	0	0.268318
YIL084C	0	0.268198
YBL078C	0	0.268002
YOL127W	1	0.267411
YAR015W	0	0.266787
YGL141W	0	0.266268
YDL135C	0	0.265948
YKR029C	0	0.265946
YDR006C	0	0.265924
YGR037C	0	0.265388
YHR082C	0	0.265074
YER018C	1	0.264871
YJL020C	0	0.264789
YFL048C	0	0.264754
YER155C	0	0.264185
YBL092W	1	0.264009
YGR093W	0	0.26376
YGL027C	0	0.263665
YLR319C	0	0.263218
YLR247C	0	0.263177
YLL021W	0	0.263012
YJL172W	0	0.262875
YDR103W	0	0.262675
YHL015W	1	0.262383
YDR180W	1	0.262157
YJL061W	1	0.261461
YDR216W	0	0.26128
YBR019C	0	0.261103
YLR316C	1	0.260722
YGR229C	0	0.260401
YFL041W	0	0.260073
YER179W	0	0.259987
YPL174C	0	0.259357
YMR300C	0	0.259287
YLR071C	1	0.259222
YLR452C	0	0.258918
YDL064W	1	0.258682
YEL036C	0	0.257676
YPR168W	1	0.257581
YOR252W	0	0.257309
YDR049W	0	0.257234
YBL014C	1	0.25718
YMR058W	0	0.256595
YPR127W	0	0.256248
YDR295C	0	0.256178
YHR007C	1	0.255382
YNR019W	0	0.255379
YNL320W	0	0.255308
YHR064C	0	0.25462
YCR051W	0	0.254592
YKL216W	0	0.254559
YLR243W	1	0.254474
YPL243W	1	0.254311
YDL015C	1	0.254043
YLR370C	0	0.253915
YIL115C	1	0.253678
YJR025C	0	0.253602
YNL010W	0	0.253255
YMR237W	0	0.253247
YCR009C	0	0.252948
YLR310C	1	0.252892
YKL007W	0	0.252516
YIR001C	0	0.251823
YKL117W	0	0.251519
YML065W	1	0.251123
YMR054W	0	0.250993
YIL076W	0	0.250536
YBL072C	0	0.250164
YNL267W	1	0.249999
YOL102C	1	0.249916
YHR113W	0	0.249136
YMR208W	1	0.249119
YGR277C	1	0.249074
YNL221C	1	0.249029
YJL204C	0	0.248727
YBL003C	0	0.248182
YER036C	1	0.248153
YJR110W	0	0.247558
YDR005C	0	0.247383
YKL045W	1	0.247282
YGR240C	0	0.247121
YGR158C	1	0.24617
YBR087W	1	0.246089
YGL075C	1	0.244324
YNL329C	0	0.244311
YCL055W	0	0.243525
YGR075C	1	0.243429
YDR523C	0	0.243327
YOL049W	0	0.242992
YBR137W	0	0.242747
YJL123C	0	0.242654
YEL012W	0	0.241928
YLR134W	0	0.241873
YGL216W	0	0.241336
YCR054C	1	0.241322
YGL094C	0	0.24045
YEL053C	0	0.240375
YER016W	0	0.239843
YDR353W	1	0.239687
YLR451W	0	0.239426
YBR030W	0	0.239344
YDL154W	0	0.239344
YGL029W	0	0.239251
YBL093C	0	0.239147
YLR085C	0	0.238873
YKL151C	0	0.238806
YNL230C	0	0.238497
YNL166C	0	0.238074
YEL044W	0	0.237812
YCL061C	0	0.237186
YER146W	1	0.23717
YKR084C	0	0.236942
YDR485C	0	0.236786
YDR208W	1	0.236476
YPL110C	0	0.235886
YLR133W	0	0.235833
YLR398C	0	0.235559
YER161C	0	0.235304
YML035C	0	0.235151
YNL097C	0	0.234838
YOL070C	0	0.234789
YLR325C	0	0.234273
YOL012C	0	0.233485
YMR205C	0	0.23343
YPL167C	0	0.232952
YBR272C	0	0.232939
YNR008W	0	0.232934
YGL151W	0	0.232658
YLR386W	0	0.232603
YGR134W	0	0.23245
YGR234W	0	0.232434
YFR016C	0	0.232296
YOR093C	0	0.231742
YML094W	0	0.23172
YKL057C	0	0.231672
YMR129W	0	0.231666
YDR407C	1	0.231385
YLR223C	1	0.231344
YDL077C	0	0.231113
YER063W	0	0.230935
YBL037W	0	0.230713
YLR373C	0	0.23048
YPL207W	0	0.230253
YGL036W	0	0.23014
YBL041W	1	0.229973
YPR152C	0	0.229543
YLL035W	1	0.22927
YDR207C	0	0.228481
YDL091C	0	0.228447
YBR159W	0	0.228389
YGL169W	1	0.228208
YGL135W	0	0.227246
YJR033C	0	0.227207
YLL018C	1	0.226811
YHR108W	0	0.226772
YJR119C	0	0.226329
YCL010C	0	0.226305
YPL031C	0	0.225768
YNL030W	0	0.225485
YKR026C	0	0.225299
YLR166C	1	0.225273
YBR191W	0	0.224849
YLR113W	0	0.224263
YML127W	1	0.224015
YMR139W	0	0.223995
YJL011C	1	0.223926
YDR481C	0	0.223714
YOR360C	0	0.22337
YBR164C	0	0.223091
YDR373W	1	0.223008
YAR014C	0	0.222728
YPL248C	0	0.222656
YER030W	0	0.222616
YPR018W	0	0.221283
YPL018W	0	0.221082
YGR078C	0	0.220647
YOL052C	0	0.220067
YDR517W	0	0.220005
YPR023C	0	0.219954
YDL008W	1	0.219758
YBR098W	0	0.219656
YHR018C	0	0.219472
YER032W	0	0.218636
YFL028C	0	0.218567
YOR198C	0	0.217876
YPR035W	1	0.217493
YDR469W	0	0.216971
YJR103W	0	0.216895
YKL184W	0	0.216855
YPR051W	0	0.216722
YJL095W	0	0.21613
YBL011W	0	0.216065
YIL132C	0	0.215954
YCR086W	0	0.215587
YOR063W	1	0.215312
YBL032W	0	0.21531
YMR114C	0	0.215245
YLR270W	0	0.215126
YJL127C	0	0.214614
YDL215C	0	0.21453
YKL114C	0	0.214488
YML125C	1	0.214337
YBR094W	0	0.213514
YOR005C	0	0.213
YGL131C	0	0.212885
YDR235W	1	0.212729
YDR086C	1	0.212644
YDR334W	0	0.212514
YPR161C	1	0.212329
YKR014C	0	0.211871
YLR180W	0	0.211863
YCR011C	0	0.211773
YHR026W	0	0.21169
YGL254W	0	0.211589
YHR049W	0	0.21147
YLR055C	0	0.211349
YPR163C	0	0.211207
YBR006W	0	0.210998
YBR118W	0	0.210937
YLR079W	0	0.210918
YCL028W	0	0.210748
YJR137C	0	0.210576
YOR144C	0	0.210264
YOR262W	1	0.209985
YNL216W	1	0.209898
YML121W	0	0.209665
YGL113W	1	0.209448
YDL072C	0	0.209366
YPL198W	0	0.209255
YCR065W	0	0.20897
YNL025C	0	0.208943
YML114C	1	0.208878
YMR112C	1	0.208851
YDL156W	0	0.208727
YML028W	0	0.208436
YIR029W	0	0.208072
YHR121W	0	0.207611
YDL141W	1	0.207341
YPR060C	0	0.207287
YHR207C	0	0.207016
YLR192C	0	0.206644
YNL181W	1	0.206584
YPL101W	0	0.206563
YOR181W	1	0.206428
YPL169C	1	0.206409
YER128W	0	0.20623
YPL065W	0	0.206219
YPL149W	0	0.206178
YER019W	0	0.205908
YMR170C	0	0.205784
YEL015W	0	0.205554
YMR068W	0	0.205527
YLR209C	0	0.205499
YJR057W	1	0.205035
YJL106W	0	0.205012
YLR337C	0	0.204981
YER008C	1	0.204619
YNL103W	1	0.204475
YIL007C	0	0.204217
YDR034C	0	0.204092
YMR243C	0	0.203996
YLR027C	0	0.203984
YPL015C	0	0.203845
YNL090W	0	0.203784
YKL140W	0	0.203708
YPL119C	0	0.203674
YEL026W	1	0.203562
YPR074C	0	0.203442
YOL064C	0	0.203385
YLR035C	0	0.203046
YGL001C	1	0.202698
YMR315W	0	0.202601
YGR175C	1	0.202578
YGR284C	0	0.202435
YAR002C-A	0	0.202226
YFR015C	0	0.202
YGR251W	1	0.201906
YIL004C	1	0.20189
YJR075W	0	0.201566
YML001W	0	0.201359
YGL250W	0	0.200404
YNL006W	1	0.199709
YPR154W	0	0.199469
YAL040C	0	0.19939
YMR197C	1	0.199381
YPL129W	0	0.19806
YML108W	0	0.198029
YLR170C	0	0.197537
YBR175W	0	0.196964
YKL157W	0	0.195785
YML036W	0	0.195409
YDR272W	0	0.195316
YJR022W	1	0.195122
YIL016W	0	0.195047
YBL049W	0	0.194994
YBR082C	0	0.194941
YLL023C	0	0.194934
YIL147C	1	0.194928
YJL110C	0	0.194846
YMR312W	0	0.194803
YKL166C	0	0.193722
YBR002C	1	0.19367
YDR158W	0	0.19339
YIL148W	0	0.193173
YGR080W	0	0.193097
YEL011W	0	0.192888
YJR091C	0	0.192782
YIL159W	0	0.192761
YDR248C	0	0.1926
YLR118C	0	0.191986
YDR047W	1	0.191821
YPL002C	0	0.191775
YBR102C	1	0.19167
YGR058W	0	0.191652
YOR209C	0	0.191129
YGL223C	0	0.190757
YOR357C	0	0.190705
YIR017C	0	0.190249
YDR093W	0	0.190187
YBR257W	1	0.190143
YDR084C	0	0.190048
YNL128W	0	0.189505
YOR111W	0	0.189391
YAL058W	0	0.189053
YNL014W	0	0.188743
YOR036W	0	0.188726
YDR486C	0	0.188243
YJL090C	1	0.187916
YLR445W	0	0.187874
YOR251C	0	0.187545
YPR097W	0	0.187297
YGL208W	0	0.187046
YJL207C	0	0.186958
YBR249C	0	0.186844
YOR368W	0	0.186536
YKL073W	0	0.186274
YOL143C	0	0.186121
YOR185C	0	0.185866
YOR075W	1	0.185586
YIL018W	0	0.185568
YGL006W	0	0.185468
YDR260C	0	0.185241
YMR268C	1	0.18476
YPL139C	0	0.184666
YPL008W	0	0.184632
YBR086C	0	0.184138
YIL020C	0	0.184128
YPL259C	0	0.184038
YOR109W	0	0.183906
YNL242W	0	0.183769
YER125W	1	0.183606
YFR038W	0	0.183473
YOL141W	0	0.183452
YDR495C	0	0.183382
YCL014W	0	0.182384
YNL031C	0	0.182224
YCL001W	0	0.18222
YPR055W	1	0.182176
YKL179C	0	0.181854
YLR097C	0	0.181803
YOR021C	0	0.181785
YOR023C	0	0.181693
YBR130C	0	0.181401
YKL005C	0	0.181121
YLL032C	0	0.180954
YDR036C	0	0.180541
YOR026W	0	0.180494
YLL009C	0	0.180375
YBR186W	0	0.180332
YJL091C	1	0.180151
YLR258W	0	0.179825
YGL022W	1	0.179732
YMR111C	0	0.179727
YJL087C	1	0.179688
YGR268C	0	0.179526
YLR003C	0	0.179498
YOR051C	0	0.179444
YDR421W	0	0.179298
YGL242C	0	0.178647
YPR179C	0	0.178251
YCR082W	0	0.177995
YHR034C	0	0.177795
YML046W	1	0.17776
YLR033W	1	0.177416
YDL025C	0	0.177042
YOL120C	1	0.176844
YDL070W	0	0.176841
YBR218C	0	0.176517
YPR113W	1	0.176499
YJR042W	1	0.176318
YNL016W	0	0.176143
YKL092C	0	0.17587
YNL259C	0	0.175775
YMR176W	0	0.175739
YIR006C	1	0.175553
YBR172C	0	0.17541
YDL175C	0	0.174882
YAL014C	0	0.174793
YLL029W	0	0.174723
YDR400W	0	0.174387
YDR031W	0	0.174336
YGR167W	0	0.17415
YGR130C	0	0.17401
YNL111C	0	0.173649
YDR378C	0	0.173602
YPR057W	0	0.173501
YLR330W	0	0.173453
YIR003W	0	0.173226
YNR010W	0	0.173116
YPR101W	0	0.172917
YKL015W	0	0.172645
YKL212W	0	0.172173
YDR113C	1	0.171938
YPR052C	0	0.171842
YER116C	0	0.171771
YER178W	0	0.171445
YNL299W	0	0.171287
YLR287C-A	0	0.171093
YNL311C	0	0.170995
YDR288W	1	0.170896
YJL122W	0	0.170758
YNL307C	0	0.170478
YJL098W	0	0.170457
YDR368W	0	0.170383
YPL051W	0	0.170327
YDL020C	0	0.169911
YOR257W	1	0.169608
YGL125W	0	0.169603
YDR264C	0	0.169474
YPL105C	0	0.169455
YHR041C	0	0.168874
YJR052W	0	0.168831
YPR069C	0	0.168747
YDL110C	0	0.168733
YHR132C	0	0.168611
YGL101W	0	0.168227
YPL258C	0	0.16822
YBR029C	1	0.168201
YPL273W	0	0.167776
YGL156W	0	0.167589
YOL016C	0	0.167345
YLR248W	0	0.167255
YHR085W	1	0.167234
YDR143C	0	0.16704
YOR351C	0	0.167036
YDR411C	0	0.166766
YHR039C	0	0.166748
YDL063C	0	0.166644
YGL231C	0	0.166488
YFL044C	0	0.165287
YKL100C	0	0.164905
YFR014C	0	0.164878
YOR184W	0	0.164822
YGL172W	1	0.164459
YMR009W	0	0.164387
YNL045W	0	0.164079
YDR392W	0	0.163578
YBR256C	1	0.163477
YBR246W	0	0.163168
YBL051C	0	0.162821
YGL167C	0	0.162809
YJL055W	0	0.162787
YKL075C	0	0.162644
YFL014W	0	0.162491
YML038C	0	0.162307
YKL101W	0	0.162237
YFL005W	1	0.162161
YBL052C	0	0.161777
YDR419W	0	0.161635
YJR099W	0	0.161605
YDL168W	0	0.161603
YCL052C	1	0.161312
YLR354C	0	0.161272
YNL193W	0	0.161214
YNL141W	0	0.161158
YEL018W	0	0.161084
YGL095C	0	0.161018
YPL165C	0	0.161002
YDR341C	1	0.160458
YER038C	1	0.16044
YDL192W	0	0.160415
YLR371W	0	0.160397
YLR206W	0	0.160279
YDR499W	1	0.160266
YJL024C	0	0.160064
YBR233W	0	0.160034
YJR142W	0	0.159467
YDR111C	0	0.159358
YPR185W	0	0.159205
YMR038C	0	0.159171
YBR275C	0	0.158172
YGR156W	1	0.15814
YOL138C	0	0.15788
YLR292C	0	0.15783
YPL150W	0	0.157786
YIR023W	0	0.157732
YGR019W	0	0.157711
YPL049C	0	0.157667
YGR086C	0	0.157655
YPR028W	0	0.157329
YDL056W	0	0.15718
YDR362C	1	0.15711
YKR011C	0	0.156841
YDR309C	0	0.156665
YPR120C	0	0.15661
YDL149W	0	0.156365
YPL115C	0	0.156033
YOL087C	0	0.155538
YDL047W	0	0.155453
YLR056W	0	0.155366
YPL007C	1	0.155337
YMR284W	0	0.155231
YHR035W	0	0.154669
YOR052C	0	0.154571
YDR240C	1	0.154503
YBR031W	0	0.154456
YNR052C	0	0.153973
YOR291W	0	0.153617
YPL127C	0	0.153553
YGR017W	0	0.153313
YPL047W	0	0.153279
YLR006C	0	0.153222
YDR464W	1	0.153174
YBR072W	0	0.153047
YBR286W	0	0.152475
YBL103C	0	0.151993
YER091C	0	0.151429
YKR095W	0	0.150957
YBL055C	0	0.150823
YOR140W	0	0.150615
YIL145C	0	0.150395
YHR104W	0	0.150336
YGL049C	0	0.150043
YLR285W	0	0.149993
YML026C	0	0.149878
YJR096W	0	0.149655
YMR149W	1	0.149543
YJR129C	0	0.149342
YBL025W	0	0.147857
YBL002W	0	0.147804
YDR447C	0	0.147694
YPL032C	0	0.147303
YNL277W	0	0.14727
YDL083C	0	0.147125
YBR059C	0	0.146876
YBR258C	0	0.14673
YDL240W	0	0.145736
YIL035C	0	0.14558
YLR450W	0	0.145507
YNR033W	0	0.14546
YMR029C	0	0.145361
YLR406C	0	0.145142
YNL245C	1	0.144843
YOR171C	0	0.14439
YLR218C	0	0.144083
YBR084C-A	0	0.143775
YER007W	0	0.143717
YDL136W	0	0.143603
YBR187W	0	0.143574
YOR124C	0	0.143093
YPR043W	0	0.142917
YDR030C	0	0.142746
YAL023C	0	0.14266
YML011C	0	0.142632
YBR181C	0	0.142277
YGL047W	1	0.142133
YOR112W	0	0.142088
YOR115C	0	0.142061
YDR364C	0	0.141965
YBL046W	0	0.141951
YFL047W	0	0.141854
YPL184C	0	0.141817
YNL272C	1	0.141782
YPR065W	0	0.14171
YBR073W	0	0.141592
YDL216C	0	0.141533
YIL069C	0	0.141401
YNL301C	0	0.141324
YDR181C	0	0.141282
YDR310C	0	0.141282
YML103C	0	0.141266
YGR092W	0	0.141071
YGR270W	0	0.141011
YPL183C	0	0.140917
YIL071C	0	0.140799
YPL090C	0	0.140556
YIL039W	0	0.140488
YAL020C	0	0.140089
YJR049C	0	0.14007
YGR085C	0	0.139916
[truncated: 2,729 more rows]

## Sheet: sc_genprot
orf_id	essential	probability of being essential
YNL207W	1	0.923454
YDL185W	0	0.921887
YML010W	1	0.921836
YJR007W	1	0.921545
YAL035W	0	0.921436
YML093W	1	0.921316
YCR057C	1	0.920938
YHR170W	1	0.920562
YGR103W	1	0.920493
YNL313C	1	0.919723
YJR002W	1	0.919631
YGL137W	1	0.919589
YPR041W	1	0.919574
YOR254C	1	0.919444
YML069W	1	0.918828
YIL143C	1	0.917988
YAR007C	1	0.917693
YOL090W	0	0.901184
YJL014W	1	0.897353
YJL074C	1	0.896803
YBL023C	1	0.896238
YKL145W	1	0.895442
YOR259C	1	0.895347
YDL126C	1	0.895137
YJR064W	1	0.894648
YDL102W	1	0.891849
YPR133C	1	0.891583
YIL142W	1	0.891479
YGL099W	1	0.891368
YPL122C	1	0.890746
YNL247W	1	0.890715
YBL091C	0	0.890419
YOR243C	0	0.890343
YDL103C	1	0.8892
YER025W	1	0.889194
YPR088C	1	0.8891
YDL097C	1	0.888915
YOR217W	1	0.888873
YLR175W	1	0.888828
YLR409C	1	0.888013
YER082C	1	0.886959
YCR093W	1	0.886369
YPL093W	1	0.885461
YBR058C	0	0.882306
YMR277W	1	0.881148
YDL147W	1	0.879563
YGR200C	0	0.871906
YNL138W	0	0.871778
YDR238C	1	0.871365
YKR048C	0	0.871225
YMR309C	1	0.871206
YOR027W	0	0.87082
YMR235C	1	0.870509
YOR281C	1	0.869969
YOR361C	1	0.869932
YDR330W	0	0.869497
YLR429W	0	0.869426
YOR239W	0	0.869256
YDL153C	1	0.869219
YBR247C	1	0.868574
YLR172C	0	0.867396
YOR332W	0	0.866838
YEL051W	0	0.866805
YPR175W	1	0.866521
YMR131C	1	0.866326
YFR050C	1	0.865529
YMR260C	1	0.864325
YDR427W	1	0.863797
YPR187W	1	0.863263
YOR261C	1	0.863261
YPR082C	1	0.86317
YFR004W	1	0.862558
YOL133W	1	0.86173
YKL210W	1	0.861665
YPR108W	1	0.861417
YPR181C	1	0.860945
YHR065C	1	0.860125
YDR365C	1	0.859324
YLL040C	0	0.859072
YGR116W	1	0.858625
YDL190C	0	0.858318
YPL009C	0	0.858201
YNL287W	1	0.858068
YGR218W	1	0.857029
YKL028W	1	0.856944
YOR335C	1	0.856878
YNL189W	1	0.856746
YOR133W	0	0.856512
YDL060W	1	0.856469
YIL075C	1	0.856066
YDL195W	1	0.855526
YLR002C	1	0.855326
YBR143C	1	0.855082
YGL207W	1	0.854053
YDL143W	1	0.853535
YBR080C	1	0.853464
YLR086W	1	0.844249
YPL020C	1	0.837395
YBL075C	0	0.837052
YBR236C	1	0.835201
YPR173C	0	0.834739
YNL102W	1	0.833881
YJL034W	1	0.833589
YLL034C	1	0.833451
YLL008W	1	0.831024
YGL058W	0	0.829267
YDR496C	0	0.826713
YPL212C	0	0.826296
YKL017C	0	0.824912
YDL148C	1	0.824536
YKR056W	0	0.823831
YGL122C	1	0.823671
YFR010W	0	0.823661
YOR206W	1	0.823146
YGR083C	1	0.82272
YFL038C	1	0.822591
YPL210C	1	0.821654
YGR005C	1	0.821167
YPR112C	1	0.821158
YEL032W	1	0.820562
YBR079C	1	0.820442
YHL022C	0	0.820395
YKL172W	1	0.819996
YPR019W	1	0.819969
YAL026C	0	0.819935
YGL201C	1	0.819889
YDR324C	1	0.818875
YOR145C	1	0.818511
YOR294W	1	0.817868
YDL007W	1	0.817098
YPL211W	1	0.816175
YML105C	1	0.816142
YER126C	1	0.815961
YLR274W	1	0.815717
YKL099C	1	0.815676
YPL266W	1	0.815491
YJL111W	1	0.815105
YDR188W	1	0.81442
YDL140C	1	0.814364
YDR320C	0	0.814103
YML085C	1	0.813793
YBR202W	1	0.81376
YOL077C	1	0.813757
YKR081C	1	0.813384
YGR185C	1	0.813236
YKL059C	1	0.812933
YDR394W	1	0.812441
YGR054W	0	0.812164
YLR186W	1	0.81214
YJR125C	0	0.811409
YCL054W	1	0.811202
YAL021C	0	0.811044
YNL212W	0	0.809719
YPL086C	0	0.809304
YMR028W	1	0.809257
YKL104C	1	0.809053
YDR266C	0	0.808999
YGL112C	1	0.808662
YOR260W	1	0.80845
YGR178C	0	0.808223
YNL132W	1	0.807833
YGR246C	1	0.807556
YGR202C	0	0.806878
YKR002W	1	0.806702
YDL116W	0	0.806586
YPL217C	1	0.805134
YBL035C	1	0.805043
YIL078W	1	0.803048
YJL069C	1	0.802509
YJL124C	0	0.801882
YKL144C	1	0.79868
YNL250W	0	0.797217
YLR277C	1	0.795581
YLR143W	0	0.794919
YKR079C	1	0.794345
YFL037W	1	0.793684
YBR170C	0	0.79303
YGR100W	0	0.792768
YLR106C	1	0.7914
YOL004W	0	0.79133
YGR047C	1	0.791267
YGL130W	1	0.790962
YHR068W	1	0.789407
YOR006C	0	0.789403
YDR120C	0	0.788896
YBR034C	0	0.788469
YPL010W	1	0.787576
YMR276W	0	0.787383
YOR323C	0	0.787356
YJR069C	0	0.787319
YJR072C	1	0.7872
YDR189W	1	0.786835
YNR043W	1	0.785842
YML015C	1	0.785527
YGR020C	0	0.784405
YDR489W	1	0.784338
YDR177W	1	0.784057
YBR127C	0	0.782178
YCL043C	1	0.782106
YNL312W	1	0.781533
YNL061W	1	0.780997
YOL139C	1	0.780448
YBR112C	0	0.780321
YBR115C	0	0.780275
YBR126C	0	0.779856
YGL206C	0	0.779204
YGR159C	0	0.778477
YDR060W	1	0.778467
YDR129C	0	0.778191
YGR211W	1	0.777721
YER021W	1	0.776986
YLR196W	1	0.776357
YFR051C	1	0.776346
YAL025C	1	0.775996
YGL048C	1	0.775971
YEL037C	0	0.775947
YFL034W	0	0.775865
YNL308C	1	0.775681
YDL145C	1	0.775633
YBR155W	1	0.775582
YLR276C	1	0.77537
YER049W	0	0.774581
YDR211W	1	0.774154
YGL171W	1	0.773214
YPL160W	1	0.772567
YJL167W	1	0.770252
YKR071C	1	0.770191
YDR510W	1	0.769861
YNR038W	1	0.76957
YBR088C	1	0.769526
YPR110C	1	0.768911
YBR160W	1	0.768579
YJL001W	1	0.768481
YEL058W	1	0.768285
YER094C	1	0.767944
YDR002W	1	0.767689
YER136W	1	0.76601
YJR006W	1	0.765279
YFL008W	1	0.761753
YNL064C	0	0.761594
YDR097C	0	0.76128
YMR061W	1	0.759278
YDR432W	0	0.759191
YDR385W	0	0.758077
YDR212W	1	0.756192
YER164W	0	0.755718
YJL033W	1	0.753907
YLR318W	0	0.747549
YCR081W	0	0.746663
YPR048W	1	0.746381
YBR229C	0	0.746214
YKL196C	1	0.746167
YOR287C	1	0.745107
YGR274C	1	0.745048
YHR171W	0	0.744668
YNL227C	0	0.744346
YFL001W	0	0.739237
YPR086W	1	0.736923
YLR347C	1	0.736365
YDL043C	1	0.735865
YJL138C	0	0.735019
YIR008C	1	0.73433
YHR148W	1	0.733562
YML096W	0	0.731016
YLR305C	1	0.730903
YPR031W	0	0.730715
YER166W	0	0.730395
YNL022C	0	0.730373
YLL024C	0	0.730358
YOR033C	0	0.730037
YER103W	0	0.729876
YDR386W	0	0.729726
YOR119C	1	0.729082
YNL039W	1	0.72854
YGR135W	0	0.728295
YGR253C	1	0.727334
YGL150C	1	0.72717
YER162C	0	0.726137
YNL088W	1	0.725445
YOL034W	1	0.725151
YFR053C	0	0.724088
YDR292C	1	0.723616
YKR054C	0	0.723444
YDL201W	0	0.72322
YJL008C	1	0.721972
YLR045C	1	0.721489
YMR213W	1	0.721322
YDL030W	1	0.721063
YDL219W	0	0.721052
YNL147W	0	0.720589
YIR026C	0	0.719872
YDL084W	1	0.719757
YOR117W	1	0.719549
YDL058W	1	0.718748
YLR078C	1	0.718483
YML130C	1	0.718232
YML126C	1	0.717678
YNR053C	1	0.717624
YLR244C	0	0.71743
YLR051C	1	0.717374
YNL255C	0	0.717153
YGR262C	0	0.716306
YBL036C	0	0.715868
YMR226C	0	0.715348
YLL011W	1	0.71522
YFL039C	1	0.714197
YOR168W	1	0.713888
YBR265W	1	0.712917
YPL218W	1	0.712612
YGL244W	0	0.712383
YDL188C	0	0.712037
YMR216C	0	0.711891
YMR217W	0	0.711094
YBR252W	1	0.710877
YDR257C	0	0.710622
YGL173C	0	0.710505
YDR164C	1	0.71028
YGR264C	1	0.709905
YJL050W	1	0.709724
YGR061C	0	0.709571
YOL006C	0	0.709374
YNL241C	0	0.709258
YDL040C	0	0.708964
YKL113C	0	0.708348
YOL041C	0	0.70791
YDR064W	1	0.7079
YOR014W	0	0.70772
YGR285C	0	0.707665
YDR481C	0	0.707659
YGR090W	1	0.707536
YDR091C	1	0.707378
YFR030W	0	0.707339
YGR145W	1	0.707259
YNL123W	0	0.706985
YCR053W	0	0.706895
YML059C	0	0.706641
YDL208W	1	0.706242
YOR048C	1	0.704574
YIL091C	1	0.7044
YGL043W	0	0.703932
YNR054C	1	0.70307
YPL012W	1	0.702654
YDL052C	0	0.702044
YGR245C	1	0.701807
YHR012W	0	0.701605
YHR190W	1	0.701537
YGL238W	1	0.701527
YOR091W	0	0.701179
YLR009W	1	0.700861
YOR157C	1	0.700742
YLR129W	1	0.700731
YKL080W	0	0.700345
YDL014W	1	0.700051
YGL105W	0	0.699262
YOL040C	1	0.699039
YOR074C	1	0.698766
YER007C-A	0	0.698542
YER148W	1	0.697281
YBL050W	1	0.697173
YPR036W	0	0.697152
YOL010W	1	0.697017
YBR154C	1	0.696872
YLR075W	1	0.696722
YGL195W	0	0.696431
YNL178W	1	0.696342
YCR012W	1	0.696247
YPL237W	1	0.695778
YDL055C	1	0.69537
YPR103W	1	0.694599
YDR333C	0	0.69152
YIL026C	1	0.691031
YDR457W	0	0.690772
YDL125C	0	0.690748
YNR029C	0	0.690542
YGL103W	1	0.689809
YOL022C	1	0.689791
YDR083W	0	0.689321
YDR301W	1	0.689217
YMR224C	0	0.688958
YML097C	0	0.688901
YHL013C	0	0.688659
YLR396C	0	0.688169
YHR023W	1	0.688112
YPR029C	0	0.688029
YDR325W	1	0.687808
YJL197W	0	0.687168
YDR390C	1	0.686675
YLR215C	1	0.686612
YBL097W	1	0.685577
YOR154W	0	0.685574
YNL182C	1	0.684414
YHR040W	1	0.684182
YDR416W	1	0.683171
YNL223W	0	0.682193
YPL196W	0	0.682165
YHR036W	1	0.681876
YMR227C	1	0.681427
YOL069W	1	0.680553
YMR128W	1	0.680273
YLR410W	0	0.67899
YBR267W	0	0.678787
YLR200W	0	0.67767
YBL076C	1	0.676799
YIL021W	1	0.674465
YIL103W	0	0.673623
YGR048W	1	0.673501
YKL193C	1	0.673341
YJR035W	0	0.671338
YDR190C	1	0.66903
YNL118C	1	0.666756
YGR258C	0	0.666203
YLL050C	1	0.665841
YOR224C	1	0.665652
YDR141C	1	0.664058
YDR460W	1	0.663964
YKR092C	0	0.663818
YKL056C	0	0.663007
YBR136W	1	0.661891
YBR196C	1	0.661715
YPL094C	1	0.66105
YBR101C	0	0.660561
YNL001W	0	0.65993
YNL113W	1	0.659863
YIL066C	0	0.659275
YHR193C	0	0.658636
YJR105W	0	0.657507
YDL160C	0	0.65746
YOR007C	0	0.657147
YJR068W	1	0.657105
YBR261C	0	0.656911
YER143W	0	0.656403
YMR186W	0	0.656175
YPR137W	1	0.65614
YER003C	1	0.656063
YDR527W	1	0.655356
YHR058C	1	0.654939
YER070W	0	0.654917
YHR013C	0	0.654312
YOL097C	1	0.653977
YFR052W	1	0.653481
YDR361C	1	0.652795
YLR384C	0	0.652531
YHR020W	1	0.65216
YML124C	0	0.65161
YPL117C	1	0.651365
YOL123W	1	0.650444
YJL189W	0	0.648978
YHL007C	0	0.648906
YAL003W	1	0.648622
YKL190W	0	0.648042
YIL047C	0	0.64638
YGL163C	0	0.646124
YIL030C	0	0.646122
YDL229W	0	0.646095
YDR037W	1	0.645783
YHR122W	1	0.644965
YPL235W	1	0.644783
YIL008W	0	0.644471
YDR023W	1	0.644025
YMR109W	0	0.643859
YDR050C	1	0.64277
YKL212W	0	0.6419
YNR003C	1	0.637331
YGR254W	0	0.636748
YCR077C	0	0.629162
YDR117C	0	0.628332
YER151C	0	0.627262
YOR046C	1	0.626918
YLR359W	1	0.626715
YMR304W	0	0.624799
YER120W	0	0.624761
YDR429C	1	0.624434
YKL205W	0	0.623422
YNL062C	1	0.623106
YDR305C	0	0.622856
YPR144C	1	0.622248
YPR190C	1	0.622063
YKL025C	0	0.618796
YHR166C	1	0.618295
YHR132C	0	0.617328
YGR271W	0	0.617206
YLR291C	1	0.615205
YGL070C	0	0.614266
YCL031C	1	0.61368
YPL045W	0	0.611025
YDL112W	0	0.609579
YJL154C	0	0.6092
YDR068W	0	0.609067
YKR031C	0	0.60812
YMR022W	0	0.607946
YMR004W	0	0.60772
YCL045C	0	0.607577
YGL227W	0	0.607398
YFL045C	1	0.607321
YOR165W	0	0.606992
YMR288W	1	0.606801
YPR162C	1	0.606741
YLR427W	0	0.606522
YGR003W	0	0.606508
YOR123C	0	0.60638
YDR168W	1	0.606193
YGL083W	0	0.605967
YKL143W	0	0.605675
YPR189W	0	0.605137
YJR110W	0	0.604973
YHR114W	0	0.604915
YGL233W	1	0.604892
YDR255C	0	0.604675
YOR057W	1	0.604069
YLR430W	1	0.6037
YDL234C	0	0.603597
YPL195W	0	0.603399
YGR278W	1	0.603131
YGL111W	1	0.60311
YNL021W	0	0.602886
YOL138C	0	0.602712
YFL024C	1	0.602669
YGR091W	1	0.602328
YPL268W	0	0.602235
YGR002C	1	0.602227
YLR240W	0	0.602137
YER173W	0	0.602088
YIL150C	1	0.600387
YMR093W	1	0.599825
YPL242C	1	0.599154
YLL003W	1	0.59898
YGL097W	1	0.598851
YDR080W	0	0.598684
YDR449C	1	0.598371
YKR063C	1	0.598356
YLR234W	0	0.597895
YJL002C	1	0.59713
YPR107C	1	0.596849
YER068W	0	0.596227
YNL317W	1	0.596119
YGR007W	0	0.596001
YMR078C	0	0.595373
YBL019W	0	0.595357
YML014W	0	0.595234
YLR447C	0	0.594415
YPL175W	1	0.594102
YLR116W	1	0.59367
YJR014W	0	0.59329
YLR418C	0	0.592933
YLR323C	1	0.59276
YBL084C	1	0.592564
YKR059W	0	0.59254
YLR147C	1	0.592249
YAL036C	0	0.592002
YPL178W	0	0.590796
YJL072C	1	0.587297
YJR063W	0	0.586233
YBR187W	0	0.584925
YDR448W	0	0.584381
YLR058C	0	0.584338
YMR190C	0	0.583638
YML080W	0	0.583383
YNL075W	1	0.582239
YDL051W	0	0.582035
YMR201C	0	0.580979
YGR252W	0	0.580949
YOR070C	0	0.580519
YCR066W	0	0.580122
YJL168C	0	0.579719
YMR240C	1	0.579204
YPL220W	0	0.579119
YER168C	1	0.57885
YNL262W	1	0.577974
YGR208W	0	0.576399
YPR129W	0	0.576076
YIL034C	0	0.575595
YOR197W	0	0.574581
YER178W	0	0.574544
YDL100C	0	0.574524
YGR098C	1	0.574222
YLR389C	0	0.573708
YKL009W	0	0.573215
YAL042W	0	0.572934
YCR036W	0	0.572816
YJR088C	0	0.572719
YJL121C	0	0.572568
YER156C	0	0.572437
YGR261C	0	0.572341
YDR071C	0	0.572198
YEL060C	0	0.571805
YIL033C	0	0.571442
YER043C	1	0.571376
YOR151C	1	0.571358
YOL094C	1	0.570016
YLR026C	1	0.569977
YOL021C	1	0.569916
YBR025C	0	0.569731
YKL024C	1	0.569007
YPL054W	0	0.568944
YIL083C	1	0.568932
YHR070W	1	0.568745
YOR272W	1	0.568671
YOR063W	1	0.568654
YDR328C	1	0.568542
YDR339C	1	0.568517
YER112W	1	0.568219
YNL007C	1	0.567979
YAL032C	1	0.567766
YLR321C	1	0.56718
YNL261W	1	0.56707
YPR035W	1	0.567002
YFR009W	0	0.566793
YDR454C	1	0.56649
YIL109C	1	0.566376
YOR310C	1	0.56605
YBR173C	0	0.565879
YCL030C	0	0.565617
YBL024W	0	0.565241
YLL039C	0	0.565038
YMR116C	0	0.564998
YHR069C	1	0.564854
YER023W	1	0.564728
YDR404C	1	0.564656
YJR123W	1	0.564432
YMR039C	0	0.564234
YER012W	1	0.564069
YOR207C	1	0.563989
YBL007C	0	0.56351
YAL016W	0	0.563195
YMR278W	0	0.563103
YPL131W	1	0.562674
YNL059C	0	0.562219
YGL123W	1	0.562063
YOR116C	1	0.561717
YDR388W	0	0.561445
YBR279W	0	0.561367
YGL234W	0	0.561271
YGL016W	0	0.561094
YOL127W	1	0.560955
YPR160W	0	0.560839
YPR010C	1	0.560806
YML092C	1	0.560655
YIL041W	0	0.560142
YNL085W	0	0.559636
YGR074W	1	0.559602
YLR197W	1	0.559486
YOR216C	0	0.559353
YOL098C	0	0.559286
YBL058W	0	0.559248
YJR109C	0	0.557966
YCR088W	0	0.557713
YBL092W	1	0.557706
YOR056C	1	0.556853
YBR142W	1	0.556822
YPL263C	0	0.55654
YPR089W	0	0.55644
YMR308C	1	0.556364
YIR012W	1	0.556236
YJL080C	0	0.556063
YAL005C	0	0.556041
YBL047C	0	0.555995
YGL065C	1	0.555934
YBL026W	1	0.555787
YDR152W	0	0.555751
YBR094W	0	0.555687
YHL015W	1	0.555676
YMR049C	1	0.554769
YDR299W	1	0.554651
YJL172W	0	0.554321
YJL130C	0	0.553461
YFR037C	1	0.55263
YBR274W	0	0.551983
YHR042W	1	0.551857
YEL056W	0	0.551799
YMR229C	1	0.551691
YDR398W	1	0.551577
YDL106C	0	0.550509
YNL124W	1	0.549966
YPL003W	0	0.549593
YDR021W	1	0.549252
YBL021C	0	0.547971
YKL002W	0	0.547287
YJR057W	1	0.547287
YNR007C	0	0.547223
YGR063C	0	0.546003
YPL249C	0	0.545729
YBL079W	0	0.544947
YOR194C	1	0.544662
YOL146W	1	0.544328
YDL031W	1	0.544284
YNL092W	0	0.54411
YLR340W	1	0.543687
YOR304W	0	0.543671
YFL017C	1	0.543526
YDR140W	0	0.543323
YJR093C	1	0.543278
YDR013W	1	0.543108
YNL107W	0	0.542942
YIL126W	1	0.542766
YOR250C	1	0.542697
YDL166C	1	0.542462
YNL232W	1	0.541885
YDR280W	1	0.541741
YKL013C	1	0.541073
YDR167W	1	0.540747
YGR195W	1	0.540608
YDR183W	0	0.539623
YER171W	1	0.539221
YKL021C	1	0.53831
YBR017C	0	0.537908
YBR123C	1	0.535802
YDR069C	0	0.534854
YDL001W	0	0.534793
YCL059C	1	0.534433
YKL213C	0	0.534309
YAL019W	0	0.53426
YFR031C	1	0.533804
YOL018C	0	0.533131
YLR401C	0	0.532829
YOL054W	0	0.53272
YKL191W	0	0.532331
YMR165C	0	0.532296
YLR272C	1	0.532129
YLR025W	0	0.532064
YGR162W	0	0.531341
YDL017W	1	0.529599
YLR299W	0	0.528191
YNL201C	0	0.528082
YIL048W	1	0.527908
YJL029C	0	0.527323
YHR200W	0	0.5273
YPR105C	1	0.527161
YER016W	0	0.525532
YNL163C	1	0.524103
YBL039C	0	0.523938
YDR099W	0	0.522342
YOR358W	0	0.521762
YOL013C	0	0.521637
YPR183W	1	0.521515
YHR019C	1	0.520238
YNL222W	1	0.520128
YER165W	1	0.518827
YMR296C	1	0.517965
YMR125W	0	0.517527
YLR222C	1	0.516605
YJL056C	0	0.516171
YCR014C	0	0.515012
YFR002W	1	0.514016
YOR095C	1	0.513965
YJL085W	1	0.513909
YOR175C	0	0.512613
YBL041W	1	0.51254
YDR382W	0	0.51163
YMR074C	0	0.511556
YOL005C	1	0.510788
YJR074W	0	0.51028
YOL038W	1	0.507886
YJL031C	1	0.507075
YER095W	0	0.501546
YCR059C	0	0.501207
YOR164C	0	0.5008
YLL029W	0	0.500424
YML056C	0	0.500046
YLR195C	1	0.499938
YJR065C	1	0.499669
YPL204W	1	0.499326
YMR001C	1	0.499018
YDL137W	0	0.497529
YJL041W	1	0.49499
YDR517W	0	0.494477
YLR314C	1	0.493117
YDR397C	1	0.492932
YDR087C	1	0.492726
YDL029W	1	0.492675
YNL112W	1	0.489488
YBR169C	0	0.489119
YPL022W	0	0.487989
YOL071W	0	0.487518
YBR111C	0	0.487388
YMR247C	0	0.485362
YGR207C	0	0.484296
YNL248C	0	0.482925
YOR359W	0	0.482782
YPL106C	0	0.482748
YMR314W	1	0.481721
YLL041C	0	0.480269
YLR017W	0	0.480134
YKR070W	0	0.479377
YBR222C	0	0.479322
YPR040W	0	0.47881
YBR171W	0	0.478553
YGL127C	0	0.477364
YLR117C	1	0.477359
YDL226C	0	0.476266
YKR060W	0	0.475872
YGR267C	1	0.475766
YNR035C	1	0.475524
YDR101C	0	0.472799
YJR076C	1	0.472767
YDL171C	0	0.472046
YOR244W	1	0.471637
YJL060W	0	0.471616
YDR331W	1	0.471492
YBR260C	0	0.471078
YDR425W	0	0.470684
YER009W	1	0.469686
YFL002C	1	0.469513
YGL026C	0	0.469415
YEL002C	1	0.468585
YHR074W	1	0.46698
YEL043W	0	0.466871
YDR127W	0	0.46685
YOR356W	0	0.466394
YER069W	0	0.466228
YBR023C	0	0.466128
YMR300C	0	0.465832
YPR091C	0	0.465738
YKL082C	1	0.464786
YDR311W	1	0.464556
YDL150W	1	0.464359
YHL032C	0	0.463819
YER086W	0	0.463756
YAL043C	1	0.463531
YER127W	1	0.463375
YDR228C	1	0.463322
YDR049W	0	0.463314
YGR276C	0	0.463096
YOL057W	0	0.463085
YNL175C	0	0.463035
YPL146C	1	0.46272
YPL243W	1	0.462602
YMR146C	1	0.462498
YBR003W	0	0.461276
YPL126W	1	0.46073
YAR042W	0	0.460624
YJL053W	0	0.460619
YJR016C	1	0.460608
YPR016C	1	0.460361
YPR056W	1	0.460188
YOL102C	1	0.459037
YNR012W	0	0.458794
YGL237C	0	0.458224
YOL093W	0	0.458146
YBR228W	0	0.457935
YBR065C	0	0.457747
YNL265C	0	0.457398
YPR045C	0	0.457352
YML032C	0	0.45713
YJR084W	0	0.456926
YPR180W	1	0.456762
YMR223W	0	0.45675
YNL267W	1	0.456649
YOR367W	0	0.456514
YCL004W	1	0.456186
YKL189W	1	0.456082
YOR319W	1	0.456076
YGR280C	1	0.456015
YJL035C	1	0.455885
YOR270C	0	0.455726
YER140W	0	0.455493
YEL019C	1	0.455245
YOR166C	0	0.454939
YOR077W	1	0.454878
YKL114C	0	0.454713
YIR001C	0	0.454416
YIR009W	0	0.45399
YGR277C	1	0.453932
YLR423C	0	0.453246
YNL072W	0	0.452894
YDL105W	1	0.452885
YJR053W	0	0.452256
YNL110C	1	0.452156
YLR386W	0	0.451864
YNL161W	1	0.450893
YDR176W	0	0.450881
YJL204C	0	0.450579
YDR196C	1	0.449891
YMR236W	1	0.449509
YBL072C	0	0.448849
YBR081C	0	0.448615
YMR036C	0	0.448449
YOR001W	0	0.44749
YGL153W	0	0.447397
YOR362C	1	0.447327
YOR275C	0	0.447194
YGR173W	0	0.447162
YDL065C	0	0.447144
YNL127W	0	0.446767
YGR187C	0	0.446667
YDR052C	1	0.446645
YAR003W	0	0.446508
YER022W	1	0.446431
YLR212C	1	0.44635
YNL136W	0	0.445517
YJL049W	0	0.44542
YKR017C	0	0.445307
YPL125W	0	0.445187
YNL297C	0	0.44508
YCL039W	0	0.445034
YDR166C	1	0.444918
YKR099W	0	0.44476
YOL049W	0	0.444588
YKR008W	1	0.444521
YHR077C	0	0.444417
YJL005W	1	0.44438
YJR134C	0	0.444335
YDR484W	0	0.444292
YPR184W	0	0.443928
YJR090C	0	0.443915
YDR221W	0	0.443631
YNL068C	0	0.44359
YOR308C	0	0.44349
YLR138W	0	0.443361
YKL129C	0	0.443193
YGL094C	0	0.443105
YFL007W	0	0.443062
YNL238W	0	0.443022
YCR054C	1	0.442955
YJL176C	0	0.442789
YOR141C	0	0.442701
YCR072C	1	0.442661
YBR133C	0	0.442636
YNL271C	0	0.442617
YML071C	0	0.442566
YDL240W	0	0.44235
YPR165W	1	0.442255
YJL123C	0	0.442147
YPR072W	0	0.441739
YDR057W	0	0.441666
YEL053C	0	0.441576
YGR188C	0	0.44155
YDR335W	0	0.441063
YMR218C	1	0.440772
YLR336C	1	0.440684
YIL068C	1	0.440569
YDR128W	0	0.440497
YGL241W	0	0.44041
YMR033W	1	0.440363
YNL273W	0	0.440326
YBR055C	1	0.439885
YLL036C	1	0.439859
YGR186W	1	0.439784
YDR283C	0	0.439751
YPL228W	1	0.439195
YHR088W	1	0.43895
YEL055C	1	0.438843
YKL151C	0	0.438558
YJL187C	0	0.438541
YEL031W	0	0.438273
YGL092W	1	0.437822
YMR080C	0	0.437687
YDR473C	1	0.437205
YMR185W	1	0.437174
YIL144W	1	0.436979
YBL004W	1	0.436887
YKR084C	0	0.436433
YDR208W	1	0.436087
YIL104C	1	0.43536
YCR047C	0	0.435324
YLR264W	0	0.434937
YLR133W	0	0.434917
YBR060C	1	0.434805
YPR025C	1	0.43404
YLR398C	0	0.433462
YMR105C	0	0.4332
YPL043W	1	0.433197
YML012W	0	0.433062
YMR205C	0	0.432777
YPR178W	1	0.43274
YLR325C	0	0.432017
YER107C	0	0.431962
YCR035C	1	0.431407
YML035C	0	0.431267
YBL087C	0	0.431179
YAL054C	0	0.430835
YHR008C	0	0.430657
YIL044C	0	0.429907
YDL087C	1	0.428902
YER117W	0	0.4287
YLR005W	1	0.42868
YBL008W	0	0.428342
YNR016C	1	0.428103
YDR172W	1	0.427893
YGL120C	1	0.427622
YOR122C	1	0.427005
YGL169W	1	0.426948
YOR210W	1	0.426595
YNL240C	1	0.426519
YKL157W	0	0.425359
YNR046W	1	0.42486
YLR022C	1	0.424772
YLL018C	1	0.424726
YOR341W	1	0.423513
YIL061C	1	0.423149
YJR017C	1	0.423146
YKL095W	1	0.422894
YML094W	0	0.422878
YGL135W	0	0.422754
YJL012C	0	0.422294
YHR197W	1	0.422291
YKL019W	1	0.422018
YGL221C	0	0.421424
YNL244C	1	0.420305
YBR191W	0	0.419921
YDR456W	0	0.418764
YLR377C	0	0.416361
YJR117W	0	0.415434
YOR369C	0	0.41543
YFR044C	0	0.414537
YMR092C	0	0.414335
YOR204W	1	0.413727
YGR078C	0	0.413102
YNR023W	0	0.413069
YHR018C	0	0.413057
YNR050C	0	0.412451
YHR026W	0	0.411294
YLR421C	0	0.411139
YGR172C	1	0.410764
YDL235C	1	0.410036
YLR250W	0	0.410004
YOL058W	0	0.409875
YNL084C	0	0.409784
YHR025W	0	0.409057
YKL184W	0	0.408827
YLR306W	0	0.408804
YKL135C	0	0.408795
YDR468C	1	0.408382
YNL288W	0	0.408256
YMR208W	1	0.408132
YCR063W	0	0.40792
YDR372C	0	0.4078
YHR029C	0	0.407426
YGL115W	0	0.405746
YJR031C	0	0.405402
YAL029C	0	0.405277
YKL216W	0	0.404791
YPL111W	0	0.404441
YDL215C	0	0.404127
YBR006W	0	0.404017
YHR188C	1	0.402192
YPR163C	0	0.402169
YGL040C	1	0.401887
YNL153C	0	0.401701
YJR137C	0	0.401648
YLR435W	0	0.401174
YDR477W	0	0.400822
YOR039W	0	0.400349
YOR262W	1	0.400297
YNL193W	0	0.400181
YLR433C	0	0.400022
YER122C	0	0.399911
YBR248C	0	0.399793
YLR206W	0	0.398824
YHR107C	1	0.398422
YML028W	0	0.398312
YKL182W	1	0.398203
YER133W	1	0.398038
YJL097W	1	0.397983
YDR243C	1	0.397846
YBR019C	0	0.39746
YGL027C	0	0.396916
YPL260W	0	0.396652
YNR067C	0	0.395636
YGL078C	0	0.395492
YML057W	0	0.395355
YKR024C	0	0.395084
YHR009C	0	0.394154
YJL200C	0	0.393965
YGR229C	0	0.393532
YBL105C	1	0.393153
YLR208W	1	0.392045
YKL203C	1	0.391801
YML098W	1	0.391697
YGL091C	1	0.391526
YPL190C	1	0.390699
YIL007C	0	0.389673
YEL012W	0	0.389632
YKR068C	1	0.389263
YPL015C	0	0.389061
YPL119C	0	0.388839
YLR243W	1	0.388607
YGR163W	0	0.386846
YOR291W	0	0.386689
YMR290C	1	0.386537
YPL209C	1	0.386177
YNL320W	0	0.385823
YKL073W	0	0.385098
YKL067W	0	0.384255
YMR237W	0	0.38409
YMR043W	1	0.382432
YGL044C	1	0.382188
YML065W	1	0.382067
YER159C	1	0.381914
YPR118W	0	0.380539
YKL160W	0	0.380356
YKL045W	1	0.378655
YKR095W	0	0.375779
YDR098C	0	0.375717
YNL329C	0	0.37556
YPR119W	0	0.375097
YGL232W	0	0.372661
YDR248C	0	0.372048
YEL042W	0	0.371915
YER013W	1	0.371702
YEL013W	0	0.371492
YGL216W	0	0.37097
YPL082C	1	0.370251
YLR397C	1	0.369731
YIL063C	1	0.369027
YBR109C	1	0.367228
YOL080C	0	0.367143
YOR251C	0	0.365887
YML067C	0	0.364536
YBR011C	1	0.36431
YER157W	1	0.364164
YDL225W	0	0.362932
YPL001W	0	0.361175
YDR170C	1	0.361018
YDR291W	0	0.359596
YDR026C	0	0.359458
YNL023C	0	0.358978
YOR160W	1	0.358683
YML049C	1	0.358498
YPL167C	0	0.35812
YLR148W	0	0.358096
YDR088C	1	0.358033
YPL016W	1	0.358017
YPR055W	1	0.358001
YOR093C	0	0.357974
YJL036W	0	0.357942
YMR129W	0	0.35731
YOL141W	0	0.357209
YDR407C	1	0.357197
YNL256W	1	0.356885
YNR008W	0	0.356758
YBR289W	0	0.356404
YIL031W	1	0.356261
YHL010C	0	0.356222
YIR002C	0	0.356209
YHR186C	1	0.356099
YER093C	1	0.355932
YGL145W	1	0.355824
YDL077C	0	0.355818
YBL037W	0	0.355645
YMR137C	0	0.355637
YDR081C	1	0.355465
YNL139C	0	0.355372
YLL032C	0	0.355318
YDR452W	0	0.355187
YLL035W	1	0.354804
YJL087C	1	0.354678
YLR207W	0	0.354205
YER031C	0	0.354146
YHR108W	0	0.353579
YJR033C	0	0.353492
YKL012W	1	0.353437
YBL034C	1	0.353096
YDL207W	1	0.353001
YPR186C	1	0.352946
YMR076C	1	0.352404
YDL091C	0	0.352109
YKR093W	0	0.351983
YKL014C	1	0.351861
YPL207W	0	0.351757
YOR290C	0	0.351425
YBR223C	0	0.350761
YML008C	0	0.350644
YLR166C	1	0.350533
YNL071W	0	0.350101
YBR218C	0	0.349898
YDR465C	0	0.349584
YCL037C	0	0.348864
YMR239C	1	0.348759
YAL041W	1	0.348615
YJL115W	0	0.348307
YBR172C	0	0.347483
YKL092C	0	0.347257
YBR164C	0	0.346343
YGR204W	0	0.346082
YGL253W	0	0.345737
YDR373W	1	0.345234
YNL259C	0	0.345143
YJL076W	1	0.342662
YLR127C	1	0.342211
YER006W	1	0.342026
YDL165W	1	0.34183
YKL018W	1	0.341383
YBR046C	0	0.341111
YLR287C-A	0	0.338586
YOR198C	0	0.338435
YNR052C	0	0.337738
YBL011W	0	0.335999
YPL227C	0	0.335963
YGL245W	1	0.335451
YLL026W	0	0.335188
YLR248W	0	0.335
YGL009C	0	0.334257
YML125C	1	0.334023
YOL016C	0	0.333414
YFR014C	0	0.330916
YDR086C	1	0.330898
YDL134C	0	0.329895
YBR234C	1	0.32984
YDL072C	0	0.328439
YOR196C	0	0.328425
YIR034C	0	0.327938
YBL051C	0	0.327234
YMR002W	0	0.326878
YEL046C	0	0.32685
YJL088W	0	0.32677
YOR184W	0	0.326699
YLR380W	0	0.326693
YOR283W	0	0.326508
YMR183C	0	0.326504
YKL075C	0	0.326447
YIL110W	0	0.326356
YGL174W	0	0.326253
YDR036C	0	0.325893
YIR029W	0	0.325613
YML004C	0	0.325377
YNL181W	1	0.325295
YDR047W	1	0.32508
YDR138W	0	0.325037
YER128W	0	0.32495
YLR283W	0	0.324574
YNL274C	0	0.324189
YMR079W	1	0.324158
YBR106W	0	0.324148
YER019W	0	0.323991
YDL168W	0	0.323953
YDL205C	1	0.323901
YBR233W	0	0.323251
YNL220W	0	0.323067
YBR049C	1	0.322963
YER008C	1	0.322942
YLR209C	0	0.322843
YPL065W	0	0.322787
YNR015W	0	0.322569
YDR165W	0	0.322415
YKL140W	0	0.322232
YLR371W	0	0.322125
YML030W	0	0.321532
YGL001C	1	0.321306
YDL236W	0	0.321234
YDL193W	1	0.320853
YKR062W	1	0.320331
YGR128C	1	0.319836
YGL030W	1	0.319263
YEL026W	1	0.31872
YGR175C	1	0.318585
YHR196W	1	0.318153
YFR005C	1	0.317606
YCR002C	0	0.317451
YGR019W	0	0.316517
YGR234W	0	0.316181
YOL051W	0	0.315067
YKL211C	0	0.31504
YOR022C	0	0.314969
YGL003C	0	0.313455
YLR170C	0	0.312857
YHR111W	0	0.312401
YOR128C	0	0.312236
YBR031W	0	0.310053
YOR132W	0	0.309655
YER091C	0	0.309529
YCR030C	0	0.309027
YDR063W	0	0.308661
YNL082W	0	0.308539
YOL032W	0	0.308494
YGR080W	0	0.308359
YPL247C	0	0.30827
YML036W	0	0.307911
YBL055C	0	0.307149
YGR021W	0	0.306779
YBR002C	1	0.306736
YPL213W	0	0.306419
YLR016C	0	0.306129
YLR285W	0	0.305632
YGL213C	0	0.30552
YPL046C	0	0.304973
YER052C	0	0.304706
YJR129C	0	0.304648
YJL125C	1	0.304461
YEL062W	0	0.304446
YMR048W	0	0.304129
YDR313C	0	0.303906
YBR257W	1	0.303846
YMR167W	0	0.303783
YOR340C	1	0.303196
YGL087C	0	0.303014
YPL002C	0	0.302974
YKR038C	1	0.302858
YCR090C	0	0.302837
YOR111W	0	0.302668
YLR298C	1	0.302498
YML102W	0	0.302472
YGR095C	1	0.302456
YHR010W	0	0.302439
YPL151C	1	0.30231
YFR003C	1	0.302163
YDR483W	0	0.302009
YFR031C-A	0	0.301983
YJL141C	0	0.301865
YCL016C	0	0.301837
YDR447C	0	0.301694
YML026C	0	0.301648
YDL002C	0	0.301565
YDR093W	0	0.301479
YGR192C	0	0.301389
YOR357C	0	0.301186
YKR082W	0	0.30106
YDR486C	0	0.300687
YLR293C	0	0.300678
YOR036W	0	0.300576
YDL083C	0	0.300203
YNL030W	0	0.300188
YAL038W	1	0.299684
YFR028C	1	0.299617
YDR217C	0	0.299565
YLR275W	1	0.299487
YAL058W	0	0.299087
YNL128W	0	0.299012
YKL015W	0	0.2988
YJR066W	0	0.298693
YPR097W	0	0.298601
YDR531W	1	0.298062
YMR143W	0	0.298018
YMR029C	0	0.297816
YJR092W	0	0.297736
YGL211W	0	0.297525
YDR450W	0	0.2974
YLR445W	0	0.297348
YOR043W	0	0.296969
YLR406C	0	0.296897
YPR062W	0	0.296737
YJR094W-A	0	0.296706
YJL207C	0	0.296206
YMR091C	0	0.296159
YOR174W	1	0.296047
YJR103W	0	0.296028
YKL010C	0	0.29596
YNL224C	0	0.295916
YBL104C	0	0.29571
YGL006W	0	0.29564
YNR033W	0	0.295631
YOR249C	1	0.295596
YLR015W	0	0.295552
YBR198C	1	0.295493
YBR084C-A	0	0.295443
YNL242W	0	0.295353
YJR060W	0	0.295099
YOR124C	0	0.294969
YDR161W	0	0.294805
YLR309C	0	0.29476
YBR086C	0	0.294635
YOR112W	0	0.294599
YCR068W	0	0.294435
YIL038C	0	0.294376
YIL018W	0	0.294263
YOR368W	0	0.294122
YOR109W	0	0.294002
YIL128W	0	0.293831
YFR038W	0	0.2937
YLR362W	0	0.293505
YKR025W	1	0.293402
YHR060W	0	0.29336
YPR135W	0	0.293308
YHR183W	0	0.293269
YNL041C	0	0.292931
YLR216C	0	0.292812
YNL091W	0	0.292772
YCL001W	0	0.292501
YFL047W	0	0.292391
YPR043W	0	0.292364
YPL120W	0	0.292336
YBR181C	0	0.292319
YDL136W	0	0.292301
YBR118W	0	0.292278
YMR121C	0	0.29227
YCR092C	0	0.292036
YPL184C	0	0.291938
YDR495C	0	0.291925
YBR237W	1	0.291899
YNL272C	1	0.291712
YOR021C	0	0.291688
YPL181W	0	0.291659
YKL179C	0	0.291609
YIL069C	0	0.291498
YDR434W	1	0.291338
YMR065W	0	0.2913
YNL301C	0	0.291104
YKR086W	1	0.291072
YNL215W	0	0.291057
YMR294W	0	0.291049
YNL246W	0	0.290999
YDL216C	0	0.290838
YKR043C	0	0.290678
YPL183C	0	0.290246
YOR069W	0	0.29014
YOR370C	1	0.290059
YNL031C	0	0.289966
YGR085C	0	0.28976
YKL005C	0	0.289672
YGL073W	1	0.289628
YDL003W	1	0.289574
YPL090C	0	0.289148
YJL081C	1	0.289077
YER074W	0	0.289054
YKL035W	1	0.289036
YJL039C	1	0.28894
YLR182W	0	0.288917
YPL064C	0	0.288743
YNR006W	0	0.288566
YNL172W	1	0.288554
YDL191W	0	0.288484
YDR155C	0	0.288483
YOR035C	0	0.28822
YIL071C	0	0.28816
YLR268W	0	0.288097
YBR271W	0	0.28804
YDL022W	0	0.288023
YPL011C	1	0.287953
YDR201W	1	0.287868
YGL022W	1	0.287803
YHR156C	0	0.287558
YBR010W	0	0.287489
YBR186W	0	0.28748
YPR182W	1	0.287439
YLR103C	1	0.287396
YDR062W	1	0.287353
YGL086W	0	0.287246
YKL125W	1	0.287078
YBR103W	0	0.286824
YJL191W	0	0.28633
YGL242C	0	0.286233
YOL144W	1	0.285901
YJR042W	1	0.285776
YBR117C	0	0.285193
YML024W	0	0.284979
YHR047C	0	0.284919
YPR113W	1	0.284758
YLR257W	0	0.284574
YDL081C	0	0.284524
YNL281W	0	0.28444
YJL010C	1	0.284359
YGR124W	0	0.284238
YHL024W	0	0.284143
YOL120C	1	0.284134
YKL089W	1	0.284117
YMR319C	0	0.283496
YMR009W	0	0.283418
YHL034C	0	0.283225
YNL162W	1	0.28254
YIR006C	1	0.282296
YBR281C	0	0.282185
YJL026W	1	0.282021
YOR336W	1	0.281928
YLR074C	0	0.2812
YDL122W	0	0.280839
YIL154C	0	0.280808
YIL140W	0	0.280739
YBR095C	0	0.280679
YGL141W	0	0.280618
YGR037C	0	0.280186
YJR104C	0	0.280054
YDL135C	0	0.279787
YDL005C	0	0.279432
YLR403W	0	0.279418
YNL111C	0	0.279337
YKL007W	0	0.279245
YGR130C	0	0.279091
YKL054C	0	0.279054
YAR015W	0	0.27899
YLR316C	1	0.278326
YGR167W	0	0.277715
YLR330W	0	0.277141
YBR061C	0	0.27713
YOR257W	1	0.275188
YHR072W	1	0.275082
YPR168W	1	0.274588
YIL062C	1	0.274414
YKL022C	1	0.273961
YDR419W	0	0.273713
YLR109W	0	0.273445
YLR432W	0	0.272389
YGL156W	0	0.272015
YBR029C	1	0.270633
YLR438W	0	0.270252
YDR143C	0	0.270108
YNL094W	0	0.269028
YPR127W	0	0.268887
YMR281W	1	0.268515
YGR017W	0	0.268424
YKL100C	0	0.268362
YLR114C	0	0.268208
YDR411C	0	0.268183
YDL146W	0	0.267494
YBL040C	1	0.267205
YHR039C	0	0.266869
YKL117W	0	0.266827
YCR051W	0	0.266595
YJR010W	0	0.266491
YJR025C	0	0.266363
YNL010W	0	0.266328
YFR047C	0	0.265989
YDL074C	0	0.265714
YFL005W	1	0.265353
YKL060C	1	0.26516
YGL231C	0	0.265082
YBR256C	1	0.264649
YPR143W	1	0.264612
YKL041W	0	0.264524
YER090W	0	0.264154
YLR399C	0	0.263723
YLR424W	1	0.263592
YNL221C	1	0.263474
YIR005W	0	0.263094
YNL263C	1	0.26305
YGL167C	0	0.262766
YDR005C	0	0.262764
YDR234W	0	0.26266
YJR099W	0	0.262377
YER146W	1	0.262271
YBR246W	0	0.262059
YDR507C	0	0.261926
YGR184C	0	0.261234
YPL165C	0	0.261027
YGL240W	0	0.260404
YDR341C	1	0.260265
YCL040W	0	0.259902
YDR214W	0	0.259439
YJL140W	0	0.259235
YJR142W	0	0.258696
YJL024C	0	0.25828
YPL233W	1	0.258097
YKL058W	1	0.257553
YIL064W	0	0.257294
YBR193C	1	0.257007
YJL128C	0	0.255847
YNL126W	1	0.254675
YER141W	0	0.254169
YGR214W	0	0.254166
YDL149W	0	0.253717
YHR035W	0	0.252547
YNL243W	0	0.252452
YLR262C	0	0.250853
YLR085C	0	0.250628
YOR253W	0	0.250387
YNL035C	0	0.248858
YPR131C	0	0.248707
YBR286W	0	0.248032
YNL016W	0	0.24794
YAL011W	0	0.247425
YEL003W	0	0.246531
YDL108W	1	0.244885
YOL045W	0	0.244873
YKL139W	0	0.244414
YAL049C	0	0.243807
YJL109C	1	0.243563
YDR321W	0	0.243332
YGL246C	0	0.24131
YDR412W	1	0.241079
YMR215W	0	0.240651
YBR217W	0	0.239829
YJR119C	0	0.238305
YNL316C	0	0.237959
YBR231C	0	0.237359
YOR360C	0	0.23713
YLR193C	0	0.236047
YER142C	0	0.235859
YGL047W	1	0.235748
YGL066W	0	0.235736
YNL213C	0	0.235632
YJR141W	1	0.235238
YBR200W	0	0.234962
YER007W	0	0.234799
YHR030C	0	0.234728
YFL028C	0	0.234394
YDR030C	0	0.234302
YAL023C	0	0.233529
YHR062C	1	0.23235
YGR072W	0	0.23223
YDL167C	0	0.23219
YIL039W	0	0.232145
YML103C	0	0.231783
YGR282C	0	0.231371
YOR115C	0	0.231311
YJR024C	0	0.231183
YAL020C	0	0.231101
YJR050W	0	0.231029
YDL104C	0	0.231012
YGR006W	0	0.230718
YOL052C	0	0.230702
YOL008W	0	0.230517
YOL135C	1	0.230244
YIL042C	0	0.230016
YDR108W	0	0.229984
YPR051W	0	0.229361
YDL098C	1	0.228952
YHR082C	0	0.228865
YBR254C	1	0.228824
YLR319C	0	0.22843
YJL203W	1	0.228153
YMR075W	0	0.227838
YMR293C	0	0.227535
YDR332W	0	0.227411
YKL173W	1	0.227366
YLR270W	0	0.226898
YLR422W	0	0.226861
YBR215W	0	0.226739
YIL084C	0	0.226564
YPL231W	1	0.22642
YDR246W	1	0.22637
YJR041C	1	0.22637
YDR216W	0	0.22609
YIL005W	0	0.226021
YER155C	0	0.225807
YJL183W	0	0.225764
YKL214C	0	0.225759
YJL127C	0	0.225752
YMR244W	0	0.225749
YGL110C	0	0.225642
YNL119W	0	0.22553
YBR280C	0	0.225308
YOR346W	0	0.225222
YMR114C	0	0.225194
YDL095W	0	0.224987
YOR353C	1	0.224974
YKR037C	1	0.224974
YJL117W	0	0.224719
YGR081C	0	0.224659
YGL023C	0	0.224598
YOR144C	0	0.224533
YDR027C	0	0.224221
YJL092W	0	0.224152
YHR079C	0	0.223977
YOR215C	0	0.223666
YIL107C	0	0.223661
YHR172W	1	0.223641
YKR029C	0	0.223524
YLR039C	0	0.223509
YHR049W	0	0.223327
YOR296W	0	0.223294
YLR452C	0	0.22327
YDR323C	0	0.223096
YLR176C	0	0.223007
YHL030W	0	0.222972
YLR253W	0	0.222971
YNL218W	0	0.222935
YOL125W	0	0.222845
YLR149C	0	0.222838
YDR006C	0	0.222533
YDR159W	0	0.222524
YNL330C	0	0.222363
YGL131C	0	0.222337
YGR093W	0	0.222137
YDL156W	0	0.221995
YCL028W	0	0.221953
YCR065W	0	0.221818
YLR417W	0	0.221736
YGL124C	0	0.221688
YGL200C	0	0.221554
YPL109C	0	0.221496
YJR140C	0	0.221472
YML099C	0	0.221356
YLR115W	1	0.221352
YPL030W	0	0.221224
YJL106W	0	0.220982
YKL215C	0	0.220944
YKR023W	0	0.220935
YDR180W	1	0.220784
YDR145W	1	0.220708
YJR126C	0	0.220655
YIL072W	0	0.220587
YJL045W	0	0.220336
YGL113W	1	0.220171
YLR141W	1	0.220149
YLR247C	0	0.220123
YHR164C	1	0.220002
YMR259C	0	0.219923
YHR207C	0	0.219896
YDR017C	0	0.219893
YDL141W	1	0.219698
YER087W	0	0.219644
YIL129C	1	0.219238
YOR163W	0	0.219181
YLR071C	1	0.21908
YBR114W	0	0.218802
YMR032W	0	0.218755
YMR170C	0	0.218661
YLR310C	1	0.218617
YGR194C	0	0.218295
YOR086C	0	0.218264
YHR064C	0	0.217892
YML075C	0	0.217659
YHR121W	0	0.217545
YKR065C	0	0.217541
YGL062W	0	0.217448
YOL030W	0	0.217409
YCR009C	0	0.21706
YOR373W	1	0.217035
YBR035C	0	0.216972
YMR008C	0	0.216869
YOL078W	1	0.216867
YPR060C	0	0.216837
YLR352W	0	0.216793
YMR261C	0	0.216728
YOR182C	0	0.216578
YOR252W	0	0.216451
YPR074C	0	0.216339
YLR044C	0	0.216105
YBL049W	0	0.215795
YOL064C	0	0.215527
YGR232W	0	0.215313
YPR176C	1	0.215281
YMR315W	0	0.214979
YMR120C	0	0.214343
YML072C	0	0.21424
YKL181W	0	0.214069
YKL148C	0	0.213968
YER036C	1	0.213913
YKR097W	0	0.213821
YGR240C	0	0.213695
YHR113W	0	0.213477
YIL118W	1	0.213413
YHR100C	0	0.213156
YML131W	0	0.212956
YKL001C	0	0.212913
YDL132W	1	0.212733
YHR066W	0	0.212707
YNL040W	0	0.21233
YLR221C	0	0.211609
YGL250W	0	0.210905
YDR045C	1	0.210456
YDL237W	0	0.210368
YDR056C	0	0.209332
YHR143W-A	1	0.209279
YML108W	0	0.209069
YKL207W	0	0.208714
YER125W	1	0.208382
YBR082C	0	0.208371
YGR087C	0	0.207922
YBR137W	0	0.207606
YBR087W	1	0.206578
YDR272W	0	0.206096
YLR001C	0	0.205537
YBR287W	0	0.205508
YEL011W	0	0.205481
YLR378C	1	0.20507
YHR184W	0	0.204933
YGR075C	1	0.204674
YFR019W	0	0.20452
YIL085C	0	0.204497
YGR196C	0	0.204296
YNL166C	0	0.20358
YDR158W	0	0.203445
YNR018W	0	0.203261
YLR118C	0	0.202973
YIL148W	0	0.20294
YER002W	0	0.202597
YLR059C	0	0.202593
YGL037C	0	0.202293
YIL116W	0	0.202256
YKR080W	0	0.201998
YNL106C	0	0.201797
YLR057W	0	0.201593
YOL088C	0	0.201584
YGL035C	0	0.201489
YOL019W	0	0.201364
YPR141C	0	0.201339
YBL017C	0	0.201331
YIR004W	0	0.201116
YOL070C	0	0.201034
YAL013W	0	0.200777
YOR209C	0	0.200707
YGL029W	0	0.200704
YER130C	0	0.200654
YJL044C	0	0.200636
YJR036C	0	0.200628
YNL239W	0	0.200532
YBR018C	0	0.200458
YLR451W	0	0.200363
YPL110C	0	0.200255
YPR037C	0	0.200247
YAL047C	0	0.200127
YNL200C	0	0.200112
YOR265W	0	0.200043
YBR030W	0	0.199886
YPR079W	0	0.199774
YMR102C	0	0.199767
YCL061C	0	0.199627
YHR206W	0	0.199488
YDL099W	0	0.199391
YOL143C	0	0.199283
YFR016C	0	0.199222
YPR148C	0	0.199137
YIL173W	0	0.199114
YBR272C	0	0.199025
YDL082W	0	0.198994
YEL044W	0	0.198986
YDR082W	1	0.198957
YDR244W	0	0.198904
YHL020C	0	0.198884
YLR066W	1	0.198837
YDR318W	0	0.198738
YGR210C	0	0.198687
YLR246W	0	0.198639
YBR131W	0	0.19854
YPR065W	0	0.198522
YBL061C	0	0.19829
YGR134W	0	0.198233
YML062C	0	0.198128
YDR381W	1	0.198078
YBL056W	0	0.197901
YKL047W	0	0.197886
YDR485C	0	0.197835
YDR150W	0	0.197807
YDR488C	0	0.197787
YLR181C	0	0.197643
YDR356W	1	0.197607
YOR159C	1	0.197552
YLR173W	0	0.197544
YOR004W	1	0.197417
YNL225C	0	0.197343
YBL063W	0	0.197216
YCL029C	0	0.197048
YGL148W	0	0.197048
YBR135W	1	0.197026
YKL112W	1	0.197012
YLR185W	0	0.196924
YGL036W	0	0.196908
YBL098W	0	0.196826
YGL017W	0	0.196423
YGR027C	0	0.196364
YNL251C	1	0.196169
YPL008W	0	0.196139
YOR110W	1	0.196136
YPR049C	0	0.195927
YDR472W	1	0.195889
YNL097C	0	0.195465
YNL258C	1	0.195445
YBR152W	1	0.195408
YLR288C	0	0.195215
YLL048C	0	0.195112
YOL012C	0	0.195081
YJR034W	0	0.194752
YDR443C	0	0.194626
YMR117C	1	0.194526
YGL151W	0	0.194505
YML023C	1	0.19446
YLR223C	1	0.194399
YGR013W	1	0.194284
YJL194W	1	0.194163
YIL020C	0	0.194044
YOR096W	0	0.193903
YER172C	1	0.193796
YDR118W	1	0.19362
YKR057W	0	0.19314
YDL101C	0	0.192788
YBR053C	0	0.192475
YGR118W	0	0.192293
YKR026C	0	0.19194
YBR189W	0	0.191682
YDR395W	0	0.191674
YLR113W	0	0.191578
YPR152C	0	0.191489
YOL031C	0	0.190937
YLL045C	0	0.190906
YJL190C	0	0.190844
YOL121C	0	0.190385
YNL135C	0	0.190327
YMR139W	0	0.190317
YOL149W	1	0.190164
YCR082W	0	0.19006
YNR065C	0	0.189983
YJR145C	0	0.189953
YIL108W	0	0.189801
YHR203C	0	0.189512
YDR025W	0	0.189317
YFR018C	0	0.189124
YPL004C	0	0.18896
YDR424C	0	0.188837
YKL180W	1	0.188742
YPL037C	0	0.188731
YKR094C	0	0.188717
YLL009C	0	0.188647
YML127W	1	0.188435
YPR132W	0	0.188355
YCL010C	0	0.188344
YNL099C	0	0.187957
YDR162C	0	0.187917
YMR231W	0	0.187741
YBL043W	0	0.187426
YHR034C	0	0.187204
YLR092W	0	0.187053
YJL011C	1	0.18693
YDR224C	1	0.186696
YAL034W-A	1	0.186668
YPL069C	0	0.186583
YLR167W	1	0.186087
YAL014C	0	0.186083
YER030W	0	0.186034
YDL238C	0	0.185965
YBR048W	0	0.185759
YOR212W	0	0.1855
YBR290W	0	0.185255
YDR308C	1	0.185251
YJR112W	1	0.185195
YNL148C	0	0.18504
YPR066W	0	0.184939
YJR062C	0	0.184656
YPL236C	0	0.184478
YKR020W	0	0.184266
YJR102C	0	0.184095
YDR400W	0	0.183914
YML016C	0	0.18388
YER116C	0	0.183717
YGL256W	0	0.183644
YMR289W	0	0.183514
YBR028C	0	0.18349
YJL095W	0	0.183221
YDR284C	0	0.182533
YOL100W	0	0.182464
YOR155C	0	0.182401
YBR062C	0	0.182395
YPL254W	0	0.182274
YBL032W	0	0.182212
YGL164C	0	0.182039
YJL078C	0	0.182001
YDR469W	0	0.181732
YBL078C	0	0.181721
YDR368W	0	0.181648
YDR288W	1	0.181591
YDR031W	0	0.181525
YIL046W	1	0.181375
YDR304C	0	0.1811
YPL273W	0	0.181015
YLR180W	0	0.180945
YHR135C	0	0.180893
YKL126W	0	0.180854
YKR090W	0	0.180635
YJR052W	0	0.180535
YDL020C	0	0.180312
YJL068C	0	0.180249
YGL202W	0	0.179979
YDR502C	0	0.179832
YLR087C	0	0.179643
YJL020C	0	0.179362
YFL048C	0	0.179337
YML068W	0	0.179153
YGL180W	0	0.178967
YKL101W	0	0.178907
YBL088C	0	0.17875
YLL021W	0	0.178665
YDR334W	0	0.178659
YGL101W	0	0.178655
YCR044C	0	0.178599
YAL002W	0	0.178593
YFL023W	0	0.178547
YIL112W	0	0.178491
YPL074W	0	0.178364
YLL031C	1	0.178242
YML007W	0	0.1782
YPR069C	0	0.178179
YJL153C	0	0.178162
YDL063C	0	0.178117
YGL125W	0	0.177971
YMR090W	0	0.177819
YMR140W	0	0.177684
YDR479C	0	0.17768
YFR024C-A	0	0.177635
YDR054C	1	0.177503
YDR122W	0	0.177269
YDL110C	0	0.177235
YKL197C	0	0.176847
YGR009C	1	0.176642
YGR106C	0	0.176583
YDR028C	0	0.176531
YGL248W	0	0.17649
YPR161C	1	0.176447
YJL061W	1	0.176323
YHR084W	0	0.176283
YPL085W	1	0.176244
YNR047W	0	0.176135
YMR020W	0	0.176131
YER129W	0	0.176013
YER179W	0	0.175947
YMR161W	0	0.175797
YPL174C	0	0.175759
YLR084C	0	0.175701
YNL216W	1	0.175701
YML114C	1	0.175596
YKL116C	0	0.17536
YIL001W	0	0.17535
YLR174W	0	0.175292
YLR055C	0	0.175012
YLR056W	0	0.174807
YNR019W	0	0.174671
YFL041W	0	0.174546
YGL093W	1	0.174398
YLR192C	0	0.174359
YJL055W	0	0.174354
YPL084W	0	0.174331
YLR203C	0	0.174247
[truncated: 2,729 more rows]

## Sheet: sc_genprot_no
orf_id	essential	probability of being essential
YGR200C	0	0.860049
YGL227W	0	0.858557
YMR309C	1	0.85842
YMR277W	1	0.857576
YDL185W	0	0.857296
YNL123W	0	0.857151
YAL035W	0	0.857081
YCL045C	0	0.856867
YBR049C	1	0.856339
YDR238C	1	0.856205
YER008C	1	0.855944
YPL195W	0	0.855842
YFR030W	0	0.855141
YBL007C	0	0.855132
YML010W	1	0.855066
YPR089W	0	0.854424
YOR165W	0	0.854319
YCR057C	1	0.854303
YDL153C	1	0.854198
YOR254C	1	0.854037
YML093W	1	0.85373
YIL143C	1	0.853219
YGR061C	0	0.852583
YJR002W	1	0.852561
YGL137W	1	0.851924
YOL090W	0	0.825209
YJL074C	1	0.818526
YLL034C	1	0.818069
YBL023C	1	0.818009
YJL034W	1	0.817181
YAL019W	0	0.816513
YLR086W	1	0.81423
YDL126C	1	0.813207
YLL008W	1	0.810513
YDL148C	1	0.809137
YCR081W	0	0.80843
YDL102W	1	0.808138
YDR127W	0	0.807769
YPR112C	1	0.805805
YBR079C	1	0.805263
YJL076W	1	0.805095
YMR129W	0	0.804743
YLR409C	1	0.80385
YOR217W	1	0.802075
YDR324C	1	0.801634
YCR093W	1	0.792888
YER022W	1	0.775919
YNL212W	0	0.77432
YDL112W	0	0.773655
YGL233W	1	0.773112
YPR189W	0	0.77259
YMR185W	1	0.770668
YDR080W	0	0.770355
YNL138W	0	0.76842
YGR186W	1	0.768266
YGL016W	0	0.767451
YOR216C	0	0.767398
YCL030C	0	0.767109
YOR361C	1	0.766691
YGL234W	0	0.76638
YDR166C	1	0.765639
YHR114W	0	0.765493
YDR168W	1	0.765407
YDL215C	0	0.765326
YLR429W	0	0.765156
YNL021W	0	0.764743
YGL244W	0	0.764577
YOR260W	1	0.76428
YDR388W	0	0.763991
YOR027W	0	0.763762
YMR033W	1	0.763579
YKL210W	1	0.762954
YGR128C	1	0.762916
YBR247C	1	0.762823
YDL116W	0	0.762794
YCR053W	0	0.762589
YML069W	1	0.76255
YJR137C	0	0.76245
YOR239W	0	0.762433
YFR016C	0	0.762396
YDL147W	1	0.761748
YDL234C	0	0.76153
YNL059C	0	0.761119
YHR196W	1	0.761105
YDR301W	1	0.760697
YPR160W	0	0.76029
YPL263C	0	0.760256
YBR115C	0	0.760219
YPL125W	0	0.760177
YNL313C	1	0.760129
YDR060W	1	0.76009
YJL123C	0	0.759718
YAR007C	1	0.759051
YMR131C	1	0.759049
YKR079C	1	0.75893
YJL069C	1	0.758846
YBL047C	0	0.758653
YGR116W	1	0.758419
YPR175W	1	0.7584
YGR103W	1	0.758232
YLL040C	0	0.758095
YNL250W	0	0.758005
YJR109C	0	0.757876
YHR197W	1	0.757688
YPL009C	0	0.757447
YIR006C	1	0.757363
YDL122W	0	0.757333
YIL026C	1	0.757299
YGL206C	0	0.75719
YOL098C	0	0.756986
YBR142W	1	0.755739
YKL182W	1	0.755698
YGR218W	1	0.755652
YIL075C	1	0.755622
YHR023W	1	0.755019
YLR106C	1	0.754984
YFL034W	0	0.754962
YDL190C	0	0.754631
YOR335C	1	0.754529
YIL140W	0	0.753722
YJL080C	0	0.753656
YPL160W	1	0.753566
YJL130C	0	0.753368
YDR211W	1	0.753364
YMR049C	1	0.753016
YPL190C	1	0.752669
YBR094W	0	0.752653
YDL060W	1	0.75253
YGL207W	1	0.752183
YDL145C	1	0.751793
YDL195W	1	0.751024
YMR229C	1	0.749958
YNL287W	1	0.749776
YOR133W	0	0.749711
YIL126W	1	0.746064
YMR128W	1	0.745527
YDL031W	1	0.743914
YBR169C	0	0.741426
YBR229C	0	0.726123
YDR097C	0	0.722977
YMR237W	0	0.716293
YBL075C	0	0.711943
YNL163C	1	0.710732
YER166W	0	0.709732
YDL225W	0	0.709199
YJL014W	1	0.708638
YDL229W	0	0.707946
YAL026C	0	0.70523
YNL139C	0	0.70519
YGL150C	1	0.704411
YGR274C	1	0.703165
YGL009C	0	0.702837
YJL056C	0	0.702342
YJR064W	1	0.702318
YIL142W	1	0.702017
YNL102W	1	0.701839
YDR496C	0	0.700658
YBL034C	1	0.6994
YDR320C	0	0.698286
YBR260C	0	0.698252
YPR019W	1	0.698201
YEL032W	1	0.698058
YAL011W	0	0.697095
YKR095W	0	0.696884
YOR206W	1	0.696692
YFR002W	1	0.696532
YGL201C	1	0.696058
YKL017C	0	0.69601
YCR077C	0	0.694996
YOR243C	0	0.694807
YEL043W	0	0.694648
YER151C	0	0.694527
YDL058W	1	0.694238
YPR133C	1	0.694212
YDR117C	0	0.694105
YDR425W	0	0.693775
YPL212C	0	0.693772
YDL140C	1	0.693624
YNL256W	1	0.693533
YGL099W	1	0.69304
YKR056W	0	0.692974
YGL026C	0	0.692711
YJL085W	1	0.692598
YPL122C	1	0.692428
YFR010W	0	0.692257
YNL062C	1	0.691338
YMR216C	0	0.69132
YBR236C	1	0.690912
YGR083C	1	0.690418
YBR202W	1	0.69041
YGL173C	0	0.689896
YBR023C	0	0.689882
YPR190C	1	0.689634
YER086W	0	0.689376
YOL057W	0	0.689308
YHL032C	0	0.688907
YER025W	1	0.688808
YNL247W	1	0.688673
YPR088C	1	0.688136
YDL097C	1	0.688018
YPL210C	1	0.687669
YDL171C	0	0.687629
YDL040C	0	0.687612
YKL172W	1	0.687581
YER082C	1	0.685681
YBR203W	0	0.68516
YPL217C	1	0.684752
YPL093W	1	0.684731
YCL054W	1	0.684546
YOL034W	1	0.684206
YGR090W	1	0.684165
YPL126W	1	0.68409
YKL075C	0	0.683328
YFL024C	1	0.682675
YDR257C	0	0.682622
YNL132W	1	0.682364
YDL223C	0	0.681897
YKL014C	1	0.681538
YBR279W	0	0.681384
YAR042W	0	0.680693
YML059C	0	0.680519
YDR068W	0	0.680317
YGR145W	1	0.679465
YJL049W	0	0.679152
YGR245C	1	0.677536
YNL088W	1	0.676627
YOR048C	1	0.675888
YPR041W	1	0.675687
YDR407C	1	0.674572
YIL091C	1	0.673735
YOR123C	0	0.67217
YDR365C	1	0.672163
YPL012W	1	0.671675
YLR196W	1	0.66914
YLR129W	1	0.659411
YIL041W	0	0.659336
YKR048C	0	0.658809
YJL204C	0	0.657891
YDR330W	0	0.657176
YDR481C	0	0.656918
YBR058C	0	0.65681
YHR170W	1	0.656807
YIR012W	1	0.654923
YLR423C	0	0.653175
YMR004W	0	0.6528
YLR410W	0	0.651881
YJR053W	0	0.651433
YKR008W	1	0.651337
YKL143W	0	0.651328
YJR134C	0	0.650549
YBL076C	1	0.649493
YDR138W	0	0.649355
YGL112C	1	0.648641
YKR082W	0	0.648484
YNR067C	0	0.647489
YHR077C	0	0.645965
YGR196C	0	0.645696
YLR386W	0	0.645342
YNL272C	1	0.645133
YNL273W	0	0.644949
YNL297C	0	0.644835
YMR219W	0	0.644752
YDR217C	0	0.644513
YBR081C	0	0.643733
YDR176W	0	0.643522
YDR333C	0	0.643418
YLR057W	0	0.643029
YJR092W	0	0.642982
YDR495C	0	0.642872
YNL224C	0	0.642605
YPR184W	0	0.642508
YDR325W	1	0.642307
YDR395W	0	0.642181
YOR124C	0	0.642082
YCL061C	0	0.641958
YDR485C	0	0.641822
YGL092W	1	0.641662
YFR038W	0	0.641657
YGR100W	0	0.641479
YOR141C	0	0.639896
YPR097W	0	0.639729
YPR049C	0	0.639643
YGL241W	0	0.639604
YDR335W	0	0.638944
YMR224C	0	0.638701
YFL007W	0	0.638545
YDR128W	0	0.638053
YGR047C	1	0.638039
YDR150W	0	0.637759
YOL004W	0	0.63774
YKL015W	0	0.637698
YDR457W	0	0.637558
YPR029C	0	0.637303
YGR134W	0	0.637239
YJL197W	0	0.637168
YNL127W	0	0.637102
YGL151W	0	0.636891
YIL068C	1	0.636535
YLR336C	1	0.636459
YKL112W	1	0.636261
YDR443C	0	0.636245
YDR356W	1	0.636027
YNL091W	0	0.635725
YMR218C	1	0.635552
YKL129C	0	0.635482
YLR182W	0	0.635157
YLR138W	0	0.634976
YBL097W	1	0.634953
YMR227C	1	0.634751
YJL207C	0	0.634343
YEL055C	1	0.633158
YLR223C	1	0.63257
YJR042W	1	0.632495
YHL024W	0	0.632092
YGR013W	1	0.631303
YCL039W	0	0.630812
YAL029C	0	0.630535
YPL260W	0	0.630358
YGL078C	0	0.629909
YGR211W	1	0.629766
YER049W	0	0.629745
YFR037C	1	0.629717
YCR088W	0	0.62968
YKL054C	0	0.629496
YNL085W	0	0.629187
YLR384C	0	0.629165
YNL193W	0	0.628624
YLR002C	1	0.628309
YOR370C	1	0.628108
YBR019C	0	0.627786
YBR281C	0	0.627743
YGL006W	0	0.627715
YDR129C	0	0.627509
YDR243C	1	0.62743
YGL163C	0	0.627331
YJL039C	1	0.627245
YLR276C	1	0.62702
YGR229C	0	0.626843
YGR130C	0	0.62657
YMR294W	0	0.62634
YGL036W	0	0.62632
YCL029C	0	0.626292
YNL308C	1	0.626246
YNR065C	0	0.626135
YDR299W	1	0.625996
YOR267C	0	0.625722
YER021W	1	0.625578
YNR033W	0	0.625502
YDR398W	1	0.625285
YGL171W	1	0.624922
YHL007C	0	0.623986
YDR507C	0	0.623645
YKL028W	1	0.623176
YHR042W	1	0.621498
YBR080C	1	0.62133
YNL243W	0	0.620379
YFR031C	1	0.620348
YBL105C	1	0.620345
YGR281W	0	0.620268
YER164W	0	0.618284
YDR385W	0	0.617376
YNR038W	1	0.617183
YPR173C	0	0.616552
YCR067C	0	0.614799
YKL203C	1	0.613959
YFL008W	1	0.61321
YMR109W	0	0.612729
YJL033W	1	0.612497
YKL145W	1	0.612199
YLR330W	0	0.598736
YDL103C	1	0.596305
YBL091C	0	0.594107
YNL175C	0	0.59407
YJR016C	1	0.593805
YGR005C	1	0.593586
YLR175W	1	0.59299
YJL061W	1	0.592253
YOR287C	1	0.591825
YKL073W	0	0.591029
YMR125W	0	0.590597
YER157W	1	0.587098
YOR259C	1	0.584574
YOL045W	0	0.583517
YDR170C	1	0.582374
YPL231W	1	0.578036
YFR040W	0	0.577418
YNL329C	0	0.576119
YDL154W	0	0.575518
YML100W	0	0.575403
YMR304W	0	0.574703
YMR196W	0	0.574513
YIL149C	0	0.572617
YGL122C	1	0.572389
YKL205W	0	0.571628
YLL024C	0	0.570055
YBR218C	0	0.569945
YER103W	0	0.56991
YMR261C	0	0.569692
YHR035W	0	0.568942
YJL041W	1	0.568303
YLR248W	0	0.567479
YOL091W	0	0.567098
YLR314C	1	0.566978
YLR318W	0	0.566263
YJL087C	1	0.565841
YCR014C	0	0.565812
YPL020C	1	0.565532
YHR082C	0	0.562728
YNL227C	0	0.561627
YJR041C	1	0.561356
YJL042W	0	0.560801
YHR171W	0	0.56066
YPR048W	1	0.560376
YOR160W	1	0.559917
YPL167C	0	0.55989
YKL173W	1	0.559695
YJR125C	0	0.558239
YNL207W	1	0.557528
YPL106C	0	0.557515
YLR014C	0	0.557092
YIR002C	0	0.557046
YJL050W	1	0.557042
YJL008C	1	0.557005
YJR033C	0	0.556819
YMR176W	0	0.556793
YOR117W	1	0.556446
YDR291W	0	0.556327
YLR305C	1	0.556309
YOR296W	0	0.556194
YER155C	0	0.555433
YLR422W	0	0.555381
YMR235C	1	0.554617
YPL043W	1	0.554602
YOR281C	1	0.554589
YCR035C	1	0.554425
YIL031W	1	0.554219
YKL099C	1	0.554149
YHL022C	0	0.553934
YDR188W	1	0.553884
YKR031C	0	0.553842
YIL107C	0	0.553535
YJL111W	1	0.553531
YLR320W	0	0.553482
YDL220C	1	0.553386
YML126C	1	0.553073
YHR186C	1	0.552644
YLR274W	1	0.552541
YDR421W	0	0.552346
YJL201W	0	0.552223
YKL025C	0	0.552187
YOR093C	0	0.552165
YOL138C	0	0.552044
YHR190W	1	0.551915
YDR216W	0	0.55157
YDL077C	0	0.551354
YJR007W	1	0.551298
YLR430W	1	0.551232
YPL180W	0	0.551223
YOR144C	0	0.550303
YPL242C	1	0.550025
YLR039C	0	0.549967
YLR148W	0	0.549761
YBR225W	0	0.549673
YJR140C	0	0.549644
YGL131C	0	0.549307
YER093C	1	0.548632
YOL078W	1	0.548565
YKR054C	0	0.548022
YKL092C	0	0.545568
YGR054W	0	0.545507
YDR101C	0	0.545103
YMR250W	0	0.544991
YGR264C	1	0.544275
YDR239C	0	0.544017
YPL086C	0	0.543922
YER069W	0	0.543266
YHR068W	1	0.542657
YLR352W	0	0.542566
YAL021C	0	0.542401
YDR266C	0	0.542258
YBR148W	0	0.542051
YMR076C	1	0.541815
YNL040W	0	0.541508
YKL059C	1	0.541118
YDR164C	1	0.541058
YOR014W	0	0.541043
YHR074W	1	0.540969
YOL051W	0	0.540928
YDR228C	1	0.540691
YLR127C	1	0.540614
YCR030C	0	0.540531
YPR091C	0	0.539873
YOL006C	0	0.539587
YPL016W	1	0.539363
YKL104C	1	0.539247
YML103C	0	0.539169
YNL238W	0	0.539165
YDR427W	1	0.539112
YNL084C	0	0.539043
YGR246C	1	0.538596
YDR049W	0	0.538167
YGR178C	0	0.538129
YLR263W	0	0.537952
YAL043C	1	0.537823
YDR311W	1	0.537625
YDR091C	1	0.537566
YGL145W	1	0.537544
YOR261C	1	0.537192
YER091C	0	0.536712
YKL082C	1	0.536664
YGR266W	0	0.536585
YPL243W	1	0.536361
YOR132W	0	0.536036
YIL078W	1	0.535998
YBL035C	1	0.535232
YOR166C	0	0.534515
YGL238W	1	0.533815
YOR323C	0	0.53375
YGL195W	0	0.533307
YMR308C	1	0.533199
YHL030W	0	0.531405
YHR065C	1	0.529499
YKL089W	1	0.528786
YMR039C	0	0.528578
YPR108W	1	0.527413
YDR522C	0	0.5268
YBR248C	0	0.52612
YPR148C	0	0.52553
YGR159C	0	0.525526
YMR028W	1	0.524813
YJL172W	0	0.524807
YGL048C	1	0.52383
YML071C	0	0.522644
YBR143C	1	0.522263
YBR155W	1	0.522121
YDL143W	1	0.517889
YOR195W	0	0.51687
YMR276W	0	0.514168
YOR197W	0	0.514162
YDR093W	0	0.513019
YKR018C	0	0.512226
YDR468C	1	0.512107
YML015C	1	0.511874
YLR133W	0	0.511836
YNL261W	1	0.511716
YKR084C	0	0.510859
YPR180W	1	0.510289
YLR373C	0	0.507337
YGR261C	0	0.507223
YDR189W	1	0.50693
YLR321C	1	0.506359
YHR107C	1	0.505119
YBR267W	0	0.504043
YBL017C	0	0.503867
YBR112C	0	0.501268
YPR181C	1	0.500965
YHR184W	0	0.500282
YDR171W	0	0.500078
YKR072C	0	0.499682
YLR206W	0	0.4996
YCL043C	1	0.499531
YPL184C	0	0.499157
YBR208C	0	0.498925
YNL327W	0	0.498305
YNL061W	1	0.498301
YPL226W	0	0.498276
YOR304W	0	0.497819
YDL005C	0	0.497172
YFR051C	1	0.497077
YGL060W	0	0.496855
YAL013W	0	0.495838
YEL037C	0	0.495797
YMR029C	0	0.495615
YLR249W	1	0.495434
YJL176C	0	0.495421
YNL124W	1	0.495323
YML124C	0	0.494583
YEL053C	0	0.494134
YNL166C	0	0.494054
YDL099W	0	0.493939
YLR222C	1	0.493859
YCL014W	0	0.492963
YGL130W	1	0.49283
YKR078W	0	0.492703
YBL079W	0	0.492498
YOR275C	0	0.492488
YLR309C	0	0.492373
YDR221W	0	0.492142
YNL189W	1	0.492132
YBR170C	0	0.491482
YDL101C	0	0.491479
YOL049W	0	0.491134
YLR396C	0	0.491042
YAL047C	0	0.491014
YNL225C	0	0.490944
YHL020C	0	0.490921
YOR249C	1	0.490705
YCR054C	1	0.490672
YBR245C	0	0.490513
YDR082W	1	0.490451
YLR015W	0	0.490249
YLR277C	1	0.490098
YHL013C	0	0.489671
YDR484W	0	0.489639
YOR154W	0	0.489249
YLR451W	0	0.489216
YIL173W	0	0.489214
YLR143W	0	0.489027
YKL047W	0	0.488971
YGL065C	1	0.488841
YOR035C	0	0.488678
YNL258C	1	0.488359
YNL242W	0	0.488223
YDR390C	1	0.488215
YBR131W	0	0.487871
YPL183C	0	0.487862
YHR135C	0	0.487779
YGR233C	0	0.48773
YLL021W	0	0.487577
YJR035W	0	0.487569
YPR072W	0	0.487478
YNL182C	1	0.487237
YJR066W	0	0.487087
YGL086W	0	0.486919
YOR109W	0	0.486818
YIL104C	1	0.485911
YPL228W	1	0.485787
YOL069W	1	0.485395
YKL010C	0	0.485254
YFL047W	0	0.485172
YBR073W	0	0.485151
YER136W	1	0.484822
YPR135W	0	0.484778
YBL104C	0	0.484687
YOL144W	1	0.484591
YDR416W	1	0.484457
YIL073C	0	0.48432
YNL233W	0	0.484148
YMR092C	0	0.484004
YLR087C	0	0.483433
YDR420W	0	0.483366
YDR310C	0	0.48323
YER003C	1	0.48313
YJL153C	0	0.482993
YIL112W	0	0.482369
YBR017C	0	0.481929
YPR104C	1	0.481804
YGL073W	1	0.4818
YDR118W	1	0.481659
YDR089W	0	0.481541
YGL156W	0	0.481539
YDR021W	1	0.481533
YGR140W	1	0.481499
YAL002W	0	0.481361
YKL064W	0	0.481152
YLR272C	1	0.481006
YBR123C	1	0.480845
YMR165C	0	0.48062
YER033C	0	0.480474
YIL128W	0	0.480466
YNL054W	0	0.48043
YBR286W	0	0.480178
YHR039C	0	0.479826
YEL058W	1	0.479633
YJL095W	0	0.479228
YJL157C	0	0.479101
YDR186C	0	0.478847
YJL029C	0	0.478838
YNL118C	1	0.478324
YCR092C	0	0.478202
YKL105C	0	0.478168
YIL030C	0	0.477971
YFL023W	0	0.477568
YDR432W	0	0.477183
YLR103C	1	0.477112
YML007W	0	0.476859
YML006C	0	0.476718
YOL025W	0	0.476531
YBR136W	1	0.476449
YNL216W	1	0.476216
YOL123W	1	0.476204
YLR084C	0	0.476009
YNL172W	1	0.475749
YIL115C	1	0.475537
YGL093W	1	0.475337
YNL201C	0	0.475324
YDR234W	0	0.475236
YGR258C	0	0.475189
YPL084W	0	0.474997
YKR086W	1	0.474387
YDR477W	0	0.474317
YNL041C	0	0.474169
YDR141C	1	0.473439
YPL085W	1	0.473182
YMR162C	0	0.471196
YIL048W	1	0.471081
YDR028C	0	0.471002
YOR237W	0	0.470426
YDR103W	0	0.469703
YDR380W	0	0.469369
YJL200C	0	0.467564
YOR336W	1	0.467299
YKR024C	0	0.46723
YER127W	1	0.464804
YCR089W	0	0.464541
YLR359W	1	0.462424
YGL167C	0	0.46191
YDR429C	1	0.45861
YDR527W	1	0.45751
YMR290C	1	0.457485
YFR053C	0	0.457262
YLR114C	0	0.456281
YOL016C	0	0.456071
YPL061W	0	0.453502
YFR014C	0	0.452003
YDL007W	1	0.451062
YNL248C	0	0.450748
YFL001W	0	0.450596
YGL245W	1	0.45024
YBR222C	0	0.44957
YLR244C	0	0.448456
YGL027C	0	0.448052
YBL014C	1	0.446951
YIL063C	1	0.446834
YPL245W	0	0.446653
YER126C	1	0.446625
YGR185C	1	0.446468
YOL080C	0	0.444531
YLR051C	1	0.444463
YJL138C	0	0.444183
YPR086W	1	0.443488
YLL011W	1	0.443373
YLR424W	1	0.441448
YKR081C	1	0.440568
YKL057C	0	0.440133
YLR347C	1	0.439923
YJL109C	1	0.439591
YMR061W	1	0.439547
YDL149W	0	0.43917
YOR356W	0	0.436589
YMR217W	0	0.435972
YKL211C	0	0.435744
YDR452W	0	0.434947
YGR202C	0	0.43492
YNL241C	0	0.43483
YKL113C	0	0.434245
YOL041C	0	0.434181
YOR290C	0	0.43401
YOL063C	0	0.433923
YML043C	1	0.433013
YNR054C	1	0.431679
YKR002W	1	0.431596
YPL146C	1	0.430096
YOR128C	0	0.430047
YGR271W	0	0.429973
YDL150W	1	0.429748
YMR001C	1	0.429363
YGL008C	1	0.429138
YDL095W	0	0.428885
YER052C	0	0.427544
YIL084C	0	0.426445
YBL051C	0	0.424412
YOR359W	0	0.42368
YHR108W	0	0.423176
YJL098W	0	0.421419
YPL058C	0	0.421347
YNR035C	1	0.420749
YCL028W	0	0.420604
YDL084W	1	0.420412
YLR283W	0	0.420129
YMR170C	0	0.420086
YDL065C	0	0.420048
YBR172C	0	0.419508
YAL017W	0	0.418559
YDR483W	0	0.418373
YKL201C	0	0.418012
YIL085C	0	0.417611
YNR053C	1	0.416456
YPL105C	0	0.416345
YCL037C	0	0.416009
YGR204W	0	0.414703
YBR130C	0	0.414286
YHR066W	0	0.414119
YLR044C	0	0.414061
YEL051W	0	0.413882
YLR172C	0	0.413822
YOR153W	0	0.413534
YEL031W	0	0.413503
YGL253W	0	0.413061
YNL087W	0	0.411881
YOR086C	0	0.411615
YBR114W	0	0.411561
YGL062W	0	0.411221
YLR221C	0	0.411014
YFR050C	1	0.410774
YCR036W	0	0.410453
YIL137C	0	0.410424
YDR074W	0	0.410224
YPR062W	0	0.410211
YGL250W	0	0.410043
YPL010W	1	0.409954
YOR332W	0	0.409947
YLR445W	0	0.409855
YIL034C	0	0.409743
YPL137C	0	0.409633
YDL100C	0	0.409599
YLR421C	0	0.409306
YJR088C	0	0.409271
YLR398C	0	0.409249
YKR043C	0	0.409166
YHR025W	0	0.409047
YDR406W	0	0.408989
YDR328C	1	0.408803
YML079W	0	0.408774
YGR208W	0	0.408252
YPR055W	1	0.408161
YOR168W	1	0.40815
YFR004W	1	0.408006
YGL176C	0	0.407824
YJR072C	1	0.407774
YNL119W	0	0.407662
YCR011C	0	0.40757
YML108W	0	0.407477
YLR319C	0	0.407442
YJR069C	0	0.407398
YHR029C	0	0.407289
YOR021C	0	0.407039
YNR043W	1	0.406887
YLR389C	0	0.406834
YBR034C	0	0.406829
YPL269W	0	0.406416
YPR082C	1	0.406357
YPL045W	0	0.406307
YOL021C	1	0.406221
YMR260C	1	0.40614
YMR075W	0	0.406137
YLR054C	0	0.405874
YDR120C	0	0.405804
YJL036W	0	0.405726
YOR198C	0	0.405677
YDR489W	1	0.405631
YDR071C	0	0.405527
YBR108W	0	0.405485
YKL020C	0	0.405439
YFR009W	0	0.405414
YHR060W	0	0.405373
YDL239C	0	0.405317
YGR087C	0	0.405276
YDL235C	1	0.405233
YPL116W	0	0.405078
YDR201W	1	0.405015
YLR219W	0	0.404997
YDR108W	0	0.404982
YMR080C	0	0.404792
YJR059W	0	0.404633
YBR184W	0	0.404598
YDR505C	0	0.404445
YJL154C	0	0.404445
YGL023C	0	0.404337
YKL144C	1	0.404028
YBL011W	0	0.403869
YMR232W	0	0.403859
YML072C	0	0.403588
YER173W	0	0.40352
YPR187W	1	0.403434
YOR151C	1	0.403367
YNL014W	0	0.403251
YGR003W	0	0.403067
YLR427W	0	0.403047
YDR177W	1	0.403006
YOR353C	1	0.402979
YDR332W	0	0.402961
YOR033C	0	0.402938
YBR289W	0	0.402888
YML020W	0	0.402835
YJR110W	0	0.402802
YAL031C	0	0.40278
YOR329C	1	0.402734
YKR023W	0	0.402723
YDR386W	0	0.402569
YML002W	0	0.402551
YHR182W	0	0.402512
YMR014W	0	0.402477
YPR031W	0	0.402364
YOL133W	1	0.402248
YGL110C	0	0.402244
YJL127C	0	0.402057
YLR452C	0	0.402052
YNL265C	0	0.402006
YBR255W	0	0.401921
YJL013C	0	0.40185
YPR018W	0	0.401849
YLR363C	0	0.401739
YNL108C	0	0.4017
YJL156C	1	0.401652
YJL124C	0	0.401613
YLL035W	1	0.4016
YDR292C	1	0.401543
YOR341W	1	0.401433
YML035C	0	0.401329
YPR179C	0	0.401301
YBR138C	0	0.401132
YPL194W	0	0.401085
YLL032C	0	0.401022
YMR288W	1	0.400879
YGR002C	1	0.400765
YOL141W	0	0.400744
YDR369C	0	0.40059
YDR293C	0	0.400587
YKL157W	0	0.400556
YNL023C	0	0.400486
YBR173C	0	0.400284
YMR137C	0	0.400276
YGR240C	0	0.400184
YDR081C	1	0.400169
YKL012W	1	0.400155
YPL268W	0	0.400086
YPL019C	0	0.399998
YNR008W	0	0.399728
YPR186C	1	0.399675
YBL037W	0	0.399669
YLR071C	1	0.399432
YLL003W	1	0.399399
YOL148C	0	0.399348
YHL010C	0	0.399196
YDL030W	1	0.399175
YJL057C	0	0.398983
YLR257W	0	0.398743
YGL083W	0	0.398617
YPL248C	0	0.398506
YNR016C	1	0.398366
YJL025W	1	0.398311
YGR278W	1	0.398198
YPL207W	0	0.398112
YGR170W	0	0.39804
YDR006C	0	0.398017
YBR276C	0	0.397929
YBR275C	0	0.397539
YML099C	0	0.397392
YOR116C	1	0.397352
YBL052C	0	0.397256
YGR091W	1	0.397221
YLR240W	0	0.397219
YJL132W	0	0.397104
YLR166C	1	0.397099
YGL094C	0	0.397029
YML076C	0	0.396891
YLR234W	0	0.396856
YNL311C	0	0.396745
YDL207W	1	0.396553
YOL087C	0	0.396418
YOR373W	1	0.396212
YIL156W	0	0.396147
YFL033C	0	0.396047
YBR098W	0	0.395917
YKR063C	1	0.395849
YLR313C	0	0.395677
YOR346W	0	0.395601
YJR126C	0	0.395583
YGL113W	1	0.395461
YMR213W	1	0.395434
YHL027W	0	0.395423
YNL236W	0	0.395423
YKL074C	0	0.395359
YDR036C	0	0.39534
YMR078C	0	0.395338
YBR126C	0	0.395325
YER032W	0	0.395308
YDR152W	0	0.394965
YLR247C	0	0.394817
YAL040C	0	0.394729
YDR027C	0	0.39472
YPL115C	0	0.394693
YMR239C	1	0.394649
YOR207C	1	0.394486
YMR319C	0	0.394327
YAL025C	1	0.394256
YHL034C	0	0.394132
YNL239W	0	0.394081
YFL037W	1	0.394035
YKL171W	0	0.393796
YMR280C	0	0.393765
YIL150C	1	0.393745
YMR190C	0	0.393724
YER068W	0	0.393657
YHR009C	0	0.3936
YAL041W	1	0.39357
YDR153C	0	0.393497
YLR380W	0	0.393363
YKL193C	1	0.393139
YJR090C	0	0.393125
YPR010C	1	0.39303
YPR095C	0	0.393022
YJL005W	1	0.392644
YJL092W	0	0.392471
YKL215C	0	0.39234
YLR436C	0	0.392165
YLR045C	1	0.392116
YAL001C	1	0.391995
YHR079C	0	0.391837
YPR036W	0	0.391639
YER130C	0	0.391481
YGR019W	0	0.391447
YJL089W	0	0.391324
YAL032C	1	0.391115
YDR159W	0	0.39108
YDR283C	0	0.391053
YAL024C	0	0.391021
YNR029C	0	0.391014
YEL015W	0	0.391005
YPR022C	0	0.390847
YGL140C	0	0.390829
YIL033C	0	0.390822
YDR190C	1	0.390803
YDR227W	0	0.390538
YIL147C	1	0.390271
YIL129C	1	0.390224
YER041W	0	0.390137
YHR164C	1	0.390028
YLR278C	0	0.389988
YIL154C	0	0.389983
YGR067C	0	0.389864
YBR095C	0	0.389794
YDR314C	0	0.389668
YMR259C	0	0.389634
YOR188W	0	0.389601
YGL090W	0	0.389431
YNL251C	1	0.389424
YLR115W	1	0.389347
YBL004W	1	0.389252
YHR070W	1	0.389231
YMR223W	0	0.389209
YNL246W	0	0.389142
YDR180W	1	0.389103
YLL039C	0	0.388985
YNL271C	0	0.388898
YHL023C	0	0.388761
YJR039W	0	0.388671
YBR272C	0	0.388641
YOL022C	1	0.388594
YJR003C	0	0.388434
YNL262W	1	0.388387
YER075C	0	0.388143
YML097C	0	0.388103
YBR055C	1	0.388032
YDR017C	0	0.387885
YCR033W	0	0.387854
YKR017C	0	0.387576
YNL136W	0	0.387485
YKR022C	1	0.387253
YBR030W	0	0.387176
YMR065W	0	0.387103
YML062C	0	0.387101
YLR310C	1	0.387062
YOL070C	0	0.386961
YGR098C	1	0.386668
YIL159W	0	0.386333
YLR425W	0	0.386255
YKL005C	0	0.386113
YLR181C	0	0.386079
YLR189C	0	0.385944
YAL016W	0	0.385803
YGL153W	0	0.385659
YHR040W	1	0.385393
YDR464W	1	0.38536
YLR381W	0	0.385303
YPL064C	0	0.385257
YDR318W	0	0.384685
YLL036C	1	0.383939
YBR152W	1	0.383732
YJL081C	1	0.383184
YDR104C	0	0.383004
YBR059C	0	0.381819
YOR349W	0	0.381775
YAL005C	0	0.381255
YKR009C	0	0.380534
YOL058W	0	0.380497
YKL109W	0	0.379553
YDL146W	0	0.379153
YER111C	0	0.378651
YIL108W	0	0.37847
YOR056C	1	0.378236
YFR044C	0	0.377417
YML127W	1	0.377367
YKR050W	0	0.377286
YPR143W	1	0.376799
YDR002W	1	0.37643
YNR050C	0	0.376185
YLL048C	0	0.37545
YFL049W	0	0.375448
YKR071C	1	0.375444
YJL167W	1	0.374841
YFR029W	1	0.37424
YKR005C	0	0.374113
YJR006W	1	0.372841
YLR433C	0	0.371899
YDR518W	0	0.370274
YDL025C	0	0.369294
YIR033W	0	0.36904
YBL066C	0	0.367841
YBR006W	0	0.366743
YGL223C	0	0.366081
YOR178C	0	0.366072
YNL064C	0	0.36596
YMR317W	0	0.36584
YLR173W	0	0.365065
YML057W	0	0.364869
YGL229C	0	0.364575
YBL058W	0	0.36437
YBR196C	1	0.364369
YDR161W	0	0.364071
YDR212W	1	0.363453
YNL049C	0	0.363343
YGL059W	0	0.362898
YOR043W	0	0.36225
YDR488C	0	0.362068
YFR019W	0	0.362057
YDR460W	1	0.362002
YDL216C	0	0.361723
YDR143C	0	0.361602
YBR086C	0	0.36007
YFL048C	0	0.360052
YDR057W	0	0.359825
YOR204W	1	0.359786
YMR278W	0	0.359535
YJR031C	0	0.359169
YGL205W	0	0.358525
YLR401C	0	0.358433
YML023C	1	0.357394
YJL078C	0	0.356955
YGR162W	0	0.355877
YOR075W	1	0.355499
YNL094W	0	0.35539
YGL028C	0	0.355377
YGL203C	0	0.355028
YPR137W	1	0.355021
YPR178W	1	0.353734
YJR010W	0	0.353689
YHR036W	1	0.353297
YDL160C	0	0.352072
YER090W	0	0.351685
YML008C	0	0.350872
YOR256C	1	0.350851
YBR274W	0	0.350758
YIL066C	0	0.349755
YER172C	1	0.349691
YLR055C	0	0.349173
YCL040W	0	0.349041
YPL193W	0	0.34899
YBR117C	0	0.34887
YIR004W	0	0.348293
YNL104C	0	0.348256
YHR047C	0	0.348244
YJL149W	0	0.348207
YHR188C	1	0.347802
YMR186W	0	0.347446
YPL233W	1	0.347286
YMR215W	0	0.346824
YBR149W	0	0.346659
YGL228W	0	0.346562
YHR020W	1	0.346195
YER070W	0	0.346094
YIL047C	0	0.345617
YDR321W	0	0.345341
YJL010C	1	0.345051
YMR296C	1	0.344698
YGL058W	0	0.344585
YOL097C	1	0.344164
YHR019C	1	0.34373
YJR065C	1	0.343349
YMR054W	0	0.343298
YML016C	0	0.3423
YER038C	1	0.342265
YDR023W	1	0.341699
YDR539W	0	0.341287
YGR092W	0	0.340521
YER165W	1	0.340328
YDR037W	1	0.340092
YGR157W	0	0.339887
YHR072W	1	0.339692
YNL027W	0	0.339484
YKL191W	0	0.338774
YJR052W	0	0.338669
YML088W	0	0.338484
YGR142W	0	0.338368
YOR172W	0	0.3381
YGR014W	0	0.338059
YBR041W	0	0.337633
YKL126W	0	0.337541
YCR084C	0	0.337293
YGR135W	0	0.337267
YBR237W	1	0.337135
YPR007C	0	0.337051
YHL029C	0	0.337015
YKL179C	0	0.336982
YMR179W	0	0.336974
YJL020C	0	0.336737
YFL038C	1	0.336573
YOR138C	0	0.336513
YLR432W	0	0.336054
YDR479C	0	0.335506
YMR231W	0	0.335301
YDL029W	1	0.335192
YOR112W	0	0.335036
YNL103W	1	0.334834
YOL117W	0	0.33479
YDR532C	0	0.334764
YDL020C	0	0.334732
YDR069C	0	0.334689
YDL063C	0	0.33459
YLR362W	0	0.334427
YIL038C	0	0.334404
YNL154C	0	0.333895
YKL100C	0	0.333446
YLR431C	0	0.333182
YML125C	1	0.333053
YDR499W	1	0.333036
YOL100W	0	0.332882
YHR084W	0	0.332771
YPR070W	0	0.332718
YPL174C	0	0.332687
YKL168C	0	0.332602
YOR069W	0	0.332591
YKL212W	0	0.332517
YKR090W	0	0.332406
YKL213C	0	0.332321
YPR105C	1	0.33222
YNR006W	0	0.332138
YNR047W	0	0.332013
YPL120W	0	0.331948
YFL013C	0	0.3319
YKL101W	0	0.331895
YLR095C	0	0.331865
YDR113C	1	0.331841
YIL046W	1	0.331777
YML114C	1	0.331351
YLR440C	1	0.331291
YLR135W	0	0.331176
YDR110W	0	0.330972
YKL125W	1	0.330885
YML029W	0	0.330716
YPR161C	1	0.33055
YBR186W	0	0.330236
YKL197C	0	0.330156
YDR137W	0	0.33011
YIR003W	0	0.329512
YIR010W	1	0.32928
YOR294W	1	0.329219
YGR207C	0	0.329049
YCR073C	0	0.329041
YBL088C	0	0.328735
YKR037C	1	0.328697
YGL158W	0	0.328236
YML056C	0	0.328158
YER013W	1	0.328063
YGR009C	1	0.327932
YNL316C	0	0.327746
YER128W	0	0.327544
YKL214C	0	0.327473
YOL071W	0	0.327404
YJL019W	1	0.327383
YLR052W	0	0.327221
YER129W	0	0.327115
YDR305C	0	0.326813
YLL041C	0	0.326808
YIR034C	0	0.326711
YDL219W	0	0.326681
YLR134W	0	0.326546
YJL183W	0	0.326526
YBR111C	0	0.326284
YER123W	0	0.325977
YMR106C	0	0.325868
YML013W	0	0.325759
YJL117W	0	0.325628
YGR081C	0	0.324949
YDL201W	0	0.324908
YLR078C	1	0.324713
YOR215C	0	0.324637
YDR334W	0	0.32443
YOR145C	1	0.324186
YKR070W	0	0.32376
YPR040W	0	0.323451
YOR046C	1	0.32344
YHR049W	0	0.323421
YHR064C	0	0.323364
YPL204W	1	0.323311
YML085C	1	0.323245
YBL036C	0	0.323157
YKR060W	0	0.323077
YOR283W	0	0.323042
YNL147W	0	0.323018
YML105C	1	0.322953
YGL157W	0	0.322894
YPL266W	1	0.322876
YPL211W	1	0.322816
YIR026C	0	0.322481
YNL339C	0	0.322153
YLR017W	0	0.321966
YML050W	0	0.321547
YPL082C	1	0.321431
YGR262C	0	0.321043
YGL232W	0	0.320926
YAR019C	1	0.320807
YBR140C	1	0.320765
YIR019C	0	0.320746
YLR291C	1	0.320712
YML130C	1	0.319954
YDR394W	1	0.31986
YHR148W	1	0.31985
YBR171W	0	0.319603
YEL013W	0	0.319251
YGR267C	1	0.31915
YJR076C	1	0.319035
YBR265W	1	0.318548
YMR169C	0	0.31847
YLR397C	1	0.31791
YNL255C	0	0.317896
YNL071W	0	0.317796
YLR186W	1	0.317556
YIR031C	0	0.317308
YML049C	1	0.315577
YGR072W	0	0.315286
YOL077C	1	0.315248
YER110C	0	0.314814
YCL031C	1	0.31418
YGR234W	0	0.313156
YMR300C	0	0.312674
YBR046C	0	0.312607
YER006W	1	0.312491
YLL026W	0	0.311807
YIR008C	1	0.311619
YKR097W	0	0.311417
YLR068W	0	0.310573
YJL060W	0	0.310532
YGL111W	1	0.308883
YGR285C	0	0.307663
YDR181C	0	0.306746
YDR026C	0	0.306697
YDR088C	1	0.306418
YLR033W	1	0.30637
YML096W	0	0.306138
YIL005W	0	0.3054
YDR412W	1	0.305039
YNL039W	1	0.304929
YDR403W	0	0.304921
YMR114C	0	0.304896
YBR215W	0	0.304808
YNL022C	0	0.304465
YER162C	0	0.304308
YDR255C	0	0.303977
YIL092W	0	0.303766
YOR119C	1	0.303702
YOR057W	1	0.303543
YMR247C	0	0.302627
YLR341W	0	0.301478
YPR026W	0	0.301201
YDL156W	0	0.300998
YBR223C	0	0.300832
YCR016W	0	0.300783
YPL022W	0	0.300671
YLR210W	0	0.299314
YKL033W	1	0.29918
YGR059W	0	0.298994
YAR014C	0	0.298079
YKL080W	0	0.298074
YGR286C	0	0.297863
YOR091W	0	0.297667
YNL181W	1	0.297536
YGL105W	0	0.297508
YDL168W	0	0.297439
YGR237C	0	0.29735
YNL220W	0	0.297337
YPL237W	1	0.297171
YGL043W	0	0.296845
YOR087W	0	0.296718
YNR012W	0	0.296639
YOL011W	0	0.29663
YDR083W	0	0.296444
YOR196C	0	0.296441
YKR062W	1	0.2963
YOR209C	0	0.296297
YPR144C	1	0.296043
YOR063W	1	0.295985
YDL176W	0	0.295873
YOR272W	1	0.295754
YOR184W	0	0.295701
YDR449C	1	0.295689
YKL140W	0	0.295647
YIL019W	1	0.295461
YKL189W	1	0.295448
YKR059W	0	0.295193
YBL098W	0	0.295154
YJL044C	0	0.295147
YNL110C	1	0.295063
YHR166C	1	0.293627
YGR280C	1	0.293461
YDL193W	1	0.293331
YKR011C	0	0.293285
YNR026C	1	0.292908
YCR012W	1	0.292537
YDL237W	0	0.292221
YMR285C	0	0.292051
YNL161W	1	0.290447
YAL056W	0	0.288449
YPL253C	0	0.287843
YMR275C	0	0.287686
YEL019C	1	0.287227
YAL023C	0	0.287008
YDR056C	0	0.286863
YLR117C	1	0.286579
YHR012W	0	0.286445
YML012W	0	0.286243
YGR020C	0	0.28605
YGL242C	0	0.285775
YMR111C	0	0.284864
YKL130C	0	0.283695
YBR127C	0	0.283505
YLR285W	0	0.283332
YGL213C	0	0.282963
YBR137W	0	0.282888
YIL110W	0	0.282872
YLR371W	0	0.282567
YPL065W	0	0.282462
YOR122C	1	0.282177
YNL099C	0	0.281867
YLR200W	0	0.281838
YPR162C	1	0.281826
YCR082W	0	0.281803
YBR287W	0	0.281584
YNL281W	0	0.281163
YOR317W	0	0.2811
YBL043W	0	0.280589
YGR167W	0	0.280115
YOR227W	0	0.280016
YNL267W	1	0.279568
YGR075C	1	0.279222
YDL019C	0	0.279187
YDL091C	0	0.278996
YNL312W	1	0.27895
YGL251C	0	0.278739
YBL050W	1	0.278709
YMR214W	0	0.278574
YPR129W	0	0.278524
YMR173W	0	0.278468
YJL216C	0	0.2782
YPL004C	0	0.277689
YBR018C	0	0.277631
YKL021C	1	0.277536
YLL009C	0	0.277356
YAL051W	0	0.27715
YMR136W	0	0.277
YNR046W	1	0.276732
YAL042W	0	0.276606
YOL139C	1	0.276476
YMR002W	0	0.276001
YGL035C	0	0.275984
YIL103W	0	0.275838
YGR108W	0	0.275832
YOR224C	1	0.275731
YOL019W	0	0.275663
YER030W	0	0.275608
YLL050C	1	0.275353
YDR202C	0	0.27525
YLR026C	1	0.275136
YLR032W	0	0.275021
YAL058W	0	0.274941
YER019W	0	0.274808
YGR187C	0	0.274784
YBL081W	0	0.274768
YBL056W	0	0.274551
YAR003W	0	0.274435
YDR303C	1	0.274211
YIL042C	0	0.27402
YGR097W	0	0.273974
YPL032C	0	0.273898
YLR215C	1	0.273843
YPL054W	0	0.273681
YML082W	0	0.27336
YLR258W	0	0.273243
YGL049C	0	0.273128
YKR020W	0	0.272952
YKR067W	0	0.272901
YIL020C	0	0.272894
YJL082W	0	0.2723
YJL073W	0	0.272275
YMR205C	0	0.271756
YOR005C	0	0.271609
YMR031C	0	0.271484
YGL120C	1	0.271363
YOR110W	1	0.271218
YLR377C	0	0.271119
YIL119C	0	0.271112
YJL045W	0	0.270853
YDR368W	0	0.270639
YGR166W	0	0.270613
YMR091C	0	0.270361
YFL004W	0	0.270252
YBR163W	0	0.270241
YOR368W	0	0.270207
YLR116W	1	0.270181
YBL032W	0	0.270157
YKL204W	0	0.270132
YEL060C	0	0.269899
YBR288C	0	0.269796
YOR174W	1	0.269531
YJR091C	0	0.269529
YPL011C	1	0.269522
YKR092C	0	0.269518
YOR007C	0	0.269494
YNL215W	0	0.269409
YMR160W	0	0.269407
YOL053W	0	0.269304
YML037C	0	0.269211
YGL066W	0	0.269144
YAL054C	0	0.269127
YMR067C	0	0.269012
YBL084C	1	0.268939
YER040W	0	0.26875
YLR288C	0	0.268743
YNL295W	0	0.268717
YBR200W	0	0.268671
YOR108W	0	0.268635
YML032C	0	0.268495
YBR053C	0	0.268487
YLR089C	0	0.268298
YLL018C	1	0.26828
YOL031C	0	0.268207
YLR216C	0	0.267921
YBL024W	0	0.267746
YKL056C	0	0.267666
YIL097W	0	0.267568
YHR193C	0	0.267552
YNL223W	0	0.267519
YPR045C	0	0.267346
YCL004W	1	0.267279
YJR068W	1	0.267197
YBR101C	0	0.267104
YBR258C	0	0.267103
YDL105W	1	0.267036
YOR372C	1	0.26686
YDR463W	0	0.266825
YDL110C	0	0.26681
YIL071C	0	0.266756
YLR174W	0	0.266615
YJL206C	0	0.266583
YLR387C	0	0.266398
YER036C	1	0.266389
YDR030C	0	0.266215
YIL109C	1	0.266187
YOR058C	0	0.266018
YKL117W	0	0.266009
YMR120C	0	0.265825
YNL113W	1	0.265581
YFR047C	0	0.265463
YML031W	1	0.265436
YHR018C	0	0.265395
YPR074C	0	0.265316
YOR006C	0	0.265282
YDR172W	1	0.265255
YNL278W	0	0.265249
YDR372C	0	0.265146
YPR127W	0	0.265036
YKL184W	0	0.26501
YGL121C	0	0.264929
YMR090W	0	0.264877
YHR058C	1	0.264563
YGR078C	0	0.264415
YKL148C	0	0.264273
YFR052W	1	0.264272
YDL132W	1	0.264215
YKL060C	1	0.264199
YLR250W	0	0.264128
YMR208W	1	0.264111
YLR192C	0	0.263931
YDR054C	1	0.263896
YJR025C	0	0.263706
YDR052C	1	0.263698
YBR261C	0	0.263654
YER094C	1	0.263633
YKL078W	1	0.263418
YOL075C	0	0.263319
YLR097C	0	0.263313
YPR152C	0	0.263286
YGL115W	0	0.263207
YGR017W	0	0.263163
YCR051W	0	0.263145
YGL249W	0	0.263143
YOL054W	0	0.263125
YBR256C	1	0.26311
YJR057W	1	0.263036
YER048C	0	0.262962
YBL046W	0	0.262951
YDR422C	0	0.262928
YKR069W	0	0.262852
YBL060W	0	0.262763
YKL216W	0	0.262566
YGR106C	0	0.262507
YDR063W	0	0.262349
YBR107C	0	0.262315
YJL012C	0	0.262306
YJL055W	0	0.262272
YER125W	1	0.262221
YJL151C	0	0.262184
YOR111W	0	0.262067
YJL051W	0	0.262027
YEL023C	0	0.261818
YPR110C	1	0.261766
YBR160W	1	0.261626
YMR140W	0	0.261567
YOR140W	0	0.261475
YJL001W	1	0.261368
YOR340C	1	0.261367
YLR197W	1	0.261239
YDL197C	0	0.261052
YFL017C	1	0.260994
YPL158C	0	0.260969
YNR051C	0	0.260905
YBR088C	1	0.260835
YOR322C	0	0.260791
YDL038C	0	0.260789
YDR280W	1	0.260773
YPL111W	0	0.260745
YFR015C	0	0.260745
YNL010W	0	0.260743
YLR392C	0	0.260606
YGR150C	0	0.260606
YML058W	0	0.260603
YPR185W	0	0.26057
YHR202W	0	0.260534
YGL045W	0	0.26039
YDR510W	1	0.260251
YBL008W	0	0.260224
YDL117W	0	0.260144
YIL021W	1	0.260132
YHR013C	0	0.260124
YMR100W	0	0.260097
YNL218W	0	0.26009
YOR129C	0	0.26003
YGR093W	0	0.260002
YIL072W	0	0.259965
YDR359C	0	0.259947
YHR172W	1	0.259938
YAR050W	0	0.259929
YJR105W	0	0.259916
YLR449W	0	0.259845
YGL040C	1	0.259697
YGR124W	0	0.259616
YIL055C	0	0.25952
YPL117C	1	0.259493
YDR285W	0	0.259493
YBL039C	0	0.259368
YKL176C	0	0.259239
YMR172W	0	0.259111
YNL068C	0	0.25907
YOR070C	0	0.259063
YBR083W	0	0.259057
YML070W	0	0.259014
YKR029C	0	0.258993
YJL162C	0	0.25881
YOR038C	0	0.258672
YCR066W	0	0.258375
YOR001W	0	0.258358
YLR435W	0	0.258298
YPR163C	0	0.258294
YDL170W	0	0.258233
YMR019W	0	0.25814
YOR118W	0	0.25813
YGL071W	0	0.258094
YKL103C	0	0.258084
YLR006C	0	0.258033
YDR145W	1	0.257972
YLR176C	0	0.257933
YKR099W	0	0.25776
YPL070W	0	0.257757
YMR240C	1	0.257719
YHR159W	0	0.257682
YDR520C	0	0.257667
YMR163C	0	0.257643
YKR015C	0	0.257533
YDR295C	0	0.257404
YBR133C	0	0.257399
YPL258C	0	0.257376
YDR361C	1	0.25736
YJL168C	0	0.257271
YML117W	0	0.257261
YGR099W	1	0.257161
YIR023W	0	0.257157
YNR073C	0	0.25715
YJL187C	0	0.257141
YBR007C	0	0.257016
YDL141W	1	0.257003
YFR048W	0	0.256929
YIL144W	1	0.25683
YBR193C	1	0.256761
YPL145C	0	0.256681
YJR062C	0	0.256636
YMR124W	0	0.256502
YDR516C	0	0.256437
YDL240W	0	0.256286
YDR034C	0	0.256273
YCR065W	0	0.2562
YNR063W	0	0.256115
YOL036W	0	0.256048
YER167W	0	0.256047
YMR032W	0	0.255946
YAL003W	1	0.25592
YDL227C	0	0.255876
YJL106W	0	0.255756
YGR194C	0	0.255747
YGR188C	0	0.255542
YBR158W	0	0.255535
YER087W	0	0.255524
YKL013C	1	0.255496
YMR098C	0	0.255483
YDR389W	0	0.25536
YPL030W	0	0.255269
YER168C	1	0.255204
YDR169C	0	0.255087
YIL146C	0	0.254718
YBR156C	0	0.254676
YGL124C	0	0.254246
YPL109C	0	0.254055
YER147C	1	0.253903
YDL073W	0	0.253891
YPL075W	1	0.253876
YBR102C	1	0.2532
YOL055C	0	0.253136
YDR208W	1	0.252709
YBR028C	0	0.252594
YBR060C	1	0.252479
YDL056W	0	0.252202
YMR133W	0	0.252173
YGR048W	1	0.251915
YPL254W	0	0.250831
YMR154C	0	0.25056
YOR023C	0	0.249979
YOR175C	0	0.249873
YGL248W	0	0.249784
YOL132W	0	0.249782
YJL164C	0	0.249781
YDR207C	0	0.249748
YIL101C	0	0.249591
YGL164C	0	0.249371
YML068W	0	0.247373
YJL194W	1	0.247113
YER149C	0	0.245425
YLR299W	0	0.245207
YDR011W	0	0.244969
YMR025W	0	0.244756
YHR156C	0	0.244362
YDL017W	1	0.244202
YMR270C	1	0.244187
YNL332W	0	0.243355
YGR254W	0	0.242721
YPR118W	0	0.242204
YGR080W	0	0.242045
YNL001W	0	0.241805
YGL141W	0	0.240892
YPL247C	0	0.240647
YKL196C	1	0.240295
YMR058W	0	0.239865
YGR089W	0	0.23954
YLR001C	0	0.239405
YFR006W	0	0.239255
YOR177C	0	0.238968
YDL106C	0	0.238823
YOR375C	0	0.238787
YER077C	0	0.238584
YFL041W	0	0.238255
YKL002W	0	0.237895
YEL036C	0	0.237875
YJL099W	0	0.237652
YPL003W	0	0.237621
YPL223C	0	0.237499
YDR111C	0	0.237415
YOR036W	0	0.237338
YJL129C	0	0.237316
YDL238C	0	0.237121
YER143W	0	0.236903
YAL014C	0	0.236666
YGL144C	0	0.236481
YBR290W	0	0.236404
YJR142W	0	0.236312
YBR216C	0	0.236293
YLR092W	0	0.235896
YIL076W	0	0.235772
YDR486C	0	0.235506
YNR023W	0	0.235468
YLR286C	0	0.235286
YPL219W	0	0.235247
YCR052W	1	0.234992
YPL235W	1	0.234421
YMR192W	0	0.23349
YKL050C	0	0.232884
YKL022C	1	0.232454
YGR071C	0	0.232368
YHR132C	0	0.231708
YPL249C	0	0.231704
YJR060W	0	0.231592
YKR096W	0	0.23158
YML067C	0	0.231414
YOR155C	0	0.23122
YIL039W	0	0.230918
YGR282C	0	0.230883
YLR342W	0	0.230866
YOR251C	0	0.230456
YKL135C	0	0.230392
YNR031C	0	0.230346
YKR058W	0	0.230247
YKR036C	0	0.230235
YOR291W	0	0.230005
YDR244W	0	0.229641
YDL001W	0	0.229522
YNR064C	0	0.229231
YER141W	0	0.229121
YDR434W	1	0.22879
YNL115C	0	0.22814
YDR229W	0	0.228123
YKL088W	1	0.227892
YER171W	1	0.227622
YNL307C	0	0.227242
YCR032W	0	0.227152
YKR021W	0	0.227148
YLL007C	0	0.227094
YMR020W	0	0.226654
YKR028W	0	0.226629
YDL003W	1	0.226599
YPL181W	0	0.226517
YOL018C	0	0.226505
YOR051C	0	0.226438
YIL130W	0	0.226392
YML109W	0	0.226286
YGL125W	0	0.226191
YBR259W	0	0.226117
YMR168C	1	0.225131
YGR032W	0	0.225108
YOR164C	0	0.224702
YBR150C	0	0.224422
YOR054C	0	0.224256
YML034W	0	0.224254
YMR139W	0	0.224153
YDR087C	1	0.224068
YDR014W	0	0.224038
YBR103W	0	0.224025
YGR270W	0	0.22395
YGL133W	0	0.223868
YMR244W	0	0.223382
YER031C	0	0.222951
YDR135C	0	0.221941
YDL161W	0	0.221898
YGR184C	0	0.221873
YMR006C	0	0.221504
YML128C	0	0.221478
YLR267W	0	0.22144
YKR046C	0	0.221234
YNL277W	0	0.221114
YDL035C	0	0.220852
YML065W	1	0.220646
YDR248C	0	0.220434
YDL155W	0	0.219706
YDR465C	0	0.219509
YOR351C	0	0.219465
YGR253C	1	0.219246
YEL025C	0	0.218964
YMR246W	0	0.218795
YKR003W	0	0.218319
YER124C	0	0.218104
YNL259C	0	0.217708
YBR205W	0	0.217693
YPR060C	0	0.216888
YJR014W	0	0.216761
YHR121W	0	0.21671
YHR158C	0	0.21666
YNL045W	0	0.216619
YKR065C	0	0.216545
YLL029W	0	0.216517
YDR235W	1	0.216456
YBR164C	0	0.216396
YOL030W	0	0.216146
YNL112W	1	0.216069
YHR109W	0	0.215973
YKL181W	0	0.215756
YJL179W	0	0.215694
YJL002C	1	0.215415
YGL097W	1	0.215329
YBR252W	1	0.215172
YGL070C	0	0.215085
YIL009W	0	0.214767
YMR008C	0	0.214641
YCL011C	0	0.21457
YMR226C	0	0.214351
YLR120C	0	0.21435
YPL023C	0	0.214255
YFL028C	0	0.214213
YOL151W	0	0.214183
YDL043C	1	0.21415
YER169W	0	0.214054
YOL064C	0	0.213709
YPL218W	1	0.213612
YFL039C	1	0.213474
YOL111C	0	0.213203
YDL124W	0	0.213065
YIL118W	1	0.212532
YGL039W	0	0.212469
YAL049C	0	0.212441
YDL188C	0	0.212319
YLR287C-A	0	0.212296
YIL035C	0	0.212079
YOR252W	0	0.212076
YLR207W	0	0.211645
YFR032C	0	0.211623
YJR063W	0	0.211607
YHR100C	0	0.211283
YJL122W	0	0.211147
YDR064W	1	0.210537
YPL150W	0	0.210304
YOR233W	0	0.20993
YOL113W	0	0.209896
YJL128C	0	0.209851
YLR096W	0	0.209782
YNL183C	0	0.209698
YOL052C	0	0.209577
YAL061W	0	0.209421
YEL061C	0	0.209362
YDR466W	0	0.209326
YPL141C	0	0.209293
YNL298W	0	0.208844
YEL003W	0	0.208817
YPR119W	0	0.208811
YPL074W	0	0.208609
YAL059W	0	0.208543
YFL003C	0	0.208371
YBL103C	0	0.208213
YGL180W	0	0.207998
YCR091W	0	0.207621
YLR003C	0	0.20754
YOR171C	0	0.207523
YDL208W	1	0.207468
YNR011C	1	0.207392
YLR266C	0	0.206979
YBR187W	0	0.20669
YJL165C	0	0.206604
YGL170C	0	0.206564
YOR162C	0	0.206471
YDR122W	0	0.206465
YDL051W	0	0.206256
YGR217W	0	0.205924
YIL013C	0	0.205916
YER047C	0	0.205732
YGL216W	0	0.205665
YPL153C	1	0.205645
YBR234C	1	0.205502
YDR490C	0	0.205305
YBR280C	0	0.204859
YDR035W	0	0.204728
YPR159W	0	0.204666
YJR119C	0	0.204621
YDL232W	0	0.204475
YGR173W	0	0.204391
YDR086C	1	0.203926
YDL173W	0	0.203829
YML080W	0	0.203547
YER043C	1	0.202939
YJL121C	0	0.202891
YPR169W	1	0.202601
YNL016W	0	0.202478
YER178W	0	0.202275
YDL204W	0	0.202206
YDR391C	0	0.202112
YDL014W	1	0.201934
YER156C	0	0.20188
YKR080W	0	0.201743
YCR072C	1	0.201725
YOL040C	1	0.201664
YDR270W	0	0.201633
YNR018W	0	0.201594
YNL264C	0	0.201471
YNL050C	0	0.201429
YER002W	0	0.201252
YDR158W	0	0.201194
YPR057W	0	0.201159
YKL009W	0	0.201001
YEL046C	0	0.200809
YGR276C	0	0.200797
YLR009W	1	0.200617
YML004C	0	0.20058
YLR141W	1	0.200381
YOR157C	1	0.200306
YPL121C	0	0.200259
YEL018W	0	0.200056
YDL144C	0	0.200027
YOR074C	1	0.199998
YER093C-A	0	0.199983
YGL037C	0	0.199906
YBR106W	0	0.199863
YJL088W	0	0.199739
YGL029W	0	0.199665
YPR063C	0	0.199641
YPR107C	1	0.199573
[truncated: 2,729 more rows]
